# Supplementary material for: RNA-Seq effectively monitors gene expression in Eutrema salsugineum plants growing in an extreme natural habitat and in controlled growth cabinet conditions
Source: BMC Genomics. 2013 Aug 28;14:578. doi: 10.1186/1471-2164-14-578 (PMC3846481; doi:10.1186/1471-2164-14-578)
Supplement: Additional file 2 — Eutrema genes for which the JGI reference genome has no annotation. 665 genes supported by our RNA-Seq reads are present in the JGI Eutrema reference genome but are not annotated as genes. The location of each gene on JGI genome scaffolds is indicated. On this and subsequent tables, genes are annotated based on their best BLAST match to an A. thaliana and/or A. lyrata, E. parvulum gene or an entry in the RefSeq Plants database. The XLOC locus identifier indicates that the gene was not annotated by JGI. [file 1471-2164-14-578-S2.xlsx]

## Sheet: Sheet1
Additonal file 2. Eutrema genes for which the JGI reference genome has no annotation.
Eutrema	JGI	start	end	strand	A. thaliana	E. parvulum	RefSeq Plants
Gene locus	scaffold				gene locus	gene locus
XLOC_000104	scaffold_1	817896	820138	+	A t4g37890	Tp7g35530	ref|NP_849514 |Zinc finger (C3HC4-type RING finger) family protein [Arabidopsis thaliana]
XLOC_000127	scaffold_1	1060456	1061977	+	A t4g37430	Tp7g35090	ref|NP_195459 |cytochrome P450 81F1 [Arabidopsis thaliana]
XLOC_000176	scaffold_1	1445559	1447156	+
XLOC_000204	scaffold_1	1670341	1676887	+	A t4g36090	Tp7g33870	ref|XP_002867035 |oxidoreductase [Arabidopsis lyrata subsp. lyrata]
XLOC_000314	scaffold_1	2662435	2663987	+	A t4g33740	Tp7g31490	ref|NP_001154285 |uncharacterized protein [Arabidopsis thaliana]
XLOC_000465	scaffold_1	3914106	3914461	+	A t4g30690	Tp7g28600	ref|XP_002869364 |hypothetical protein ARALYDRAFT_491684 [Arabidopsis lyrata subsp. lyrata]
XLOC_000917	scaffold_1	7850009	7850669	+	A t4g21870	Tp7g20020	ref|NP_193918 |heat shock protein class V 15 [Arabidopsis thaliana]
XLOC_000951	scaffold_1	8209023	8209566	+	At4g21160	Tp7g19240	ref|XP_002869903 |zac [Arabidopsis lyrata subsp. lyrata]
XLOC_001012	scaffold_1	8823648	8824428	+	At4g19490	Tp7g18100	ref|XP_002869986 |protein binding protein [Arabidopsis lyrata subsp. lyrata]
XLOC_001026	scaffold_1	8974002	8975792	+	At4g19170	Tp7g17870	ref|XP_002869997 |nine-cis-epoxycarotenoid dioxygenase 4 [Arabidopsis lyrata subsp. lyrata]
XLOC_001078	scaffold_1	9463242	9468358	+	At3g05360	Tp7g15720	ref|XP_002884509 |hypothetical protein ARALYDRAFT_477824 [Arabidopsis lyrata subsp. lyrata]
XLOC_001094	scaffold_1	9680069	9680692	+	At4g18070	Tp7g16060	ref|XP_002870072 |predicted protein [Arabidopsis lyrata subsp. lyrata]
XLOC_001130	scaffold_1	10026991	10028257	+	At4g17500	Tp7g16660	ref|NP_567530 |ethylene-responsive transcription factor 1A [Arabidopsis thaliana]
XLOC_001167	scaffold_1	10330271	10337816	+
XLOC_001196	scaffold_1	10690739	10693534	+
XLOC_001199	scaffold_1	10722171	10722898	+	At4g16450	Tp7g15010	ref|XP_002870157 |hypothetical protein ARALYDRAFT_915104 [Arabidopsis lyrata subsp. lyrata]
XLOC_001264	scaffold_1	11604116	11606200	+			ref|XP_002863741 |hypothetical protein ARALYDRAFT_917455 [Arabidopsis lyrata subsp. lyrata]
XLOC_001289	scaffold_1	12150186	12152952	+	At4g15280	Tp7g13480	ref|NP_193263 |UDP-glucosyl transferase 71B5 [Arabidopsis thaliana]
XLOC_001352	scaffold_1	13467287	13467842	+	At4g14690	Tp3g20540	ref|NP_567438 |early light-inducible protein 2 [Arabidopsis thaliana]
XLOC_001390	scaffold_1	14244034	14245241	+	At4g14300	Tp7g12310	ref|XP_002870323 |hypothetical protein ARALYDRAFT_493480 [Arabidopsis lyrata subsp. lyrata]
XLOC_001454	scaffold_1	16054289	16057098	+
XLOC_001460	scaffold_1	17059681	17062423	+
XLOC_001477	scaffold_1	17783937	17787160	+	At4g13340	Tp7g10890	ref|NP_193070 |leucine-rich repeat extensin-like protein 3 [Arabidopsis thaliana]
XLOC_001500	scaffold_1	19352617	19365598	+	AtCg00770		ref|XP_002888384 |ribosomal protein S8 [Arabidopsis lyrata subsp. lyrata]
XLOC_001503	scaffold_1	19746721	19748048	+	At4g13010	Tp7g10090	ref|XP_002863281 |oxidoreductase [Arabidopsis lyrata subsp. lyrata]
XLOC_001521	scaffold_1	21709549	21711107	+	At4g12650	Tp7g09040	ref|XP_002863313 |hypothetical protein ARALYDRAFT_497146 [Arabidopsis lyrata subsp. lyrata]
XLOC_001522	scaffold_1	21714132	21715053	+
XLOC_001540	scaffold_1	142857	146089	-
XLOC_001565	scaffold_1	268236	271664	-	At1g62020	Tp7g36760	ref|XP_002888041 |hypothetical protein ARALYDRAFT_475134 [Arabidopsis lyrata subsp. lyrata]
XLOC_001588	scaffold_1	406659	408005	-
XLOC_001706	scaffold_1	1716739	1717937	-	At4g36020	Tp7g33800	ref|XP_002867041 |hypothetical protein ARALYDRAFT_491032, partial [Arabidopsis lyrata subsp. lyrata]
XLOC_001738	scaffold_1	1884362	1886748	-	At3g47680		ref|NP_190352 |DNA binding protein [Arabidopsis thaliana]
XLOC_001755	scaffold_1	1992446	1993777	-	AtCg00770		ref|YP_001122981 |ribosomal protein S8 (chloroplast) [Aethionema cordifolium]
XLOC_001762	scaffold_1	2049481	2050141	-	At4g35140	Tp7g32910	ref|XP_002867089 |transducin family protein [Arabidopsis lyrata subsp. lyrata]
XLOC_001765	scaffold_1	2062397	2063582	-
XLOC_001873	scaffold_1	2953300	2955667	-	At4g32940	Tp7g30720	ref|XP_002867219 |GAMMA-VPE [Arabidopsis lyrata subsp. lyrata]
XLOC_001906	scaffold_1	3248143	3249171	-	At4g32420	Tp7g30210	ref|NP_001190889 |peptidylprolyl isomerase [Arabidopsis thaliana]
XLOC_001958	scaffold_1	3656842	3658713	-	At4g31360	Tp7g29220	ref|XP_002869331 |hypothetical protein ARALYDRAFT_913334 [Arabidopsis lyrata subsp. lyrata]
XLOC_001992	scaffold_1	3888653	3890264	-	At4g30790	Tp7g28660	ref|NP_194808 |uncharacterized protein [Arabidopsis thaliana]
XLOC_001993	scaffold_1	3891511	3892003	-	At4g30790	Tp7g28660	ref|XP_002867328 |hypothetical protein ARALYDRAFT_491675 [Arabidopsis lyrata subsp. lyrata]
XLOC_002064	scaffold_1	4589111	4590942	-	At4g29350	Tp7g27230	ref|XP_002869438 |PFN2/PRF2/PRO2 [Arabidopsis lyrata subsp. lyrata]
XLOC_002206	scaffold_1	5679944	5680986	-	At4g26690	Tp7g24660	ref|XP_002867546 |MRH5/SHV3 [Arabidopsis lyrata subsp. lyrata]
XLOC_002236	scaffold_1	5917306	5919315	-			ref|XP_002514109 |beta-galactosidase, putative [Ricinus communis]
XLOC_002378	scaffold_1	7023002	7024250	-	At4g23680	Tp7g21600	ref|XP_002867694 |hypothetical protein ARALYDRAFT_492500 [Arabidopsis lyrata subsp. lyrata]
XLOC_002548	scaffold_1	8576747	8577480	-	At4g19985	Tp7g18440	ref|NP_567592 |GCN5-related N-acetyltransferase (GNAT) family protein [Arabidopsis thaliana]
XLOC_002605	scaffold_1	9163194	9164495	-	At4g18840	Tp7g17570	ref|XP_002867972 |pentatricopeptide repeat-containing protein [Arabidopsis lyrata subsp. lyrata]
XLOC_002614	scaffold_1	9221133	9224497	-	At4g18710	Tp7g17420	ref|XP_002870026 |hypothetical protein ARALYDRAFT_914806 [Arabidopsis lyrata subsp. lyrata]
XLOC_002808	scaffold_1	11777634	11778949	-	At5g26270		ref|NP_197999 |uncharacterized protein [Arabidopsis thaliana]
XLOC_002854	scaffold_1	13113303	13114583	-	At4g15020	Tp7g13180	ref|NP_001154234 |hAT and BED zinc finger domain-containing protein [Arabidopsis thaliana]
XLOC_002969	scaffold_1	15567571	15568958	-	At4g13850	Tp7g11680	ref|XP_002870351 |hypothetical protein ARALYDRAFT_493528 [Arabidopsis lyrata subsp. lyrata]
XLOC_003019	scaffold_1	18322289	18325504	-
XLOC_003042	scaffold_1	1710597	1711702	.	At4g36040	Tp7g33820	ref|XP_002867039 |DNAJ heat shock N-terminal domain-containing protein [Arabidopsis lyrata subsp. lyrata]
XLOC_003043	scaffold_1	4403220	4403848	.
XLOC_003044	scaffold_1	4453904	4455869	.	At4g29780	Tp7g27590	ref|NP_567834 |uncharacterized protein [Arabidopsis thaliana]
XLOC_003045	scaffold_1	4765799	4766276	.
XLOC_003046	scaffold_1	5315260	5315791	.	At4g27657		ref|XP_002869552 |hypothetical protein ARALYDRAFT_492020 [Arabidopsis lyrata subsp. lyrata]
XLOC_003047	scaffold_1	9941910	9942839	.
XLOC_003048	scaffold_1	11656434	11657882	.
XLOC_003049	scaffold_1	14185617	14186414	.
XLOC_003050	scaffold_1	14341110	14341487	.
XLOC_003051	scaffold_1	15534354	15534663	.
XLOC_003052	scaffold_1	16905243	16905599	.
XLOC_003075	scaffold_10	2242719	2255528	+	AtCg01110	Tp3g25570	ref|YP_001123002 |NADH dehydrogenase 49KDa protein (chloroplast) [Aethionema cordifolium]
XLOC_003240	scaffold_10	5503957	5505391	+	AtCg01050		ref|YP_001123425 |NADH dehydrogenase subunit 4 (chloroplast) [Capsella bursa-pastoris]
XLOC_003404	scaffold_10	7253885	7256352	+	At2g33290	Tp4g15600	ref|XP_002879445 |hypothetical protein ARALYDRAFT_902401 [Arabidopsis lyrata subsp. lyrata]
XLOC_003428	scaffold_10	7442045	7444546	+	At2g33730	Tp4g16070	ref|XP_002881296 |hypothetical protein ARALYDRAFT_902447 [Arabidopsis lyrata subsp. lyrata]
XLOC_003487	scaffold_10	8056969	8058378	+	At2g35110	Tp_un0026_002	ref|NP_181056 |protein NAP1 [Arabidopsis thaliana]
XLOC_003597	scaffold_10	9121036	9123558	+	At2g37230	Tp4g19550	ref|XP_002881498 |pentatricopeptide repeat-containing protein [Arabidopsis lyrata subsp. lyrata]
XLOC_003678	scaffold_10	9880932	9881829	+	At2g38730	Tp4g21090	ref|XP_002881613 |hypothetical protein ARALYDRAFT_482885 [Arabidopsis lyrata subsp. lyrata]
XLOC_003686	scaffold_10	9926287	9927598	+	At2g38860	Tp4g21240	ref|XP_002881620 |yellow-leaf-specific gene 5 [Arabidopsis lyrata subsp. lyrata]
XLOC_003694	scaffold_10	9977971	9980751	+	At2g38970	Tp4g21340	ref|NP_850306 |C3HC4-type RING finger-containing protein [Arabidopsis thaliana]
XLOC_003698	scaffold_10	10013421	10014728	+		Tp4g21400
XLOC_003737	scaffold_10	10518545	10520346	+	At2g39960	Tp4g22270	ref|NP_181525 |signal peptidase complex subunit 2 [Arabidopsis thaliana]
XLOC_003779	scaffold_10	10921061	10921936	+	At2g40750	Tp4g23060	ref|XP_002881532 |predicted protein [Arabidopsis lyrata subsp. lyrata]
XLOC_003859	scaffold_10	11671366	11674538	+
XLOC_003912	scaffold_10	2630257	2631127	-
XLOC_003933	scaffold_10	3214511	3215661	-
XLOC_003981	scaffold_10	4310649	4312145	-	At2g28910	Tp4g11720	ref|XP_002881020 |hypothetical protein ARALYDRAFT_481806 [Arabidopsis lyrata subsp. lyrata]
XLOC_004010	scaffold_10	4820841	4824265	-
XLOC_004041	scaffold_10	5240817	5245345	-	At1g31150	Tp_un0001_005	ref|NP_174400 |uncharacterized protein [Arabidopsis thaliana]
XLOC_004235	scaffold_10	7494700	7497026	-	At2g33800	Tp4g16190	ref|XP_002881306 |ribosomal protein S5 family protein [Arabidopsis lyrata subsp. lyrata]
XLOC_004245	scaffold_10	7565460	7567584	-	At5g03490	Tp4g16320	ref|XP_002871037 |UDP-glucoronosyl/UDP-glucosyl transferase family protein [Arabidopsis lyrata subsp. lyrata]
XLOC_004398	scaffold_10	9056735	9058633	-	At2g37100	Tp4g19420	ref|XP_002879651 |hypothetical protein ARALYDRAFT_482699 [Arabidopsis lyrata subsp. lyrata]
XLOC_004422	scaffold_10	9265088	9266119	-	At2g37510	Tp4g19830	ref|XP_002881512 |hypothetical protein ARALYDRAFT_902894 [Arabidopsis lyrata subsp. lyrata]
XLOC_004429	scaffold_10	9301514	9303090	-	At2g37580	Tp4g19930	ref|XP_002879683 |hypothetical protein ARALYDRAFT_345494 [Arabidopsis lyrata subsp. lyrata]
XLOC_004609	scaffold_10	10891240	10893568	-	At2g40650	Tp4g22980	ref|XP_002881734 |hypothetical protein ARALYDRAFT_483124 [Arabidopsis lyrata subsp. lyrata]
XLOC_004731	scaffold_10	1998501	1999807	.
XLOC_004732	scaffold_10	2179545	2179700	.
XLOC_004733	scaffold_10	3239266	3239494	.	AtCg00190		ref|YP_004221915 |RNA polymerase beta subunit (chloroplast) [Erodium carvifolium]
XLOC_004734	scaffold_10	5334803	5335361	.	At1g31470	Tp1g27270	ref|NP_174432 |nuclear fusion defective 4 protein [Arabidopsis thaliana]
XLOC_004735	scaffold_10	5710116	5710653	.
XLOC_004736	scaffold_10	6084365	6084630	.
XLOC_004737	scaffold_10	6105154	6106287	.
XLOC_004738	scaffold_10	8345054	8345834	.
XLOC_004848	scaffold_11	1796984	1797702	+	At5g51300	Tp6g13500	ref|XP_002886939 |hypothetical protein ARALYDRAFT_475645 [Arabidopsis lyrata subsp. lyrata]
XLOC_004871	scaffold_11	2294670	2296803	+	At2g17110	Tp3g30410	ref|XP_002886097 |hypothetical protein ARALYDRAFT_480593 [Arabidopsis lyrata subsp. lyrata]
XLOC_004924	scaffold_11	3869206	3871599	+		Tp3g29520	ref|XP_002886215 |hypothetical protein ARALYDRAFT_900289 [Arabidopsis lyrata subsp. lyrata]
XLOC_004977	scaffold_11	6528611	6529489	+
XLOC_005120	scaffold_11	1051632	1052928	-	At2g37110	Tp4g19430	ref|XP_002879652 |hypothetical protein ARALYDRAFT_902846 [Arabidopsis lyrata subsp. lyrata]
XLOC_005181	scaffold_11	2096742	2102543	-	At1g40087		ref|NP_849757 |Plant transposase (Ptta/En/Spm family) [Arabidopsis thaliana]
XLOC_005237	scaffold_11	3897241	3898114	-
XLOC_005276	scaffold_11	5501919	5504943	-
XLOC_005325	scaffold_11	7275263	7276756	-
XLOC_005361	scaffold_11	10101491	10103370	-
XLOC_005366	scaffold_11	593745	594403	.	At5g57380	Tp6g19100	ref|NP_200548 |protein VERNALIZATION INSENSITIVE 3 [Arabidopsis thaliana]
XLOC_005367	scaffold_11	2911677	2912488	.
XLOC_005368	scaffold_11	3206035	3206810	.
XLOC_005369	scaffold_11	3309650	3310146	.
XLOC_005370	scaffold_11	3623495	3623603	.
XLOC_005371	scaffold_11	4238797	4238939	.	AtCg01000		ref|YP_004927745 |orf257 (mitochondrion) [Brassica juncea]
XLOC_005372	scaffold_11	4754561	4754980	.
XLOC_005373	scaffold_11	6840543	6840686	.
XLOC_005374	scaffold_11	8074960	8075720	.		Tp7g11050
XLOC_005375	scaffold_11	8272590	8273495	.
XLOC_005376	scaffold_11	8421059	8421765	.
XLOC_005377	scaffold_11	10269719	10272019	.		Tp6g04730
XLOC_005391	scaffold_12	337640	338508	+
XLOC_005418	scaffold_12	1405718	1407699	+		Tp_un0089_001	ref|XP_002880910 |hypothetical protein ARALYDRAFT_344493 [Arabidopsis lyrata subsp. lyrata]
XLOC_005424	scaffold_12	1599087	1601071	+		Tp1g34290	ref|XP_003609124 |ATP-dependent DNA helicase PIF1 [Medicago truncatula]
XLOC_005509	scaffold_12	8859573	8861636	+
XLOC_005519	scaffold_12	10039034	10040831	+
XLOC_005545	scaffold_12	10502826	10503691	+	At2g20180	Tp3g33420	ref|XP_002883941 |hypothetical protein ARALYDRAFT_319546 [Arabidopsis lyrata subsp. lyrata]
XLOC_005661	scaffold_12	5142175	5143061	-		Tp7g00050
XLOC_005667	scaffold_12	5679479	5681276	-
XLOC_005723	scaffold_12	10260054	10261542	-	At2g19760	Tp3g33090	ref|NP_179566 |profilin 1 [Arabidopsis thaliana]
XLOC_005787	scaffold_12	449195	449359	.
XLOC_005788	scaffold_12	2283071	2283190	.
XLOC_005789	scaffold_12	3935319	3936603	.
XLOC_005790	scaffold_12	7765807	7765950	.
XLOC_005791	scaffold_12	9062289	9063776	.		Tp1g33990
XLOC_005792	scaffold_12	9542237	9542871	.
XLOC_005793	scaffold_12	9542935	9544915	.
XLOC_005841	scaffold_13	736269	737591	+	At3g23000	Tp3g20690	ref|XP_002883391 |cbl-interacting protein kinase 7 [Arabidopsis lyrata subsp. lyrata]
XLOC_005880	scaffold_13	1195721	1198855	+	At3g22220	Tp7g13180	ref|NP_188861 |hAT dimerization domain-containing protein [Arabidopsis thaliana]
XLOC_005887	scaffold_13	1267708	1271729	+
XLOC_005961	scaffold_13	1995498	1999287	+	At3g20550	Tp3g18560	ref|NP_188691 |smad nuclear-interacting protein 1 [Arabidopsis thaliana]
XLOC_006041	scaffold_13	2790446	2805025	+	At3g18790	Tp3g16880	ref|XP_002883151 |hypothetical protein ARALYDRAFT_479390 [Arabidopsis lyrata subsp. lyrata]
XLOC_006192	scaffold_13	4005501	4006104	+	At3g15850	Tp3g14160	ref|NP_566529 |palmitoyl-monogalactosyldiacylglycerol delta-7 desaturase [Arabidopsis thaliana]
XLOC_006218	scaffold_13	4197367	4199064	+	At3g15360	Tp3g13610	ref|XP_002882937 |hypothetical protein ARALYDRAFT_897824 [Arabidopsis lyrata subsp. lyrata]
XLOC_006239	scaffold_13	4327498	4329447	+	At3g15030	Tp3g13230	ref|XP_002882910 |hypothetical protein ARALYDRAFT_897773 [Arabidopsis lyrata subsp. lyrata]
XLOC_006473	scaffold_13	6114231	6114529	+	At5g04460	Tp3g08780	ref|XP_003638185 |Protein neuralized [Medicago truncatula]
XLOC_006629	scaffold_13	7231847	7233385	+	At3g06830	Tp3g05790	ref|XP_002882495 |pectinesterase family protein [Arabidopsis lyrata subsp. lyrata]
XLOC_006634	scaffold_13	7259758	7260582	+	At3g06720	Tp3g05690	ref|XP_002882488 |AT-IMP [Arabidopsis lyrata subsp. lyrata]
XLOC_006715	scaffold_13	7804013	7807059	+	At5g27550	Tp4g01650	ref|NP_198107.3|ATP binding / microtubule motor [Arabidopsis thaliana]
XLOC_006734	scaffold_13	7973543	7975404	+	At3g05100	Tp3g03920	ref|XP_002882393 |hypothetical protein ARALYDRAFT_317378 [Arabidopsis lyrata subsp. lyrata]
XLOC_006769	scaffold_13	8189260	8190462	+	At3g04550	Tp3g03390	ref|NP_566230 |uncharacterized protein [Arabidopsis thaliana]
XLOC_006806	scaffold_13	8496628	8498238	+
XLOC_007470	scaffold_13	4739981	4741353	-	At3g14050	Tp3g12290	ref|XP_002885006 |hypothetical protein ARALYDRAFT_897663 [Arabidopsis lyrata subsp. lyrata]
XLOC_007724	scaffold_13	6770562	6770976	-	At3g08610	Tp3g07060	ref|NP_566330 |NADH dehydrogenase (ubiquinone) 1 alpha subcomplex 1 [Arabidopsis thaliana]
XLOC_007826	scaffold_13	7623595	7626529	-	At3g05900	Tp3g04790	ref|NP_187241 |neurofilament protein-related protein [Arabidopsis thaliana]
XLOC_007931	scaffold_13	8458971	8459593	-	At5g18480	Tp3g03220	ref|NP_197349 |plant glycogenin-like starch initiation protein 6 [Arabidopsis thaliana]
XLOC_007947	scaffold_13	8598710	8599916	-	At2g46930	Tp4g28960	ref|XP_002880274 |hypothetical protein ARALYDRAFT_483863 [Arabidopsis lyrata subsp. lyrata]
XLOC_008068	scaffold_13	120101	120754	.	At5g66910	Tp2g29760	ref|NP_201492 |CC-NBS-LRR class disease resistance protein [Arabidopsis thaliana]
XLOC_008069	scaffold_13	707024	707175	.
XLOC_008070	scaffold_13	1259731	1259998	.
XLOC_008071	scaffold_13	1389191	1389488	.			ref|XP_002863304 |predicted protein [Arabidopsis lyrata subsp. lyrata]
XLOC_008072	scaffold_13	1798887	1799916	.	At3g21000	Tp3g19000	ref|NP_188737 |Gag-Pol-related retrotransposon family protein [Arabidopsis thaliana]
XLOC_008073	scaffold_13	2195556	2196419	.	At1g72270	Tp3g26660	ref|NP_001185379 |uncharacterized protein [Arabidopsis thaliana]
XLOC_008074	scaffold_13	3494301	3494393	.
XLOC_008075	scaffold_13	5194248	5195156	.
XLOC_008094	scaffold_14	2346205	2351080	+	At5g41790	Tp7g00300	ref|NP_198994 |COP1-interactive protein 1 [Arabidopsis thaliana]
XLOC_008178	scaffold_14	3614906	3616031	+	At3g01470	Tp7g01690	ref|XP_002517348 |homeobox protein, putative [Ricinus communis]
XLOC_008213	scaffold_14	3955117	3956286	+	At5g39950	Tp7g02130	ref|XP_002868686 |hypothetical protein ARALYDRAFT_493991 [Arabidopsis lyrata subsp. lyrata]
XLOC_008227	scaffold_14	4241265	4242188	+	At5g39570	Tp7g02420	ref|NP_568565 |uncharacterized protein [Arabidopsis thaliana]
XLOC_008262	scaffold_14	5009994	5019305	+	At3g05650	Tp7g03130	ref|NP_187216 |receptor like protein 32 [Arabidopsis thaliana]
XLOC_008270	scaffold_14	5215740	5217671	+
XLOC_008292	scaffold_14	5640065	5640570	+	At5g38530	Tp7g03530	ref|NP_198669 |tryptophan synthase beta chain [Arabidopsis thaliana]
XLOC_008306	scaffold_14	5934573	5935530	+	At5g38210	Tp7g03800	ref|XP_002870861 |serine/threonine protein kinase family protein [Arabidopsis lyrata subsp. lyrata]
XLOC_008322	scaffold_14	6234176	6236449	+	At5g37890	Tp7g05350	ref|XP_002868825 |hypothetical protein ARALYDRAFT_356210 [Arabidopsis lyrata subsp. lyrata]
XLOC_008346	scaffold_14	6739088	6740302	+	At2g36340	Tp7g04640	ref|NP_181175 |DNA-binding storekeeper protein-related transcriptional regulator [Arabidopsis thaliana]
XLOC_008422	scaffold_14	2255450	2258135	-	At5g42010	Tp7g00110	ref|XP_002870596 |WD-40 repeat family protein [Arabidopsis lyrata subsp. lyrata]
XLOC_008452	scaffold_14	2666078	2667508	-	At5g41330	Tp_un0010_009	ref|XP_002868604 |potassium channel tetramerization domain-containing protein [Arabidopsis lyrata subsp. lyrata]
XLOC_008526	scaffold_14	3337147	3339565	-	At5g40490	Tp7g01390	ref|NP_198865 |heterogeneous nuclear ribonucleoprotein A1/A3 [Arabidopsis thaliana]
XLOC_008533	scaffold_14	3447628	3451548	-	At5g40450	Tp7g01470	ref|NP_198861 |uncharacterized protein [Arabidopsis thaliana]
XLOC_008688	scaffold_14	6292605	6296492	-	At5g37830	Tp7g04200	ref|NP_198599 |5-oxoprolinase [Arabidopsis thaliana]
XLOC_008735	scaffold_14	7303654	7347538	-			ref|XP_003614383 |hypothetical protein MTR_5g051000 [Medicago truncatula]
XLOC_008764	scaffold_14	2909923	2910430	.			ref|YP_358637 |hypothetical protein PhapfoPp091 (chloroplast) [Phalaenopsis aphrodite subsp. formosana]
XLOC_008765	scaffold_14	4095846	4096113	.
XLOC_008766	scaffold_14	4161311	4161631	.
XLOC_008767	scaffold_14	4329994	4330892	.
XLOC_008768	scaffold_14	5771618	5772524	.
XLOC_008769	scaffold_14	7235063	7236815	.
XLOC_008770	scaffold_14	7304063	7304529	.			ref|XP_003638451 |hypothetical protein MTR_132s0010, partial [Medicago truncatula]
XLOC_008771	scaffold_14	8235339	8235987	.
XLOC_008792	scaffold_15	146690	147724	+	At2g21330	Tp4g00510	ref|NP_565508 |fructose-bisphosphate aldolase, class I [Arabidopsis thaliana]
XLOC_008839	scaffold_15	754536	755435	+	At2g22260	Tp_un1059_001	ref|NP_565530 |oxidoreductase, 2OG-Fe(II) oxygenase-like protein [Arabidopsis thaliana]
XLOC_008849	scaffold_15	901304	907661	+
XLOC_008870	scaffold_15	1211613	1214357	+	At2g22740	Tp4g01730	ref|XP_002880456 |predicted protein [Arabidopsis lyrata subsp. lyrata]
XLOC_008986	scaffold_15	3711196	3711872	+	At3g06720	Tp2g19660	ref|NP_850524 |Importin subunit alpha-1 [Arabidopsis thaliana]
XLOC_009046	scaffold_15	5540349	5542042	+
XLOC_009053	scaffold_15	5790944	5792557	+
XLOC_009091	scaffold_15	7231073	7232140	+	At5g40410	Tp7g01510	ref|NP_198857 |pentatricopeptide repeat-containing protein [Arabidopsis thaliana]
XLOC_009117	scaffold_15	93952	94852	-	At4g38790	Tp4g00350	ref|XP_002878537 |ER lumen protein retaining receptor family protein [Arabidopsis lyrata subsp. lyrata]
XLOC_009118	scaffold_15	94992	95375	-	At4g38790	Tp7g37030	ref|NP_568047 |ER lumen protein retaining receptor family protein [Arabidopsis thaliana]
XLOC_009162	scaffold_15	598907	601061	-	At4g16660
XLOC_009165	scaffold_15	634393	635761	-
XLOC_009181	scaffold_15	893741	900362	-
XLOC_009195	scaffold_15	1205950	1207263	-	At2g22720	Tp4g01710	ref|NP_973512 |SPT2 chromatin protein [Arabidopsis thaliana]
XLOC_009219	scaffold_15	1579475	1580167	-
XLOC_009232	scaffold_15	1769282	1770899	-	At3g47680		ref|NP_190352 |DNA binding protein [Arabidopsis thaliana]
XLOC_009233	scaffold_15	1785184	1786622	-
XLOC_009405	scaffold_15	5792124	5812351	-			ref|XP_003637074 |Cell wall-associated hydrolase, partial [Medicago truncatula]
XLOC_009420	scaffold_15	6736774	6737929	-
XLOC_009449	scaffold_15	57726	58738	.	At2g21060	Tp1g23630	ref|XP_002880354 |hypothetical protein ARALYDRAFT_480954 [Arabidopsis lyrata subsp. lyrata]
XLOC_009450	scaffold_15	61194	62331	.
XLOC_009451	scaffold_15	1199721	1201687	.	At2g22680	Tp4g01700	ref|NP_179853 |C3HC4-type RING finger domain-containing protein [Arabidopsis thaliana]
XLOC_009452	scaffold_15	1910176	1911743	.			ref|XP_002862436 |predicted protein [Arabidopsis lyrata subsp. lyrata]
XLOC_009453	scaffold_15	3680041	3682480	.		Tp6g13220	ref|XP_002450418 |hypothetical protein SORBIDRAFT_05g005061, partial [Sorghum bicolor]
XLOC_009454	scaffold_15	4298664	4300283	.
XLOC_009455	scaffold_15	4960125	4964564	.
XLOC_009456	scaffold_15	5077768	5078630	.
XLOC_009565	scaffold_16	950255	951214	+	At3g53800	Tp3g07730	ref|NP_190948 |hsp70-interacting protein [Arabidopsis thaliana]
XLOC_009632	scaffold_16	1530286	1530696	+	At5g47820	Tp2g18320	ref|NP_851151 |kinesin family member 4/7/21/27 [Arabidopsis thaliana]
XLOC_009718	scaffold_16	2311891	2314188	+	At3g50690		ref|NP_190638 |acidic leucine-rich nuclear phosphoprotein 32-related protein [Arabidopsis thaliana]
XLOC_009829	scaffold_16	3322132	3322648	+
XLOC_009905	scaffold_16	4557924	4559333	+	At2g38440	Tp4g20760	ref|NP_181378 |protein SCAR2 [Arabidopsis thaliana]
XLOC_010011	scaffold_16	293611	296008	-	At3g55350	Tp5g07120	ref|NP_191095 |PIF / Ping-Pong family of plant transposase [Arabidopsis thaliana]
XLOC_010024	scaffold_16	375392	377182	-	At3g59920	Tp5g03250	ref|NP_191551 |RAB GDP dissociation inhibitor 2 [Arabidopsis thaliana]
XLOC_010064	scaffold_16	795491	796250	-	At3g54210	Tp5g08190	ref|NP_190989 |50S ribosomal protein L17 [Arabidopsis thaliana]
XLOC_010275	scaffold_16	2842724	2843099	-	At3g49720	Tp5g12370	ref|NP_001078265 |uncharacterized protein [Arabidopsis thaliana]
XLOC_010381	scaffold_16	4239542	4262307	-	At3g47700	Tp5g14220	ref|NP_190354 |RINT-1 / TIP-1 domain-containing MAG2 protein [Arabidopsis thaliana]
XLOC_010411	scaffold_16	4722117	4723378	-
XLOC_010413	scaffold_16	4781985	4782549	-	At3g47000	Tp5g14720	ref|NP_190284 |beta-glucosidase [Arabidopsis thaliana]
XLOC_010418	scaffold_16	4886820	4888784	-
XLOC_010460	scaffold_16	3573807	3574713	.
XLOC_010461	scaffold_16	5932151	5932864	.			ref|XP_003599577 |hypothetical protein MTR_3g035650 [Medicago truncatula]
XLOC_010511	scaffold_17	859040	876988	+
XLOC_010525	scaffold_17	1268803	1271155	+	At5g43630	Tp2g08420	ref|NP_199176 |zinc knuckle (CCHC-type) family protein [Arabidopsis thaliana]
XLOC_010548	scaffold_17	2112182	2113332	+
XLOC_010602	scaffold_17	5010692	5019600	+
XLOC_010605	scaffold_17	5149934	5151215	+
XLOC_010704	scaffold_17	3156416	3159492	-
XLOC_010732	scaffold_17	1204252	1204505	.
XLOC_010733	scaffold_17	1369168	1369406	.	AtCg00800		ref|XP_002890906 |hypothetical protein ARALYDRAFT_473322, partial [Arabidopsis lyrata subsp. lyrata]
XLOC_010734	scaffold_17	2194109	2194848	.	At5g43190	Tp2g08010	ref|NP_568622 |F-box/kelch-repeat protein [Arabidopsis thaliana]
XLOC_010735	scaffold_17	2508475	2509522	.
XLOC_010736	scaffold_17	4028621	4029127	.
XLOC_010737	scaffold_17	4208274	4208413	.
XLOC_010738	scaffold_17	5151965	5152153	.
XLOC_010740	scaffold_18	464547	466339	+
XLOC_010770	scaffold_18	1291755	1294865	-	At5g33320	Tp7g07560	ref|XP_002870404 |phosphate/phosphoenolpyruvate translocator precursor [Arabidopsis lyrata subsp. lyrata]
XLOC_010787	scaffold_18	3383222	3386561	-		Tp7g07450	ref|XP_002325188 |predicted protein [Populus trichocarpa]
XLOC_010788	scaffold_18	2661694	2662328	.
XLOC_010789	scaffold_18	3300347	3301588	.
XLOC_010790	scaffold_185	129	512	.
XLOC_010888	scaffold_19	711912	713092	+
XLOC_010925	scaffold_19	1058679	1059325	+	At3g60480	Tp5g02740	ref|XP_002878336 |hypothetical protein ARALYDRAFT_907573 [Arabidopsis lyrata subsp. lyrata]
XLOC_011105	scaffold_19	2522097	2523409	+	At3g56600	Tp5g05960	ref|XP_002876374 |inositol or phosphatidylinositol kinase [Arabidopsis lyrata subsp. lyrata]
XLOC_011121	scaffold_19	2633932	2635361	+	At3g56240		ref|XP_002878075 |hypothetical protein ARALYDRAFT_486064 [Arabidopsis lyrata subsp. lyrata]
XLOC_011190	scaffold_19	418328	420080	-	At3g62240	Tp5g01150	ref|NP_191783 |RING/U-box domain-containing protein [Arabidopsis thaliana]
XLOC_011285	scaffold_19	1115232	1116617	-	At3g60320	Tp4g26930	ref|NP_191591 |uncharacterized protein [Arabidopsis thaliana]
XLOC_011474	scaffold_19	81037	81551	.
XLOC_011475	scaffold_19	457687	458489	.
XLOC_011476	scaffold_19	1353940	1354103	.
XLOC_011506	scaffold_2	217221	220360	+	At5g01450	Tp6g40740	ref|NP_195765.3|RING/U-box domain-containing protein [Arabidopsis thaliana]
XLOC_011581	scaffold_2	712022	714080	+	At5g03140	Tp6g39580	ref|NP_195934 |concanavalin A-like lectin kinase-like protein [Arabidopsis thaliana]
XLOC_011622	scaffold_2	1029473	1030902	+
XLOC_011697	scaffold_2	1558030	1559787	+	At5g05410	Tp6g37420	ref|XP_002871157 |DRE-binding protein 2A [Arabidopsis lyrata subsp. lyrata]
XLOC_011916	scaffold_2	3218885	3220325	+
XLOC_012054	scaffold_2	4383953	4387414	+	At5g13440	Tp6g30590	ref|XP_002873612 |hypothetical protein ARALYDRAFT_909296 [Arabidopsis lyrata subsp. lyrata]
XLOC_012060	scaffold_2	4410885	4411263	+	At5g13520	Tp6g30500	ref|NP_196856 |leukotriene-A4 hydrolase [Arabidopsis thaliana]
XLOC_012131	scaffold_2	4945827	4946163	+	At5g15020	Tp6g29020	ref|XP_002873701 |hypothetical protein ARALYDRAFT_488346 [Arabidopsis lyrata subsp. lyrata]
XLOC_012202	scaffold_2	5494458	5496570	+	At5g16370	Tp6g27800	ref|XP_002873771 |hypothetical protein ARALYDRAFT_488489 [Arabidopsis lyrata subsp. lyrata]
XLOC_012246	scaffold_2	5824805	5825923	+	At5g17300	Tp6g26930	ref|NP_568344 |myb family transcription factor [Arabidopsis thaliana]
XLOC_012271	scaffold_2	6079587	6080432	+	At5g17880	Tp2g09710	ref|NP_197290 |TIR-NBS-LRR class disease resistance protein [Arabidopsis thaliana]
XLOC_012352	scaffold_2	6700540	6702808	+	At5g19480	Tp6g24930	ref|XP_002871889 |hypothetical protein ARALYDRAFT_488840 [Arabidopsis lyrata subsp. lyrata]
XLOC_012359	scaffold_2	6743874	6745519	+	At5g19580	Tp6g24810	ref|XP_002873953 |hypothetical protein ARALYDRAFT_488852 [Arabidopsis lyrata subsp. lyrata]
XLOC_012415	scaffold_2	7230329	7231865	+	At5g20870	Tp6g23660	ref|NP_197587 |O-Glycosyl hydrolases family 17 protein [Arabidopsis thaliana]
XLOC_012459	scaffold_2	7644822	7646190	+	At5g22540	Tp5g16550	ref|NP_197646 |uncharacterized protein [Arabidopsis thaliana]
XLOC_012488	scaffold_2	7913152	7917740	+	At5g60710	Tp6g22280	ref|NP_200879 |C3H4 type zinc finger protein [Arabidopsis thaliana]
XLOC_012692	scaffold_2	9767005	9768608	+	At5g56600	Tp6g18380	ref|NP_200471 |profilin 3 [Arabidopsis thaliana]
XLOC_012848	scaffold_2	11511788	11513284	+	At5g53800	Tp6g15870	ref|NP_568799 |uncharacterized protein [Arabidopsis thaliana]
XLOC_012906	scaffold_2	12447465	12449877	+	At3g47680		ref|NP_190352 |DNA binding protein [Arabidopsis thaliana]
XLOC_012947	scaffold_2	13225783	13228606	+	At5g51750	Tp6g13970	ref|NP_568765 |subtilase 1.3 [Arabidopsis thaliana]
XLOC_012952	scaffold_2	13292195	13296388	+	At5g51670	Tp6g13870	ref|XP_002864121 |predicted protein [Arabidopsis lyrata subsp. lyrata]
XLOC_012993	scaffold_2	14468392	14468852	+	At5g51050	Tp6g13230	ref|XP_002864093 |mitochondrial substrate carrier family protein [Arabidopsis lyrata subsp. lyrata]
XLOC_013037	scaffold_2	15639966	15642920	+
XLOC_013077	scaffold_2	18278959	18280223	+	At1g21680	Tp1g19220	ref|XP_002890452 |hypothetical protein ARALYDRAFT_472406 [Arabidopsis lyrata subsp. lyrata]
XLOC_013104	scaffold_2	24480	24991	-	At5g01990	Tp1g38050	ref|XP_002870888 |auxin efflux carrier family protein [Arabidopsis lyrata subsp. lyrata]
XLOC_013200	scaffold_2	898961	899768	-	At5g03660	Tp6g39070	ref|NP_568126 |uncharacterized protein [Arabidopsis thaliana]
XLOC_013386	scaffold_2	2400005	2401294	-	At5g07580	Tp6g35290	ref|XP_002871278 |AP2 transcription factor [Arabidopsis lyrata subsp. lyrata]
XLOC_013428	scaffold_2	2757070	2758148	-	At5g41980	Tp6g34460	ref|XP_002267524 |PREDICTED: putative nuclease HARBI1-like [Vitis vinifera]
XLOC_013512	scaffold_2	3320072	3323399	-	At5g44050	Tp2g28460	ref|XP_002865386 |mate efflux family protein [Arabidopsis lyrata subsp. lyrata]
XLOC_013541	scaffold_2	3515989	3518412	-	At5g10950	Tp6g32540	ref|XP_002873488 |hypothetical protein ARALYDRAFT_909052 [Arabidopsis lyrata subsp. lyrata]
XLOC_013605	scaffold_2	4022753	4024544	-	At5g12230	Tp6g31410	ref|XP_002873556 |hypothetical protein ARALYDRAFT_488066 [Arabidopsis lyrata subsp. lyrata]
XLOC_013606	scaffold_2	4027264	4029422	-	At5g12240		ref|NP_001190294 |uncharacterized protein [Arabidopsis thaliana]
XLOC_013614	scaffold_2	4065661	4067733	-	At5g12350	Tp6g31290	ref|NP_568268.3|Regulator of chromosome condensation-like protein with FYVE zinc finger domain-containing protein [Arabidopsis thaliana]
XLOC_013639	scaffold_2	4236462	4236723	-	At5g13110	Tp6g30870	ref|NP_196815 |glucose-6-phosphate dehydrogenase 2 [Arabidopsis thaliana]
XLOC_013673	scaffold_2	4538896	4539647	-	At5g13850	Tp6g30150	ref|XP_002871590 |hypothetical protein ARALYDRAFT_909339 [Arabidopsis lyrata subsp. lyrata]
XLOC_013726	scaffold_2	4826193	4827140	-	At5g14730	Tp6g29310	ref|XP_002871628 |hypothetical protein ARALYDRAFT_488314 [Arabidopsis lyrata subsp. lyrata]
XLOC_013820	scaffold_2	5665990	5667145	-	At5g16760	Tp6g27360	ref|NP_197178 |inositol-tetrakisphosphate 1-kinase 1 [Arabidopsis thaliana]
XLOC_013963	scaffold_2	6826248	6826744	-	At5g19780	Tp4g01790	ref|XP_003629736 |Alpha-tubulin [Medicago truncatula]
XLOC_014037	scaffold_2	7372165	7374015	-	At3g43810	Tp6g23330	ref|XP_003632622 |PREDICTED: calmodulin-related protein [Vitis vinifera]
XLOC_014273	scaffold_2	9306005	9307673	-	At5g57370	Tp6g19090	ref|NP_568856 |U4/U6.U5 tri-snRNP-associated protein 3 [Arabidopsis thaliana]
XLOC_014473	scaffold_2	11443877	11444403	-
XLOC_014505	scaffold_2	11768373	11769099	-	At5g53440	Tp6g15570	ref|XP_002865973 |predicted protein [Arabidopsis lyrata subsp. lyrata]
XLOC_014530	scaffold_2	12047247	12049376	-
XLOC_014673	scaffold_2	14558659	14566824	-	At5g50920	Tp6g13090	ref|NP_568746 |ATP-dependent Clp protease ATP-binding subunit ClpC [Arabidopsis thaliana]
XLOC_014773	scaffold_2	733836	734310	.	At5g03210		ref|XP_002873081 |hypothetical protein ARALYDRAFT_908186 [Arabidopsis lyrata subsp. lyrata]
XLOC_014774	scaffold_2	3956331	3958145	.	At5g12010	Tp6g31580	ref|NP_196762 |uncharacterized protein [Arabidopsis thaliana]
XLOC_014775	scaffold_2	4846297	4847147	.
XLOC_014776	scaffold_2	8158552	8159438	.
XLOC_014777	scaffold_2	8658022	8658406	.
XLOC_014778	scaffold_2	11987795	11988997	.
XLOC_014779	scaffold_2	14524776	14526383	.		Tp_un0980_001	ref|XP_003524238 |PREDICTED: uncharacterized protein LOC100782971 [Glycine max]
XLOC_014780	scaffold_2	14851922	14852718	.
XLOC_014781	scaffold_2	15443490	15443996	.
XLOC_014782	scaffold_2	18280501	18280633	.
XLOC_014783	scaffold_2	18655724	18656366	.	AtCg00480	Tp6g34190	ref|XP_002888377 |ATPase beta subunit, partial [Arabidopsis lyrata subsp. lyrata]
XLOC_014789	scaffold_20	105730	107757	+	At5g44510	Tp3g23450	ref|XP_002863569 |hypothetical protein ARALYDRAFT_917150 [Arabidopsis lyrata subsp. lyrata]
XLOC_014790	scaffold_20	107941	109698	+	At5g44510	Tp2g09300	ref|XP_002863569 |hypothetical protein ARALYDRAFT_917150 [Arabidopsis lyrata subsp. lyrata]
XLOC_014816	scaffold_20	593367	595085	+
XLOC_014864	scaffold_20	1159616	1161804	+	At5g45470	Tp2g10430	ref|XP_002863478 |hypothetical protein ARALYDRAFT_494437 [Arabidopsis lyrata subsp. lyrata]
XLOC_014865	scaffold_20	1164559	1167687	+	At5g45480	Tp2g10440	ref|NP_199361 |uncharacterized protein [Arabidopsis thaliana]
XLOC_014942	scaffold_20	2216790	2218755	+	At1g21280		ref|XP_003557045 |PREDICTED: uncharacterized protein LOC100783177 [Glycine max]
XLOC_014997	scaffold_20	2640975	2642389	+
XLOC_015080	scaffold_20	1148864	1151089	-	At5g45420		ref|NP_568645 |duplicated SANT DNA-binding domain-containing protein [Arabidopsis thaliana]
XLOC_015188	scaffold_20	2369546	2370268	-	At5g47435	Tp2g12140	ref|XP_002865119 |hypothetical protein ARALYDRAFT_494236 [Arabidopsis lyrata subsp. lyrata]
XLOC_015235	scaffold_20	303818	304645	.
XLOC_015236	scaffold_20	2017626	2018792	.
XLOC_015250	scaffold_21	495520	497189	-
XLOC_015262	scaffold_22	1	1167	+
XLOC_015281	scaffold_22	135277	135838	+	At2g43510	Tp4g25600	ref|NP_181879 |defensin-like protein 195 [Arabidopsis thaliana]
XLOC_015432	scaffold_22	1227416	1229138	+	At2g46490	Tp4g28490	ref|NP_182172 |uncharacterized protein [Arabidopsis thaliana]
XLOC_015591	scaffold_22	569467	571175	-	At2g44800	Tp4g26890	ref|XP_002880137 |oxidoreductase [Arabidopsis lyrata subsp. lyrata]
XLOC_015727	scaffold_22	1329671	1330504	.
XLOC_015750	scaffold_23	714016	715504	+	At1g35560	Tp5g27080	ref|XP_002893884 |hypothetical protein ARALYDRAFT_473685 [Arabidopsis lyrata subsp. lyrata]
XLOC_015776	scaffold_23	627365	629707	-	AtCg01310		ref|XP_003606061 |50S ribosomal protein L2-B [Medicago truncatula]
XLOC_015793	scaffold_23	961563	962342	.
XLOC_015799	scaffold_24	925869	928498	+
XLOC_015815	scaffold_24	1657607	1665023	-
XLOC_015837	scaffold_28	114946	115595	.
XLOC_015967	scaffold_3	1218239	1219049	+	At2g02930	Tp_un0997_001	ref|NP_178394 |glutathione S-transferase 16 [Arabidopsis thaliana]
XLOC_016032	scaffold_3	1924974	1939936	+	At5g03240	Tp6g39490	ref|XP_003607668 |Multidrug resistance protein ABC transporter family [Medicago truncatula]
XLOC_016033	scaffold_3	1938223	1939252	+	At3g09790	Tp6g03750	ref|XP_003528465 |PREDICTED: LOW QUALITY PROTEIN: polyubiquitin-like [Glycine max]
XLOC_016104	scaffold_3	3291187	3294382	+
XLOC_016134	scaffold_3	3776608	3777515	+			ref|XP_002869725 |expressed protein [Arabidopsis lyrata subsp. lyrata]
XLOC_016159	scaffold_3	4588127	4608553	+	At4g11360	Tp6g06090	ref|NP_192875 |E3 ubiquitin-protein ligase RHA1B [Arabidopsis thaliana]
XLOC_016187	scaffold_3	5365488	5403224	+	At4g10720	Tp6g28600	ref|XP_003598604 |Ankyrin repeat-containing protein [Medicago truncatula]
XLOC_016234	scaffold_3	6973421	6975083	+
XLOC_016264	scaffold_3	7637989	7640026	+
XLOC_016282	scaffold_3	9152273	9181582	+
XLOC_016290	scaffold_3	9381681	9383498	+
XLOC_016341	scaffold_3	13850858	13854292	+
XLOC_016421	scaffold_3	530086	531365	-	At4g00900	Tp6g01220	ref|XP_002872919 |calcium-transporting ATPase 2, endoplasmic reticulum-type [Arabidopsis lyrata subsp. lyrata]
XLOC_016554	scaffold_3	2057472	2058150	-	At4g05070		ref|XP_002874831 |hypothetical protein ARALYDRAFT_490157 [Arabidopsis lyrata subsp. lyrata]
XLOC_016620	scaffold_3	3111761	3112588	-
XLOC_016706	scaffold_3	4709789	4710515	-
XLOC_016747	scaffold_3	6254862	6255811	-	At4g10790	Tp6g06710	ref|NP_192817 |UBX domain-containing protein [Arabidopsis thaliana]
XLOC_016750	scaffold_3	6281214	6282351	-	At4g10760	Tp6g06740	ref|NP_192814 |mRNA adenosine methylase [Arabidopsis thaliana]
XLOC_016913	scaffold_3	1707427	1708211	.	At5g18490	Tp6g25830	ref|XP_002873898 |hypothetical protein ARALYDRAFT_909860 [Arabidopsis lyrata subsp. lyrata]
XLOC_016914	scaffold_3	2398074	2399069	.
XLOC_016915	scaffold_3	4210909	4212311	.	AtCg01130		ref|YP_001123345 |hypothetical protein BaveCp081 (chloroplast) [Barbarea verna]
XLOC_016916	scaffold_3	4293348	4293490	.
XLOC_016917	scaffold_3	8133395	8133587	.
XLOC_016918	scaffold_3	11187195	11188222	.
XLOC_016919	scaffold_3	14496600	14497769	.
XLOC_016920	scaffold_3	16326338	16326531	.
XLOC_016924	scaffold_31	226540	228940	+		Tp7g07610
XLOC_016959	scaffold_4	1300003	1302267	+
XLOC_016973	scaffold_4	2165755	2167398	+
XLOC_016983	scaffold_4	2942913	2944560	+
XLOC_017021	scaffold_4	4382799	4384398	+	At4g16660	Tp7g15270	ref|NP_567510 |hypoxia up-regulated 1 [Arabidopsis thaliana]
XLOC_017061	scaffold_4	5288914	5290436	+
XLOC_017123	scaffold_4	7584448	7584901	+
XLOC_017191	scaffold_4	8747169	8749975	+	At3g46290	Tp5g15370	ref|XP_002875777 |hypothetical protein ARALYDRAFT_905825 [Arabidopsis lyrata subsp. lyrata]
XLOC_017204	scaffold_4	8950876	8954599	+	At1g43760		ref|XP_003543991 |PREDICTED: uncharacterized protein LOC100811508 [Glycine max]
XLOC_017238	scaffold_4	10202697	10205721	+	At3g45410	Tp5g15950	ref|XP_002877402 |lectin protein kinase family protein [Arabidopsis lyrata subsp. lyrata]
XLOC_017260	scaffold_4	10746417	10748241	+
XLOC_017280	scaffold_4	11605352	11608038	+
XLOC_017321	scaffold_4	2060360	2063832	-
XLOC_017335	scaffold_4	2857630	2858337	-	At5g03330	Tp6g39410	ref|NP_974725 |OTU-like cysteine protease family protein [Arabidopsis thaliana]
XLOC_017346	scaffold_4	3341768	3350408	-
XLOC_017404	scaffold_4	4861774	4862579	-	At5g64140	Tp6g38880	ref|NP_201219 |40S ribosomal protein S28-2 [Arabidopsis thaliana]
XLOC_017456	scaffold_4	5857596	5859008	-
XLOC_017596	scaffold_4	10634089	10634886	-
XLOC_017637	scaffold_4	14078329	14100170	-	At3g43810	Tp6g23330	ref|XP_003624801 |Calmodulin [Medicago truncatula]
XLOC_017643	scaffold_4	3791244	3791637	.	AtCg00670	Tp1g01580	ref|YP_001122971 |ATP-dependent protease subunit (chloroplast) [Aethionema cordifolium]
XLOC_017644	scaffold_4	3983409	3984211	.
XLOC_017645	scaffold_4	4863167	4863922	.		Tp6g08660
XLOC_017646	scaffold_4	7869458	7869634	.	AtCg00140		ref|YP_004021798 |ATP synthase CF0 subunit III (chloroplast) [Equisetum arvense]
XLOC_017647	scaffold_4	9731302	9732007	.
XLOC_017648	scaffold_4	9735830	9736488	.
XLOC_017649	scaffold_4	10220396	10221301	.
XLOC_017650	scaffold_4	10749230	10750309	.
XLOC_017651	scaffold_4	11083626	11084652	.
XLOC_017652	scaffold_4	11084963	11085159	.	AtCg01000		ref|YP_001123873 |hypothetical protein NaofCp081 (chloroplast) [Nasturtium officinale]
XLOC_017653	scaffold_4	11582191	11583306	.
XLOC_017654	scaffold_4	15480404	15481258	.
XLOC_017664	scaffold_5	29780	33035	+			ref|XP_002883720 |predicted protein [Arabidopsis lyrata subsp. lyrata]
XLOC_017937	scaffold_5	5174357	5176401	+
XLOC_017944	scaffold_5	5225156	5225838	+	At1g28680	Tp1g24880	ref|NP_174189 |N-hydroxycinnamoyl/benzoyltransferase-like protein [Arabidopsis thaliana]
XLOC_018070	scaffold_5	6372094	6372929	+	At1g26210	Tp1g22450	ref|XP_002893412 |hypothetical protein ARALYDRAFT_472797 [Arabidopsis lyrata subsp. lyrata]
XLOC_018135	scaffold_5	6852400	6856438	+	At1g24148	Tp4g04000	ref|XP_002890607 |hypothetical protein ARALYDRAFT_889961 [Arabidopsis lyrata subsp. lyrata]
XLOC_018490	scaffold_5	9972531	9972901	+	At1g15980	Tp1g14290	ref|NP_563986 |NDH-dependent cyclic electron flow 1 [Arabidopsis thaliana]
XLOC_018566	scaffold_5	10589030	10591466	+	At1g14300	Tp1g12650	ref|XP_002892799 |binding protein [Arabidopsis lyrata subsp. lyrata]
XLOC_018834	scaffold_5	12936909	12938124	+	At1g08410	Tp1g07060	ref|XP_002889691 |GTP-binding family protein [Arabidopsis lyrata subsp. lyrata]
XLOC_018858	scaffold_5	13088205	13090619	+	At1g08050	Tp1g06680	ref|NP_172283 |C3HC4-type RING finger-containing protein [Arabidopsis thaliana]
XLOC_018864	scaffold_5	13129970	13130878	+	At5g60390	Tp2g05140	ref|XP_002892424 |T6D22 [Arabidopsis lyrata subsp. lyrata]
XLOC_018972	scaffold_5	13938028	13939563	+	At1g05590	Tp1g04440	ref|XP_002889555 |glycosyl hydrolase family 20 protein [Arabidopsis lyrata subsp. lyrata]
XLOC_019029	scaffold_5	14265053	14265824	+
XLOC_019102	scaffold_5	14793767	14794283	+
XLOC_019110	scaffold_5	14859914	14861222	+	At1g03130	Tp1g02150	ref|XP_002892148 |hypothetical protein ARALYDRAFT_887465 [Arabidopsis lyrata subsp. lyrata]
XLOC_019147	scaffold_5	15114651	15115949	+	At2g42470	Tp2g04170	ref|XP_002892523 |hypothetical protein ARALYDRAFT_334257 [Arabidopsis lyrata subsp. lyrata]
XLOC_019175	scaffold_5	15306431	15308392	+	At1g01320	Tp1g00970	ref|NP_001184884 |tetratricopeptide repeat-containing protein [Arabidopsis thaliana]
XLOC_019180	scaffold_5	15337211	15339010	+	At1g01430	Tp1g00880	ref|NP_171650 |protein trichome birefringence-like 25 [Arabidopsis thaliana]
XLOC_019181	scaffold_5	15346538	15347428	+	At1g01450	Tp1g00870	ref|XP_002889366 |predicted protein [Arabidopsis lyrata subsp. lyrata]
XLOC_019216	scaffold_5	15615715	15617384	+	At1g02110	Tp1g00160	ref|XP_003533561 |PREDICTED: uncharacterized protein LOC778134 [Glycine max]
XLOC_019301	scaffold_5	1860622	1861456	-
XLOC_019358	scaffold_5	3069543	3070608	-
XLOC_019539	scaffold_5	5322627	5324368	-	At1g40390	Tp4g06970
XLOC_019554	scaffold_5	5546064	5547721	-	At3g63270	Tp5g00260	ref|NP_567144 |uncharacterized protein [Arabidopsis thaliana]
XLOC_019574	scaffold_5	5690404	5695036	-	At1g27730	Tp1g23960	ref|XP_002893488 |hypothetical protein ARALYDRAFT_472978 [Arabidopsis lyrata subsp. lyrata]
XLOC_019650	scaffold_5	6373114	6376333	-	At1g26220	Tp1g22440	ref|XP_002893411 |hypothetical protein ARALYDRAFT_472794 [Arabidopsis lyrata subsp. lyrata]
XLOC_019703	scaffold_5	6931990	6933297	-	At1g23950.5		ref|XP_002893313 |hypothetical protein ARALYDRAFT_472658 [Arabidopsis lyrata subsp. lyrata]
XLOC_019763	scaffold_5	7524083	7525905	-	At1g22550	Tp5g27200	ref|XP_002893239 |predicted protein [Arabidopsis lyrata subsp. lyrata]
XLOC_019917	scaffold_5	8963898	8964308	-	At1g19000	Tp1g16960	ref|NP_173334 |myb family transcription factor [Arabidopsis thaliana]
XLOC_019922	scaffold_5	8983013	8984544	-	At1g18910	Tp1g16890	ref|XP_002893023 |F14D16.3 [Arabidopsis lyrata subsp. lyrata]
XLOC_019934	scaffold_5	9095379	9097003	-	At1g18630	Tp1g16600	ref|NP_173298 |glycine-rich RNA-binding protein 6 [Arabidopsis thaliana]
XLOC_020094	scaffold_5	10190292	10192214	-	At1g15340	Tp1g13660	ref|XP_002892861 |hypothetical protein ARALYDRAFT_312525 [Arabidopsis lyrata subsp. lyrata]
XLOC_020223	scaffold_5	11155864	11157711	-	At1g12850	Tp1g11430	ref|XP_002892717 |hypothetical protein ARALYDRAFT_334590 [Arabidopsis lyrata subsp. lyrata]
XLOC_020251	scaffold_5	11361083	11362312	-	At1g12310	Tp1g10930	ref|NP_172695 |putative calcium-binding protein CML13 [Arabidopsis thaliana]
XLOC_020262	scaffold_5	11453207	11454277	-
XLOC_020315	scaffold_5	11761831	11763627	-	At1g11380		ref|XP_002889864 |hypothetical protein ARALYDRAFT_471274 [Arabidopsis lyrata subsp. lyrata]
XLOC_020372	scaffold_5	12249501	12253079	-	At1g10170	Tp1g08800	ref|XP_002892551 |NF-X1 type zinc finger family protein [Arabidopsis lyrata subsp. lyrata]
XLOC_020395	scaffold_5	12466347	12469672	-	At1g09620	Tp1g08230	ref|XP_002892512 |ATP binding protein [Arabidopsis lyrata subsp. lyrata]
XLOC_020510	scaffold_5	13361449	13362686	-	At1g07230	Tp1g05990	ref|NP_172203 |phospholipase C [Arabidopsis thaliana]
XLOC_020605	scaffold_5	14042785	14043524	-	At3g03300	Tp6g09960	ref|XP_002884369 |hypothetical protein ARALYDRAFT_317213 [Arabidopsis lyrata subsp. lyrata]
XLOC_020621	scaffold_5	14290665	14293515	-	At2g33150	Tp1g03560	ref|NP_180873 |3-ketoacyl-CoA thiolase 2 [Arabidopsis thaliana]
XLOC_020661	scaffold_5	14629888	14631942	-	At1g03900	Tp1g02750	ref|NP_563693 |non-intrinsic ABC protein 4 [Arabidopsis thaliana]
XLOC_020758	scaffold_5	15384368	15386767	-
XLOC_020790	scaffold_5	1709386	1710081	.		Tp5g17410
XLOC_020791	scaffold_5	4451276	4451808	.
XLOC_020792	scaffold_5	5047068	5047458	.
XLOC_020793	scaffold_5	6279017	6279452	.
XLOC_020794	scaffold_5	10756289	10757270	.	At1g13870	Tp1g12090	ref|NP_172840 |protein KTI12-like protein [Arabidopsis thaliana]
XLOC_020795	scaffold_5	10993103	10993795	.
XLOC_020796	scaffold_5	12034029	12034486	.
XLOC_020797	scaffold_5	14135314	14136021	.
XLOC_020878	scaffold_6	513689	516191	+	At5g67360	Tp2g29300	ref|XP_002865008 |hypothetical protein ARALYDRAFT_496864 [Arabidopsis lyrata subsp. lyrata]
XLOC_020937	scaffold_6	1052047	1052130	+
XLOC_021072	scaffold_6	2042742	2044089	+	At5g62440	Tp2g25630	ref|XP_002866491 |hypothetical protein ARALYDRAFT_496421 [Arabidopsis lyrata subsp. lyrata]
XLOC_021248	scaffold_6	3581210	3583487	+
XLOC_021258	scaffold_6	3629343	3630982	+	At5g25510	Tp2g22020	ref|NP_197933 |protein phosphatase 2A regulatory B subunit [Arabidopsis thaliana]
XLOC_021317	scaffold_6	4103807	4105237	+
XLOC_021336	scaffold_6	4276633	4277910	+	At5g27270	Tp2g20510	ref|NP_198079 |pentatricopeptide repeat-containing protein [Arabidopsis thaliana]
XLOC_021392	scaffold_6	4846503	4848557	+	At5g48850	Tp2g19250	ref|XP_002865684 |male sterility MS5 family protein [Arabidopsis lyrata subsp. lyrata]
XLOC_021455	scaffold_6	5333462	5336644	+	At3g29780	Tp2g18060	ref|NP_189624 |protein ralf-like 27 [Arabidopsis thaliana]
XLOC_021474	scaffold_6	5413703	5415854	+	At3g29240	Tp2g17830	ref|NP_850648 |uncharacterized protein [Arabidopsis thaliana]
XLOC_021485	scaffold_6	5447172	5448751	+	At5g39570	Tp2g17720	ref|NP_568565 |uncharacterized protein [Arabidopsis thaliana]
XLOC_021521	scaffold_6	5800268	5801195	+	At3g27880	Tp2g16940	ref|NP_566827 |uncharacterized protein [Arabidopsis thaliana]
XLOC_021593	scaffold_6	6362095	6364454	+	At3g26570	Tp2g15680	ref|NP_189289 |inorganic phosphate transporter 2-1 [Arabidopsis thaliana]
XLOC_021602	scaffold_6	6420855	6423015	+	At3g26400	Tp2g15550	ref|XP_002875317 |hypothetical protein ARALYDRAFT_484402 [Arabidopsis lyrata subsp. lyrata]
XLOC_021796	scaffold_6	11266191	11348252	+	At1g42550	Tp1g37310	ref|NP_174979.5|plastid movement impaired1 [Arabidopsis thaliana]
XLOC_021945	scaffold_6	1082539	1083129	-	At1g09950	Tp1g08610	ref|NP_172466 |response to ABA and salt 1 [Arabidopsis thaliana]
XLOC_022003	scaffold_6	1531635	1532982	-
XLOC_022086	scaffold_6	2178417	2179720	-
XLOC_022115	scaffold_6	2407624	2408396	-	At5g61590	Tp6g35290	ref|NP_200967 |ethylene-responsive transcription factor ERF107 [Arabidopsis thaliana]
XLOC_022135	scaffold_6	2609335	2612201	-	At5g61040	Tp2g24340	ref|NP_200912 |uncharacterized protein [Arabidopsis thaliana]
XLOC_022177	scaffold_6	2980256	2981468	-
XLOC_022370	scaffold_6	4570027	4573395	-
XLOC_022585	scaffold_6	6365866	6368514	-	At3g26560	Tp2g15670	ref|NP_189288 |ATP-dependent RNA helicase DHX8/PRP22 [Arabidopsis thaliana]
XLOC_022586	scaffold_6	6392057	6392957	-	At3g26510	Tp2g15620	ref|XP_002876977 |hypothetical protein ARALYDRAFT_484412 [Arabidopsis lyrata subsp. lyrata]
XLOC_022669	scaffold_6	6979564	6980085	-	At2g03340	Tp2g14270	ref|NP_178433 |WRKY DNA-binding protein 3 [Arabidopsis thaliana]
XLOC_022670	scaffold_6	6980628	6981296	-	At2g03340	Tp2g14270	ref|NP_178433 |WRKY DNA-binding protein 3 [Arabidopsis thaliana]
XLOC_022748	scaffold_6	7929887	7932732	-
XLOC_022762	scaffold_6	8468824	8472704	-
XLOC_022783	scaffold_6	11084131	11085268	-	At1g43245	Tp1g32410	ref|XP_002893944 |hypothetical protein ARALYDRAFT_314093 [Arabidopsis lyrata subsp. lyrata]
XLOC_022799	scaffold_6	4245611	4245964	.	AtCg01130		ref|YP_001123609 |hypothetical protein DrneCp080 (chloroplast) [Draba nemorosa]
XLOC_022800	scaffold_6	5341004	5341139	.
XLOC_022801	scaffold_6	7912517	7913342	.
XLOC_022854	scaffold_7	541442	542690	+	At1g18950	Tp1g16910	ref|NP_173329 |DDT domain-containing protein [Arabidopsis thaliana]
XLOC_022861	scaffold_7	622233	623251	+	At1g55080	Tp1g40740	ref|XP_002894487 |hypothetical protein ARALYDRAFT_474562 [Arabidopsis lyrata subsp. lyrata]
XLOC_023028	scaffold_7	2590434	2590929	+	At1g51070	Tp1g37790	ref|XP_002891614 |basic helix-loop-helix family protein [Arabidopsis lyrata subsp. lyrata]
XLOC_023043	scaffold_7	2766678	2768234	+
XLOC_023202	scaffold_7	6218307	6219730	+		Tp7g21440	ref|XP_002333289 |predicted protein [Populus trichocarpa]
XLOC_023260	scaffold_7	8362293	8372905	+
XLOC_023286	scaffold_7	10167602	10171739	+	At4g23160		ref|NP_001060934 |Os08g0133100 [Oryza sativa Japonica Group]
XLOC_023322	scaffold_7	13154678	13155633	+	At2g07190		ref|XP_002894278 |hypothetical protein ARALYDRAFT_337235 [Arabidopsis lyrata subsp. lyrata]
XLOC_023388	scaffold_7	447418	448943	-	At4g36840	Tp6g32200	ref|XP_002867842 |hypothetical protein ARALYDRAFT_914524 [Arabidopsis lyrata subsp. lyrata]
XLOC_023392	scaffold_7	523928	525471	-	At1g55270	Tp1g40940	ref|NP_564684 |F-box/kelch-repeat protein [Arabidopsis thaliana]
XLOC_023430	scaffold_7	777059	783030	-
XLOC_023565	scaffold_7	2418244	2420674	-
XLOC_023619	scaffold_7	2993147	2994258	-	At1g50280	Tp1g37130	ref|XP_002894245 |phototropic-responsive NPH3 family protein [Arabidopsis lyrata subsp. lyrata]
XLOC_023642	scaffold_7	3362126	3365564	-
XLOC_023703	scaffold_7	4384606	4386165	-
XLOC_023710	scaffold_7	4624559	4625453	-	At3g18295	Tp1g35690	ref|NP_188458 |uncharacterized protein [Arabidopsis thaliana]
XLOC_023718	scaffold_7	4967323	4968658	-	At5g26210	Tp2g21540	ref|NP_197993 |alfin-like 4 protein [Arabidopsis thaliana]
XLOC_023774	scaffold_7	6422705	6424664	-	At5g51300	Tp6g13500	ref|XP_002865852 |hypothetical protein ARALYDRAFT_495202 [Arabidopsis lyrata subsp. lyrata]
XLOC_023781	scaffold_7	6765679	6767529	-	At1g47970	Tp1g34910	ref|NP_564517 |uncharacterized protein [Arabidopsis thaliana]
XLOC_023813	scaffold_7	7756929	7758521	-
XLOC_023856	scaffold_7	10076163	10077264	-		Tp7g21440	ref|XP_002269588 |PREDICTED: uncharacterized protein LOC100257206 [Vitis vinifera]
XLOC_023880	scaffold_7	10945210	10945905	-
XLOC_023896	scaffold_7	12558132	12559372	-
XLOC_023918	scaffold_7	398726	399018	.
XLOC_023919	scaffold_7	3680311	3680933	.	At1g49500	Tp1g36340	ref|NP_564548 |uncharacterized protein [Arabidopsis thaliana]
XLOC_023920	scaffold_7	4735307	4736238	.
XLOC_023921	scaffold_7	6958519	6958920	.
XLOC_023922	scaffold_7	7123917	7124801	.
XLOC_023923	scaffold_7	7367954	7368608	.
XLOC_023924	scaffold_7	7445338	7446119	.
XLOC_023925	scaffold_7	7510254	7510432	.			ref|XP_002888355 |expressed protein [Arabidopsis lyrata subsp. lyrata]
XLOC_023926	scaffold_7	7513723	7515095	.
XLOC_023927	scaffold_7	9711613	9712846	.
XLOC_023928	scaffold_7	9936193	9937194	.
XLOC_023929	scaffold_7	12989193	12992078	.			ref|XP_003555102 |PREDICTED: uncharacterized protein LOC100796026 [Glycine max]
XLOC_023938	scaffold_8	101807	104909	+	At1g64610	Tp2g00110	ref|XP_002886335 |WD-40 repeat family protein [Arabidopsis lyrata subsp. lyrata]
XLOC_023948	scaffold_8	221984	227225	+	At1g64370	Tp2g00380	ref|XP_002887892 |hypothetical protein ARALYDRAFT_474913 [Arabidopsis lyrata subsp. lyrata]
XLOC_023967	scaffold_8	427732	428981	+	At3g50950	Tp5g11250	ref|XP_002876060 |hypothetical protein ARALYDRAFT_485448 [Arabidopsis lyrata subsp. lyrata]
XLOC_024098	scaffold_8	2384461	2385285	+	At1g61930	Tp2g02630	ref|NP_564788 |uncharacterized protein [Arabidopsis thaliana]
XLOC_024187	scaffold_8	4176416	4178938	+	At1g60500	Tp2g04230	ref|XP_002888140 |dynamin family protein [Arabidopsis lyrata subsp. lyrata]
XLOC_024241	scaffold_8	5330575	5331434	+	At1g59710	Tp2g04840	ref|XP_002888189 |hypothetical protein ARALYDRAFT_893597 [Arabidopsis lyrata subsp. lyrata]
XLOC_024290	scaffold_8	7262951	7264395	+	At1g57750	Tp2g05710	ref|XP_002894690 |hypothetical protein ARALYDRAFT_474859 [Arabidopsis lyrata subsp. lyrata]
XLOC_024360	scaffold_8	13114030	13131640	+
XLOC_024470	scaffold_8	1447952	1448640	-	At1g62730	Tp2g01910	ref|XP_002886458 |hypothetical protein ARALYDRAFT_475079 [Arabidopsis lyrata subsp. lyrata]
XLOC_024496	scaffold_8	1877884	1878886	-	At3g53140	Tp5g09180	ref|NP_190882 |putative O-diphenol-O-methyl transferase [Arabidopsis thaliana]
XLOC_024505	scaffold_8	2055691	2060995	-	At1g04160	Tp1g02980	ref|NP_171912 |myosin XI B [Arabidopsis thaliana]
XLOC_024547	scaffold_8	2705267	2706353	-
XLOC_024618	scaffold_8	3960588	3962428	-
XLOC_024638	scaffold_8	4647239	4648870	-	At1g60000	Tp2g04580	ref|NP_176208 |RNA recognition motif-containing protein [Arabidopsis thaliana]
XLOC_024674	scaffold_8	5705025	5705892	-
XLOC_024692	scaffold_8	6149891	6164718	-	At1g58390	Tp2g05350	ref|NP_176135 |CC-NBS-LRR class disease resistance protein [Arabidopsis thaliana]
XLOC_024747	scaffold_8	9017462	9018404	-	At3g30370	Tp5g19390	ref|NP_189656 |uncharacterized protein [Arabidopsis thaliana]
XLOC_024805	scaffold_8	1471869	1472261	.
XLOC_024806	scaffold_8	2001897	2002882	.		Tp_un0112_002	ref|XP_002263548 |PREDICTED: uncharacterized protein LOC100251357 [Vitis vinifera]
XLOC_024807	scaffold_8	2656368	2656575	.
XLOC_024808	scaffold_8	5253711	5254696	.	At1g03100	Tp1g02100	ref|NP_171809 |pentatricopeptide repeat-containing protein [Arabidopsis thaliana]
XLOC_024809	scaffold_8	6256440	6257503	.	At3g47680		ref|NP_190352 |DNA binding protein [Arabidopsis thaliana]
XLOC_024810	scaffold_8	7189089	7191171	.
XLOC_024811	scaffold_8	9417683	9418201	.			ref|XP_002318750 |predicted protein [Populus trichocarpa]
XLOC_024812	scaffold_8	10113982	10115532	.
XLOC_024813	scaffold_8	11493782	11494110	.
XLOC_024814	scaffold_8	12813308	12814047	.
XLOC_024828	scaffold_9	103904	105534	+	At1g79740	Tp3g15620	ref|NP_178092 |hAT family dimerization domain-containing protein [Arabidopsis thaliana]
XLOC_024971	scaffold_9	1149353	1151106	+	At1g78040	Tp5g33170	ref|NP_001077838 |pollen Ole e 1 allergen and extensin family protein [Arabidopsis thaliana]
XLOC_024977	scaffold_9	1226900	1239315	+	At1g77840	Tp5g33000	ref|XP_002887702 |hypothetical protein ARALYDRAFT_476949 [Arabidopsis lyrata subsp. lyrata]
XLOC_025201	scaffold_9	3158877	3159329	+	At1g73480	Tp5g28660	ref|XP_002887487 |hydrolase, alpha/beta fold family protein [Arabidopsis lyrata subsp. lyrata]
XLOC_025245	scaffold_9	3498911	3501316	+	At1g72460	Tp5g27540	ref|XP_002887434 |hypothetical protein ARALYDRAFT_316211 [Arabidopsis lyrata subsp. lyrata]
XLOC_025280	scaffold_9	3920076	3920918	+	At1g71720	Tp5g26750	ref|XP_002887384 |predicted protein [Arabidopsis lyrata subsp. lyrata]
XLOC_025284	scaffold_9	3974088	3976858	+	At1g71530	Tp5g26660	ref|NP_177308.3|protein kinase domain-containing protein [Arabidopsis thaliana]
XLOC_025312	scaffold_9	4196251	4196812	+
XLOC_025319	scaffold_9	4250957	4251917	+	At1g70820	Tp5g26000	ref|XP_002312448 |predicted protein [Populus trichocarpa]
XLOC_025345	scaffold_9	4607225	4609533	+	At1g15680	Tp5g25320	ref|XP_002872473 |hypothetical protein ARALYDRAFT_911262 [Arabidopsis lyrata subsp. lyrata]
XLOC_025433	scaffold_9	5625452	5628234	+	At5g41220		ref|NP_198938 |glutathione S-transferase THETA 3 [Arabidopsis thaliana]
XLOC_025439	scaffold_9	5678812	5680273	+	At1g68680	Tp5g23780	ref|XP_002887198 |hypothetical protein ARALYDRAFT_315886 [Arabidopsis lyrata subsp. lyrata]
XLOC_025464	scaffold_9	6004729	6006337	+	At2g32680	Tp4g15360	ref|NP_180827 |receptor like protein 23 [Arabidopsis thaliana]
XLOC_025488	scaffold_9	6350427	6354099	+
XLOC_025512	scaffold_9	6785766	6786686	+	At2g34840	Tp4g17120	ref|NP_181030 |coatomer subunit epsilon-2 [Arabidopsis thaliana]
XLOC_025525	scaffold_9	7483542	7492398	+
XLOC_025729	scaffold_9	669279	671503	-	At1g79250	Tp5g34330	ref|XP_002889239 |hypothetical protein ARALYDRAFT_316818 [Arabidopsis lyrata subsp. lyrata]
XLOC_025827	scaffold_9	1620612	1621943	-
XLOC_025952	scaffold_9	2757392	2759882	-
XLOC_025954	scaffold_9	2778338	2788083	-	At1g74190	Tp5g29380	ref|NP_177559 |receptor like protein 15 [Arabidopsis thaliana]
XLOC_025966	scaffold_9	2875241	2875460	-	At1g74060	Tp6g12740	ref|NP_177546 |60S ribosomal protein L6-2 [Arabidopsis thaliana]
XLOC_026106	scaffold_9	4017580	4019647	-	At1g71380	Tp5g26540	ref|XP_002888834 |glycosyl hydrolase family 9 protein [Arabidopsis lyrata subsp. lyrata]
XLOC_026199	scaffold_9	5067696	5068977	-	At1g69570	Tp5g24690	ref|XP_002888724 |hypothetical protein ARALYDRAFT_476091 [Arabidopsis lyrata subsp. lyrata]
XLOC_026249	scaffold_9	5671770	5675370	-	At1g68690	Tp5g23790	ref|NP_177036 |protein kinase-like protein [Arabidopsis thaliana]
XLOC_026474	scaffold_9	712059	712352	.
XLOC_026475	scaffold_9	1812206	1813045	.
XLOC_026476	scaffold_9	2722913	2725464	.	At1g74350	Tp5g29510	ref|NP_177575 |intron maturase, type II-like protein [Arabidopsis thaliana]
XLOC_026477	scaffold_9	4892938	4895177	.
XLOC_026478	scaffold_9	5486496	5486632	.
XLOC_026479	scaffold_9	6184922	6185915	.
XLOC_026480	scaffold_9	7466756	7467317	.
XLOC_026481	scaffold_9	8697645	8697770	.
XLOC_026482	scaffold_9	8982684	8983375	.
XLOC_026483	scaffold_9	10789359	10789506	.
XLOC_026484	scaffold_9	11360002	11360293	.
XLOC_026485	scaffold_9	12102590	12104178	.
XLOC_026486	scaffold_9	12293354	12293599	.	AtCg01130		ref|YP_001123785 |hypothetical protein LomaCp081 (chloroplast) [Lobularia maritima]
nXLOC_003010	scaffold_1	3094867	3095645	.
nXLOC_003015	scaffold_1	6810657	6811986	.	At5g57380	Tp6g19100	ref|NP_200548 |protein VERNALIZATION INSENSITIVE 3 [Arabidopsis thaliana]
nXLOC_003016	scaffold_1	7767887	7769008	.
nXLOC_003017	scaffold_1	8871347	8872585	.
nXLOC_003019	scaffold_1	10991905	10992955	.
nXLOC_003020	scaffold_1	11490277	11490846	.
nXLOC_004120	scaffold_10	6671606	6672001	-	At2g32040	Tp4g14460	ref|XP_002879362 |integral membrane transporter family protein [Arabidopsis lyrata subsp. lyrata]
nXLOC_004320	scaffold_10	8535243	8536294	-
nXLOC_004697	scaffold_10	1876914	1877628	.
nXLOC_004700	scaffold_10	2352456	2353414	.
nXLOC_004702	scaffold_10	4744354	4744565	.
nXLOC_004707	scaffold_10	6166719	6167168	.
nXLOC_004708	scaffold_10	6928073	6929211	.
nXLOC_004709	scaffold_10	6936039	6936444	.
nXLOC_004711	scaffold_10	9008851	9010302	.	At2g37035	Tp4g19340	ref|XP_002881487 |hypothetical protein ARALYDRAFT_482689 [Arabidopsis lyrata subsp. lyrata]
nXLOC_005336	scaffold_11	4803686	4804601	.
nXLOC_005341	scaffold_11	9480358	9480997	.
nXLOC_005759	scaffold_12	10808020	10808448	.
nXLOC_005760	scaffold_12	10808826	10809467	.
nXLOC_007962	scaffold_13	9144320	9145907	-	At3g01170	Tp3g00950	ref|XP_002884292 |structural constituent of ribosome [Arabidopsis lyrata subsp. lyrata]
nXLOC_008008	scaffold_13	419166	419456	.
nXLOC_008011	scaffold_13	1270442	1271759	.
nXLOC_008014	scaffold_13	2034800	2035621	.
nXLOC_008016	scaffold_13	2659256	2660790	.	At3g19120	Tp3g17190	ref|NP_566626 |PIF / Ping-Pong family of plant transposase [Arabidopsis thaliana]
nXLOC_008017	scaffold_13	2700861	2701421	.	At3g19030		ref|NP_566625 |uncharacterized protein [Arabidopsis thaliana]
nXLOC_008018	scaffold_13	3332459	3333249	.	At3g17540	Tp3g15690	ref|XP_002885198 |hypothetical protein ARALYDRAFT_479202 [Arabidopsis lyrata subsp. lyrata]
nXLOC_008020	scaffold_13	4775402	4776623	.
nXLOC_008022	scaffold_13	5937045	5937158	.
nXLOC_008023	scaffold_13	6341758	6342340	.
nXLOC_008024	scaffold_13	6917430	6917629	.	AtCg01010		ref|YP_001123511 |NADH dehydrogenase subunit 5 (chloroplast) [Crucihimalaya wallichii]
nXLOC_008394	scaffold_14	2457928	2462357	-	At5g41550	Tp7g00350	ref|NP_198970 |TIR-NBS-LRR class disease resistance protein [Arabidopsis thaliana]
nXLOC_008706	scaffold_14	2961185	2962001	.
nXLOC_008707	scaffold_14	3636459	3637284	.
nXLOC_008899	scaffold_15	2820137	2821565	+	At2g24270	Tp4g03260	ref|XP_003519141 |PREDICTED: NADP-dependent glyceraldehyde-3-phosphate dehydrogenase-like [Glycine max]
nXLOC_009389	scaffold_15	450879	451096	.
nXLOC_009390	scaffold_15	741307	742172	.
nXLOC_009391	scaffold_15	852449	852781	.
nXLOC_009393	scaffold_15	1683581	1684109	.	At5g45570	Tp3g28640	ref|XP_002868443 |predicted protein [Arabidopsis lyrata subsp. lyrata]
nXLOC_009395	scaffold_15	2822210	2823184	.
nXLOC_009397	scaffold_15	4161236	4162072	.
nXLOC_010391	scaffold_16	381608	382405	.
nXLOC_010393	scaffold_16	5917213	5918138	.
nXLOC_010394	scaffold_16	5920238	5920831	.
nXLOC_011863	scaffold_2	3315009	3315660	+	At5g65360	Tp6g33060	ref|XP_003621457 |Histone H3 [Medicago truncatula]
nXLOC_011906	scaffold_2	3647004	3648522	+	At3g44400	Tp3g23450	ref|NP_190026 |TIR-NBS-LRR class disease resistance protein [Arabidopsis thaliana]
nXLOC_014699	scaffold_2	1261780	1262426	.
nXLOC_014700	scaffold_2	2641263	2641738	.
nXLOC_014701	scaffold_2	3851713	3852381	.
nXLOC_014704	scaffold_2	7232612	7233639	.		Tp6g23650	ref|XP_002532644 |conserved hypothetical protein [Ricinus communis]
nXLOC_014706	scaffold_2	8209136	8209942	.	At5g60030	Tp6g21690	ref|XP_002866363 |hypothetical protein ARALYDRAFT_496141 [Arabidopsis lyrata subsp. lyrata]
nXLOC_014709	scaffold_2	12299929	12301359	.
nXLOC_014710	scaffold_2	13043919	13044794	.
nXLOC_014713	scaffold_2	15044818	15045347	.
nXLOC_015170	scaffold_20	1024741	1025542	.
nXLOC_015172	scaffold_20	2112181	2113807	.	At5g46920	Tp2g11710	ref|NP_199503 |Intron maturase, type II family protein [Arabidopsis thaliana]
nXLOC_016842	scaffold_3	5029506	5030482	.
nXLOC_016843	scaffold_3	8124803	8126556	.	At3g47680		ref|NP_190352 |DNA binding protein [Arabidopsis thaliana]
nXLOC_016845	scaffold_3	8504575	8504693	.
nXLOC_016847	scaffold_3	11748578	11749350	.
nXLOC_017567	scaffold_4	2209794	2210478	.
nXLOC_017568	scaffold_4	2674397	2675119	.
nXLOC_017572	scaffold_4	5003786	5004363	.	At5g39760	Tp7g02270	ref|XP_002870762 |hypothetical protein ARALYDRAFT_494014 [Arabidopsis lyrata subsp. lyrata]
nXLOC_017573	scaffold_4	7492085	7496533	.
nXLOC_017578	scaffold_4	10437747	10438433	.
nXLOC_018335	scaffold_5	9360612	9362748	+	At1g17840	Tp1g15920	ref|NP_173226 |ABC transporter G family member 11 [Arabidopsis thaliana]
nXLOC_020293	scaffold_5	12443542	12444579	-	At1g09730	Tp1g08320	ref|XP_002892520 |Ulp1 protease family protein [Arabidopsis lyrata subsp. lyrata]
nXLOC_020693	scaffold_5	4780759	4781233	.
nXLOC_020695	scaffold_5	5449335	5450212	.
nXLOC_020696	scaffold_5	6211994	6212686	.	At1g25422	Tp1g22790	ref|NP_001154366 |uncharacterized protein [Arabidopsis thaliana]
nXLOC_020698	scaffold_5	8626443	8627088	.
nXLOC_020699	scaffold_5	10665761	10667079	.	At1g13800		ref|XP_002892774 |pentatricopeptide repeat-containing protein [Arabidopsis lyrata subsp. lyrata]
nXLOC_020704	scaffold_5	14316644	14316819	.
nXLOC_020705	scaffold_5	15006516	15007668	.	At1g03310	Tp1g02300	ref|NP_973751 |Isoamylase 2 [Arabidopsis thaliana]
nXLOC_020706	scaffold_5	15031852	15033170	.
nXLOC_020707	scaffold_5	15127019	15127811	.
nXLOC_021518	scaffold_6	6443670	6444515	+	At2g02580	Tp2g15450	ref|NP_178362 |cytochrome P450 71B9 [Arabidopsis thaliana]
nXLOC_022698	scaffold_6	4894317	4895201	.
nXLOC_022699	scaffold_6	5180605	5181244	.
nXLOC_022701	scaffold_6	5607123	5609250	.	At3g28720	Tp2g17370	ref|NP_189514 |uncharacterized protein [Arabidopsis thaliana]
nXLOC_022703	scaffold_6	10458415	10458910	.
nXLOC_023613	scaffold_7	4679347	4680552	-
nXLOC_023818	scaffold_7	1663123	1663677	.	At1g52342	Tp1g38930	ref|NP_001117471 |uncharacterized protein [Arabidopsis thaliana]
nXLOC_023819	scaffold_7	1883681	1885108	.	At5g32613		ref|NP_680290 |Zinc knuckle (CCHC-type) family protein [Arabidopsis thaliana]
nXLOC_023828	scaffold_7	9016669	9017380	.
nXLOC_023831	scaffold_7	10168758	10171686	.
nXLOC_023832	scaffold_7	12554417	12555023	.
nXLOC_024519	scaffold_8	3883477	3884067	-	At1g60730	Tp2g04030	ref|XP_002886596 |aldo/keto reductase family protein [Arabidopsis lyrata subsp. lyrata]
nXLOC_024714	scaffold_8	6249602	6250980	.
nXLOC_024719	scaffold_8	10384478	10385784	.
nXLOC_026367	scaffold_9	438167	438472	.
nXLOC_026371	scaffold_9	3160080	3160409	.
nXLOC_026372	scaffold_9	3182040	3182236	.
nXLOC_026373	scaffold_9	4590644	4592430	.
nXLOC_026378	scaffold_9	8694376	8695200	.
nXLOC_026381	scaffold_9	9353223	9354606	.			ref|XP_002530238 |conserved hypothetical protein [Ricinus communis]
