# Supplementary material for: RNA-Seq effectively monitors gene expression in Eutrema salsugineum plants growing in an extreme natural habitat and in controlled growth cabinet conditions
Source: BMC Genomics. 2013 Aug 28;14:578. doi: 10.1186/1471-2164-14-578 (PMC3846481; doi:10.1186/1471-2164-14-578)
Supplement: Additional file 3 — Two-allele Eutrema SNPs. Rows provide summary statistics for each of the 74,550 identified SNPs. The polymorphism is represented by the reference allele in the JGI Eutrema genome (JGI REF allele = R) as well as the alternative allele contained in at least one plant studied (ALT allele = A). The number of sequence reads supporting each SNP call is included for every plant (coverage). The location of each SNP on the JGI genome scaffolds is indicated and 100 bp of flanking sequence at the locus is included to provide genomic context for each polymorphism. Genome sequence denoted by lower case text is highlighted as lower confidence sequence by JGI. Loci are ordered according to the non-overlapping groups presented in Table 5. 1 = unique to SC vs. JGI; 2 = unique to YC vs. JGI; 3 = unique to YF vs. JGI; 0 = remainder of the SNPs. [file 1471-2164-14-578-S3.xlsx]

## Sheet: Sheet1
Additonal file 3. Two-allele Eutrema SNPs. Rows for each of the 74,550 identified SNPs provide number of reads for each transcriptome library. The polymorphism is represented by the JGI REF (reference allele in the JGI Eutrema genome) as well as the alternative allele contained in at least one plant studied. The number of sequence reads supporting each SNP call is included for every plant (covera…
JGI	Eutrema
scaffold location	Gene locus	JGI REF	ALT allele	SC1_R	SC1_A	SC2_R	SC2_A	SC3_R	SC3_A	YC1_R	YC1_A	YC2_R	YC2_A	YC3_R	YC3_A	YF1_R	YF1_A	YF2_R	YF2_A	YF3_R	YF3_A	Grouped as per Table 3A.	100 bp flanking (the SNP is base 51 from the left or right)
scaffold_1:3662522	Thhalv10025485m.g	T	A	0	2	0	3	0	3	5	0	8	0	7	0	3	0	9	0	9	0	3	GGCCCTCGACGGAAGAAGCGGAGGATACGAATAGGTGCACGGTGAGCGATTAGGCTGAACCGGAAAGATAAACAGTCGAGGAGAATCTAAAGATCGAAGAA
scaffold_1:19279246	Thhalv10025736m.g	T	G	0	0	0	0	0	6	0	0	0	0	0	0	0	0	0	0	0	0	3	AACGGAGTAGTTATGGAATTGATGGTTAAGCAGGCAGAGTCTAGAGGTCCTGCCAAAAACCCGAGAACATGTCTATCAGAAAACATAGACTGGAAAGCAAA
scaffold_1:19279247	Thhalv10025736m.g	G	T	0	0	0	0	0	6	0	0	0	0	0	0	0	0	0	0	0	0	3	ACGGAGTAGTTATGGAATTGATGGTTAAGCAGGCAGAGTCTAGAGGTCCTGCCAAAAACCCGAGAACATGTCTATCAGAAAACATAGACTGGAAAGCAAAA
scaffold_1:19279248	Thhalv10025736m.g	C	G	0	0	0	0	0	6	0	0	0	0	0	0	0	0	0	0	0	0	3	CGGAGTAGTTATGGAATTGATGGTTAAGCAGGCAGAGTCTAGAGGTCCTGCCAAAAACCCGAGAACATGTCTATCAGAAAACATAGACTGGAAAGCAAAAA
scaffold_1:19279250	Thhalv10025736m.g	A	T	0	0	0	0	0	6	0	0	0	0	0	0	0	0	0	0	0	0	3	GAGTAGTTATGGAATTGATGGTTAAGCAGGCAGAGTCTAGAGGTCCTGCCAAAAACCCGAGAACATGTCTATCAGAAAACATAGACTGGAAAGCAAAAACT
scaffold_1:19279251	Thhalv10025736m.g	A	T	0	0	0	0	0	6	0	0	0	0	0	0	0	0	0	0	0	0	3	AGTAGTTATGGAATTGATGGTTAAGCAGGCAGAGTCTAGAGGTCCTGCCAAAAACCCGAGAACATGTCTATCAGAAAACATAGACTGGAAAGCAAAAACTT
scaffold_1:19279254	Thhalv10025736m.g	A	G	0	0	0	0	0	6	0	0	0	0	0	0	0	0	0	0	0	0	3	AGTTATGGAATTGATGGTTAAGCAGGCAGAGTCTAGAGGTCCTGCCAAAAACCCGAGAACATGTCTATCAGAAAACATAGACTGGAAAGCAAAAACTTTTC
scaffold_1:19279255	Thhalv10025736m.g	C	T	0	0	0	0	0	6	0	0	0	0	0	0	0	0	0	0	0	0	3	GTTATGGAATTGATGGTTAAGCAGGCAGAGTCTAGAGGTCCTGCCAAAAACCCGAGAACATGTCTATCAGAAAACATAGACTGGAAAGCAAAAACTTTTCG
scaffold_1:19279256	Thhalv10025736m.g	C	T	0	0	0	0	0	6	0	0	0	0	0	0	0	0	0	0	0	0	3	TTATGGAATTGATGGTTAAGCAGGCAGAGTCTAGAGGTCCTGCCAAAAACCCGAGAACATGTCTATCAGAAAACATAGACTGGAAAGCAAAAACTTTTCGG
scaffold_1:19279259	Thhalv10025736m.g	A	G	0	0	0	0	0	6	0	0	0	0	0	0	0	0	0	0	0	0	3	TGGAATTGATGGTTAAGCAGGCAGAGTCTAGAGGTCCTGCCAAAAACCCGAGAACATGTCTATCAGAAAACATAGACTGGAAAGCAAAAACTTTTCGGTTT
scaffold_1:19279260	Thhalv10025736m.g	G	C	0	0	0	0	0	6	0	0	0	0	0	0	0	0	0	0	0	0	3	GGAATTGATGGTTAAGCAGGCAGAGTCTAGAGGTCCTGCCAAAAACCCGAGAACATGTCTATCAGAAAACATAGACTGGAAAGCAAAAACTTTTCGGTTTA
scaffold_1:19279262	Thhalv10025736m.g	A	G	0	0	0	0	0	6	0	0	0	0	0	0	0	0	0	0	0	0	3	AATTGATGGTTAAGCAGGCAGAGTCTAGAGGTCCTGCCAAAAACCCGAGAACATGTCTATCAGAAAACATAGACTGGAAAGCAAAAACTTTTCGGTTTATA
scaffold_1:19279267	Thhalv10025736m.g	T	A	0	0	0	0	0	6	0	0	0	0	0	0	0	0	0	0	0	0	3	ATGGTTAAGCAGGCAGAGTCTAGAGGTCCTGCCAAAAACCCGAGAACATGTCTATCAGAAAACATAGACTGGAAAGCAAAAACTTTTCGGTTTATACATTG
scaffold_2:1259122	Thhalv10013385m.g	A	T	0	3	0	0	0	0	1	0	0	0	0	0	3	0	1	0	0	0	3	GTCACCAATCAAATGATATGGCAGTAACTCTTTCACTGTGAGGTTCTCTCAGGATACAGATCCAAGCCAAAGACCAGGTGCTGGGTCAGAAGGTTATGCTG
scaffold_2:3831509	Thhalv10012440m.g	C	A	0	18	0	9	0	8	30	0	4	0	5	0	11	0	14	0	2	0	3	AACTGTTCCACCAGAGCCACCACCAGGTGCTACAATAGAACCGTTTTCATCTCTGCCCAAACGTTTGACATTTTCTCCATCAGCCCTTATCGAGCCATCAA
scaffold_2:10341152	Thhalv10013311m.g	T	C	0	0	0	3	0	0	1	0	0	0	3	0	0	0	1	0	2	0	3	CTTCTTCATCACTGTCGTATGGAGATAACGTTTGACCATACCTTGACTTCTTCTTCGGGTTGATTATCTTCGGGTTAGAGTGCGCGTACGATACGACGAGC
scaffold_2:11158350	Thhalv10015265m.g	A	G	0	1	0	2	0	2	0	0	0	0	0	0	0	0	0	0	0	0	3	ttcggcgaaCTGCAAGATATGCGAAGAACTGCGAGGTCGACAAGCTGCGAAGTCGACGAGCTGCGAGGTCGACGAGCTGCGAGGTCGACGAGCTGCGAAGT
scaffold_2:13470019	n/a	G	A	0	5	0	0	0	0	0	0	0	0	0	0	0	0	0	0	0	0	3	AATCAAGAAACTAACTCCTCAAACAAGGAGTAGCCCAACCAGTTGTTCCGGTTGACAGCATTGATTCCCTTATTCTTTCGACACCTGCGACTACTGCTACT
scaffold_2:13470031	n/a	G	T	0	5	0	0	0	0	0	0	0	0	0	0	0	0	0	0	0	0	3	AACTCCTCAAACAAGGAGTAGCCCAACCAGTTGTTCCGGTTGACAGCATTGATTCCCTTATTCTTTCGACACCTGCGACTACTGCTACTACTCCTATTTCT
scaffold_2:13484572	Thhalv10013769m.g	A	G	0	0	0	2	0	3	0	0	0	0	0	0	0	0	0	0	0	0	3	AGGAGAAGGCAGAGAAGAAGACGTCCTTCACTAAAGTTTTTGTGCTTATTACACCCTTACTAGCAAAGGCGCTCTTAGACAAAGACAAAGGAGGCATTCCC
scaffold_2:13484574	Thhalv10013769m.g	A	G	0	0	0	2	0	3	0	0	0	0	0	0	0	0	0	0	0	0	3	GAGAAGGCAGAGAAGAAGACGTCCTTCACTAAAGTTTTTGTGCTTATTACACCCTTACTAGCAAAGGCGCTCTTAGACAAAGACAAAGGAGGCATTCCCGT
scaffold_2:13484602	Thhalv10013769m.g	A	G	0	3	0	1	0	3	0	0	0	0	0	0	0	0	0	0	0	0	3	CTAAAGTTTTTGTGCTTATTACACCCTTACTAGCAAAGGCGCTCTTAGACAAAGACAAAGGAGGCATTCCCGTAGGAAGGCCGACCACTACATAAGCGGCC
scaffold_2:13484622	Thhalv10013769m.g	C	G	0	3	0	1	0	2	0	0	0	0	0	0	0	0	0	0	0	0	3	ACACCCTTACTAGCAAAGGCGCTCTTAGACAAAGACAAAGGAGGCATTCCCGTAGGAAGGCCGACCACTACATAAGCGGCCATCAGTCCAGGAGAGAAGCA
scaffold_5:7006817	Thhalv10009055m.g	G	C	0	5	0	1	0	9	0	0	0	0	1	0	0	0	0	0	0	0	3	TTGTAGTCCACCTTTGGAGAAGGTGAGTAGTATGGTGGTGGTGGTGGAGAGTTGTAGACGTAAGGAGGTGGTGGTGGGGAACTGTAGACATAAGGAGGTGG
scaffold_5:8021404	n/a	C	T	0	4	0	2	0	0	0	0	0	0	1	0	0	0	0	0	0	0	3	TGCAAAGTAGACGAGCTGCGAGGTAGACAAGCTGCGAGGTAGACGAGCTGCGAGGTTGACGAGCTCAAAGTCGAATAGACGAGGAGCCGCAAAGCTGCGTG
scaffold_6:2258058	Thhalv10003854m.g	C	T	0	0	0	0	0	7	0	0	0	0	0	0	0	0	0	0	0	0	3	CTATTCGGTGAATCCAATCAATAAATCAGAAGATGTATTATAAATTCACTCACCAAGTCACTGCGTATGGTGTTCCTGGCATCATGATATGCAGTGAATAA
scaffold_6:4345989	Thhalv10004731m.g	T	C	0	3	0	0	0	2	0	0	0	0	0	0	0	0	0	0	0	0	3	TTTGGATTCAGCCAATATAAAAGAAAAAACAGAACACTCAGAATTTACACTGGTGGATGTATATAAGAACCTCTGGGTTTTCAGGGTTTATAAACTGGTGT
scaffold_6:4345990	Thhalv10004731m.g	G	T	0	3	0	0	0	2	0	0	0	0	0	0	0	0	0	0	0	0	3	TTGGATTCAGCCAATATAAAAGAAAAAACAGAACACTCAGAATTTACACTGGTGGATGTATATAAGAACCTCTGGGTTTTCAGGGTTTATAAACTGGTGTG
scaffold_6:4345991	Thhalv10004731m.g	G	C	0	3	0	0	0	2	0	0	0	0	0	0	0	0	0	0	0	0	3	TGGATTCAGCCAATATAAAAGAAAAAACAGAACACTCAGAATTTACACTGGTGGATGTATATAAGAACCTCTGGGTTTTCAGGGTTTATAAACTGGTGTGG
scaffold_6:4345997	Thhalv10004731m.g	G	T	0	3	0	0	0	2	0	0	0	0	0	0	0	0	0	0	0	0	3	CAGCCAATATAAAAGAAAAAACAGAACACTCAGAATTTACACTGGTGGATGTATATAAGAACCTCTGGGTTTTCAGGGTTTATAAACTGGTGTGGTATGTA
scaffold_6:4346376	Thhalv10004731m.g	T	C	0	2	0	0	0	1	0	0	0	0	0	0	6	0	2	0	3	0	3	AGAAAGATTCTATATATGGTTTTTAAAGCAACCTTTCCTGGAGTAATCAATCCTCTGTCTTCTGCATCTTTGATCATACTGTAAGCGATTCTGTCTTTGAT
scaffold_7:1336972	n/a	G	C	0	3	0	1	0	0	1	0	0	0	3	0	1	0	1	0	0	0	3	GACATCATTCGAATATCATTCGAATAAATCTTGTTTTGTAAATGATAAATGGTTTGATAAGATTCTCACTTTTAAGTTAATTAAGACGAAGCTACAAGTAA
scaffold_8:294874	Thhalv10023509m.g	A	G	0	0	0	9	0	0	0	0	0	0	0	0	0	0	0	0	0	0	3	ACCAAATCTTTCTACATAAAAGAGCGAACCTTCCGGCTCTGTACATAGAGAGACCACGATTGCCTTTCCCAGAAACGTTAAGTCCTGAAGAGACAAACGAG
scaffold_8:1404565	n/a	C	T	0	1	0	3	0	1	0	0	0	0	0	0	0	0	0	0	0	0	3	CATCAAACAAAGGAACTCACTTATAAACAAGATAAGTGTTGAGCTAGTTTCATTTTTTACTCTCTTTTCTTAAAGCCGAGCTCATCTCGCCAGTTCGTAGT
scaffold_8:1404605	n/a	C	T	0	3	0	2	0	1	0	0	0	0	0	0	0	0	0	0	0	0	3	GAGCTAGTTTCATTTTTTACTCTCTTTTCTTAAAGCCGAGCTCATCTCGCCAGTTCGTAGTTACAACGTAACTCGCTGAAATACCTCGACATCATTGACAT
scaffold_8:1404653	n/a	C	T	0	3	0	2	0	1	0	0	0	0	0	0	0	0	0	0	0	0	3	GCCAGTTCGTAGTTACAACGTAACTCGCTGAAATACCTCGACATCATTGACATCGACATCCTAGCTAGATGCGCGATCCGTAAGAAACGCATTCCCAATAG
scaffold_8:3182670	Thhalv10023301m.g	C	T	0	0	0	1	0	2	9	0	2	0	6	0	7	0	8	0	4	0	3	CTTTTGAACAATTCCCATGCTTCTTCTTGTCCCAAACAGTCGACTTTCATCGGCTCATGATCTCCCATCCGCCCACATACTTCCCGAGTGGTGAATGCTAC
scaffold_8:3182802	Thhalv10023301m.g	A	G	0	0	0	1	0	2	5	0	6	0	3	0	7	0	10	0	1	0	3	ACTCCGATAGCTTCTAAATCCACTTTCTCCCATATATCATCTAGCATCAAAACAAATCTCTTCCCTTTTAAAACTCTGTGTATATCGATTGCCTTGTCACT
scaffold_9:3981440	Thhalv10018960m.g	C	A	0	116	0	31	0	30	75	0	50	0	52	0	228	0	218	0	84	0	3	CCACTCCTCTGCTTCGAACTCTGGTCCAACCGGTGGTAAGTGAGAGCCAGCCGGCGGTCGCGGCGGAGATAGCGCGGCAGAGATCTAGCCAGCGACGGACC
scaffold_10:6041121	Thhalv10017631m.g	A	G	0	3	0	1	0	1	0	0	0	0	0	0	0	0	0	0	0	0	3	ATCATATATCTATATATGGGGAAACAGATTGGAATGTTCTGCTACAGTGGACTAACACCAAAACAGGTTGACCGCTTAACAAGCGAATATCATATCTACAT
scaffold_10:6041291	Thhalv10017631m.g	A	G	0	4	0	0	0	2	1	0	3	0	4	0	1	0	2	0	7	0	3	CAAAAATCATTGAGGCTCTTGATGTTTGGTTGCAGTATGGCTGGTGTTACAACAGGGAATGTGGGATACCTTGCGAATGCTATACATGAAGTCACCAAGTC
scaffold_10:7729133	Thhalv10016392m.g	T	C	0	3	0	0	0	0	1	0	2	0	0	0	0	0	0	0	1	0	3	ACTCTCAGCTTGTGTGCACGCGGGTTTGGTCGATCAGGGCCGTCGATATTTTCATCAGATGACTTCTTCATTCGGTTTGGTCCCGAAAATCGAGCATTTCA
scaffold_10:9487590	Thhalv10016232m.g	T	C	0	7	0	4	0	2	15	0	4	0	4	0	7	0	11	0	3	0	3	TTTTGTTTCCATGCCAACAACAACAATCCGGCCATCATGAGTGAAGAGTGTCAGAAATTTCCCGTTAGGTGATACAATCATCTTCTGCACAGGTCCAATCA
scaffold_11:323271	Thhalv10022720m.g	G	T	0	98	0	17	0	16	52	0	39	0	25	0	15	0	25	0	14	0	3	TTAAGTACCTGAATATGTAGATAAAAGGCGATTTGAACAATAACAGCTCGGACAGCGAGGATACACATTGCTGCAACCAATGCAAATCTTTTCCACCGTAA
scaffold_11:1763468	n/a	T	A	0	6	0	2	0	2	0	0	0	0	0	0	0	0	0	0	0	0	3	ATTTCTTAACCACCTTTGCACATGTACAGGTTTGACCGAGACAGAGGCAATTTGTCTAGAGTCATCGCTGGAATATTTCGGAGGAAGTTCGATGGTGCTTT
scaffold_11:1816158	Thhalv10022717m.g	T	C	0	3	0	0	0	0	0	0	1	0	1	0	14	0	9	0	1	0	3	TTTTCTTGTCTTGAGATGCACCTAGGAGGAGTTGTGTCTTGTGATCAGCCTCTAAGTCACTATTTGATGATTTAATCGTTGCTTTCTCCGATTCTTCTATG
scaffold_11:2242320	n/a	T	A	0	4	0	0	0	4	0	0	0	0	0	0	0	0	0	0	0	0	3	CCTTCTCCGACTTCACCATCGTCCTTGAAGCTCGCCATCGTCACGATTCATGGCTTTAAACAAGCCGATGAATCTCACCACCGTTTCTGCAAATGAAGCAC
scaffold_11:2242327	n/a	A	T	0	4	0	0	0	4	0	0	0	0	0	0	0	0	0	0	0	0	3	CGACTTCACCATCGTCCTTGAAGCTCGCCATCGTCACGATTCATGGCTTTAAACAAGCCGATGAATCTCACCACCGTTTCTGCAAATGAAGCACCACGATT
scaffold_11:2242329	n/a	A	C	0	4	0	0	0	4	0	0	0	0	0	0	0	0	0	0	0	0	3	ACTTCACCATCGTCCTTGAAGCTCGCCATCGTCACGATTCATGGCTTTAAACAAGCCGATGAATCTCACCACCGTTTCTGCAAATGAAGCACCACGATTCC
scaffold_11:2242339	n/a	G	A	0	4	0	0	0	4	0	0	0	0	0	0	0	0	0	0	0	0	3	CGTCCTTGAAGCTCGCCATCGTCACGATTCATGGCTTTAAACAAGCCGATGAATCTCACCACCGTTTCTGCAAATGAAGCACCACGATTCCAGCTTAACCG
scaffold_11:2242345	n/a	C	T	0	4	0	0	0	4	0	0	0	0	0	0	0	0	0	0	0	0	3	TGAAGCTCGCCATCGTCACGATTCATGGCTTTAAACAAGCCGATGAATCTCACCACCGTTTCTGCAAATGAAGCACCACGATTCCAGCTTAACCGCCGTTT
scaffold_11:2242346	n/a	A	G	0	4	0	0	0	4	0	0	0	0	0	0	0	0	0	0	0	0	3	GAAGCTCGCCATCGTCACGATTCATGGCTTTAAACAAGCCGATGAATCTCACCACCGTTTCTGCAAATGAAGCACCACGATTCCAGCTTAACCGCCGTTTC
scaffold_11:2242349	n/a	A	G	0	4	0	0	0	4	0	0	0	0	0	0	0	0	0	0	0	0	3	GCTCGCCATCGTCACGATTCATGGCTTTAAACAAGCCGATGAATCTCACCACCGTTTCTGCAAATGAAGCACCACGATTCCAGCTTAACCGCCGTTTCGTC
scaffold_11:2242354	n/a	T	C	0	4	0	0	0	4	0	0	0	0	0	0	0	0	0	0	0	0	3	CCATCGTCACGATTCATGGCTTTAAACAAGCCGATGAATCTCACCACCGTTTCTGCAAATGAAGCACCACGATTCCAGCTTAACCGCCGTTTCGTCGCTAC
scaffold_11:2242366	n/a	A	G	0	4	0	0	0	4	0	0	0	0	0	0	0	0	0	0	0	0	3	TTCATGGCTTTAAACAAGCCGATGAATCTCACCACCGTTTCTGCAAATGAAGCACCACGATTCCAGCTTAACCGCCGTTTCGTCGCTACCGGCGTTCATCT
scaffold_11:2242376	n/a	T	C	0	4	0	0	0	4	0	0	0	0	0	0	0	0	0	0	0	0	3	TAAACAAGCCGATGAATCTCACCACCGTTTCTGCAAATGAAGCACCACGATTCCAGCTTAACCGCCGTTTCGTCGCTACCGGCGTTCATCTCCACTGTCGT
scaffold_11:2242385	n/a	A	C	0	4	0	0	0	4	0	0	0	0	0	0	0	0	0	0	0	0	3	CGATGAATCTCACCACCGTTTCTGCAAATGAAGCACCACGATTCCAGCTTAACCGCCGTTTCGTCGCTACCGGCGTTCATCTCCACTGTCGTCTTTACCGA
scaffold_11:2242400	n/a	G	A	0	4	0	0	0	4	0	0	0	0	0	0	0	0	0	0	0	0	3	CCGTTTCTGCAAATGAAGCACCACGATTCCAGCTTAACCGCCGTTTCGTCGCTACCGGCGTTCATCTCCACTGTCGTCTTTACCGACGATAGCATCTGCTG
scaffold_11:2242412	n/a	C	T	0	4	0	0	0	4	0	0	0	0	0	0	0	0	0	0	0	0	3	ATGAAGCACCACGATTCCAGCTTAACCGCCGTTTCGTCGCTACCGGCGTTCATCTCCACTGTCGTCTTTACCGACGATAGCATCTGCTGTCGCTGATTTAA
scaffold_11:2242480	n/a	T	A	0	4	0	0	0	4	0	0	0	0	0	0	0	0	0	0	0	0	3	TACCGACGATAGCATCTGCTGTCGCTGATTTAACCATCACCGACCCAACATCTCAACTTTTCACCGGAGCATGTCAAAAACCCAGAAATCGTCGACTATTT
scaffold_11:2242499	n/a	C	T	0	4	0	0	0	4	0	0	0	0	0	0	0	0	0	0	0	0	3	TGTCGCTGATTTAACCATCACCGACCCAACATCTCAACTTTTCACCGGAGCATGTCAAAAACCCAGAAATCGTCGACTATTTCTAGATCCTCTCATTTCCG
scaffold_11:2242600	n/a	T	C	0	3	0	0	0	3	0	0	0	0	0	0	0	0	0	0	0	0	3	ATGATAGATTGACGTTAATTCATCCTCACCGCTGACTGATTCCGCTGCTATCTTAACCGATGCAGCTCAGCTCTACAATCCCAGGTAAATTCCGAAACTCC
scaffold_11:2242624	n/a	A	G	0	3	0	0	0	3	0	0	0	0	0	0	0	0	0	0	0	0	3	CTCACCGCTGACTGATTCCGCTGCTATCTTAACCGATGCAGCTCAGCTCTACAATCCCAGGTAAATTCCGAAACTCCCATAGCCATCTCTTTACCAAGATG
scaffold_11:4790037	Thhalv10023011m.g	G	A	0	2	0	2	0	0	0	0	0	0	0	0	0	0	1	0	1	0	3	CCTCGTCCATTGAGTATAAGAGAGAAAATGATGGTATAGCAATGAACATCGAGATGAGACTAGGAAAGATGGTCCGAAGAATCTCGATAGTAGTTCCATGA
scaffold_11:4819780	Thhalv10023004m.g	T	C	0	2	0	1	0	2	0	0	0	0	0	0	0	0	0	0	0	0	3	GAACCCGAAATAGGCCATGGACTTGGATCTACCAAATGATAAGAATGCCTTTGAGATTCAATCATAAACCACTTTGTTTCGGTTGTATGTAAACCCCCACC
scaffold_11:9031299	Thhalv10022575m.g	C	T	0	7	0	4	0	5	11	0	4	0	10	0	5	0	15	0	3	0	3	CACGACCGAGTTTACACACCAATTGATCAGGGATAATTTGCATGAGACCCCAACTTATGGTGGATGGGTTGAAGCAAAGGGTCCTAGGTACTGCCCCTCTA
scaffold_13:1705089	Thhalv10021034m.g	A	G	0	6	0	7	0	2	1	0	0	0	3	0	5	0	2	0	4	0	3	TTGCAAGGTGCTGTCATTCCAAGTTCTGGTTCAGTTGGCATGAGGATCCAATATCCTTTAAATACTCACTGCTTGTTTCTTTTCTTCCAAAAATTATTCTC
scaffold_13:3946655	Thhalv10020009m.g	G	A	0	28	0	2	0	8	17	0	15	0	3	0	5	0	10	0	4	0	3	GACCATCAATAGCGAATGTGTTTGCATTTTACAGGGTTGTGATTGGATATGATGAAGGAACCATCATGGTTAAACTTGGAAGAGAAATTCCAGTCGCTAGC
scaffold_13:4549788	Thhalv10020982m.g	G	T	0	0	0	0	0	3	1	0	0	0	0	0	1	0	0	0	1	0	3	CCATGATGGTTCCAGCTGCAGAAGCAGCTCTAGCCGTAGCATACTCCCCTGCATTAGTTTCCATCAGAACAAGCCTTAGTCTCTGTCTCTATTGATACTAA
scaffold_13:5153013	Thhalv10019894m.g	T	C	0	3	0	0	0	0	0	0	0	0	0	0	1	0	0	0	2	0	3	CTGGCAAAGTTGGAAGAGAATTTTCAAGGAAATTTAATGGAGGCCAAAGATAACAGGATGAAGAAAACATCGGAGGTGTTGCTGAACATGAGGATTCTTAA
scaffold_13:5153016	Thhalv10019894m.g	C	T	0	3	0	0	0	0	0	0	0	0	0	0	1	0	0	0	2	0	3	GCAAAGTTGGAAGAGAATTTTCAAGGAAATTTAATGGAGGCCAAAGATAACAGGATGAAGAAAACATCGGAGGTGTTGCTGAACATGAGGATTCTTAAACT
scaffold_13:5153040	Thhalv10019894m.g	G	C	0	3	0	0	0	0	0	0	0	0	0	0	1	0	0	0	2	0	3	GGAAATTTAATGGAGGCCAAAGATAACAGGATGAAGAAAACATCGGAGGTGTTGCTGAACATGAGGATTCTTAAACTTCAGGGCTGGGAGATGAAGTTCCT
scaffold_13:5153043	Thhalv10019894m.g	G	A	0	3	0	0	0	0	0	0	0	0	0	0	1	0	0	0	2	0	3	AATTTAATGGAGGCCAAAGATAACAGGATGAAGAAAACATCGGAGGTGTTGCTGAACATGAGGATTCTTAAACTTCAGGGCTGGGAGATGAAGTTCCTTTC
scaffold_13:5153049	Thhalv10019894m.g	C	T	0	3	0	0	0	0	0	0	0	0	0	0	1	0	0	0	2	0	3	ATGGAGGCCAAAGATAACAGGATGAAGAAAACATCGGAGGTGTTGCTGAACATGAGGATTCTTAAACTTCAGGGCTGGGAGATGAAGTTCCTTTCTAAGAT
scaffold_13:5153061	Thhalv10019894m.g	T	G	0	3	0	0	0	0	0	0	0	0	0	0	1	0	0	0	2	0	3	GATAACAGGATGAAGAAAACATCGGAGGTGTTGCTGAACATGAGGATTCTTAAACTTCAGGGCTGGGAGATGAAGTTCCTTTCTAAGATTCTTGACTTTAG
scaffold_14:2458100	Thhalv10027631m.g	T	A	0	28	0	4	0	7	2	0	1	0	4	0	3	0	2	0	0	0	3	ATATGCAATTCAGTAATCTCAAGAAGCTCTGGGGAGGAATCCAGGTTGGTTATTTGATATTCTTTAAAGCAATATTGATTCAACCTAAATAAGATTGATAT
scaffold_14:2458167	Thhalv10027631m.g	A	G	0	30	0	1	0	7	2	0	1	0	5	0	0	0	3	0	0	0	3	AGCAATATTGATTCAACCTAAATAAGATTGATATATCTCACTTGTTGTGTATTAACATGCAGCCCCTTGCAAAACTCAAGAACATAAAGTTGGACCATTCC
scaffold_14:2458199	Thhalv10027631m.g	C	A	0	73	0	10	0	13	11	0	19	0	23	0	11	0	17	0	6	0	3	ATATCTCACTTGTTGTGTATTAACATGCAGCCCCTTGCAAAACTCAAGAACATAAAGTTGGACCATTCCGATAGGTTGAAAGAAATCCCAGATCTTTCGAA
scaffold_14:2458202	Thhalv10027631m.g	A	T	0	79	0	11	0	13	10	0	18	0	24	0	10	0	17	0	6	0	3	TCTCACTTGTTGTGTATTAACATGCAGCCCCTTGCAAAACTCAAGAACATAAAGTTGGACCATTCCGATAGGTTGAAAGAAATCCCAGATCTTTCGAATGC
scaffold_14:2458209	Thhalv10027631m.g	G	T	0	39	0	6	0	7	9	0	17	0	23	0	9	0	16	0	6	0	3	TGTTGTGTATTAACATGCAGCCCCTTGCAAAACTCAAGAACATAAAGTTGGACCATTCCGATAGGTTGAAAGAAATCCCAGATCTTTCGAATGCTACTAAT
scaffold_14:2458220	Thhalv10027631m.g	T	A	0	39	0	6	0	7	9	0	16	0	23	0	9	0	16	0	6	0	3	AACATGCAGCCCCTTGCAAAACTCAAGAACATAAAGTTGGACCATTCCGATAGGTTGAAAGAAATCCCAGATCTTTCGAATGCTACTAATCTTGAGACACT
scaffold_14:2458223	Thhalv10027631m.g	G	C	0	39	0	6	0	7	9	0	16	0	23	0	9	0	16	0	6	0	3	ATGCAGCCCCTTGCAAAACTCAAGAACATAAAGTTGGACCATTCCGATAGGTTGAAAGAAATCCCAGATCTTTCGAATGCTACTAATCTTGAGACACTGTC
scaffold_14:2458274	Thhalv10027631m.g	A	T	0	130	0	13	0	31	15	0	21	0	26	0	8	0	19	0	7	0	3	TTGAAAGAAATCCCAGATCTTTCGAATGCTACTAATCTTGAGACACTGTCACTTACGTTTTGCTCAAGTTTGGTGGAGCTTCCCTCCTCTATTAGGAATCT
scaffold_14:2458278	Thhalv10027631m.g	A	G	0	129	0	12	0	31	15	0	21	0	26	0	8	0	18	0	7	0	3	AAGAAATCCCAGATCTTTCGAATGCTACTAATCTTGAGACACTGTCACTTACGTTTTGCTCAAGTTTGGTGGAGCTTCCCTCCTCTATTAGGAATCTACAC
scaffold_14:2458279	Thhalv10027631m.g	C	A	0	129	0	12	0	31	15	0	21	0	27	0	8	0	18	0	7	0	3	AGAAATCCCAGATCTTTCGAATGCTACTAATCTTGAGACACTGTCACTTACGTTTTGCTCAAGTTTGGTGGAGCTTCCCTCCTCTATTAGGAATCTACACA
scaffold_14:3658542	Thhalv10027804m.g	C	T	0	11	0	1	0	2	0	0	0	0	0	0	0	0	0	0	0	0	3	TTACGAGTCAGGCCAAAATCATTGGCACCATAGTATCTATATCTGGTGCTCTGGTTGTTGTGTTATATAAAGGCCCAAAAGTTCTTGCTGCTGCATCTTTT
scaffold_14:3658554	Thhalv10027804m.g	T	C	0	11	0	1	0	1	0	0	0	0	0	0	0	0	0	0	0	0	3	CCAAAATCATTGGCACCATAGTATCTATATCTGGTGCTCTGGTTGTTGTGTTATATAAAGGCCCAAAAGTTCTTGCTGCTGCATCTTTTACATCTTCATCA
scaffold_16:950886	Thhalv10010482m.g	A	G	0	1	0	4	0	1	0	0	0	0	2	0	0	0	0	0	0	0	3	TCGATCTTCCTCACTAACAAGAACACACTTTTCAAACCAAAAATCGAAACACGAAGAACAAGAGAAATAACTTGAAGATTTATCATCCAAAGGCTTTCTAT
scaffold_16:2980288	n/a	C	T	0	3	0	1	0	1	0	0	0	0	0	0	0	0	0	0	0	0	3	CTTAAGACAAAAGCAAGAAGAATCACTAACGCCAAACTCCACACAGTAACCGCAACTTTGGAGACGAAGAACCGTAGAAGAACTTTTTACCAAATTCTCTC
scaffold_16:2980328	n/a	C	T	0	3	0	1	0	1	0	0	0	0	0	0	0	0	0	0	0	0	3	ACACAGTAACCGCAACTTTGGAGACGAAGAACCGTAGAAGAACTTTTTACCAAATTCTCTCTCTGTTTTCCTCTTCTCTTCTTTTCGCTACATCCTTTTTC
scaffold_16:2980442	n/a	A	G	0	4	0	1	0	2	0	0	0	0	0	0	0	0	0	0	0	0	3	CTTCTTATATACCAGGTTAAGACATGAGAATGGGCCTTAGCATCAGCCCAATAAATCACTTTCAAATCTGTACGTGACTTTTGTTGGACTTAAACCCACTC
scaffold_16:3256279	Thhalv10010995m.g	A	C	0	5	0	1	0	0	0	0	0	0	0	0	0	0	0	0	0	0	3	GTACGTTTGGTGTTGGCCGTTATGGCGTTTGCCTGCCGCCGCTGCTGTTTATGTGGCTGCTACCGATAGTTCTTCATGTATAAGCAACAGAGCATTGTTAC
scaffold_16:5930047	Thhalv10011069m.g	G	A	0	3	0	0	0	1	0	0	1	0	0	0	2	0	0	0	1	0	3	CCCAACCATCAGGAGACGCAAATACAACGGGTACACTAATCAGTAAGATTGATGAAGTAATAATTAATGCAAAAACAGCCAATTGGAAAGCAATAGTCATG
scaffold_20:1089614	Thhalv10000765m.g	A	T	0	5	0	2	0	0	0	0	0	0	0	0	0	0	0	0	0	0	3	CTGAAACAGTGCAGGATGCTGGGGAGTCTTCCAGAGTGTATTGGAAATCTAAAATCGCTTCAGGAACTTAATCTCTCGCGCTGTTCCAATCTCAAGAGTTT
scaffold_20:1089626	Thhalv10000765m.g	G	A	0	5	0	2	0	0	0	0	0	0	0	0	0	0	0	0	0	0	3	AGGATGCTGGGGAGTCTTCCAGAGTGTATTGGAAATCTAAAATCGCTTCAGGAACTTAATCTCTCGCGCTGTTCCAATCTCAAGAGTTTCCAAATGTCGAA
scaffold_20:1089634	Thhalv10000765m.g	A	T	0	5	0	2	0	0	0	0	0	0	0	0	0	0	0	0	0	0	3	GGGGAGTCTTCCAGAGTGTATTGGAAATCTAAAATCGCTTCAGGAACTTAATCTCTCGCGCTGTTCCAATCTCAAGAGTTTCCAAATGTCGAAGATAACAT
scaffold_20:1089641	Thhalv10000765m.g	G	T	0	5	0	2	0	0	0	0	0	0	0	0	0	0	0	0	0	0	3	CTTCCAGAGTGTATTGGAAATCTAAAATCGCTTCAGGAACTTAATCTCTCGCGCTGTTCCAATCTCAAGAGTTTCCAAATGTCGAAGATAACATGGAAAAA
scaffold_20:1089650	Thhalv10000765m.g	C	A	0	5	0	2	0	0	0	0	0	0	0	0	0	0	0	0	0	0	3	TGTATTGGAAATCTAAAATCGCTTCAGGAACTTAATCTCTCGCGCTGTTCCAATCTCAAGAGTTTCCAAATGTCGAAGATAACATGGAAAAATTCCGGGTT
scaffold_22:1423917	Thhalv10001331m.g	G	T	0	0	0	0	0	3	0	0	0	0	0	0	0	0	0	0	2	0	3	ACCAAGTCTCACCAACGTGCTTATAGCCTTCTCTACTCGCATCTCAACCTGTATAAGTGGTTTAGTGAGTCAGCTACAAGGTGTATTAATGTTGCTACTGA
scaffold_24:403966	n/a	G	A	0	5	0	2	0	0	0	0	0	0	0	0	0	0	0	0	0	0	3	TCCCttgataactaagagttttcactctttatagaggttatcaattccctgtcttgtagtacaaggggttatcaaaccaaacttgtggagaggcactaatc
scaffold_32:4504	n/a	G	A	0	1	0	0	0	2	0	0	2	0	1	0	2	0	5	0	2	0	3	ccggaggaaagaaagtccaaattattgcctcgtgtggatggtccctttacggtccttgagcggatcaatgacaacgcctacaagcttgatttacaaggtaa
scaffold_1:70998	n/a	A	G	7	0	2	0	1	0	0	4	0	2	0	12	7	0	4	0	5	0	2	GTGATACAGAGTGATCACACCATTGATTATTTAGTTTTTGACAAAGTGTAAGACTTGGAATATCTGAATCACAAGAGTGATGCAAACGTTGAATTAAGACT
scaffold_1:91468	Thhalv10025976m.g	A	G	2	0	0	0	3	0	0	0	0	0	0	4	0	0	0	0	0	0	2	ATAATCGCAAGGAACTCTGTTTTCAACTGCCTTTATTACTCACTAGACAAAGAAATCTACTACTACTACAAAACAAAACAAAAAAAAAAGAGTGTACCTTT
scaffold_1:320277	Thhalv10024859m.g	T	C	12	0	7	0	3	0	0	9	0	0	0	6	0	0	0	0	0	0	2	CTAAGACTTTTGTTTTGGGTTTTTGCAGCTTTTACGAGAGGGAAGAACGTTGACATTGTACCTGCTGCCAATACATATGTTCAGGTTCTTTTTCATTTTGA
scaffold_1:320669	Thhalv10024859m.g	T	G	10	0	4	0	4	0	0	12	0	1	0	10	0	0	0	0	0	0	2	AACGGTCTTGGAGATACAATTCTATGTCTGCTTCTTGGACAAGGTATCGCTGGAGCTGCTTGGGCAACAACTGCCTCTCAGGTAACTTAAAAACCATGATA
scaffold_1:379906	Thhalv10024693m.g	A	G	26	0	5	0	6	0	0	10	0	3	0	6	7	0	8	0	5	0	2	AGCAGCTTCCACCGCCTACAAGCCAACCACAAATTGAAGGAAACGCTGCTACAGAGGAAGCTGATCTCCTCAATTCAGTGCTGAAGAAATTAACCGAACTT
scaffold_1:414470	Thhalv10024435m.g	G	A	0	0	1	0	0	0	0	1	0	1	0	1	0	0	0	0	1	0	2	AATTGTCTTCAGGGGCCAATGAACCAGAGGGAATTGTCGGATTGCGCTTCGTTTTATTCCAAAAAGGGATTAACTTTCGACAACTTCGGACAACAACCTGC
scaffold_1:542680	Thhalv10024997m.g	A	C	2	0	0	0	2	0	0	0	0	0	0	4	0	0	0	0	0	0	2	GCAGCCACTATTTTCTTCAGATCAAGATGTACGAAAAGGGAAGATCAAAGAGAAGAAAGAACTATTCACTATATGGTCATGTGATCAATTGGTAATTTGTA
scaffold_1:653368	n/a	A	C	2	0	0	0	0	0	0	3	0	0	0	0	0	0	0	0	0	0	2	TACTTGATTCTTTTGAATTCCTTGTTTAGTTACACGTTAAGTAGGAATTAAGCAATAAGCAAGCATTCGCAAGTGCTATTCACAAAGAAAGTATCCACTTT
scaffold_1:678902	Thhalv10024861m.g	T	C	5	0	4	0	2	0	0	1	0	2	0	4	0	0	0	0	0	0	2	CACTTAGCTTTAAACCGGAGAGACACCTCAACGAATGCTCCGAAGTTACTTTGACGGAGAACGATCTCCGGTTTATCTCGTTTAGCACCGGCAAAAGAGGC
scaffold_1:987294	Thhalv10025368m.g	T	G	3	0	0	0	0	0	0	2	0	1	0	4	0	0	0	0	0	0	2	CCAGGTTATGCGCGTGACCACACAGCGATTTCACCATCTTCTCCGCGTGTTGGCCTTCTCCTCCGATTCCGTACATAAAATGAAGCCCAAACGGTTTAAAA
scaffold_1:1005105	Thhalv10025180m.g	T	C	12	0	5	0	0	0	0	1	0	1	0	1	0	0	0	0	0	0	2	GCCCCTTCCACAAACACTGGAAGGTATATTTTAGAGCCTCTGCTTAGGTTTTTTATGTCACAGTTTCCTCCGTTTTCTCTTCCTGGGATTGTCCTCGCAGC
scaffold_1:1048328	Thhalv10026340m.g	T	A	0	0	1	0	1	0	0	0	0	0	0	4	0	0	0	0	0	0	2	TTGACCTTACCCATTGTCACTTTCTTTACGAATTTGGTATGAGTATTATTTAATTTATTATACCGTTTAATTTGTTTCCttttattttatttataattata
scaffold_1:1079846	Thhalv10026880m.g	T	C	0	0	0	0	0	0	0	1	0	3	0	2	0	0	0	0	0	0	2	TGAAGGTAAGGCAGGTTTGGAATGTCTGTTTCGTCGATCAAACGGTCTTGTCCGATTTTCTCATCGATCTCTGATTTTAATTTTTCCAACAACTCTGGTTG
scaffold_1:1114772	Thhalv10024999m.g	C	T	0	0	1	0	0	0	0	1	0	1	0	5	0	0	0	0	0	0	2	ATGTATTGATTGACAACTTTTTTATGTGTTTATTTGTTTGGGTCGTCAGGCGAGTAGTTTGCTGTAACTTTCACAATCTTGTTTGATATCGGCTTAATGGG
scaffold_1:1114778	Thhalv10024999m.g	G	A	0	0	1	0	0	0	0	1	0	1	0	5	0	0	0	0	0	0	2	TGATTGACAACTTTTTTATGTGTTTATTTGTTTGGGTCGTCAGGCGAGTAGTTTGCTGTAACTTTCACAATCTTGTTTGATATCGGCTTAATGGGCACAAG
scaffold_1:1120326	Thhalv10024930m.g	T	C	2	0	1	0	0	0	0	3	0	1	0	7	0	0	0	0	0	0	2	ATGATATTACCATCAAAGGTCTCATTCTGGTATGTCTTTCTATATATCCCTGTGATCTTATTTTTTTGGTATATAAACTATCGTTGGAGAGTTCAATTTGT
scaffold_1:1120327	Thhalv10024930m.g	G	A	2	0	1	0	0	0	0	3	0	1	0	7	0	0	0	0	0	0	2	TGATATTACCATCAAAGGTCTCATTCTGGTATGTCTTTCTATATATCCCTGTGATCTTATTTTTTTGGTATATAAACTATCGTTGGAGAGTTCAATTTGTA
scaffold_1:1120373	Thhalv10024930m.g	T	C	0	0	1	0	0	0	0	1	0	1	0	5	0	0	0	0	0	0	2	CCCTGTGATCTTATTTTTTTGGTATATAAACTATCGTTGGAGAGTTCAATTTGTATAAACAGTACTGATTTAAACCGGACCAACTCAGCTAGATATCAGGC
scaffold_1:1120385	Thhalv10024930m.g	T	A	0	0	1	0	0	0	0	1	0	1	0	5	0	0	0	0	0	0	2	ATTTTTTTGGTATATAAACTATCGTTGGAGAGTTCAATTTGTATAAACAGTACTGATTTAAACCGGACCAACTCAGCTAGATATCAGGCCAAACCAAACAC
scaffold_1:1120395	Thhalv10024930m.g	A	T	0	0	1	0	0	0	0	1	0	1	0	5	0	0	0	0	0	0	2	TATATAAACTATCGTTGGAGAGTTCAATTTGTATAAACAGTACTGATTTAAACCGGACCAACTCAGCTAGATATCAGGCCAAACCAAACACAACTCAGCTA
scaffold_1:1120419	Thhalv10024930m.g	C	A	0	0	1	0	0	0	0	1	0	1	0	5	0	0	0	0	0	0	2	CAATTTGTATAAACAGTACTGATTTAAACCGGACCAACTCAGCTAGATATCAGGCCAAACCAAACACAACTCAGCTAAAATGTTTTTTCAGCTATTAGTAC
scaffold_1:1120499	Thhalv10024930m.g	C	G	1	0	0	0	0	0	0	1	0	0	0	3	0	0	0	0	0	0	2	TGTTTTTTCAGCTATTAGTACAAGCAGTGTAGTATTCATTTTGGATAGACCGATACCATTCCAACCGAACCGGAAAAAAAAACTGATGTAAAAGTGTTCAT
scaffold_1:1122913	Thhalv10026399m.g	G	A	9	0	3	0	16	0	0	5	0	4	0	10	5	0	18	0	3	0	2	GAGATCGGAACTTGTCAGCCTCGGGATGGTCGGTGGTTTGGTCGGAAGCAGAGAACGAACCGAGAGGCTCGGGTTCGCTCCGGGTGGGTTTAGTGGGTCGT
scaffold_1:1287075	Thhalv10025333m.g	G	A	0	0	0	0	0	0	0	5	0	0	0	0	0	0	0	0	0	0	2	ATTACTTAAATATTAAGGAGGATCATTCAAGAAACAAAAAGAGGATCATAGAGTTCAAACATAAAGAGATTACATAGATTTGGCTGAAAATAAAGGAAGCC
scaffold_1:1287522	Thhalv10025333m.g	T	C	0	0	0	0	0	0	0	2	0	0	0	3	0	0	0	0	0	0	2	ATCATCTTCTTCTGAAGATGCCTTTGCTTCTTTAGAAGACAGCGATCTCTTCGCAGAAGCTTCGGATGGAGCATCATCAGTTTCAGTGTCCTCACTTGTTC
scaffold_1:1287557	Thhalv10025333m.g	G	T	0	0	0	0	0	0	0	2	0	1	0	3	0	0	0	0	0	0	2	AAGACAGCGATCTCTTCGCAGAAGCTTCGGATGGAGCATCATCAGTTTCAGTGTCCTCACTTGTTCCTGACTCCTTGTTGGTTTGAATCAGATAATGCGCA
scaffold_1:1287574	Thhalv10025333m.g	T	A	0	0	0	0	0	0	0	2	0	1	0	2	0	0	0	0	0	0	2	GCAGAAGCTTCGGATGGAGCATCATCAGTTTCAGTGTCCTCACTTGTTCCTGACTCCTTGTTGGTTTGAATCAGATAATGCGCAACGGACTTGTACCCGAG
scaffold_1:1331004	Thhalv10026416m.g	G	A	6	0	4	0	0	0	0	0	0	0	0	3	0	0	0	0	0	0	2	CCCCTTCCACTCTCACCGGAAACCGAGTCACGACTCACGGAGTCAACTCAGCGAGTTACCAAGAAATCATCATTAACAGTACTGAATAATATTTTGACAAT
scaffold_1:1435672	Thhalv10024974m.g	C	T	6	0	2	0	3	0	0	5	0	1	0	3	0	0	0	0	0	0	2	CATCTTTGCATCAGTATAGGGATCTTACTCGGTTACCTCGTCAATTACTTCTTCTCCAAGTTACCTATGCATATTGGTTGGAGGTTGATGCTTGGAATAGC
scaffold_1:1435735	Thhalv10024974m.g	A	G	8	0	2	0	4	0	0	11	0	1	0	2	0	0	0	0	0	0	2	CCTATGCATATTGGTTGGAGGTTGATGCTTGGAATAGCGGCGATTCCGTCACTGGTGCTAGCGTTCGGGATCTTGAAAATGCCGGAATCTCCACGGTGGTT
scaffold_1:1435988	Thhalv10024974m.g	A	G	6	0	2	0	1	0	0	11	0	1	0	7	0	0	0	0	0	0	2	AGACTCACGGAGAAGGAGTTTGGAAAGAACTCATTTTAAGACCAACTCCTACAGTACGACGAGTTCTTTTAACCGCTCTAGGGATCCATTTTTTCCAGCAC
scaffold_1:1436108	Thhalv10024974m.g	G	C	6	0	1	0	1	0	0	8	0	0	0	9	0	0	0	0	0	0	2	TGCTTTTATACGGTCCCAAGATATTCAAGAGAGCAGGAATCACGGCAAAAGACAAGCTTTTCTTGGTTACGATCGGTGTCGGGATCATGAAGACGACGTTT
scaffold_1:1529992	n/a	A	G	1	0	1	0	0	0	0	0	0	2	0	1	0	0	0	0	0	0	2	GATTTCGATCTAATGTTACTAATTCGTTTGAGAGTTTGATGCTGACTTGTAAAAGATCACATTTTTACTTTTTTTTTTTCTTCGCTTTTGCTTTGGGAGTA
scaffold_1:1609821	Thhalv10024928m.g	C	T	30	0	4	0	8	0	0	9	0	27	0	9	17	0	10	0	10	0	2	CAAACACTAAGCCAAGTAATAGATCCCACGACGGCTATTCTCATCGTCGTCTCACTTTTCATCTTCATCGGCCTCATCACACGACGGCGAAAGCTTCCATA
scaffold_1:1722871	Thhalv10026735m.g	T	C	4	0	2	0	0	0	0	3	0	0	0	0	1	0	3	0	0	0	2	AGTTGTAGAGGAAAACAAATTACGACCTTATGATTGAAGACTCTCCTCTCTCTCTCTCTTTCACTCACTCACACGGTCACACCAATTCACTTCTTTCTAGA
scaffold_1:1796579	Thhalv10024193m.g	G	A	23	0	6	0	4	0	0	22	0	12	0	3	9	0	25	0	5	0	2	GTATAGAGTTGAATCGTGAGATGATGGTTGATAAGAAATTGAGTATGGCTGATATTGCGGGGAAGATCAACCTTGAGTTTGATGATGACCTGACTTGCATA
scaffold_1:1865208	Thhalv10025265m.g	C	A	19	0	1	0	7	0	0	4	0	4	0	9	21	0	10	0	4	0	2	TCCTACTCCAAACCGTCCAGGCGATGCCCTCCTCCGTTCAGCCCCGGCTCCACCAGCTCGATATCCATACTGATAGTGACTTGGCGACGATTGAGAAGAGC
scaffold_1:2011597	Thhalv10024384m.g	T	C	10	0	3	0	3	0	0	2	0	6	0	1	0	0	4	0	5	0	2	ACGACGGCGACGGAGGAAATTCCCCCAAAAAAGCAAAAAAGCTACCTTCTTCACACAAACACGCTCTCTCGGGTTCGGGTTCTGATTCGGGTCATCTCGAA
scaffold_1:2091458	Thhalv10025438m.g	A	T	7	0	1	0	6	0	0	2	0	0	0	5	0	0	0	0	0	0	2	TGTTCATTTTTCTCAACTTCAGGGTTTTGAATTGTAGTTTGTTGCATCAAAGCTTCAAGCTGTGACATTGATCAAAAGCCATGGATTTCATTCGAAATGCT
scaffold_1:2091463	Thhalv10025438m.g	C	G	8	0	1	0	6	0	0	3	0	0	0	5	0	0	0	0	0	0	2	ATTTTTCTCAACTTCAGGGTTTTGAATTGTAGTTTGTTGCATCAAAGCTTCAAGCTGTGACATTGATCAAAAGCCATGGATTTCATTCGAAATGCTCATCC
scaffold_1:2091505	Thhalv10025438m.g	T	A	8	0	2	0	5	0	0	3	0	0	0	5	0	0	0	0	0	0	2	CAAAGCTTCAAGCTGTGACATTGATCAAAAGCCATGGATTTCATTCGAAATGCTCATCCGAATTGTGTATATGCGGACAATCCTTTCCATGAATGTGCTTC
scaffold_1:2091506	Thhalv10025438m.g	G	T	8	0	2	0	5	0	0	3	0	0	0	5	0	0	0	0	0	0	2	AAAGCTTCAAGCTGTGACATTGATCAAAAGCCATGGATTTCATTCGAAATGCTCATCCGAATTGTGTATATGCGGACAATCCTTTCCATGAATGTGCTTCA
scaffold_1:2220671	Thhalv10026649m.g	G	T	6	0	1	0	3	0	0	0	0	3	0	12	0	0	0	0	0	0	2	AACACTTCTTCTCTACAAGGAATGGTTAAGCCTCCCATTGGATGATTAAAGCCAAACTCTTCCTCTGCTCGACTAAGGATCTCTCTGAAGGAAGGATCATT
scaffold_1:2220700	Thhalv10026649m.g	T	A	8	0	1	0	3	0	0	1	0	2	0	13	0	0	0	0	0	0	2	GCCTCCCATTGGATGATTAAAGCCAAACTCTTCCTCTGCTCGACTAAGGATCTCTCTGAAGGAAGGATCATTCAGAAACGAAATTGGAACTACGAATCTCT
scaffold_1:2311273	Thhalv10024823m.g	A	G	0	0	0	0	0	0	0	6	0	0	0	0	0	0	0	0	0	0	2	CTTGCACGTCAAGAATAGTTGTGCTCTGGTCAATGTGCTTATGGGCTGCGACAGAACAAGAAGGGAACTTGATCTTGAAAGTCTTCTCGAACTCTTTGACA
scaffold_1:2330241	Thhalv10025748m.g	G	A	6	0	2	0	2	0	0	3	0	1	0	11	0	0	0	0	0	0	2	CCATCTCATAAGGATAACCGGCATTCACCATCTCATAAGAGGGCATCACAGTGGTTGGTAATGGTAAGTTCGTCATCGGAGCTGAGACAACCTGGTTTCAA
scaffold_1:2385921	Thhalv10026394m.g	A	T	5	0	4	0	1	0	0	4	0	4	0	2	0	0	0	0	0	0	2	AAAACCAGATGGAGGAGGTCGCGAAATTGATCAACGGGAAGGAAACTGATATGGAGGAGTTGAAGACGCAAGCAAATGAAGCTCATATACTAAAGGTAATG
scaffold_1:2436554	n/a	T	C	2	0	0	0	2	0	0	3	0	0	0	0	0	0	0	0	0	0	2	AATTCGGATCCATTTATTTTTGGATATTTCTACATCTCCTTGTCGATTATTATTATCCTACACTACACAAGTACACATCTCTTTAGGATAGTAATACTTCA
scaffold_1:2467741	Thhalv10025563m.g	T	C	3	0	1	0	0	0	0	0	0	2	0	1	0	0	0	0	0	0	2	TGATGTCGAAGGAAGCAAACTCGAGGCTTGAATTACTTGAAACGAAATCATAACCTTTTTCTTTTTTTACAAACCCGATTTAGACCGTTTTCTGTTTGTTT
scaffold_1:2506542	Thhalv10025486m.g	T	G	1	0	1	0	1	0	0	3	0	0	0	0	0	0	0	0	0	0	2	AACATCATCGAGACAGCCGAGTCCTTGTTCTTCTTCTTTGGAGAAGAGAGTGACCAGATCTTTGTCTTCCCAGAACAAATCTTGCTGCagaagaacgaatg
scaffold_1:2690911	Thhalv10026635m.g	A	T	2	0	0	0	0	0	0	3	0	0	0	0	0	0	0	0	0	0	2	ACTGCAATACAGCTTAGCAAACAAGGCGATTTCATCAGTGTTGGTTGGAAAGAGCTCTGTCTCACAGGTACTAAAGTTTGAGACTTTCCTCTCAATCCCAG
scaffold_1:2731502	Thhalv10026604m.g	G	A	0	0	1	0	1	0	0	3	0	1	0	0	0	0	0	0	0	0	2	TTATTTACTTTTTCATTTTTTTGTTTCTTTTCTTTCGTTAATAATTCATGGTATGTTAATGTCATTACAATGGCTTACACTAAAGGAGCTAATATTTTATT
scaffold_1:2830927	Thhalv10024900m.g	A	G	0	0	0	0	0	0	0	0	0	0	0	6	0	0	0	0	0	0	2	CCATATAATTAACTCTCTTTGAATATAGTATGATCGTTTCAACTTAAACTAATATGACCTAATGGCCCGATAATATATTTCTGATGTAACAATATTTGTCA
scaffold_1:2876104	Thhalv10024287m.g	A	G	4	0	1	0	1	0	0	2	0	1	0	5	1	0	1	0	3	0	2	CACCCAAAAACAAAGAATAAAGATAAGAGAGATAAGCCTTAATCTTGTAGatatatgtatatatgtatatatgtatgtGTACATAAGAACTCATATGTATG
scaffold_1:2876116	Thhalv10024287m.g	A	G	4	0	1	0	1	0	0	2	0	1	0	5	1	0	1	0	3	0	2	AAGAATAAAGATAAGAGAGATAAGCCTTAATCTTGTAGatatatgtatatatgtatatatgtatgtGTACATAAGAACTCATATGTATGTGTAGTTGTGTA
scaffold_1:3037144	n/a	T	A	6	0	0	0	0	0	0	3	0	1	0	0	0	0	0	0	0	0	2	TCAGTGGGTGGGGACAGTTGTGGCTCCACATCTGCACCATTGTAACAGTGTCTAGTCTGCAGAGAAGAGAAGTGGCTTAATCTCATTTCTTCTTTTCATTT
scaffold_1:3039335	Thhalv10024788m.g	A	T	3	0	0	0	1	0	0	3	0	0	0	1	0	0	0	0	0	0	2	TCCGGTGTTGGCGTTGTCCGTTAAGGACTCGCCGGAGAAAAGTTTGACCAATTCTCCGATCCCGGAGAAAAGGTTTTTGAAGCTGTTTCTCGCCGGTTTTG
scaffold_1:3105762	Thhalv10024191m.g	C	T	1	0	1	0	0	0	0	3	0	0	0	4	0	0	0	0	0	0	2	ATGCTTTCTTCTCCAGAGACCGCAGTTTATCCCGCAGTATATTCCGTGCCCTCAGGCATCCTTCTATATCGACGCCTATACCCCAGAGCTCCATGTCTGCA
scaffold_1:3172563	Thhalv10025779m.g	T	C	4	0	0	0	0	0	0	1	0	2	0	1	0	0	0	0	0	0	2	ACTCTGGCTCTACTCTGGCTAGCTGTAACTAAGAAAGGATAGCTTTACATTACCTTATTCAATCCGTTCTTTCGAGTCGGAGGTATTTACAGCAGATATTT
scaffold_1:3206342	Thhalv10025153m.g	G	T	1	0	1	0	2	0	0	3	0	0	0	0	0	0	0	0	0	0	2	GTTGTCTACAAATTTTTTGAGTGGGTTGCTTTATTTTCCTGTTCTTTAAAGTGTTAACCGTTCCTGTACTATTAGCTGGCCCAGAAGACGAAACCGGTTGC
scaffold_1:3260677	Thhalv10025602m.g	A	T	1	0	3	0	0	0	0	1	0	0	0	3	0	0	0	0	0	0	2	GGAAGACAAAAGAAAACTCCATAGACCATAAGGTTCGTGTGGTACACTTTAAAACATAAACTAAGACATTGTACCATCAAATTACTATGTAAATATTAATT
scaffold_1:3280089	Thhalv10025240m.g	G	A	1	0	1	0	0	0	0	2	0	0	0	1	0	0	0	0	0	0	2	aaaaagaagagaaaaaagaaTACACAGAGCGAAGGTAGAATCTGTCGAATGTTAACCTTGTAGGAATCAAAGCATCAAAAACGCAAAAGAAAAAGAAACAG
scaffold_1:3356745	Thhalv10024908m.g	A	T	1	0	0	0	0	0	0	5	0	4	0	3	0	0	0	0	0	0	2	TAACTTTATTTTAAATTTTGTTTTTTCACTATTATGGATTTGCTAAAGATATAAATAACAGCGTTGAAACTTGGGACAAGCCAGCAACGATGCTGATAATA
scaffold_1:3356902	Thhalv10024908m.g	C	T	12	0	2	0	4	0	0	0	0	2	0	3	0	0	0	0	0	0	2	CGCCTGGAATGGGAAAACGGGAGGTGAAGGATTCGACTCTATCCTTAAGACTCTCCACTCTCCCTTTCAGTGGGAAATCAGGAGAAGTCACAAACTTGGTG
scaffold_1:3359322	Thhalv10024908m.g	C	T	12	0	3	0	1	0	0	0	0	0	0	3	0	0	0	0	0	0	2	TGGAAAATTGAACTTCAGTTGCTGAGAAAATTTGGTCACCGGAGACATAACTGGGGCAAAGACAGGTCCTTGAACCCGTCCAGGTTGCTGAATAGACCCCA
scaffold_1:3359364	Thhalv10024908m.g	T	G	11	0	3	0	1	0	0	1	0	0	0	3	0	0	0	0	0	0	2	AGACATAACTGGGGCAAAGACAGGTCCTTGAACCCGTCCAGGTTGCTGAATAGACCCCATTGAAGTACCTCCACAACAAGCTTGCATTTTTTTCTCTACTC
scaffold_1:3375527	Thhalv10025671m.g	A	C	7	0	3	0	1	0	0	0	0	0	0	4	0	0	0	0	0	0	2	AGAAAAAAAATTAATATCCACCTACTTCTAAAAAACCAAGAAGTAATGAGAGTTTTACCCCAAAAAGGAAGGAAACAGAGAACGAGAACGATGGGAGACAT
scaffold_1:3436360	Thhalv10024943m.g	G	C	2	0	1	0	4	0	0	2	0	4	0	4	0	0	0	0	0	0	2	TCCGCAGAAAGATCTTCGACGCCGTTAGCTGCGGCGGTAGCTCACGTTACGGGCACGAGCTCCGTGAAGAGGAAGACGACGTGACGGTAACGGAGAAGCCA
scaffold_1:3670815	n/a	T	C	0	0	0	0	0	0	0	2	0	3	0	0	0	0	0	0	0	0	2	TATCTCAATCCATGACATAGACACGGTCCTGTGGGCTGTGGACATGGTTATATCATTTTACCGAAACTGTCTTCTTCTTCTTCCTTAGTTGCTTTTTGAGG
scaffold_1:3755000	Thhalv10025341m.g	G	T	4	0	0	0	1	0	0	7	0	3	0	17	0	0	0	0	0	0	2	ATCGTAATATTTACCCATCAAAACCCTATTTGTCTTGTTGTATAAAAACAGACCAGAATCAAAATTGTAAGCACTATGCAGCTTCAGATATTGGCAGTTCA
scaffold_1:3783981	Thhalv10024182m.g	T	A	2	0	0	0	0	0	0	4	0	1	0	0	0	0	0	0	0	0	2	ACATCTTTCTGTTCAGCAACCTCTCCAAAGATATCAGCTTCCACCACAGCTAGGAGATCATCCAAACAATGATCTAACTTCCCACACGTAGGATTGGACAG
scaffold_1:3784302	Thhalv10024182m.g	T	G	0	0	1	0	1	0	0	3	0	2	0	0	0	0	0	0	0	0	2	ATCACATCTCCAGGGAGCAGCTTTAGAACCTTCAGCGCAGCCACCCTGCTTTTAACATTAACATTATCCGAATCAGAATTCATCAGCTTCTGCATCTTCTC
scaffold_1:3912242	Thhalv10024455m.g	T	C	1	0	2	0	0	0	0	3	0	0	0	1	0	0	0	0	0	0	2	AAGATGAGGGAAGCTGGGTATCAACCCGAGACTGAGCTGGCCTTGCACGATGTGGAGGAGGAAGAAAGAGAGCTGATGGTGAAAGTTCACAGCGAGAGACT
scaffold_1:3912314	Thhalv10024455m.g	A	T	1	0	1	0	0	0	0	3	0	0	0	0	0	0	0	0	0	0	2	CTGATGGTGAAAGTTCACAGCGAGAGACTAGCTATTGCCTTTGGACTCATAGCCACTGAACCAGGAACCGAAATCCGGATCATAAAGAATCTCCGGGTCTG
scaffold_1:3983330	Thhalv10025004m.g	A	G	10	0	1	0	1	0	0	3	0	4	0	5	1	0	6	0	2	0	2	TTTTTTTCTTTTCGACTCTCATAGAAATTTTATTTGCGTAGGAACGGAATATGGTTCACGAGATCGGCTCATCTGTTGATTACCGGAAACTAACTTCGGTA
scaffold_1:3985352	Thhalv10025952m.g	T	A	26	0	4	0	4	0	0	3	0	4	0	13	6	0	4	0	1	0	2	GCTTCTGCCCTTCGAACCAAGGCCTTAGTGTAAGTAGGATTTAGCTCTAATGCCTTTGAGCACTCCTTGACCGTTTCTTCATATTTACCCTGAGAAACATT
scaffold_1:3985852	Thhalv10025952m.g	T	C	6	0	1	0	0	0	0	3	0	2	0	2	1	0	4	0	1	0	2	AACAACTCATTTTTCGTTCAACAAGCTACTGAATCTATGCGGGACTCACCTGGTTTTTTCCGTCTTCAGTAATGTCCTCTCCTTCTCTCATTAGCTCAATC
scaffold_1:4190233	Thhalv10027600m.g	G	A	1	0	0	0	0	0	0	3	0	3	0	7	0	0	0	0	0	0	2	TATTTATTTTGACCCAAAGGCAGTAAGCTTCAGAAGAGTCGTGGTTGATGGAGTTGCGGATTACCAATTTAGGCGCCAGAATGGATTCGGGGACTATCCTC
scaffold_1:4206847	Thhalv10024190m.g	A	G	2	0	1	0	0	0	0	2	0	1	0	2	0	0	0	0	0	0	2	CCAATACTATTTCCGAAGAATCACCCTTTATCAAGCTCTCAATAATTTGTATTTTCACATCCCTGCTACTCTCTACTACGTCACCACACCCAAGGCCATTT
scaffold_1:4206856	Thhalv10024190m.g	T	A	2	0	1	0	0	0	0	2	0	1	0	3	0	0	0	0	0	0	2	TTTCCGAAGAATCACCCTTTATCAAGCTCTCAATAATTTGTATTTTCACATCCCTGCTACTCTCTACTACGTCACCACACCCAAGGCCATTTGCACCCTCG
scaffold_1:4208498	Thhalv10024190m.g	A	G	1	0	1	0	0	0	0	4	0	3	0	1	0	0	0	0	0	0	2	TCCTATTGATGCCCGATACCTTGAGATCCCACTGATCAATGTTATCTATCATTTCAAAAGTTCCAACATCAGAAAAGTTTGGTATGATGTTGTTGCCCAAA
scaffold_1:4335390	Thhalv10026677m.g	A	T	1	0	0	0	0	0	0	0	0	0	0	4	0	0	0	0	0	0	2	ATACATTGACGCCCAAAATGCTGGTAAGAACGAAAGACGAATCCTTTCCAATAGAAAATCACAAACAAACTCTCCTCAAATCAATCATTGATTCAAAAATG
scaffold_1:4335501	Thhalv10026677m.g	T	C	0	0	0	0	0	0	0	0	0	0	0	5	0	0	0	0	0	0	2	TCTGAAATCTATCAACTCACAGATGCAAATCCCCAAAATCACAACAGATGTATAGCCAAATATCTCAATAGAGAAAAAATGAAATACATTTATCAACAAAT
scaffold_1:4437686	Thhalv10026187m.g	T	A	1	0	0	0	0	0	0	2	0	0	0	2	0	0	0	0	0	0	2	GTCGTTTGAGACCTGGAGAATCAGGTTTACTTTACTGTTCCGTAACCTCTTTATGCATCAATTCTCTGTCTCAAATCTCAGCGCTAAAAACCAAATTTCTC
scaffold_1:4437692	Thhalv10026187m.g	A	G	1	0	0	0	0	0	0	2	0	0	0	2	0	0	0	0	0	0	2	TGAGACCTGGAGAATCAGGTTTACTTTACTGTTCCGTAACCTCTTTATGCATCAATTCTCTGTCTCAAATCTCAGCGCTAAAAACCAAATTTCTCCTTAAC
scaffold_1:4437694	Thhalv10026187m.g	C	A	1	0	0	0	0	0	0	2	0	0	0	2	0	0	0	0	0	0	2	AGACCTGGAGAATCAGGTTTACTTTACTGTTCCGTAACCTCTTTATGCATCAATTCTCTGTCTCAAATCTCAGCGCTAAAAACCAAATTTCTCCTTAACCT
scaffold_1:4437710	Thhalv10026187m.g	A	T	1	0	0	0	0	0	0	2	0	0	0	2	0	0	0	0	0	0	2	GTTTACTTTACTGTTCCGTAACCTCTTTATGCATCAATTCTCTGTCTCAAATCTCAGCGCTAAAAACCAAATTTCTCCTTAACCTATTAGATATTGAAGGT
scaffold_1:4437717	Thhalv10026187m.g	C	T	1	0	0	0	0	0	0	2	0	0	0	2	0	0	0	0	0	0	2	TTACTGTTCCGTAACCTCTTTATGCATCAATTCTCTGTCTCAAATCTCAGCGCTAAAAACCAAATTTCTCCTTAACCTATTAGATATTGAAGGTCTGAAAC
scaffold_1:4532659	Thhalv10025678m.g	C	T	28	0	7	0	8	0	0	5	0	4	0	4	0	0	5	0	5	0	2	ACAAAAAAGGCATACCAAGCTATTTTCCCAGAGCGGAAAAAACGCGTATTCAGCATACAAACTAAGCCAATCATTTTCTCGAATGTCTGAGTCTTGAACCT
scaffold_1:4542095	Thhalv10025804m.g	C	G	32	0	8	0	8	0	0	12	0	7	0	7	6	0	7	0	1	0	2	ACAAGTCAAAGCCTGATCTTGTTTCACTGGTAAATCATCTATGCAAAGACCTGACCGATGCTTGTAGCAAGAACCCGCCTCCTGTTCCCAAGGTAACTTCC
scaffold_1:4546626	Thhalv10025013m.g	G	A	18	0	4	0	5	0	0	10	0	3	0	11	4	0	15	0	3	0	2	TACCCAGTGAGGATGGACCCCTTCTTCAGTGACTCAAGGATGATTCTTTCGGCTAACCTGTACATTAAACTTGCTTCAGTTTGCTATGGTCTATTTTGAAC
scaffold_1:4550064	Thhalv10026574m.g	G	T	33	0	10	0	9	0	0	28	0	16	0	23	19	0	22	0	10	0	2	ATGGCATCAAAGTTGGTACAAGTTCAATCAAAGGCATGTGAGGCTTCAAAGTTTGTGGCTAAGCATGGAACTTCCTACTACAGGCAGTTGCTCGAGAAGAA
scaffold_1:4607872	Thhalv10025288m.g	A	G	1	0	0	0	1	0	0	0	0	1	0	3	0	0	0	0	0	0	2	AAGCATAACGAATCTAATAATGGATTATACAAATGGGACAGGGACAATGAACACAAAACAAGGAGGGAAGTTCAGCATCGACAGGAGAGTGAGTGGGCAAG
scaffold_1:4664569	Thhalv10025226m.g	T	A	0	0	0	0	1	0	0	5	0	1	0	0	0	0	0	0	0	0	2	TAATCCATTTGTAACTGTGCTTCCCCTAGTTTTTCTTGATCCaatatatataaataattttgttattaatGACAAGCTTTTCAATGATCTGTTTAACGTCG
scaffold_1:4766091	n/a	C	T	4	0	1	0	4	0	0	2	0	1	0	0	0	0	0	0	0	0	2	CGACACCACCAACTCCACCGGCTACACCACCAAGACCTGTTCCAATACCACCAACTCCAGCAGCTCCACCGACGCCACCAAACGCAACAAAGTTCTTTTGG
scaffold_1:4949033	Thhalv10025681m.g	G	T	1	0	0	0	2	0	0	2	0	1	0	0	0	0	0	0	0	0	2	GGATTTTGGAATAGAAGTAACATGTTTTGTTGAATTGTATTACCAATTTGGTATCTCTGTTTATAGAGTGCTTAAATCATCAAAAGCCGTGGACATATTTT
scaffold_1:5129255	n/a	T	C	0	0	3	0	2	0	0	1	0	0	0	3	0	0	0	0	0	0	2	CTCTCTCTTTGCGATTGCTTTGGAATCCCTATTCAGATGTTTCACGTTTATCAGATCATTTTCTTTAACAATGGAAAGGTTTAAACTTTGGGAAGATGGCT
scaffold_1:5139727	Thhalv10025924m.g	C	T	15	0	0	0	0	0	0	1	0	0	0	3	2	0	2	0	3	0	2	TCTTACTTGCAGTATTTCGAGAGATGTACGCCTTATTCTCGAGTGCCTCTCATGGATAAGGTTTTGCTTTTTCTCACCCACATTCATCTCCTAAGCTTATG
scaffold_1:5198190	Thhalv10024941m.g	G	A	10	0	14	0	33	0	0	0	0	0	0	12	0	0	0	0	0	0	2	CCGATCTTGGTTCTTGAGATGAAGATTTATGGACAGTGGATGTCTGGTGGGCAGAGACGCCTCTCCAAAGTCGCTAACCCTACAAATCACCTTTCCATCGT
scaffold_1:5281292	Thhalv10026634m.g	G	T	1	0	2	0	3	0	0	0	0	0	0	4	0	0	0	0	0	0	2	TCCCGATTCGATTTTTACCGACTAATTTAATGGAGAAGAACTCTTACCAGGATGATAAGAAGAGAAGCTGGACGATGGGAAACTATTTCTGACGGTTGATT
scaffold_1:5281319	Thhalv10026634m.g	G	A	1	0	2	0	3	0	0	0	0	0	0	4	0	0	0	0	0	0	2	TAATGGAGAAGAACTCTTACCAGGATGATAAGAAGAGAAGCTGGACGATGGGAAACTATTTCTGACGGTTGATTTGTCGTTGTCGACGAGATTCCGTGAAG
scaffold_1:5281383	Thhalv10026634m.g	A	G	1	0	0	0	1	0	0	0	0	0	0	4	0	0	0	0	0	0	2	ACGGTTGATTTGTCGTTGTCGACGAGATTCCGTGAAGTCGCCATAAAATCACCTTCGAGAGAAAGAAAAAAAAAATTTGGCTGAAGCAAAAAGAGAAATGC
scaffold_1:5319647	n/a	C	T	33	0	4	0	15	0	0	1	0	0	0	3	0	0	0	0	0	0	2	CAGTGATGATTACGACGGAGATCATGATCGATTTAAAATGACAAATTCGCCGGAGATTAATGTTCAGGTGAGGAAGAAGGATCTAGAAGTCTCTGATTGGG
scaffold_1:5553602	Thhalv10024370m.g	G	T	2	0	0	0	2	0	0	1	0	1	0	1	0	0	0	0	0	0	2	TGCCTCCACCTCCTCTCCTACGTCTGTAGCTTACATTCCGATTCCACGGCGGCGCATCTCACTAGAATCATCGCTCAGATTGTTAAACGGTTGAAGGATTC
scaffold_1:5556890	Thhalv10024370m.g	T	G	1	0	1	0	1	0	0	1	0	3	0	0	0	0	0	0	0	0	2	GTTTGGGAGATCGATCTCCAACAATTTGACAAGTAAACATGAGCTTGTGATAGATTCTTTTTATGTTTGTTTCTTCCATTTAAGAGTTTTCTTAAACGTGT
scaffold_1:5589328	Thhalv10024309m.g and/or Thhalv10025611m.g	T	C	5	0	0	0	0	0	0	0	0	1	0	4	0	0	0	0	0	0	2	CTGCTTTGTATCTGTTTATTGACTCTAATTTGCAGATGTTTTGTTAATGCTACAATTAAAGTGGTACAAAACGAATTGATAGATATATAAAAATGAGCTGC
scaffold_1:5732838	Thhalv10024564m.g	T	C	220	0	107	0	109	0	0	92	0	75	0	111	27	0	63	0	33	0	2	ACTGTCGATAATGGTCAAGGTGTTGTTGCTCTTGTCCGGGATGATGTGAATGAAGAGTTCTGGCTGGCCATCGAGCTTGCTCTTGTCTGTCAAAGACTCGA
scaffold_1:5746969	Thhalv10024272m.g	T	A	2	0	1	0	0	0	0	0	0	1	0	4	0	0	6	0	0	0	2	GTTTAAACACAAAGACAACAAAGTAATGGTGAAAAGCGTGAGTTGTCGTTTACAAAGTTGTGTGAATATTTTTCTGTTGTTGTAGCTTGAATTTTTTTTTT
scaffold_1:5821394	Thhalv10027313m.g	T	C	2	0	1	0	1	0	0	0	0	0	0	4	4	0	1	0	1	0	2	TCGTCTAGCAAATCAACTAGGCGGACTACTTCTGCACACCGAGTTCTAAATCGCTTGTTATCTTCCCCGAGGACGAGACCAAAACCAACATGGTCAACTCT
scaffold_1:5833866	Thhalv10027193m.g	T	C	7	0	8	0	7	0	0	24	0	7	0	14	6	0	15	0	7	0	2	GCTGAGGAATACACTCAATTACTTGACCGCAGCTTCTGCAGTGAAAGATGTCTTCTCATCTCCGTAGTAATATTGGTACCTGGCTTCTGCAGGGAGGTATA
scaffold_1:5841428	Thhalv10025404m.g	G	A	5	0	2	0	2	0	0	1	0	2	0	5	1	0	4	0	3	0	2	ATACCATTTCCGAGTTTTGGATGCAAGGGCACGCATTTCCACACCACTCTGTGACTCTGTGCACAAGACCCTGGAACCACAACAAACAGACCACACCATTT
scaffold_1:5842052	Thhalv10025404m.g	G	T	8	0	1	0	3	0	0	9	0	3	0	2	4	0	1	0	2	0	2	TCAAAATCACTAGTGATAGTTAATCGCTTGACGTATGGAGTCGACAAGTAGCCCGTCCAAACACATATGAATAAATCTTCTAAGGCAGGGCAGCCCTCGAT
scaffold_1:5842564	Thhalv10025404m.g	T	A	4	0	1	0	5	0	0	5	0	2	0	0	3	0	6	0	0	0	2	AAGCATCGATTCATCAAAATCAAGGCTGTCTACAAGAGGAAGCAAATTCATCCACCTCTTGGACAGAACCGCGGTCGAAGCAGCAAGTTTGGTCGGAATTA
scaffold_1:5906168	Thhalv10025461m.g	G	A	2	0	1	0	1	0	0	4	0	2	0	14	7	0	3	0	0	0	2	TCCGTATGATAGAGCCATCAATAAAATGGCAGCCTCCTTCTCATCTTGAGGGAAAACTTGCTGATAAGCTGAGCTTTTGCTTAAGATTATGGCTAGATCAT
scaffold_1:5939934	Thhalv10025254m.g	A	G	5	0	2	0	0	0	0	3	0	1	0	2	0	0	0	0	4	0	2	CTCAGAAGTTTACAACCTTCTAAGGAACAACTATGTCGAGGATGATGAGAACATGTTCAGGTTCAATTATTCAAAGGAGTTTCTTACTTGGGCTCTGCGTC
scaffold_1:5991709	Thhalv10024661m.g	A	G	35	0	6	0	10	0	0	7	0	14	0	13	3	0	21	0	8	0	2	ACGGTCCGTTTATTCTCAGTGAACACATTACAGTACTTGCTATTGACTGCAATCGGATTAACCTGAGAAGCAAGGTCGATTAATAAGGAAACATATAAGTC
scaffold_1:6145263	Thhalv10025746m.g	G	A	2	0	1	0	3	0	0	5	0	0	0	1	0	0	0	0	0	0	2	ccacggtctcctcctctgccacgtccacggtctcctctaccgccgcgtccgccacgatccccaccaaaacttctccctcctcctctacctctacctGCGGA
scaffold_1:6199559	Thhalv10027405m.g	T	A	0	0	1	0	1	0	0	0	0	0	0	4	0	0	0	0	0	0	2	TGTCTAAATTTCGCAGACTCGGCTTGGCGGCTTAGAATCCCGGAGTCAACTTGCGCTAAAGATATACAGAAAGCGGCTGCTGAAGCGGCGGTTGCTTTTCA
scaffold_1:6237853	Thhalv10025434m.g	T	C	0	0	0	0	0	0	0	5	0	1	0	2	0	0	0	0	0	0	2	TCCAGGCTCATCTCCGAGGCCTGTAACAAGCACGGATTCTTCCTCGTGGTTAATCACGGCATCAGCGAGGAGCTTATATCAGACGCTCATGACTACATGGC
scaffold_1:6237867	Thhalv10025434m.g	G	A	0	0	0	0	0	0	0	5	0	1	0	2	0	0	0	0	0	0	2	CGAGGCCTGTAACAAGCACGGATTCTTCCTCGTGGTTAATCACGGCATCAGCGAGGAGCTTATATCAGACGCTCATGACTACATGGCCCGATTCTTCGATA
scaffold_1:6237916	Thhalv10025434m.g	T	C	0	0	0	0	0	0	0	5	0	1	0	1	0	0	0	0	0	0	2	AGCGAGGAGCTTATATCAGACGCTCATGACTACATGGCCCGATTCTTCGATATGCCTCTCTCCGAAAAACAGAGGCTTCTGAGAAAATCCGGCGAGAGTTG
scaffold_1:6237967	Thhalv10025434m.g	C	T	1	0	0	0	0	0	0	4	0	1	0	1	0	0	0	0	0	0	2	ATGCCTCTCTCCGAAAAACAGAGGCTTCTGAGAAAATCCGGCGAGAGTTGCGGCTACGCAAGCAGTTTCACTGGTCGCTTCTCCACCAAGCTACCATGGAA
scaffold_1:6237973	Thhalv10025434m.g	C	T	1	0	0	0	0	0	0	4	0	1	0	1	0	0	0	0	0	0	2	CTCTCCGAAAAACAGAGGCTTCTGAGAAAATCCGGCGAGAGTTGCGGCTACGCAAGCAGTTTCACTGGTCGCTTCTCCACCAAGCTACCATGGAAGGAGAC
scaffold_1:6270033	Thhalv10025104m.g	G	A	4	0	1	0	5	0	0	0	0	0	0	3	0	0	0	0	0	0	2	CGAAGAGAAGCCAGCCAAAGATAATAAGGCAAAACGACCCAAGAAGAAGAGTCAAGCTAGCAAAGACGAGAACGCAAATAAACAAATCATTGTCAAAGAGA
scaffold_1:6281610	Thhalv10025577m.g and/or Thhalv10026551m.g	A	C	3	0	2	0	0	0	0	0	0	0	0	4	0	0	0	0	0	0	2	TCATTTATTGGACCGTGGATGTATTTGGTTGATTTGTAACAACAGCAAAAAAGAATACATTGCTGAATAAAATCTTACATCTGTTACAGAAAGGTTCCTTG
scaffold_1:6281624	Thhalv10025577m.g and/or Thhalv10026551m.g	G	T	4	0	2	0	0	0	0	0	0	0	0	4	0	0	0	0	0	0	2	GTGGATGTATTTGGTTGATTTGTAACAACAGCAAAAAAGAATACATTGCTGAATAAAATCTTACATCTGTTACAGAAAGGTTCCTTGTTTTATTCCTTTAT
scaffold_1:6349492	Thhalv10025190m.g	C	G	9	0	3	0	11	0	0	1	0	2	0	3	0	0	0	0	0	0	2	GTGGACTGCTCTAGCTGTCGTACGCCGCTTCACCTCCCTCCCGGAGCCACCAGAATCCGCTGCGCCGTTTGCCACGCCTTCACTCTCGTCGCTCCCGAGCC
scaffold_1:6349773	Thhalv10025190m.g	C	A	10	0	5	0	7	0	0	5	0	2	0	7	0	0	0	0	0	0	2	GGCACCGTCTCTGTTCAGTCATTCGTTGTCCACGCCGAGTACATTCCATCCAGCGTCTCCGGAACCGTCTCCGTTTAATCATTCGCCGCCGGCTCCGTCTC
scaffold_1:6406853	Thhalv10025232m.g	G	A	5	0	1	0	1	0	0	1	0	2	0	2	0	0	0	0	0	0	2	ATACGGTTCAGAGACGGAATTGAAGTCACTAATCGCAGCACTGAATCAAAGAGGAATAAAATCCGTGGCTGATATTGTGATTAACCACAGAACAGGTGAGA
scaffold_1:6406861	Thhalv10025232m.g	A	G	5	0	1	0	1	0	0	1	0	3	0	2	0	0	0	0	0	0	2	CAGAGACGGAATTGAAGTCACTAATCGCAGCACTGAATCAAAGAGGAATAAAATCCGTGGCTGATATTGTGATTAACCACAGAACAGGTGAGAGGAAAGAC
scaffold_1:6406944	Thhalv10025232m.g	G	A	4	0	1	0	1	0	0	1	0	3	0	3	0	0	0	0	0	0	2	ACAGGTGAGAGGAAAGACGATCACTGTGGGTATTGTTATTTCGAAGGTGGGACTAGCGATGGTCGTCTAGACTGGGACCCTTCCTTCGTCTGTCGCGACGA
scaffold_1:6406980	Thhalv10025232m.g	C	T	2	0	1	0	1	0	0	0	0	3	0	4	0	0	0	0	0	0	2	TATTTCGAAGGTGGGACTAGCGATGGTCGTCTAGACTGGGACCCTTCCTTCGTCTGTCGCGACGATCCTAAATTTCCCGGCACCGGAAACTCCGACACCGG
scaffold_1:6407020	Thhalv10025232m.g	T	C	2	0	1	0	1	0	0	0	0	3	0	1	0	0	0	0	0	0	2	ACCCTTCCTTCGTCTGTCGCGACGATCCTAAATTTCCCGGCACCGGAAACTCCGACACCGGCAAAGATTTCGATGGTGCGCCAGACATCGACCACCTTAAC
scaffold_1:6419765	Thhalv10024553m.g	T	A	0	0	0	0	0	0	0	0	0	0	0	5	0	0	0	0	0	0	2	TCTTATTCAACAGCTCTTCGATCATGTTAGACGCCTCCTGCAATAAAATGTTTGGTTTTATTTAAGGTGAGCATATAAAAGTGATAATCAAACGAGTTATA
scaffold_1:6419777	Thhalv10024553m.g	T	C	0	0	0	0	0	0	0	0	0	0	0	6	0	0	0	0	0	0	2	GCTCTTCGATCATGTTAGACGCCTCCTGCAATAAAATGTTTGGTTTTATTTAAGGTGAGCATATAAAAGTGATAATCAAACGAGTTATAATGGAGAAAGGT
scaffold_1:6419779	Thhalv10024553m.g	A	C	0	0	0	0	0	0	0	0	0	0	0	6	0	0	0	0	0	0	2	TCTTCGATCATGTTAGACGCCTCCTGCAATAAAATGTTTGGTTTTATTTAAGGTGAGCATATAAAAGTGATAATCAAACGAGTTATAATGGAGAAAGGTCT
scaffold_1:6419795	Thhalv10024553m.g	G	A	0	0	0	0	0	0	0	0	0	0	0	7	0	0	0	0	0	0	2	ACGCCTCCTGCAATAAAATGTTTGGTTTTATTTAAGGTGAGCATATAAAAGTGATAATCAAACGAGTTATAATGGAGAAAGGTCTGTTTAATGGATGAGGA
scaffold_1:6419875	Thhalv10024553m.g	C	T	1	0	0	0	2	0	0	1	0	0	0	8	0	0	1	0	0	0	2	GGTCTGTTTAATGGATGAGGAACCTCTAGCTTATTTCTCAGAATTTCTTCCTCTCCATCACGTCGGTCTCTTTCCTCCGAGAATATCTCGATTAGACTCTC
scaffold_1:6461762	Thhalv10024490m.g	A	T	5	0	5	0	3	0	0	0	0	2	0	2	1	0	0	0	0	0	2	CTGCCTACGTGCATACGCTGCCATTGATAACACCAAGAATGCAGAAGAAAATTTTCGTACAACAATTGTGGCTCCATTTGTACATAAAATTATTGCACATG
scaffold_1:6517319	Thhalv10025788m.g	T	C	0	0	0	0	0	0	0	1	0	1	0	3	0	0	0	0	0	0	2	TTGTCCTCTCCGATTTCCGATTCGCCTCTCGTCGTAGCTTGTCGATATCGTAAAGCTACACTGTTGTAAGTCTTAGTTTACCACAATGTTGTTAATTTCTC
scaffold_1:6543704	Thhalv10024214m.g	G	C	2	0	1	0	0	0	0	0	0	0	0	3	0	0	0	0	0	0	2	TCTGCCTTAATAGGTTGTACCTCACCACTTGCCTCATTGCTGTTTTCTCTGCTGTTGTTTTTTGAAGTTTGCATCTGTTGAGCTACCTTCTCTGGATTCGG
scaffold_1:6661950	Thhalv10026743m.g and/or Thhalv10027603m.g	G	T	0	0	1	0	0	0	0	0	0	7	0	2	0	0	0	0	0	0	2	CTCTTAATTTCTTGGCGTTAACGTCATGTAAACACACCCATTCCCCTTTGGTGTTTTCTGTTGCAGCATGAAATAGATAAATGGGAGAATTCGGTGGCAAC
scaffold_1:6662053	Thhalv10026743m.g and/or Thhalv10027603m.g	C	T	0	0	0	0	0	0	0	0	0	3	0	6	0	0	0	0	0	0	2	GTCAGAAGGTAAACCTTTCGTTCACTTTGCTCTTTCATCGATAAACACACCTTCTTTCCTTTCCTTTAAGTTCAGCATTCTTACTTCTTTTGTTCTTGCAA
scaffold_1:6662675	Thhalv10026743m.g and/or Thhalv10027603m.g	C	T	0	0	0	0	0	0	0	2	0	3	0	0	0	0	0	0	0	0	2	TTATGTACGCAGCATCAAGAAAAGTCATGAAATGCACCTTAAGTACTTACCTTTATACCTAACTTCTAAAGTATCAGATTTTCATGGACCATGGAAGAAAT
scaffold_1:6695800	Thhalv10026158m.g	C	G	24	0	7	0	5	0	0	8	0	3	0	27	0	0	0	0	0	0	2	ACCCCAACACCCATCGGAACAATATCCAAAACCTTCTTGGTTCCTTGCTCCGGCGCCGGATAAAAACAAGTCACGGCGTTCTTGTCCCTCAGAGCCACCGC
scaffold_1:7010956	Thhalv10024412m.g	T	C	0	0	0	0	0	0	0	4	0	1	0	0	0	0	0	0	0	0	2	AAATCCTTAACCAAAGGCAATTACCAAAACCGAACGGTCGAGGAAACGAATCAGTCCAACAAACCGCTACGTCTAATGTTCTGTTTCCAAAGCATAATGAA
scaffold_1:7140316	Thhalv10024360m.g	G	C	5	0	0	0	7	0	0	0	0	1	0	2	0	0	0	0	0	0	2	TGCAATTCGTTTCTCTCTCTCCGTCACTCATCGTCTCGGAGAAGAAGTGTGGAGGTCGAAAAAAGGAGAAATGAGCGGCCATGATTCCAAATACTTTTCGA
scaffold_1:7189468	Thhalv10024670m.g	C	G	1	0	0	0	0	0	0	0	0	0	0	5	0	0	0	0	0	0	2	CGTTTCCAAATGGAACAGAAGTTGCTGTGAAGAGGCTATCTAAAACGTCACGACAAGGTGAAGAAGAGTTCAAGAACGAGGTATTTCTTGTAGCAAAGCTT
scaffold_1:7189761	Thhalv10024670m.g	A	G	8	0	0	0	1	0	0	0	0	0	0	7	0	0	0	0	0	0	2	ATGTGCAGACCCACTGAAGAGTAGTCAACTGGATTGGACAAGAAGATACAACATTATCGAGGGAATTACTCGAGGGATTTTGTATCTTCATCAAGATTCAC
scaffold_1:7189822	Thhalv10024670m.g	T	C	8	0	0	0	2	0	0	0	0	0	0	7	0	0	0	0	0	0	2	GGAATTACTCGAGGGATTTTGTATCTTCATCAAGATTCACGGCTCACAATTATACACCGTGACCTCAAAGCCGGTAACATTCTCTTAGATGCTGATTTGAA
scaffold_1:7190431	Thhalv10024670m.g	T	G	5	0	0	0	3	0	0	0	0	0	0	4	0	0	0	0	0	0	2	AAGTCATTAGATGCATCCACATCGGATTGTTATGTGTTCAAGAAAATCCTTCAGATCGTCCAACCATGTCTACAGTTTTTCATATGCTCACTACTACTTCG
scaffold_1:7190627	n/a	T	G	4	0	0	0	0	0	0	0	0	0	0	4	0	0	0	0	0	0	2	TAGCATATCGATCACGTGTGTTAGTCCTCGTTGAAAGCGATGTTTGATATTTATAGTCTTTCACAAACCGATAATTGATAAAAGAAATTTTGATACAAAAG
scaffold_1:7191439	Thhalv10024631m.g	C	T	4	0	0	0	2	0	0	1	0	0	0	4	0	0	0	0	0	0	2	TAATGGAAGCATCGCCCACAGAATAGAGAGCAGACGTATGCACATATGGACCTACTTTACCTACTTGTTCATCCCTGCTTCGAAAGAAAAATCCAGGTTGT
scaffold_1:7192288	Thhalv10024631m.g	G	A	3	0	0	0	0	0	0	0	0	1	0	5	0	0	0	0	0	0	2	ATCGTAGAGTCTGCACATGTGTATTTAAAATGTTGAAAACAAAGACTCGCGTGCAGCTCCAAAAAATATTTCTTAGGTTAAGCATTGAACTTAACTAACCA
scaffold_1:7192296	Thhalv10024631m.g	C	A	3	0	0	0	0	0	0	0	0	0	0	5	0	0	0	0	0	0	2	GTCTGCACATGTGTATTTAAAATGTTGAAAACAAAGACTCGCGTGCAGCTCCAAAAAATATTTCTTAGGTTAAGCATTGAACTTAACTAACCAAAAAGGAA
scaffold_1:7207276	Thhalv10024606m.g	C	A	5	0	4	0	6	0	0	2	0	1	0	1	0	0	0	0	0	0	2	GAGGATTTTGCTTTTGCTATAATCGAAAAAAAAGAACAATGAAGCAGAGGCGTCTGTTTTCAATCCTCTGTTTTGTCCTCATAAGCTTTGGTGTTTCTTCA
scaffold_1:7209884	Thhalv10024606m.g	A	G	10	0	2	0	8	0	0	1	0	1	0	4	0	0	0	0	0	0	2	AAAGTTAAAACATATGAATGGACGATATTTGAATTATTTATGCACCCATCATAAGAAACGGTAACTTTCTCTGTGACTGTAATTGTGTTGTAAGCTGTATG
scaffold_1:7209894	Thhalv10024606m.g	G	T	9	0	2	0	8	0	0	1	0	1	0	4	0	0	0	0	0	0	2	CATATGAATGGACGATATTTGAATTATTTATGCACCCATCATAAGAAACGGTAACTTTCTCTGTGACTGTAATTGTGTTGTAAGCTGTATGATTCTATGGT
scaffold_1:7210576	Thhalv10024630m.g	A	T	5	0	0	0	0	0	0	0	0	1	0	3	0	0	0	0	0	0	2	ACGAGGTCTAACGGTGTCCCATTACTCCAAAGCCTCCACGCCTAGAATATAAATCAATCAATAAACACTTTGCTACCATGGTCAGGAAAATATGGAACTTG
scaffold_1:7210824	Thhalv10024630m.g	T	C	2	0	0	0	0	0	0	0	0	1	0	2	0	0	0	0	0	0	2	TACTCGGGAGACATGTAACCACTGAAAACTCACAACAAAAACTATGTTGGTAAAAGAAAGTTTACAAAACTTCTAACTCATGAGAAGTTGAGAGGAAGACT
scaffold_1:7210835	Thhalv10024630m.g	T	C	2	0	0	0	0	0	0	0	0	1	0	2	0	0	0	0	0	0	2	CATGTAACCACTGAAAACTCACAACAAAAACTATGTTGGTAAAAGAAAGTTTACAAAACTTCTAACTCATGAGAAGTTGAGAGGAAGACTTACTAGGTACC
scaffold_1:7215968	n/a	A	G	31	0	10	0	6	0	0	2	0	1	0	6	0	0	0	0	0	0	2	ATTTAACAAGTTTACACATAACATTGGACTTTTGGATTACAATTCAAGAAAATGAAAAGAGCTGAAACATGGTTTCTGACATATAGTTTTCAGTGATCTTC
scaffold_1:7216001	n/a	T	C	40	0	11	0	13	0	0	3	0	1	0	7	0	0	0	0	0	0	2	GGATTACAATTCAAGAAAATGAAAAGAGCTGAAACATGGTTTCTGACATATAGTTTTCAGTGATCTTCAGCGAGAATCCAGATCTATAGAGGTTACATCAT
scaffold_1:7216909	Thhalv10024615m.g	A	G	36	0	10	0	10	0	0	8	0	4	0	3	0	0	0	0	0	0	2	TCATGATGAAGATATAGAATTCCTCGAGTGATTCCACCAATAATGTTGTAACGTTTTGTCCAGTCTAATTGCTCTTTCTTTGTAGGGTCTGCACATACACT
scaffold_1:7217773	Thhalv10024615m.g	G	A	2	0	0	0	0	0	0	6	0	3	0	8	0	0	0	0	0	0	2	TAGGAACAAAAATTGCCACAATAGCTCTTGTTGAGTTTTTTCTACTACCTGTGGAAGTGCAATATAACTTTCATATATTTTAGCTGGTTCTTGTCACAATA
scaffold_1:7217814	Thhalv10024615m.g	T	C	2	0	0	0	0	0	0	9	0	2	0	9	0	0	0	0	0	0	2	CTACTACCTGTGGAAGTGCAATATAACTTTCATATATTTTAGCTGGTTCTTGTCACAATACTCATAGCTGTGCAAGGACTTACCATTGACAGAAGGAGGTT
scaffold_1:7218055	Thhalv10024615m.g	T	A	49	0	13	0	5	0	0	27	0	3	0	10	2	0	0	0	0	0	2	AGACAACTTTCACAATCACTAGAAGAAACATCAGGCGTGCATTGCATCATTGCGTATACATTCTGGACAGGTGTTAAGGCTGCAACATCAGCTTTGTAATG
scaffold_1:7218650	Thhalv10024615m.g	T	G	27	0	12	0	7	0	0	11	0	3	0	7	0	0	0	0	0	0	2	AGCTTACGAGGCCAAAACAGAGGATTAGAAAGAAACTCCTCTGTTTCATTTTTCCTTAGAGATTATACAGCAAAACCAAAAAAAAAAAAAAGAAGTGTTTT
scaffold_1:7218653	Thhalv10024615m.g	C	A	27	0	11	0	6	0	0	11	0	3	0	7	0	0	0	0	0	0	2	TTACGAGGCCAAAACAGAGGATTAGAAAGAAACTCCTCTGTTTCATTTTTCCTTAGAGATTATACAGCAAAACCAAAAAAAAAAAAAAGAAGTGTTTTAGT
scaffold_1:7219299	Thhalv10024615m.g	T	C	1	0	0	0	1	0	0	0	0	3	0	0	0	0	0	0	0	0	2	NNNNNNNNNNNAAGCTGAAAATCCAAAATTTCCATACTTCTTTTTATGGATAGAGCAGTAAAGCCAACAAGGAAAAACCCAAAATACTGGCAAGTGATTCT
scaffold_1:7219434	Thhalv10024615m.g	A	G	23	0	8	0	6	0	0	11	0	5	0	7	0	0	0	0	0	0	2	AAGTTAGGATAGCAAAACGTATACATGAATATATAAATGCATACCTTTCTATAAATTTTTCCTTGAAGTTGTCCTGACCCGTTCATCCAATTCCAAAGCCT
scaffold_1:7219442	Thhalv10024615m.g	T	C	22	0	6	0	5	0	0	11	0	5	0	7	0	0	0	0	0	0	2	ATAGCAAAACGTATACATGAATATATAAATGCATACCTTTCTATAAATTTTTCCTTGAAGTTGTCCTGACCCGTTCATCCAATTCCAAAGCCTAAATGCCT
scaffold_1:7219462	Thhalv10024615m.g	C	T	22	0	6	0	4	0	0	10	0	4	0	7	0	0	0	0	0	0	2	ATATATAAATGCATACCTTTCTATAAATTTTTCCTTGAAGTTGTCCTGACCCGTTCATCCAATTCCAAAGCCTAAATGCCTAATCAATGTCTCGTGGGATA
scaffold_1:7219479	n/a	A	T	20	0	6	0	4	0	0	9	0	4	0	7	0	0	0	0	0	0	2	TTTCTATAAATTTTTCCTTGAAGTTGTCCTGACCCGTTCATCCAATTCCAAAGCCTAAATGCCTAATCAATGTCTCGTGGGATAATGACTCATACGAATTT
scaffold_1:7219513	n/a	A	T	13	0	3	0	3	0	0	9	0	2	0	7	0	0	0	0	0	0	2	CGTTCATCCAATTCCAAAGCCTAAATGCCTAATCAATGTCTCGTGGGATAATGACTCATACGAATTTTTCGATAAATCAAACGAACTAAATAGAAAATGCA
scaffold_1:7219522	n/a	A	G	13	0	3	0	3	0	0	3	0	2	0	3	0	0	0	0	0	0	2	AATTCCAAAGCCTAAATGCCTAATCAATGTCTCGTGGGATAATGACTCATACGAATTTTTCGATAAATCAAACGAACTAAATAGAAAATGCACAATGATTC
scaffold_1:7219524	n/a	G	A	13	0	3	0	3	0	0	3	0	2	0	3	0	0	0	0	0	0	2	TTCCAAAGCCTAAATGCCTAATCAATGTCTCGTGGGATAATGACTCATACGAATTTTTCGATAAATCAAACGAACTAAATAGAAAATGCACAATGATTCAA
scaffold_1:7219535	n/a	T	A	11	0	3	0	3	0	0	2	0	2	0	0	0	0	0	0	0	0	2	AAATGCCTAATCAATGTCTCGTGGGATAATGACTCATACGAATTTTTCGATAAATCAAACGAACTAAATAGAAAATGCACAATGATTCAAGGATAATATAG
scaffold_1:7219536	n/a	A	G	11	0	3	0	3	0	0	2	0	2	0	0	0	0	0	0	0	0	2	AATGCCTAATCAATGTCTCGTGGGATAATGACTCATACGAATTTTTCGATAAATCAAACGAACTAAATAGAAAATGCACAATGATTCAAGGATAATATAGA
scaffold_1:7219539	n/a	T	G	11	0	3	0	3	0	0	2	0	2	0	0	0	0	0	0	0	0	2	GCCTAATCAATGTCTCGTGGGATAATGACTCATACGAATTTTTCGATAAATCAAACGAACTAAATAGAAAATGCACAATGATTCAAGGATAATATAGAGGG
scaffold_1:7219540	n/a	C	T	11	0	3	0	3	0	0	2	0	2	0	0	0	0	0	0	0	0	2	CCTAATCAATGTCTCGTGGGATAATGACTCATACGAATTTTTCGATAAATCAAACGAACTAAATAGAAAATGCACAATGATTCAAGGATAATATAGAGGGT
scaffold_1:7219548	n/a	C	G	9	0	2	0	3	0	0	2	0	2	0	0	0	0	0	0	0	0	2	ATGTCTCGTGGGATAATGACTCATACGAATTTTTCGATAAATCAAACGAACTAAATAGAAAATGCACAATGATTCAAGGATAATATAGAGGGTTGAAGGAG
scaffold_1:7219563	n/a	A	G	8	0	2	0	3	0	0	2	0	2	0	0	0	0	0	0	0	0	2	ATGACTCATACGAATTTTTCGATAAATCAAACGAACTAAATAGAAAATGCACAATGATTCAAGGATAATATAGAGGGTTGAAGGAGTTACTATGCTTCATT
scaffold_1:7219581	n/a	T	A	6	0	2	0	2	0	0	1	0	2	0	0	0	0	0	0	0	0	2	TCGATAAATCAAACGAACTAAATAGAAAATGCACAATGATTCAAGGATAATATAGAGGGTTGAAGGAGTTACTATGCTTCATTGTCCCGCAAAGGTTAATG
scaffold_1:7219589	n/a	G	A	6	0	2	0	2	0	0	1	0	2	0	0	0	0	0	0	0	0	2	TCAAACGAACTAAATAGAAAATGCACAATGATTCAAGGATAATATAGAGGGTTGAAGGAGTTACTATGCTTCATTGTCCCGCAAAGGTTAATGTAGCTTTG
scaffold_1:7221988	Thhalv10024843m.g	A	T	6	0	0	0	2	0	0	1	0	0	0	2	0	0	0	0	0	0	2	ATGTAACCGCTGGAATCCACAAAGAAACTTTTTATATTATCAAAATCATGATTAACAAACTTCAACTTATGAGAAGTTAAGTAGAAGACTTACTAGGTACC
scaffold_1:7222022	Thhalv10024843m.g	A	C	6	0	0	0	2	0	0	1	0	0	0	3	0	0	0	0	0	0	2	TATTATCAAAATCATGATTAACAAACTTCAACTTATGAGAAGTTAAGTAGAAGACTTACTAGGTACCAACTATTCTGCTTGTGTCCTCCTGTGTTTGGTCA
scaffold_1:7223734	Thhalv10024843m.g	T	G	23	0	16	0	12	0	0	8	0	0	0	1	0	0	0	0	0	0	2	CCGGCGAGACGTCACCGCGGCAAAGGAAAAGTCCGGTGACTCTGTTGGGGTCATTTCCGACCGTAGCGTTTTGGAATCCGGTGGAGTAGGAAGCGTTGCGG
scaffold_1:7223742	Thhalv10024843m.g	G	A	22	0	16	0	11	0	0	8	0	0	0	1	0	0	0	0	0	0	2	ACGTCACCGCGGCAAAGGAAAAGTCCGGTGACTCTGTTGGGGTCATTTCCGACCGTAGCGTTTTGGAATCCGGTGGAGTAGGAAGCGTTGCGGGAAGAGAG
scaffold_1:7223744	Thhalv10024843m.g	C	T	22	0	15	0	11	0	0	8	0	0	0	1	0	0	0	0	0	0	2	GTCACCGCGGCAAAGGAAAAGTCCGGTGACTCTGTTGGGGTCATTTCCGACCGTAGCGTTTTGGAATCCGGTGGAGTAGGAAGCGTTGCGGGAAGAGAGAG
scaffold_1:7225245	Thhalv10024643m.g	G	C	8	0	0	0	1	0	0	0	0	0	0	3	0	0	0	0	0	0	2	AAGCGTTGACGCGGTGGACTTACAAGAACCTGTAATGGTTTTATAGAGCAGAACTCTTGCGTGGCTTCAGATTCTTTAAGACCAGAAATTACTGTCGAAGT
scaffold_1:7225286	Thhalv10024643m.g	C	T	11	0	0	0	4	0	0	0	0	0	0	3	0	0	0	0	0	0	2	TATAGAGCAGAACTCTTGCGTGGCTTCAGATTCTTTAAGACCAGAAATTACTGTCGAAGTTGTTGGAAAAATATGTCTGTCTATGGTTTCATCTTCCTTCT
scaffold_1:7229359	Thhalv10024603m.g	A	C	8	0	2	0	1	0	0	2	0	0	0	7	0	0	0	0	0	0	2	AGTATGATGAGTGCATGCTTGGATACACAGACCGTAATATTTTCATGGATACTGTAACCACAAGGTCCACACCTACAATAGTCACTTGGAACACTCGGAGT
scaffold_1:7432114	Thhalv10025675m.g	C	G	0	0	1	0	1	0	0	0	0	2	0	1	0	0	0	0	0	0	2	GCGTGGACGCCCTAGGAAGTACGGACACGACGGAGCAGCGGCGGCGCTATCGCCGAATCCGATATCATCAGCCGCACCAACGACTTCTCACGTCATCGATT
scaffold_1:7666135	Thhalv10025698m.g	T	G	3	0	0	0	0	0	0	3	0	3	0	3	6	0	5	0	6	0	2	TAATCTTAACGCTAATGTTATCAATCCTAATCCTAATGGTCTATTTGGCTTTCGTAATCTTTTCATTAAGAAAGTTCATTGACTTTTTTTTGTTTCTTTAT
scaffold_1:7770340	n/a	A	T	0	0	0	0	0	0	0	0	0	0	0	3	2	0	0	0	0	0	2	tactaaatcaactaatatatcttagaaatccttgtcctcacctttgctgaagattatcaaactcagctcactcggatggatttgatacacaacataaaaat
scaffold_1:7777295	Thhalv10024295m.g	A	T	4	0	0	0	0	0	0	0	0	0	0	3	0	0	0	0	0	0	2	AATCTCACGGAGTTGGATCTCAGGTTTTGTTGGAGTCTAGTGGAGCTCCCATCTTCTATTGGGAATGCTACTAAACTTCTGAAATTGGATCTCAGTGGTTG
scaffold_1:7784587	Thhalv10024234m.g	C	G	0	0	0	0	0	0	0	2	0	0	0	3	0	0	0	0	0	0	2	GGGGAGCGTCAGTTTTTGGTTAATGCCCAAGATATATGCCAAGTACTGAACAATGATACACTGGTAAGTACTTTTCACACTCTCTCCCCTTCACTAGCATG
scaffold_1:7784589	Thhalv10024234m.g	A	C	0	0	0	0	0	0	0	2	0	0	0	3	0	0	0	0	0	0	2	GGAGCGTCAGTTTTTGGTTAATGCCCAAGATATATGCCAAGTACTGAACAATGATACACTGGTAAGTACTTTTCACACTCTCTCCCCTTCACTAGCATGGT
scaffold_1:7784599	Thhalv10024234m.g	G	A	0	0	0	0	0	0	0	2	0	0	0	3	0	0	0	0	0	0	2	TTTTTGGTTAATGCCCAAGATATATGCCAAGTACTGAACAATGATACACTGGTAAGTACTTTTCACACTCTCTCCCCTTCACTAGCATGGTGCTCCATAGA
scaffold_1:7790075	Thhalv10024211m.g	C	A	45	0	14	0	7	0	0	0	0	2	0	4	0	0	0	0	0	0	2	TGCATGATTTGCTAGCACGGTTTGGTAGAGAAATTGTTCGTCGACAATCCCTTTATGATCCTGGGCAGCGTCAGTTTTTGGTTAATGTGCAAGATATATGT
scaffold_1:7790108	Thhalv10024211m.g	A	G	50	0	16	0	9	0	0	0	0	0	0	3	0	0	0	0	0	0	2	TTGTTCGTCGACAATCCCTTTATGATCCTGGGCAGCGTCAGTTTTTGGTTAATGTGCAAGATATATGTAAAGTACTGAAGAATGATACACTAGTAAGTTTT
scaffold_1:7790111	Thhalv10024211m.g	G	T	54	0	16	0	10	0	0	0	0	0	0	3	0	0	0	0	0	0	2	TTCGTCGACAATCCCTTTATGATCCTGGGCAGCGTCAGTTTTTGGTTAATGTGCAAGATATATGTAAAGTACTGAAGAATGATACACTAGTAAGTTTTCAC
scaffold_1:7790112	Thhalv10024211m.g	T	C	54	0	16	0	10	0	0	0	0	0	0	3	0	0	0	0	0	0	2	TCGTCGACAATCCCTTTATGATCCTGGGCAGCGTCAGTTTTTGGTTAATGTGCAAGATATATGTAAAGTACTGAAGAATGATACACTAGTAAGTTTTCACA
scaffold_1:7790113	Thhalv10024211m.g	G	C	54	0	16	0	11	0	0	0	0	0	0	3	0	0	0	0	0	0	2	CGTCGACAATCCCTTTATGATCCTGGGCAGCGTCAGTTTTTGGTTAATGTGCAAGATATATGTAAAGTACTGAAGAATGATACACTAGTAAGTTTTCACAT
scaffold_1:7792113	Thhalv10024211m.g	G	A	6	0	1	0	3	0	0	1	0	1	0	1	0	0	0	0	0	0	2	TATTGGGAATCTTATTAATCTCACGGAGTTGGATCTTAGTTGGTGCTCAAGTCTAGAGGTGCTCCTATCTTCTATTTGGAATGCTACTAAACTTCTGAAAT
scaffold_1:7808307	Thhalv10026602m.g	A	G	2	0	0	0	0	0	0	1	0	1	0	1	0	0	0	0	0	0	2	AACGGCGACGGAAAGAAGAAGAAGAAGATCCACCGTGTTCCACGACGACGACGATGACAAAGAGAAGCTCCTCGGAGAAACAAGTAATGTGACGTCATCAG
scaffold_1:7808311	Thhalv10026602m.g	T	C	2	0	0	0	0	0	0	1	0	1	0	1	0	0	0	0	0	0	2	GCGACGGAAAGAAGAAGAAGAAGATCCACCGTGTTCCACGACGACGACGATGACAAAGAGAAGCTCCTCGGAGAAACAAGTAATGTGACGTCATCAGGTTC
scaffold_1:7808316	Thhalv10026602m.g	A	G	2	0	0	0	0	0	0	1	0	1	0	1	0	0	0	0	0	0	2	GGAAAGAAGAAGAAGAAGATCCACCGTGTTCCACGACGACGACGATGACAAAGAGAAGCTCCTCGGAGAAACAAGTAATGTGACGTCATCAGGTTCGTGTG
scaffold_1:7823087	Thhalv10024969m.g	T	C	5	0	1	0	1	0	0	1	0	1	0	1	0	0	0	0	0	0	2	ATATGTGGGATGAGAAGAAGGAGTCTCTCCAAAATTAGTAATGGATCTAATGaaattaattatatatgttttttttataaatagctaccaattaagtttaa
scaffold_1:7823110	Thhalv10024969m.g	T	A	2	0	1	0	1	0	0	1	0	1	0	1	0	0	0	0	0	0	2	TCTCTCCAAAATTAGTAATGGATCTAATGaaattaattatatatgttttttttataaatagctaccaattaagtttaataatatattaattaataataaca
scaffold_1:7844407	Thhalv10024397m.g	C	T	2	0	2	0	0	0	0	1	0	0	0	4	0	0	0	0	0	0	2	TCCAGCCCTAGCTTCACATCACTAGGTTCTGTTTCTGCTATCGACCTAAACACCTGATTTCAACAATAAGATGCCATGAGTTAAAAAAAAATGATACACCC
scaffold_1:7844583	Thhalv10024397m.g	T	C	1	0	1	0	0	0	0	1	0	0	0	3	0	0	0	0	0	0	2	CCAATATTCCACAGCGATGTCATCCTTGGAGAAGTTGTTTTTGGTCTGCTTCAGTAAATCAAGAACAGAGCTACACAAAAGGAGTTGAATAAAACATAGGA
scaffold_1:7844584	Thhalv10024397m.g	C	T	1	0	1	0	0	0	0	1	0	0	0	3	0	0	0	0	0	0	2	CAATATTCCACAGCGATGTCATCCTTGGAGAAGTTGTTTTTGGTCTGCTTCAGTAAATCAAGAACAGAGCTACACAAAAGGAGTTGAATAAAACATAGGAT
scaffold_1:7844602	Thhalv10024397m.g	G	A	1	0	1	0	0	0	0	1	0	0	0	3	0	0	0	0	0	0	2	TCATCCTTGGAGAAGTTGTTTTTGGTCTGCTTCAGTAAATCAAGAACAGAGCTACACAAAAGGAGTTGAATAAAACATAGGATAATTAACAATGATGGGGT
scaffold_1:7844997	Thhalv10024397m.g	C	G	1	0	0	0	0	0	0	1	0	1	0	2	0	0	0	0	0	0	2	TTCATTTCTTCATAAGTTCTTAAAGCATCTGTTATTTTTCCATTTGATGCCAGAGCAGATATTAGCACACTTTTCAGCTCATTGTGATCCTTAGCCGAATC
scaffold_1:7870342	Thhalv10026097m.g	C	A	5	0	1	0	2	0	0	0	0	2	0	3	0	0	0	0	0	0	2	AAATTCATTGCAACAGAGAAGCATCTAGAGATTCGATTGGGTTTGGTTTACGATTTTGTGTTCAGTTGCTCGTGGTGATCGAATTGAATCGATTGTGATTG
scaffold_1:7870356	Thhalv10026097m.g	G	A	6	0	2	0	2	0	0	0	0	2	0	3	0	0	0	0	0	0	2	AGAGAAGCATCTAGAGATTCGATTGGGTTTGGTTTACGATTTTGTGTTCAGTTGCTCGTGGTGATCGAATTGAATCGATTGTGATTGCGAGGTAGGAGGAG
scaffold_1:7874103	Thhalv10025484m.g	T	G	2	0	0	0	0	0	0	1	0	1	0	1	0	0	0	0	0	0	2	CCTAGTAACTCGATTATACCACACTTTCAGGTTTAAAGGTTCGTCTATATTTCAAATAGTTCATGCTCAAGATATTCTAGAGAACGAAAACAGAAACATAA
scaffold_1:7952733	Thhalv10024762m.g	C	A	0	0	6	0	6	0	0	0	0	0	0	27	0	0	0	0	0	0	2	CAAGGCGCAGCCATGAAAACAAACATCAAAAGCTTCCGGATTCCAGCTTCCAGCATGTCGAGTTTCGACATTCTCAGCGTTGCCTTCTTCATCTTTGCTTA
scaffold_1:7952751	Thhalv10024762m.g	C	T	0	0	6	0	6	0	0	0	0	0	0	28	0	0	0	0	0	0	2	ACAAACATCAAAAGCTTCCGGATTCCAGCTTCCAGCATGTCGAGTTTCGACATTCTCAGCGTTGCCTTCTTCATCTTTGCTTACAGGCGGTTTCTCGACCC
scaffold_1:7952769	Thhalv10024762m.g	C	T	0	0	6	0	6	0	0	0	0	0	0	22	0	0	0	0	0	0	2	CGGATTCCAGCTTCCAGCATGTCGAGTTTCGACATTCTCAGCGTTGCCTTCTTCATCTTTGCTTACAGGCGGTTTCTCGACCCGCTCTTTGCAAGACTTAA
scaffold_1:7981198	Thhalv10027359m.g	A	G	8	0	0	0	0	0	0	12	0	3	0	4	0	0	0	0	0	0	2	CTACACCCTGATTGGTCTCCTGCTGCTATTAGATCAGCTTTGGTCACAACAGGTTCTTCTTCATGTCTTCATCCAATCTTCTTCTTCATTTAAGACTAATG
scaffold_1:8016264	Thhalv10025046m.g	G	C	1	0	0	0	2	0	0	0	0	3	0	1	0	0	0	0	0	0	2	AATTTAGTTTCAGGTCCTTGGTACCCAAGCACTTTATCGCTAACAGGCGGGTCTTTGTATAGACTGATGCTGGCTGGTTGGCCACAGCTTTCAAACCCGGG
scaffold_1:8016279	Thhalv10025046m.g	G	A	1	0	0	0	2	0	0	0	0	2	0	1	0	0	0	0	0	0	2	CCTTGGTACCCAAGCACTTTATCGCTAACAGGCGGGTCTTTGTATAGACTGATGCTGGCTGGTTGGCCACAGCTTTCAAACCCGGGAGCTGGTAGAAATAG
scaffold_1:8016298	Thhalv10025046m.g	C	T	0	0	0	0	2	0	0	0	0	2	0	1	0	0	0	0	0	0	2	TATCGCTAACAGGCGGGTCTTTGTATAGACTGATGCTGGCTGGTTGGCCACAGCTTTCAAACCCGGGAGCTGGTAGAAATAGTACTCGTCCGTTGTATTGT
scaffold_1:8016299	Thhalv10025046m.g	A	G	0	0	0	0	2	0	0	0	0	2	0	1	0	0	0	0	0	0	2	ATCGCTAACAGGCGGGTCTTTGTATAGACTGATGCTGGCTGGTTGGCCACAGCTTTCAAACCCGGGAGCTGGTAGAAATAGTACTCGTCCGTTGTATTGTC
scaffold_1:8035340	Thhalv10026096m.g	T	C	0	0	0	0	0	0	0	1	0	3	0	5	0	0	0	0	0	0	2	ctctcttctcctgtttcatcactctctacagtcttatcctcatctatttctctcatgactcgcttcttcgattccttctctcccctgttcttctcatttcc
scaffold_1:8063519	Thhalv10024332m.g	T	C	0	0	0	0	2	0	0	2	0	0	0	1	0	0	0	0	0	0	2	CCTTACAAGAGGGATTTGGTTAATGCAGGGAAGGGGAAGAAGAAGAGGTGTCATTGGTGTGGAACCAAAGGATTTGAGGATTTGATTACTTGTTTGAGTTG
scaffold_1:8079539	Thhalv10025357m.g	G	A	4	0	0	0	2	0	0	1	0	1	0	2	0	0	0	0	0	0	2	CTCCGTTATCTAGGGATTTGGTATGGAAACATCGAAGACAAAGCTGTTGTGTGGGTAGCAAACAGAGAAACCCCGATTTCAGACAAATCTGGAGCTCTCAC
scaffold_1:8207575	Thhalv10024760m.g	G	A	2	0	0	0	1	0	0	2	0	1	0	1	0	0	0	0	0	0	2	GTTTCACTCTCTACTTCTCTAAGCTTAGTTCTTGAGTGTTATGCCTTGAAGGGTAGCTACCAAAACGGCTTGGAAGTGTTTGGTTCGATGAGAAGATTGAG
scaffold_1:8223703	n/a	G	A	2	0	1	0	2	0	0	0	0	0	0	6	0	0	0	0	0	0	2	CATCCTCTCCGACGAAGCCCGTCGTCACCGTGTTCCGATCCCATTTTCTGGTTCCGACGGAATAAAAATATTCGATTTAGATTCTGATTCAGATTCTGTGA
scaffold_1:8223722	n/a	A	G	1	0	1	0	1	0	0	0	0	0	0	7	0	0	0	0	0	0	2	CGTCGTCACCGTGTTCCGATCCCATTTTCTGGTTCCGACGGAATAAAAATATTCGATTTAGATTCTGATTCAGATTCTGTGATGGGTTTTATATAGGGAGT
scaffold_1:8223755	n/a	G	A	0	0	1	0	1	0	0	0	0	0	0	5	0	0	0	0	0	0	2	TCCGACGGAATAAAAATATTCGATTTAGATTCTGATTCAGATTCTGTGATGGGTTTTATATAGGGAGTTTTTGAAGTGAATGGAGAAAAGAACTTGGGAAA
scaffold_1:8236371	Thhalv10024273m.g	T	G	2	0	0	0	0	0	0	3	0	0	0	1	0	0	0	0	0	0	2	GATGCAGATGGTTCATATGTAGAAATTTTAGAAAAGTATGTCAACTTGGGTCCTATTGTCGACTTTTGTGTAGTTGACCTTGAGAGACAGGGGCAAGGCCA
scaffold_1:8238711	Thhalv10024273m.g	G	A	1	0	0	0	0	0	0	2	0	1	0	1	0	0	0	0	0	0	2	ATACTTGTGTTTGTAGTTGAAGAAAGAAAGTTGCAGCTGATCGCAGAGAAGGAAACTAAGGGATCTGTGTATTCTCTTAATGCCTTCAATGGCAAACTTCT
scaffold_1:8238762	Thhalv10024273m.g	C	T	1	0	0	0	0	0	0	3	0	1	0	0	0	0	0	0	0	0	2	GAAACTAAGGGATCTGTGTATTCTCTTAATGCCTTCAATGGCAAACTTCTCGCTGCTATTAATCAGAAAATTCAGTTGTATAAATGGATGTTGCGGGATGA
scaffold_1:8340487	Thhalv10024886m.g	A	G	15	0	0	0	1	0	0	2	0	27	0	3	0	0	0	0	0	0	2	CTCTCCACCCATCTCATACACTTCTCTTTCTCTTCTCCTCTCCTCCAATAATTCAAATACTGAATCTCGTATACATTCCCTTTACGATGCGGAAACGGCGT
scaffold_1:8378719	Thhalv10026002m.g	G	C	1	0	1	0	1	0	0	2	0	1	0	2	0	0	0	0	0	0	2	GAAATTTCGCACTCTCCGCGATTCGCACAGCCAAAACCCCCAATTTTGGCGTCTCGATTGATTTTGGAAACCCTAAGCTCTCGATCTGTTCGTTTCGAACC
scaffold_1:8543799	Thhalv10024260m.g	T	C	2	0	0	0	0	0	0	2	0	1	0	2	0	0	0	0	0	0	2	ACTGTGATTGATCTCGTCGAATCACTCGGGCTGCTTAACCAAGATATCTGTAACAAGAAGCATGTGGACGAAAAGATCTTGACGGGTTGCGATTCTATGCA
scaffold_1:8543817	Thhalv10024260m.g	C	G	2	0	0	0	0	0	0	2	0	1	0	2	0	0	0	0	0	0	2	GAATCACTCGGGCTGCTTAACCAAGATATCTGTAACAAGAAGCATGTGGACGAAAAGATCTTGACGGGTTGCGATTCTATGCAACAGCTTCCTCGTATCTC
scaffold_1:8594694	Thhalv10025491m.g	A	G	2	0	0	0	0	0	0	2	0	0	0	2	0	0	0	0	0	0	2	TGATGATCACCGTGTTATCCTCCATAGCTGCATTCATCAATACTCTCTCTAATTCTGAAACCGGTTTCTTCTTTTGTACCTAAATATATAATTAACATTAA
scaffold_1:8617833	Thhalv10025237m.g	G	A	2	0	0	0	0	0	0	0	0	1	0	2	3	0	0	0	0	0	2	GACTTGATACATCTCCTCCTAAAACGAGTACCCAATACTCTAAAAGGAATGTTTGGTTTCTACTTGTTGAAACTGTGCAAACCACTTTGTATTGATCATGA
scaffold_1:8659772	n/a	G	A	3	0	2	0	4	0	0	2	0	1	0	30	0	0	0	0	0	0	2	AGCAAGAAGCAATAAGTTTAGTAATCACATAATGCTTCTTTTACTAAATAGCAAATCGTTCTTAGTTTGTAAGTGTTACACGATTCAAATACAACCCAAGG
scaffold_1:8661534	Thhalv10024340m.g	T	A	0	0	1	0	0	0	0	2	0	1	0	3	0	0	0	0	0	0	2	AAAAAAAAAGACATCAAATCCAAACAAAACTAGTTGCTATTATACATGTTTACCACACAAAAACTACAAAGAGCAAGTAAAAAGTCGTTGATTTTGTAGCT
scaffold_1:8712765	Thhalv10024290m.g	G	A	0	0	0	0	1	0	0	1	0	0	0	3	0	0	0	0	0	0	2	TTTTTATAGTTTCTCCCATATGAATGTGAAACGAAAAACATGTTTAATTAGTATTAAGCTGCTTCAGCGTGTTTAAGTAATGAAGTTTATTTAACATTATA
scaffold_1:8772116	n/a	G	T	2	0	0	0	0	0	0	1	0	1	0	2	0	0	0	0	0	0	2	AAGTAAAGTTCTCGACTTTAAGTTCCCTTGTTGCAATCTAAATCATGATTGAACTTGAAGATAGATAGAGAATACAAGATGGAGATTGGAGACGGATACAA
scaffold_1:8883780	n/a	G	C	0	0	1	0	2	0	0	3	0	1	0	0	0	0	0	0	0	0	2	AATCTGGAGTAAATGGAAAACCAAAACAAAAGCTGCCTTCATAAAGATTCGACGGAGGCCAAATTAGACGTCGAATTTGGAAGTCTCCGGCATGAAGATGA
scaffold_1:8925842	Thhalv10025059m.g	G	T	2	0	0	0	2	0	0	0	0	0	0	7	0	0	0	0	0	0	2	TTTTCTAATTTTCTTTAACAAGAAAGAAAGAATTATTAGATTTTCTTCTCGAGTCCCTCTTCCCAATCATAGAAAGCTAAAGGGCAATCCTGTGATTCTAC
scaffold_1:8926611	Thhalv10025059m.g	G	T	0	0	1	0	0	0	0	1	0	1	0	5	0	0	0	0	0	0	2	TTCTCTGAATGTGAAAGATAAGATTGAAGCGACTCTTAATGTTTCTTGAAGGACTCTTGAAGTTATTGGCATCTTCTTTGCATCACCCCAAGTTAGAGACT
scaffold_1:8983746	Thhalv10025127m.g	G	A	2	0	4	0	5	0	0	2	0	1	0	2	0	0	0	0	0	0	2	ATCTTTAAACCAAGAAAGTCCCGAGAATTCTCGAGAAAAGAGAGGAAGAGGAAGGTTGGAGCATTGTCGTCTCTGAGTGGGGAATCGTTGAGGGTTTTAGA
scaffold_1:9110462	Thhalv10025855m.g	T	C	2	0	0	0	1	0	0	0	0	6	0	0	0	0	0	0	0	0	2	ACATTTCGTTACATTATACCATACATGTTCCCATTTTGAAGAAAGGACCTTAATACCAAAATACTCCCATTACTTCTAATTGATACAACTTATAAACCTCC
scaffold_1:9122101	Thhalv10024971m.g	T	A	9	0	1	0	2	0	0	2	0	2	0	8	3	0	2	0	1	0	2	ttcttattcttctttttcttaataatctccatctcctcttttcctcctAGTTGTATACAAGGTAGCACCTCGTCCCTCTAGAGCATTATAATAACCTTATC
scaffold_1:9122102	Thhalv10024971m.g	T	G	9	0	1	0	2	0	0	2	0	2	0	8	3	0	2	0	1	0	2	tcttattcttctttttcttaataatctccatctcctcttttcctcctAGTTGTATACAAGGTAGCACCTCGTCCCTCTAGAGCATTATAATAACCTTATCA
scaffold_1:9137050	Thhalv10025409m.g	T	G	4	0	1	0	3	0	0	1	0	0	0	9	0	0	0	0	0	0	2	GTTTTAGTTTCTTGTAAAATAGGTTTTCTTTTTGCAGTTTCATTGTATTCTGTTATATGTATTTGGGTCTGGTTCTACTTTTCATCATTCACATGTATGTT
scaffold_1:9243222	Thhalv10024510m.g	C	T	5	0	1	0	0	0	0	6	0	0	0	0	0	0	0	0	0	0	2	CATCGGTTTAACCGGCTTAAGCTTCTCTTTGAGCTTGATCTCAGTAATAACCGGTTCGCCGGAAAATTCCCCGCCGTCATCCTCCAGTTACCGTCGTTGAA
scaffold_1:9243492	Thhalv10024510m.g	T	C	6	0	3	0	1	0	0	8	0	3	0	1	0	0	0	0	0	0	2	GGCTGTATTCCGACGAGTTTAGGCGATATGAGGAACCTGGAAGAGATCATTTTCATGAACAATGGGTTTGATTCTTGTTTGCCTTCGGAGATCGGACGGTT
scaffold_1:9264569	Thhalv10024616m.g	G	T	3	0	1	0	2	0	0	1	0	0	0	2	0	0	0	0	1	0	2	TCTGTTTTCAGACATTCTCGTATCACATCACAGATCACTTCAAGCTCTTCGTCTTTGAATGTCTTTAACGATGGATCTATCATCTCTCCTAAATCGTCGTT
scaffold_1:9409207	Thhalv10026206m.g	C	T	5	0	6	0	2	0	0	2	0	0	0	2	0	0	0	0	0	0	2	CTCAAGGAGCTTCGTGACCATACCGATGCCAACGTCGTGATCATGCTTGTCGGAAACAAAGCCGATCTTCGTCATCTTCGTGCCGTCCCAACAGAAGAAGC
scaffold_1:9517497	Thhalv10025369m.g	G	A	2	0	0	0	0	0	0	2	0	0	0	1	0	0	0	0	0	0	2	GCTTTCGCGGCTGCGAAATTAGGGTACCGTAACATAGAAGTTAGGGTTGCGGAAACAGGGTGGCCTTCAAAAGGAGACCCCGGAGAGATTGGAGCGTCTCC
scaffold_1:9580367	Thhalv10025476m.g	G	C	5	0	0	0	2	0	0	2	0	0	0	2	0	0	0	0	0	0	2	TCTTGAGATCTGTCCATGAGGAATGAGAAGGTGAGAAAGAAAAATTGGAAGAAAGAGAATTGTCTTCTATTGATTGTTATTTGTTAGAGATGTCTTGCATT
scaffold_1:9626207	Thhalv10024375m.g	G	T	2	0	0	0	2	0	0	1	0	4	0	0	0	0	0	0	1	0	2	CTTGGTCTGTCTCTTGCTTCGAGCTCTCATTCGAGTGAGTTTAAGGTTAAGGGTTTGATTGGAATCGATGCGAGGACGCTTTTTACGCCTACTTCAGGAGC
scaffold_1:9641631	n/a	T	C	3	0	1	0	0	0	0	1	0	2	0	0	0	0	0	0	0	0	2	TCCTATAGATGCATACACATTCCATGCAGCTACAGCTAATTCCGAGGAGTTGAATAAGAATAATCAAACGCAAAACTAAACTGAAATTGGAAAGCAGAATT
scaffold_1:9764632	Thhalv10025249m.g	T	C	1	0	2	0	1	0	0	0	0	1	0	3	0	0	0	0	0	0	2	TCTACACCACAACAGCTTCACCAAATGCCTATGCAGATGTACCATCATCTTTGGCCTGGTCACAATCCTCAATAATCAGATGGTTCGTGGGTCGTCGAGCT
scaffold_1:9770440	Thhalv10025145m.g	C	T	0	0	0	0	0	0	0	3	0	0	0	3	0	0	0	0	0	0	2	TCTTCCACCTTTCTTCTATGTTTATTCGGATTAATCCGAGAGAACATGGTCTCTGGGTTGCTGAAATTCACGGGATTATCAACAAGGTTATTGAACATATG
scaffold_1:9904022	Thhalv10025847m.g	G	C	2	0	2	0	0	0	0	2	0	1	0	0	0	0	0	0	0	0	2	GACTGATACTTTACCAATTAAGAAACGAAGTGAGATGCAAAAAAAGACCTGTAGGTCTCCGTGTCCTTCTCCTCTAAAGGTAACACAAGGAGGAGACTTTT
scaffold_1:9914742	Thhalv10025761m.g	A	C	1	0	2	0	1	0	0	1	0	0	0	7	1	0	1	0	0	0	2	ATTGTTGAAAATGACGATCGAACTTGTTATTTAGGACAAAAACTTGTGTTATTGTAACATTGGATTCAATGGTCGGTTTGGTAATTAGGCCTGGAAAAACA
scaffold_1:9965678	Thhalv10024864m.g	T	C	1	0	4	0	6	0	0	3	0	4	0	3	1	0	3	0	3	0	2	ACCTGGAATTGAGTAAGTGCTGATAGCAGGTGTCCTAGTGTACTCTTCATTATCAGACCCAAAAAGATCCTTCTCTTCTTCTTCCTCTTCTTCCTCGTCAT
scaffold_1:10004904	Thhalv10024940m.g	T	A	4	0	0	0	1	0	0	2	0	1	0	0	0	0	0	0	0	0	2	TCTGGGTTTTTTTTTTCTTTCCTGGCTTCAATTTGTTCATATGCAGAAAATCCTTTTTCTGGGTTTTTACCTTTGCCAGAGAGAAGCCTCTTAATAGTTAA
scaffold_1:10329570	Thhalv10025772m.g	A	T	4	0	0	0	3	0	0	1	0	2	0	4	0	0	0	0	0	0	2	GGAATCGGAGAGTAGAGGAAGAGCAGACCATAGACAACAATGGAAGTTGCAGTTACTCGCATCCACGAGGACTTCACTGATGCAAACGATGACTTCAGAGA
scaffold_1:10332427	Thhalv10024626m.g	T	A	0	0	1	0	0	0	0	4	0	1	0	0	0	0	0	0	0	0	2	CTTGATCTGAAATGGTGAACCTTGTTTCGAATCTCGATCCAACTGTATCCTGGTACCTGAAACAATCGATTGAACACATAAAAAGTCTTGTAAAGCGAATA
scaffold_1:10332537	Thhalv10024626m.g	A	G	0	0	0	0	1	0	0	3	0	0	0	1	0	0	0	0	0	0	2	ACCTTTTGCAATCACCATACCTTCACAACATTGCTCTGCTTCATTCTCTTACGAACCCTTGCAACGTCCTCCCAACGACTCATCGATGCGTAGATATTCGC
scaffold_1:10688054	Thhalv10026162m.g	C	T	6	0	4	0	2	0	0	3	0	2	0	2	0	0	0	0	0	0	2	GCTTTGTGGGAGGATAGAGCTCTCGAGAAGCGAGATTCTACGGAGGATTTCGATTTGGAGTCTCTCAAGCTCCGCCGCTGCAGCCTCCTCCATGCCTCCTC
scaffold_1:10689352	Thhalv10026611m.g	A	G	10	0	3	0	6	0	0	2	0	3	0	6	0	0	0	0	0	0	2	TACATTATCTAGGTTTTCGATGATTTGAGATTTTGACATTATGTTGTTGTACTTGTGTTGGTAACGTTTTTTTTTTTTGCAATTTGAAATAAATCAGGGAT
scaffold_1:10703652	Thhalv10025098m.g	A	G	1	0	2	0	0	0	0	3	0	0	0	0	0	0	0	0	0	0	2	ATCAGATCTAGTTTTCGTATTCCTGGTAGATCCATTTGATTATGCGATGTAGATTCCATAGATCAGCAGGGTCATCTTTTTTAAACGTGTGGTAAGATGTA
scaffold_1:10703667	Thhalv10025098m.g	G	T	1	0	2	0	0	0	0	3	0	0	0	0	0	0	0	0	0	0	2	CGTATTCCTGGTAGATCCATTTGATTATGCGATGTAGATTCCATAGATCAGCAGGGTCATCTTTTTTAAACGTGTGGTAAGATGTATGAAAAGCTTGAACT
scaffold_1:10703668	Thhalv10025098m.g	C	T	1	0	2	0	0	0	0	3	0	0	0	0	0	0	0	0	0	0	2	GTATTCCTGGTAGATCCATTTGATTATGCGATGTAGATTCCATAGATCAGCAGGGTCATCTTTTTTAAACGTGTGGTAAGATGTATGAAAAGCTTGAACTT
scaffold_1:10942391	Thhalv10024623m.g	C	T	5	0	6	0	4	0	0	4	0	1	0	0	0	0	0	0	0	0	2	CGGGTGGACAGCTCGGATCACAGTCTTTAACTGGGGAGAAACAAACTTTGCAGATTGGTTTACTGCTTTTCAGATGAAAAACGCTGCACCAGGTTTCGAGA
scaffold_1:10942717	Thhalv10024623m.g	G	A	2	0	9	0	7	0	0	3	0	1	0	4	0	0	0	0	0	0	2	TCTTCAACGGTGAGGAGTGTTCTCTCCCATCTATACTGCCAACGAGCAACGGCCACCAATGGAGACATATCTCTGCTTTCCTCCTGGCATTACCGGTTTTG
scaffold_1:10942795	n/a	T	C	0	0	4	0	2	0	0	0	0	0	0	3	0	0	0	0	0	0	2	TCCTCCTGGCATTACCGGTTTTGGTTCTCTTGCTTCTCCGGGTGTAGCTGTATTGAAGCCTCCTGTGATGGGTTGACGATACAGTTTCTTGATTGTTTCCC
scaffold_1:10942854	n/a	T	C	1	0	2	0	2	0	0	0	0	0	0	3	0	0	0	0	0	0	2	CTCCTGTGATGGGTTGACGATACAGTTTCTTGATTGTTTCCCGGTTTACTTGAAAACCGGCCAGATCTGTGGTTTTTTTGGAATAGAGAATCAAATCGATT
scaffold_1:11123133	Thhalv10026082m.g	T	C	5	0	0	0	2	0	0	1	0	4	0	1	0	0	0	0	0	0	2	TACTCGCAGGGTCTAGCATACCTGTCTTCTGGGACTTAGTGGATTTCCCGTTCCCCCGTGGTCTCGGTCCTGTTTCGATTTATCAGAATTTGAAAACAATT
scaffold_1:11195307	Thhalv10024424m.g	G	C	2	0	1	0	1	0	0	2	0	1	0	1	0	0	0	0	0	0	2	ATAGGCGACGGAAAATTTAAACAGATTCGCCTCGCTCGCTGTCTTCTTCTGTCCTCCATAGCCAAAACTACGGGTCGCTTAGGGTTCTTCCTCCGACGGAT
scaffold_1:11322770	Thhalv10025403m.g	T	G	1	0	0	0	0	0	0	0	0	0	0	4	0	0	0	0	0	0	2	gcaaatactaaatgtgcttctgtttgaaGAGATTGTTGGATCTTGTCTTTTATGGGAACAGGGCACGGACCATGTTGATTGAAAATGGGAAAAAACGAGAA
scaffold_1:11615971	n/a	A	G	0	0	0	0	0	0	0	2	0	3	0	0	0	0	0	0	0	0	2	TTACGCAAAGCTCACCGAAAATTTCTTGAGTTTTGCCGGAACTTCTATCTATTGACCGGAATCAACAATTTAGAAAGATTCCTGCAACAAAAAAAAAATTA
scaffold_1:11615979	n/a	G	A	0	0	0	0	0	0	0	2	0	3	0	0	0	0	0	0	0	0	2	AGCTCACCGAAAATTTCTTGAGTTTTGCCGGAACTTCTATCTATTGACCGGAATCAACAATTTAGAAAGATTCCTGCAACAAAAAAAAAATTATGGTTTAC
scaffold_1:11807028	Thhalv10025932m.g	T	C	3	0	1	0	1	0	0	5	0	0	0	1	0	0	0	0	0	0	2	ACGGTGTCAATGGAGTCGCAGTCGATGAAGAGAGCTCCAATGGTAGACTCTACTATGTCTGCTAGAGATTTAGGGACTTTCAAGAGACCACGAGAATGTAA
scaffold_1:11871709	Thhalv10025210m.g	A	C	0	0	0	0	1	0	0	1	0	3	0	0	0	0	0	0	0	0	2	AAAAGCCAACAAGAGAAGCAGCATCACGAAGAGATTTGTGTTCGGTGCGTATAAGTTGGAAGAGCTTAGAACCAAAGCCGCTAGTGCAGAAGCAGTTGACC
scaffold_1:11871786	Thhalv10025210m.g	A	G	0	0	0	0	1	0	0	1	0	4	0	0	0	0	0	0	0	0	2	CCGCTAGTGCAGAAGCAGTTGACCGACCTACGCGTGTGGAGAGCGTTACTACGCTTCTCTGGAAGTGTTTCGTCGCTGCTGCATCCTCAAAACCGACAGAG
scaffold_1:12152169	n/a	C	T	5	0	0	0	1	0	0	0	0	0	0	7	0	0	0	0	0	0	2	TTTTGAGTTTTTTTTGGGATGTGGAAGGGTTTATGGTGATGATACAATTACGTTGTGGACTAGAGTTTCAGATCTGGGCACTTCACCCAGAAGTTGAAGAG
scaffold_1:12183274	Thhalv10024460m.g	T	A	3	0	3	0	0	0	0	0	0	2	0	2	0	0	0	0	0	0	2	CTTTCTCGGTAAAAGACATTTCTCTCGGTTGCAACGCAAAACAACACTGTTGAACAATTATTTATTCCAGAGAAGAGAACCACTGTGTACATTGAGCCAAA
scaffold_1:12185578	Thhalv10024460m.g	A	C	11	0	1	0	2	0	0	2	0	2	0	4	0	0	0	0	0	0	2	TCCTCCAAATAATGAGAGAAGCACTACAGAGATTGTTCCAATGGTTGTAGAAAGAACAAAGTCTCTAAAGGTGGCAGCTATAGCACGGAACATTGATATAC
scaffold_1:12186560	Thhalv10024460m.g	C	T	8	0	1	0	0	0	0	3	0	0	0	1	0	0	0	0	0	0	2	CATCATTATCATCATATTCATACCTCCTGAAGAAATTCAGCAACAGATTTCCTATTTGGACATTTAAATCCACAATCCTCAAAGAATCTACATGCGTAATC
scaffold_1:12186565	Thhalv10024460m.g	T	A	7	0	1	0	0	0	0	3	0	0	0	2	0	0	0	0	0	0	2	TTATCATCATATTCATACCTCCTGAAGAAATTCAGCAACAGATTTCCTATTTGGACATTTAAATCCACAATCCTCAAAGAATCTACATGCGTAATCTCGTG
scaffold_1:12186662	Thhalv10024460m.g	G	A	3	0	1	0	0	0	0	3	0	0	0	2	0	0	0	0	0	0	2	CGTGGACCGTGATAGATTATCTTTCCTTCTCCCATAAGAATCACATCATCGAAAAGCTCAAACGTTTCTGGTGCAGGCTAAAGCAGTGAAACCAGTATGGT
scaffold_1:12186691	Thhalv10024460m.g	A	G	3	0	1	0	0	0	0	2	0	0	0	1	0	0	0	0	0	0	2	TCCCATAAGAATCACATCATCGAAAAGCTCAAACGTTTCTGGTGCAGGCTAAAGCAGTGAAACCAGTATGGTTCCTTCAGATAAAAGTGCAAACTGCTGGA
scaffold_1:12186809	n/a	A	C	3	0	0	0	0	0	0	0	0	0	0	3	0	0	0	0	0	0	2	AACGTAGTTGAGCTGTCCAAACCATCCGATATTTCATCCATGAACAGAGTATTTATTGGACCTACAATCGTCTCACCTGCAGTAGATAACAAAGATATGAA
scaffold_1:12776089	n/a	T	A	0	0	0	0	0	0	0	1	0	1	0	2	3	0	0	0	0	0	2	TATAAAATGTCAAATCATTTGTGGTAATAAATCGTCTCTAATTTTCATCATTTACTGTATTTTCCTTACACTTGGGAGGGGGAGAATATAGCATTAATGTA
scaffold_1:13292494	Thhalv10027503m.g	C	A	2	0	1	0	0	0	0	3	0	0	0	1	3	0	0	0	1	0	2	CTTTTTGAGGAGATGCAGAGTTCTAATGTGATTCCAGATGAGATGATTCTCTGTAACATTGTATCCGCGTGTGGTCGTGTTGGAAACACGAGCTATAACAG
scaffold_1:13298718	Thhalv10027150m.g	A	G	3	0	1	0	0	0	0	2	0	2	0	0	0	0	0	0	0	0	2	CTAGGAGGAACTGGAAACCTGTCATGGAGAACAATCAAGTGTTGCATACCACATTATTATTTGATGTGGTCATCGACCCAGCAAACCATCACAAAGAGACC
scaffold_1:13299168	Thhalv10027150m.g	A	G	4	0	1	0	1	0	0	4	0	0	0	0	0	0	0	0	0	0	2	cgaagtggaatcagtccaattggagctcagaagaaggagttattcagtttacaaatcaggtgatgtctaacttccacgatttggacatacgtgccgtaatt
scaffold_1:13339878	Thhalv10024203m.g	T	A	2	0	1	0	4	0	0	4	0	1	0	0	0	0	0	0	0	0	2	ACCCGCAGAACCGGTTTTTCTTCTTTCTCGCAGTTTTTTTCTTGCCCTTGTGAATAATGTCTCTCAAGAGGATCACTGTCCTACTCTCGGACAACTTTTTG
scaffold_1:13487726	Thhalv10025125m.g	A	G	18	0	5	0	7	0	0	37	0	24	0	17	93	0	75	0	34	0	2	ACGGTGTTCTTGATCCGGAGACGACTGTGGTTTCCATATTCCCATCTCCAATGCTCTATGCTGGTCCAACGGAAGTGCAATGGCACGCTAAGGCTAGGATC
scaffold_1:13492511	Thhalv10026369m.g	C	T	3	0	4	0	2	0	0	1	0	2	0	1	0	0	0	0	0	0	2	TTGGCGACGAAGTGGATGGAGGTAGATAAGGAGTTTCAGGCGTTGGCTAGCCTTCAAGGGGACTATCTTGGACCAATCTCTGAAGAGTGATCTGCTTGTTT
scaffold_1:13497136	Thhalv10026145m.g	C	T	0	0	0	0	0	0	0	0	0	0	0	5	0	0	0	0	0	0	2	GAGACCAAGGAACAGAGCATTGTAGACACTTTAGCCAGTGTACGACAGTTCCAGGCTGAGATTAAGAAAAAGGAAGATAATCTGAAAGCTTCGCTGCAGGA
scaffold_1:13913376	Thhalv10025929m.g	C	T	6	0	0	0	0	0	0	0	0	1	0	2	0	0	0	0	0	0	2	ATCTGTCTTGAGCCGCCATCGCCGCCGCCACTGCCGCCATCATTCTCCTCCTCCATAGGCAATCTCTCATAAGTTGCGTTAGAGAAAGTAGCAGCAATCAC
scaffold_1:13913391	Thhalv10025929m.g	C	T	6	0	0	0	0	0	0	0	0	1	0	2	0	0	0	0	0	0	2	CCATCGCCGCCGCCACTGCCGCCATCATTCTCCTCCTCCATAGGCAATCTCTCATAAGTTGCGTTAGAGAAAGTAGCAGCAATCACCATAACTGACCCTAT
scaffold_1:13913400	Thhalv10025929m.g	T	A	6	0	0	0	0	0	0	0	0	1	0	2	0	0	0	0	0	0	2	CCGCCACTGCCGCCATCATTCTCCTCCTCCATAGGCAATCTCTCATAAGTTGCGTTAGAGAAAGTAGCAGCAATCACCATAACTGACCCTATGGCCACTAG
scaffold_1:13913457	Thhalv10025929m.g	A	C	6	0	0	0	0	0	0	0	0	1	0	2	0	0	0	0	0	0	2	GAGAAAGTAGCAGCAATCACCATAACTGACCCTATGGCCACTAGCGAGCCAACAACGCTACCTCCAACGACCTGCCCCTGGACACCAGCTAAGTAAACCGT
scaffold_1:13930555	Thhalv10026117m.g	C	T	1	0	0	0	3	0	0	1	0	0	0	3	0	0	0	0	0	0	2	GGCTTGCTCGAGAAGCGAGAGAACGGAGGAGATCATGTCGGGGTGGAATCCATGCTCGTCATCGCCGGTTAAGGTTAGCAAGAAGAGATCGCCGCGTTTCT
scaffold_1:14116609	n/a	A	G	4	0	0	0	3	0	0	0	0	0	0	3	0	0	0	0	0	0	2	gggtgtcttctaaagacatgtcccttggtcaatatgtgtctttacaatggagtatcttctagaggcatatcccttagtcaaagtgtgtcatgtaactataa
scaffold_1:14121524	n/a	G	A	1	0	0	0	1	0	0	1	0	0	0	2	0	0	0	0	0	0	2	ttccggttttgcagacgatgactcgacggaggacgcactacatcaactttgtggcggacggacactcttcccgggcgtctgcctcggggaacaccaggacc
scaffold_1:14154519	Thhalv10025615m.g	C	T	30	0	8	0	12	0	0	2	0	3	0	29	1	0	1	0	0	0	2	CTGTTACAGCTTACAAGTTATTAGAGTCCATTTTTCTCTCTACAAAATATCTTTCCCATTGTACTAGTGCTTTATGCTTTATTTGAAGTTTCAAATTTTTT
scaffold_1:14780754	Thhalv10024465m.g	C	T	0	0	0	0	0	0	0	1	0	1	0	3	0	0	0	0	0	0	2	TTCACATTTACGATGCGATGAAACTCAACCGAAGAATCAACAAGCTCTAACCGTTCCAGGGCCCTCTGTACATGGACCTCCGACCAAAGCCACGATTCTAG
scaffold_1:14900972	Thhalv10024413m.g	T	C	0	0	0	0	0	0	0	2	0	0	0	2	1	0	1	0	0	0	2	GAACATCAGATTCGCTGACTACTTTTCTCAAAACTTTCACAAGCGACAACTTACTTTTATTTCCTCACAACACTTCGAAACCACACACAAACCTTATGAAT
scaffold_1:14901311	Thhalv10024413m.g	C	T	2	0	0	0	0	0	0	0	0	2	0	1	0	0	2	0	0	0	2	GTATTTCTTTATGTTTCACAGCTGTAGTGAAGGAGAAGAAGGGCGTGTTACAATCCCTCAATCTTCTGTAAGTTCTTACTTCCAAGAACAACCTTCTGGAA
scaffold_1:15202989	Thhalv10024991m.g	C	T	0	0	0	0	0	0	0	3	0	2	0	1	0	0	0	0	1	0	2	TTCTGAATCATCTTCATTGCCTCTTTATGTTCTTTCAAATCTATAATTAACCAGCAATGCCAACTATTTTCTATGTAGATTGTTATATCAGTTAAACCATT
scaffold_1:15516950	Thhalv10027576m.g	G	T	3	0	2	0	1	0	0	2	0	2	0	3	0	0	0	0	0	0	2	AATTAGTCATGTTTATATGAAGTGAGAATGTAGCCGATGGTGAGTCCACAGAACAGACCAGGTACATAGCCTAACGCAGCTGCGATCCAGCTCAGTGCTTG
scaffold_1:15518142	Thhalv10027576m.g	G	T	5	0	1	0	2	0	0	3	0	0	0	0	0	0	0	0	0	0	2	TTGAACTTATATCAAGCAATACCAACTCTGGGAATCTCCATAACCACTCTGGAACTTTGCCTTCAATTTGATTGGCAGACATGTCTAAATAAGACAGATTG
scaffold_1:15567698	n/a	A	G	1	0	1	0	1	0	0	5	0	1	0	4	1	0	0	0	0	0	2	GCATTGGTAAACGTATTTAAATGCACCTAATAAGGGCAATAAAATATTAAACCAAATTCGTAACCAAAAAAAAGAGTAAACGAGTTTTCAACAATTCCCAT
scaffold_1:15619567	Thhalv10025273m.g	T	G	12	0	2	0	2	0	0	9	0	10	0	5	0	0	0	0	0	0	2	GACGATCTCAAGAACAGGGACAGGGCCAGGGTCCGGTATACAACATCCGGTTATCGACAGTGGGAGCAACTCGACCGAGTAAGACTGGTGCGACCCGCGAA
scaffold_1:15619581	Thhalv10025273m.g	A	T	12	0	2	0	1	0	0	10	0	10	0	6	0	0	0	0	0	0	2	CAGGGACAGGGCCAGGGTCCGGTATACAACATCCGGTTATCGACAGTGGGAGCAACTCGACCGAGTAAGACTGGTGCGACCCGCGAACCAACCGGCTTAGA
scaffold_1:15622586	Thhalv10025273m.g	G	A	0	0	1	0	1	0	0	0	0	1	0	3	0	0	0	0	0	0	2	GTTCTTTTTTTTATGTGTGTTTTTGGAAATATGATTTAGCTTTGTGTGCTGCTGAAGTATCAGTTAAAGCTATTGTATAATCCGGATATTCGGTGCTAAAT
scaffold_1:15622609	Thhalv10025273m.g	T	G	0	0	1	0	1	0	0	0	0	1	0	3	0	0	0	0	0	0	2	TGGAAATATGATTTAGCTTTGTGTGCTGCTGAAGTATCAGTTAAAGCTATTGTATAATCCGGATATTCGGTGCTAAATCCAAAAAACAAAAATCAGTTAAG
scaffold_1:15624747	Thhalv10026283m.g	G	A	1	0	0	0	0	0	0	2	0	0	0	3	2	0	0	0	0	0	2	AATTCTTTTTAAGGTCCAGAAAAATATAAAAATGTTTTGTGGATAATACTGAACAGTAGCATTTGTCCACATATGAAACAGAAATATCCTAATCAATAGTA
scaffold_1:15658024	Thhalv10024378m.g	T	A	6	0	1	0	1	0	0	0	0	0	0	3	0	0	4	0	0	0	2	CTCTGGCAAACTTGTCCAATCTCCAATCATTGGATCTTTCTCAGAACGGATTATCCGGCGAAATCCCACCAGAGCTCGGGAAACTCACGTTTCTTGCGTGG
scaffold_1:16532229	Thhalv10026078m.g	T	C	0	0	1	0	0	0	0	0	0	2	0	1	7	0	0	0	0	0	2	ACCTCTCGCATAACGTCAGTCTTCTGCAACACAATTTCCATTTCTTTGGCTTGCAACTGCCTCCACTTCTCTTCCAGCCTCGTCTTAGTCTCTGCAGCCAC
scaffold_1:16614716	n/a	G	A	0	0	0	0	0	0	0	5	0	0	0	0	0	0	0	0	0	0	2	TCTTTGTACAATCTTTATATGTCAATACGACGGTCAAAAGACAGTCGTGGGTTGAGAATTCCTAACAGTGGTTGAGCACTCAGAGGCCGGAAGTGTCCGTT
scaffold_1:16614777	n/a	C	T	0	0	0	0	0	0	0	5	0	0	0	0	0	0	0	0	0	0	2	CTAACAGTGGTTGAGCACTCAGAGGCCGGAAGTGTCCGTTAAGGTCCCTTCACCTGGAACTGACCCTCGTCTGTTAAACCGATTTAGTCAATACGACATTC
scaffold_1:16614809	n/a	T	C	0	0	0	0	0	0	0	5	0	0	0	0	0	0	0	0	0	0	2	TGTCCGTTAAGGTCCCTTCACCTGGAACTGACCCTCGTCTGTTAAACCGATTTAGTCAATACGACATTCCGCGAGCTTTAGCTTAGTCAATACGACTCTCC
scaffold_1:16614850	n/a	A	G	0	0	0	0	0	0	0	5	0	0	0	0	0	0	0	0	0	0	2	TTAAACCGATTTAGTCAATACGACATTCCGCGAGCTTTAGCTTAGTCAATACGACTCTCCGCTAGCCTCTTCTAGTGTATTATGGTATTAGAGCCTCGACT
scaffold_1:17063000	n/a	C	T	0	0	0	0	0	0	0	0	0	6	0	0	2	0	0	0	0	0	2	ggcatatggcgatgtgcttgatgcagttgacgaatacctccgactcggtgcatctactgcatatttctatttggaaaattttgttgaagtaataataattc
scaffold_1:17874629	n/a	C	T	0	0	0	0	0	0	0	0	0	0	0	6	0	0	0	0	0	0	2	ACCGTTGAATAATTGCGTGAAAGGAGAAAAATTAAAAGTATAGATGTTGACAGTGGGATATGAACCCACGCCCTTTCGGACAGGAACCTTAATCCTGCGCC
scaffold_1:17876250	n/a	A	G	0	0	0	0	0	0	0	0	0	0	0	5	0	0	0	0	0	0	2	atgaagaatgagttgaagaagacgaatgtgatgaaaaagaataataaaccaaatacgatgaaaaagagagaaaggaaaatacaagggagaagataaactaa
scaffold_1:18299363	n/a	C	A	1	0	3	0	0	0	0	5	0	1	0	2	0	0	0	0	0	0	2	ACTGTTCAAAATCATGCAACAAACTTCTAATTGCTTCAGCTTCATCTTCTCCAGGGCTTCTGAATTCTGACGTGAATTAGAAAAATTGAGAAGAACTAATG
scaffold_1:18299614	n/a	T	G	1	0	2	0	2	0	0	0	0	2	0	3	0	0	0	0	0	0	2	TGGTGGAACTTAAAATTCTTACGCTTGAAGATATTTCTATCAACAATAGCTAGTGATAATGTTGTTTTGCTTGCTGGTTCTCCTCCTCATTGTCACTGTGT
scaffold_1:18323045	n/a	A	T	21	0	0	0	0	0	0	9	0	13	0	0	0	0	0	0	0	0	2	gagaacaagtcaataacagtcgtctccccttcgttattggcttgctctacaagggagttcgtctctcctttacctttggctagactcacatgtccattgat
scaffold_1:18567942	n/a	C	A	1	0	0	0	0	0	0	0	0	0	0	4	0	0	0	0	0	0	2	ttgaagcaaaggctggaagtattcattggtgagcattggttttaagacctctacaaaaatctaagtctggggagttatgaggagaacctgaagaagggaga
scaffold_2:101038	Thhalv10012449m.g	T	A	5	0	0	0	2	0	0	0	0	0	0	5	2	0	5	0	2	0	2	GATAAAATTGTCACTCCTGACTGTAGCTTCATGATTGCCGATCTTCTGGCTCTTCTGGACCCTTAAAGGACTGCATTCTACTGGCTGCTTGCGATGAACAT
scaffold_2:101109	Thhalv10012449m.g	T	C	4	0	0	0	2	0	0	0	0	0	0	4	2	0	5	0	2	0	2	TGCATTCTACTGGCTGCTTGCGATGAACATGAGACTCTCCCTCAGAGTGTTGAATTTCCAGCTGACGTTTTCACTTCTTGCCTCACAACACCTATTAAAAT
scaffold_2:190893	Thhalv10012840m.g	G	T	8	0	0	0	1	0	0	1	0	0	0	5	0	0	0	0	0	0	2	CGCCGGAGCTAACACGCAGCGGGAAATCGTCGACTGCGTCTGACGTTTTCGCGTTTGGCGTTTTGCTGCTAGAGATCGTGTCCGGGAGAAGACCGACGGAC
scaffold_2:197750	n/a	T	C	1	0	2	0	1	0	0	1	0	1	0	5	1	0	1	0	1	0	2	CTACACCGACACAAGCCTAAAATATCGCAAACCTTAACAACTCGAATTGATTCTCTCTCCCATTTCCATGGAAGATTTTTTGAAATTTACTTACTCAACCC
scaffold_2:208294	Thhalv10013404m.g	A	T	5	0	1	0	1	0	0	3	0	1	0	2	0	0	0	0	0	0	2	aggaAAGCCAAGTAAGCAAAGAGCATAACGAAGCTGCTTGCTCTTGACAGAACAACCACATATGATCCATCTTCGCTTGCTGTGAGTATTTCCTCAACTCT
scaffold_2:209029	Thhalv10013404m.g	C	T	3	0	2	0	3	0	0	1	0	0	0	3	0	0	0	0	0	0	2	ACGAAGAGAAGATTGGAGAGGATAGAGCCAAGAAGTGAGAGTTTCACTATCCTCATCTTCCTTTGTCCAACCGCTAGAATCGCTATTATCATCTCCGTCGC
scaffold_2:222477	Thhalv10015462m.g	A	T	3	0	0	0	1	0	0	0	0	1	0	2	0	0	0	0	0	0	2	GGTTGGATCATTCAGCAACCATATATAAGATCGGTATGTGTCCCATTAAAAATTCACTGGAAAAGAAAACTTATTTAGATTTCTAAAAAATCAGAACATGA
scaffold_2:288051	Thhalv10015400m.g	G	T	1	0	0	0	2	0	0	1	0	1	0	2	0	0	0	0	0	0	2	CAATCTGGATCATCACCACTTTTCACCGCGTTTGCGGTCAGCTTATTAACGCTGGTCGTGGTTACCACGTTGTTTCTACTGTCCAATTTCTCCTCGATGCA
scaffold_2:332890	Thhalv10013125m.g	C	T	0	0	0	0	0	0	0	1	0	4	0	3	0	0	0	0	0	0	2	AACCGAAATACCGGCGAAGCCAGCCGCCGTCGCCGGAAATATCTCAACCGCCATTTCCTCTGTTTAATAAAAACAAAAAAAGCTACGGGATAAGCACGTAC
scaffold_2:333552	Thhalv10013125m.g	C	A	1	0	0	0	0	0	0	3	0	1	0	0	0	0	0	0	0	0	2	AACCTGGAAAGCTTGCAGATTCATTCTTGGTGTGGTTGTAAACCTTGAAACTACTTTTTTGCTTTCTGAGATTTATATTTGATTATTATATTTGTATCATA
scaffold_2:391405	Thhalv10012705m.g	C	T	5	0	3	0	3	0	0	2	0	5	0	1	2	0	1	0	6	0	2	GAGAATGCTCCTTCTGCTACTCTTCTTGTTGTTATTGTTGTTGTTATCATCGACCACAAATTGAAATAGAGGGATCCCGTTTCTGATCGTTAGCTGAAAAA
scaffold_2:413083	Thhalv10014930m.g	G	A	3	0	0	0	1	0	0	0	0	1	0	4	0	0	0	0	0	0	2	atatatatatatatatatagagagagagagagagagagagagagagaTCTGTGTGTGTATGTATGGATTTATACGAAGGTGAAGATAATTGGGAGAATTAG
scaffold_2:456672	Thhalv10014140m.g	G	A	5	0	4	0	2	0	0	1	0	2	0	0	0	0	0	0	0	0	2	ATACAAAGTTTGATCCACATACCAGTTTTGCGGGTCAAAGTAGTTTTCAGGGATGCATTTGTTTCTAAAGAGAAGAAGGTTCATTATACAATGTGACCCAC
scaffold_2:456829	Thhalv10014140m.g	T	C	6	0	5	0	5	0	0	5	0	3	0	4	0	0	0	0	0	0	2	CAAGCTGATTCCTTTAATCTGATCTTCTAGAATCTGTCTCAGTTTCTCATTGTCTTTCCCTAAGCTGGAACCACAAGTACATAATTTTCTATTTTTGGCGA
scaffold_2:459208	Thhalv10014990m.g	C	A	3	0	1	0	1	0	0	1	0	4	0	0	0	0	0	0	0	0	2	CGGTTCAACATTTTAGATTACTTTTAACCATACAGAATCTAATTAAATTACTGTGAAGATACAATTGAAACAAATTAAAGCCTGAGTAGATTGGAAACATG
scaffold_2:575549	Thhalv10015290m.g	T	A	1	0	1	0	0	0	0	1	0	1	0	1	0	0	0	0	0	0	2	GATAAAGAAGTGAAGAGGCAGAAGACCAATGCAGTGTCTGCTGATTCAGTTGGACAGAAACGGTCAAGATCAGGTTAATTGATAGAGAGTACAACTTCTTT
scaffold_2:598813	n/a	T	G	1	0	0	0	0	0	0	4	0	2	0	8	0	0	1	0	0	0	2	ATTCGGTAAACAAAACAAAATAAAATCTGAGCTTTGACTCCAAAGTTTTGTGTTTTGTTGAATGCTTAGAGTTGTTAACGGGTTTGTATTTGGGGCATAAT
scaffold_2:599371	Thhalv10015743m.g	G	A	2	0	1	0	2	0	0	0	0	1	0	3	2	0	9	0	2	0	2	AACACAGTTAACGGCGTTACGTCTCCCGTCACGGTAACTTTCTTTGCAGCGAAGTCTATGTTAAACGACGTCACTCCTACACAAACGATCACAAGCACCAA
scaffold_2:675478	Thhalv10014041m.g	G	T	0	0	0	0	2	0	0	1	0	0	0	3	0	0	0	0	0	0	2	ACTTGCATTGGAAAAGCTTGTGTACGCGTCAATGTTGGAAACCGAAAGATGTGGCCTTGGAGACTTGGTCTGAGCCGAAACTCATGACTTCGTTCATGAAA
scaffold_2:1043111	Thhalv10013253m.g	C	G	1	0	0	0	0	0	0	0	0	2	0	4	0	0	0	0	0	0	2	ACACTTCGTGGGAGAGAGATAATCACTTCTTTCAGGCATTCGAAAAATCCCAATGCTTCGATTTTGAACCATATAAACATCTCCCATGGCGGAAACTCGAA
scaffold_2:1043114	Thhalv10013253m.g	T	A	1	0	0	0	0	0	0	0	0	2	0	4	0	0	0	0	0	0	2	CTTCGTGGGAGAGAGATAATCACTTCTTTCAGGCATTCGAAAAATCCCAATGCTTCGATTTTGAACCATATAAACATCTCCCATGGCGGAAACTCGAAGTC
scaffold_2:1065748	Thhalv10014260m.g	G	A	0	0	0	0	3	0	0	3	0	0	0	0	0	0	0	0	0	0	2	AAGGATTGTGGATGGAGGAATGGGAGAGGGAGAAGCAGAGGTGGGTTTCAGAAACATTCGAATGGTTGGGGTTGGACTGAATCCTTCTGAACCAGACAGAG
scaffold_2:1071825	Thhalv10012432m.g	C	G	7	0	1	0	3	0	0	5	0	3	0	4	2	0	2	0	2	0	2	GAATTTCCTAACATTCTCTAGCGCTTTGACGAATCTCCTTAGTAGAATCACTCGTTTGAGGTTGCCCCATCGGTTAATCCTCACTTGCGAGACCGGTAAAG
scaffold_2:1089460	Thhalv10012522m.g	G	C	0	0	1	0	0	0	0	1	0	0	0	5	0	0	0	0	0	0	2	TTGCTTTTGCCCATCTGGATTAGGACATAAATCGATAAAGCAACAGTTTTGTGGTTGCAGGTCCATCAAGTTTTGCCAACAAGATAGCGCTTACTTACCGA
scaffold_2:1133329	Thhalv10014106m.g	C	T	1	0	4	0	6	0	0	2	0	2	0	2	0	0	0	0	0	0	2	TCACGTGCCTTGCCCTTCAAGACAGTCCTCGACCACTTGAGTTCTCTAACCGGAATCTCAACTTCCGACATTGGCACACACTTACTCGAACTCTTTGGCGG
scaffold_2:1137735	Thhalv10013165m.g	C	T	4	0	1	0	0	0	0	2	0	0	0	2	0	0	0	0	0	0	2	TCAAGGAATTGTGGCCAATGGTACATGCTTGAAACTTGCCTTTTAATAGTCTCCTGCAAAATCATAAGATAATAAGGATAAGTTATCTGAAAAAACATCTC
scaffold_2:1262078	n/a	A	C	5	0	0	0	0	0	0	2	0	3	0	7	0	0	0	0	0	0	2	GATCCGTTGAACTATGAAATTTCGCCAGATTTCCATCATCCTTGTTAAAAACTTCATGTAAAGTCTTCTACATAAATCCAACAAAATTCCAGATGGTCGAA
scaffold_2:1262161	n/a	G	A	7	0	0	0	0	0	0	2	0	2	0	3	0	0	0	0	0	0	2	AAATTCCAGATGGTCGAACATTCTTTAACCACTAGAAGAAGGAAGCCTCCGATCGTCTCTAGCTCAAGACCTAGTATCCATCATCTCTACCTCATGTAAGA
scaffold_2:1304840	Thhalv10013255m.g	C	G	8	0	3	0	1	0	0	10	0	7	0	9	6	0	11	0	6	0	2	TGCTTGAAACATAGTGGGTGCCCCTGCTCCTTGACATGAATCTGAACCAACCTATTGGAACAAATAATTTTTAAGAAGACGTTAGGCAATTACTTGGCAGA
scaffold_2:1310042	Thhalv10012720m.g	A	T	48	0	23	0	19	0	0	35	0	22	0	49	99	0	41	0	39	0	2	TGGAGAAGGCGGTTCCTGGACTTCGTGTTGAAGCCGCTGAAAAGTGCTTCACCCTGGATTGGCTCGACGAGTAGGTTCTTGATTCTCCCTCCGAGTCCTTG
scaffold_2:1360383	Thhalv10012990m.g	G	A	3	0	0	0	0	0	0	0	0	0	0	4	0	0	0	0	0	0	2	TATCTAATCCAAAGCTAACTGCAACATTGGTTAACTTCACCGTGTCTCAGGAAAGATAGTTTCTATTATTTCCATAGGTTTACAAAATCATACTCAATCCG
scaffold_2:1360398	Thhalv10012990m.g	T	C	3	0	0	0	0	0	0	0	0	0	0	4	0	0	0	0	0	0	2	TAACTGCAACATTGGTTAACTTCACCGTGTCTCAGGAAAGATAGTTTCTATTATTTCCATAGGTTTACAAAATCATACTCAATCCGCCGAGTTTTCAGAGA
scaffold_2:1360884	Thhalv10012990m.g	T	A	14	0	3	0	2	0	0	0	0	1	0	2	0	0	0	0	0	0	2	ATAAATTAGAAATCCAAGCAAAAGTCCAAGCAAAAACGCAAAACTACATATCCAGAACCAGCTGAATAATTTTGGAAATATCAGAACCCCAGTTCATAATC
scaffold_2:1510216	Thhalv10013224m.g	T	C	1	0	1	0	0	0	0	1	0	3	0	0	0	0	0	0	0	0	2	CTCAAGCTCAAGTGTTGCAAACCTCGATCACAATGTGACTGCAGCTCTCTTACTTGGTTTAACCAGCTTTCCTGAATTTTCAAATTCACAAACTCCAAATC
scaffold_2:1526170	Thhalv10015389m.g	C	A	1	0	0	0	0	0	0	0	0	0	0	4	2	0	0	0	1	0	2	AACTCTACCGTTGGATCAACGCCGCCAAGATCGATGTGTATCGAATAAATCTTGGATTCGGACAGGAAGATGAATTGAGGACGGGAGCGAGACAATTGGTT
scaffold_2:1563547	Thhalv10014719m.g	C	T	15	0	17	0	7	0	0	4	0	1	0	7	0	0	0	0	0	0	2	ATCTTGGACGAGGAGCGTCACGTGATTAGCTTTAGCGTCGTTGGTGGGGACCACCGGCTCAAGAACTATAGATCGGTGACGACACTGCACGCGTCGGACGA
scaffold_2:1634516	n/a	T	A	0	0	1	0	0	0	0	1	0	1	0	4	0	0	0	0	0	0	2	AGTTTTGTCTGAAGATGATAGATATGATGCTAATGCTTTTACCTTTGATCTATTTCGAATTAGAGCTTAAAGCTGCTTATTCAACACTACTTAATATTTTT
scaffold_2:1638035	Thhalv10012642m.g	C	T	0	0	3	0	1	0	0	5	0	3	0	5	2	0	2	0	0	0	2	CAACATCACAAGACAAGCCTTGGTAGAATTTCTTGCCGCAAGGACAACTCCTCTTTCCCTGATATGGACACAACCCACATTCTCCAGAATGACAGCCTCTC
scaffold_2:1728937	Thhalv10013295m.g	A	G	10	0	1	0	3	0	0	0	0	5	0	5	0	0	0	0	0	0	2	ATGGCAGATGGAATCTGGTAAAGCTGTGAGTTTGTTACAAGAGACATTCAATATCTTTAGTTTGGACAATAAACCAATGGAATCCGGTAATGTCTCCAGAA
scaffold_2:1777816	Thhalv10014433m.g and/or Thhalv10014679m.g	T	C	1	0	1	0	1	0	0	0	0	0	0	3	0	0	0	0	0	0	2	TTGATCATGCTCGGCTTTATCCCTCTAATCTCGATGTACCTATGGAAAGCTTTCCTTAGCTTTTCATCCAAAACCCTGCAGAAAAAAACCATTAAAGATCA
scaffold_2:1899213	Thhalv10014403m.g	A	C	1	0	0	0	0	0	0	0	0	0	0	3	0	0	0	0	1	0	2	TTAGTGTCATAAGAGGTCAATGCAGTAGAGGAATACTCTGGTTGTTGAAAAGCTTGATTTGGTTACTATCGATGTCTGTATCATGGTTTCAGGTGAAGCTC
scaffold_2:1910291	Thhalv10013532m.g	T	C	1	0	1	0	1	0	0	1	0	3	0	0	0	0	0	0	0	0	2	CAGACAAAAGCATAACAAGTTTTTTTTAAAACACTTGATTCACAGAAAAGTATTGTAGTATCCTAATTCAACAACTACTTAGTCGCCGGCTTCTTCTTCAA
scaffold_2:2044719	Thhalv10012676m.g	T	C	7	0	3	0	0	0	0	0	0	0	0	3	4	0	3	0	0	0	2	GGTTAAGGAAGAGAACGAAGTCACGGAAGAGGTTCTAGTTAGGGATGTTTTGTACGCTAGCCAAGGCATTGATGGCAAGTACGTGAAGTTTAACAGCGAAA
scaffold_2:2204357	Thhalv10013522m.g	C	T	1	0	0	0	1	0	0	1	0	0	0	2	0	0	0	0	0	0	2	CCAAAGACGTCCACGACGATCCAGCTTCTCTTCTACAGCAAGCTCTCTCTCATGCTCTTGTTTATTACTATCCTCTCGCCGGAAAACTTCACCGTCGATCA
scaffold_2:2204410	Thhalv10013522m.g	A	C	1	0	0	0	1	0	0	1	0	0	0	2	0	0	0	0	0	0	2	GCTCTTGTTTATTACTATCCTCTCGCCGGAAAACTTCACCGTCGATCACAAGACCATAGGCTAGAGCTGACGTGCACTCCCACAGAGGGAGTCCCCTTTGT
scaffold_2:2204441	Thhalv10013522m.g	A	G	1	0	0	0	1	0	0	1	0	0	0	2	0	0	0	0	0	0	2	AACTTCACCGTCGATCACAAGACCATAGGCTAGAGCTGACGTGCACTCCCACAGAGGGAGTCCCCTTTGTGAAGGCAACCACTGACTGCACTCTCTCTTCC
scaffold_2:2205376	Thhalv10013522m.g	C	A	3	0	4	0	0	0	0	2	0	4	0	6	0	0	0	0	0	0	2	CTGAAGATGAAGGTAACGTGTCAAGGAGGGAACGGAGCGTTCATGTTGCTCACTGATTGGAGGCAACTTGGATTGCTAGACGAAGTTGATTTCGGGTATGG
scaffold_2:2205536	Thhalv10013522m.g	G	A	0	0	4	0	2	0	0	2	0	3	0	3	0	0	0	0	0	0	2	TGCCAAGAAAGCATGGTGGCGTTAGGGTGCTCGTCACGCTACCCAAACCTGCAATGGACAATTTGAAAGAACACATGAATCCACTAAGCTTTTAATATACC
scaffold_2:2211942	Thhalv10014888m.g	G	A	1	0	3	0	2	0	0	7	0	4	0	1	11	0	3	0	8	0	2	ATGGACTAATCACACTGACCGAGTATTTGAGATGTTTCCGTCCGGAATACGAAGACTACAAGGTACGCCAAGCCTTTGATGACGCAGATCTCGAAAAAGTT
scaffold_2:2272102	Thhalv10013677m.g	T	C	0	0	0	0	3	0	0	2	0	0	0	1	0	0	0	0	0	0	2	CATTATTTAGTGGTCTCGGCTACTATCGATTAAAAATTCTCCATTTTGGTTCCGAAAATATGCATATATTATCTCAAACAATGTCTTACCTAACCGGATTC
scaffold_2:2351213	Thhalv10012509m.g	T	C	5	0	0	0	2	0	0	3	0	2	0	0	2	0	0	0	0	0	2	TTGTTGCAGTCTTTCAAAGAAGAATATCTGGGATCTGTTGAAGCATCTGCTGTTGGCCTCAGTTACCTTTTTCGTTCTGCCAATGATTCTACAGGCACACA
scaffold_2:2596917	Thhalv10014211m.g	T	A	22	0	4	0	1	0	0	11	0	5	0	4	3	0	5	0	5	0	2	GGTCTAAACCGAAGCCAAACTTAGTGTATATCGCACTATACGATGAACGATCTTCTTAAGGTGAGATTCTTCTTTTGCAACTGTTTCTTCTTTTTCCCCTT
scaffold_2:2661005	Thhalv10014452m.g	G	C	4	0	3	0	1	0	0	2	0	0	0	1	0	0	0	0	0	0	2	TATAATGATCGAGATCCCTATTACCGGGTCAAACTTTTCAACCCGGGACCGGGTTTTCGCCCGAGACGGTTTCATTTCGGGTTTCCCATGACGGGTTGAAT
scaffold_2:2728209	Thhalv10014240m.g	C	G	3	0	1	0	0	0	0	1	0	0	0	5	0	0	0	0	0	0	2	AAGGGCGAGAAAGCAAAATTGAGATTGTAGGTGCATGAAGAGAGCGATAACTGATGATTTTTGTACATTTTCGTTTCCTTCTTTGATCTATTCGAGTTTCT
scaffold_2:2743998	Thhalv10013270m.g	A	G	4	0	2	0	4	0	0	4	0	1	0	1	0	0	0	0	0	0	2	GGCACTTTTGCTGCAATTGTGACTGATAATATCAAGCTTCTCTACTTGAGAAAGAGTTTAGTCCAGGAACTGGTGAAGTCTCCTGATACCTTTGAGAGTAA
scaffold_2:2757565	n/a	C	A	1	0	1	0	0	0	0	9	0	1	0	5	2	0	1	0	1	0	2	GAAACCGAGTTTTCAGAATGCTGAATGATCTTTGGATGATGTTACTTAGACACATGTGCCGATGATTGAAAAGATCATGCGCGTTCTGTGGCATTTGGCTT
scaffold_2:2757639	n/a	G	A	4	0	0	0	0	0	0	10	0	2	0	4	0	0	0	0	0	0	2	TCATGCGCGTTCTGTGGCATTTGGCTTGCGCCACGAAACTCGTGGAGACGGTACCTAGTTCCAGGGTACGGAGCGATGAATCCTTCTGTGTTTGTGTAGTC
scaffold_2:2833490	Thhalv10012897m.g	A	C	1	0	1	0	0	0	0	2	0	0	0	1	0	0	0	0	0	0	2	TCTGACCAGCTACCAAAACATGCTTATGAGGCAAAATGCTATGAATAACCAAAACTCAAATACAGGCAAACAAGAGGGGTTCCCGAGTCAGAACCCAACCC
scaffold_2:2855874	Thhalv10013129m.g	C	T	2	0	0	0	1	0	0	4	0	0	0	2	0	0	0	0	0	0	2	TGCTTTTGTCTTAAAACTTGAGTGTGATATGTTGTCGTTCTTGCAACCCTCGACTTTTCCAGTTATAAAAAATTCTATAATTCGTCTTTTTGAAATTCGTA
scaffold_2:2876258	Thhalv10012930m.g	A	G	4	0	0	0	1	0	0	2	0	1	0	5	0	0	0	0	0	0	2	AGGTGTTTTGTGGACCAATGCACAAAATTGGGCTTCTGATTTCAATATATATTTGGTTGTATATAAGAGCATAAAAGAAGGCTATGGAAGAAGTTGTAATG
scaffold_2:2913340	Thhalv10015336m.g	G	A	4	0	2	0	1	0	0	0	0	1	0	2	0	0	0	0	0	0	2	TTTGAGGGATTCAACTGTTGAAACTCTTAGGAAAGAGGGAGTTGATAAAGGACCAGAAGTGGCTCTAGAAAATAGTGAGACTGAAGGTAGGATTGAAGCAA
scaffold_2:2915021	Thhalv10014325m.g	G	A	6	0	1	0	1	0	0	3	0	0	0	3	0	0	0	0	0	0	2	CATAAAACCCAATCATCAAGCTGTAACAAAAACACACAACAACAAAGTTAGTAATCTAACTCATCATCATCAAATTCAGGAAAAGATGAAAGAAGAAAAAG
scaffold_2:2915081	Thhalv10014325m.g	A	T	7	0	2	0	0	0	0	1	0	0	0	2	0	0	0	0	0	0	2	TCATCATCATCAAATTCAGGAAAAGATGAAAGAAGAAAAAGAAACAGAACATACTCGTAGGTTGTTCTTTTTGTTTAAAGAAGCTGATCTATCGACATTAG
scaffold_2:2973452	Thhalv10013019m.g	T	C	3	0	1	0	4	0	0	1	0	0	0	2	0	0	0	0	0	0	2	GGAGTTTTTAGTGTATTTATTCTTTTGATCTATTCTGTAGGATGGTTTGCTCGTGACCCATCTGTTTTATGTCAAGTTGGACATGCCTTATTAAATCTGAG
scaffold_2:3028706	Thhalv10013917m.g	C	T	4	0	1	0	2	0	0	1	0	2	0	0	0	0	0	0	0	0	2	AACCATCCCTGCAAATTGAGGAAAATGGGTTCTTGCGTACTTCAAGGCATCATCACTATTTCCTTCTCTTAACATCTCACAGTACTTCAAACTTGTGAGTT
scaffold_2:3140042	Thhalv10013216m.g	T	C	6	0	3	0	0	0	0	1	0	4	0	1	0	0	0	0	0	0	2	CCTCATCGAGCTTAACCGGATTGGTCTGATCCTGACTCCACTCGAACCGTTGCACCAACTCAGCCACCCAACGAGTCACAGTAGCCAAAGCCATGTTCTTC
scaffold_2:3141517	Thhalv10013216m.g	C	T	4	0	1	0	2	0	0	3	0	5	0	0	0	0	0	0	0	0	2	CGTGACCCGACCCAATCGGTTACGGCCGTTCTTCCATGCGATGCCGCCACCTCCGGCGAGTGCCCACGTGAGTAAAGATAGAGAAACGACGGCGAGGAGTA
scaffold_2:3214700	Thhalv10014726m.g	G	T	114	0	66	0	44	0	0	61	0	42	0	96	0	0	0	0	0	0	2	TGATCCTCCAGCTGAGCGAGGGAATCGACACTGGCATTATCGACACTTGAGTCCACAAGCTGGCTGCATATATTCATAGATTGACAAGAAACCCTAAGTCC
scaffold_2:3234895	Thhalv10015635m.g	G	T	8	0	2	0	2	0	0	15	0	5	0	2	1	0	1	0	0	0	2	CAAAGTAGTGTATATTGTACCATGGGGAGGAGACTTTTGAAGGGAGCATAGATTTCTTCGCCATTAAATGATCCGACCCGAATAGAGGATGCTTGGGTCAA
scaffold_2:3249509	Thhalv10013341m.g	T	G	0	0	0	0	1	0	0	2	0	2	0	1	0	0	0	0	0	0	2	TTTTTAGGGTTCCGTGAGTTAATTATAGGAAGACTGAGTCATAATTATATTTTTTGTAAAAGAAAAGCACTCAAGTGCAATATACTGGTTGGTAGATAACA
scaffold_2:3303987	Thhalv10014497m.g	G	T	0	0	0	0	0	0	0	0	0	1	0	5	0	0	0	0	0	0	2	TTTGAGATCATCTTAAGATTAAATAACCTATATTAATTGAGAAACGGTATGTAAATATCTAAACGAAATATAACAACAGAGTACGAGGTTCAAAACTTTAA
scaffold_2:3314644	Thhalv10014986m.g and/or Thhalv10015812m.g	A	G	4	0	2	0	1	0	0	0	0	3	0	0	1	0	1	0	1	0	2	TGTGAGAAGGTCGTTTTCAATTGGAGGAAGCTCGTCACTCAAAGATGGGGATAGTGATGATATTGCAACTAGAAGTAGAAGACAATTATACAGCAGTTTCA
scaffold_2:3415666	Thhalv10014744m.g	T	G	2	0	1	0	1	0	0	3	0	3	0	5	0	0	9	0	0	0	2	ACTATGGGTGATGTAAGAACAAAAAGAAGGTATAAGCTTACACTATTTCCTGCATCGCCTAGTAAATCAGCCATCTGCTCTGAGTTAATGTCACGGCCTCT
scaffold_2:3456326	n/a	A	T	2	0	0	0	0	0	0	0	0	3	0	1	0	0	0	0	0	0	2	AGAAGAGTGAGATTGGATCAGTACTAATCAGTCGACGGTACTGTCATAGTAGCTGCTTCTCGTCTCCGGAGGAATTCAATCAAACCCAACCGATCTGTTTG
scaffold_2:3555099	Thhalv10013026m.g	C	T	1	0	2	0	1	0	0	0	0	0	0	3	0	0	0	0	0	0	2	TACACTGGAGCACAAAGCTAAAAGTTCTTGTACACGACGTGAAGGGGAAGCCGTAACAGTGGGCATCTCCTCATACTCGAAGCTCTGTATAGTCGGTGACG
scaffold_2:3611716	Thhalv10014752m.g	T	A	2	0	1	0	2	0	0	2	0	2	0	1	10	0	1	0	2	0	2	AATCTCACTATTGTCGGAAAAAATAAAAAGGAAAAAGAGAAAAAACCCATTAGGCTAATGGCGGCGGAGAGTGTGCCGCCTGTAGCGACAAGATCGTCGAT
scaffold_2:3619686	Thhalv10013628m.g	C	T	2	0	2	0	1	0	0	2	0	1	0	4	0	0	3	0	1	0	2	AAAGCCACCCATTAAAAAGATATGGAGGTTATATTCTACTTATAAAGGCTCCCTTCGGTGCAATTTTCTTTGCTTCTCCACCAGTGCAACATGAATGTATC
scaffold_2:3620490	Thhalv10013628m.g	T	A	3	0	1	0	2	0	0	2	0	1	0	1	1	0	2	0	1	0	2	GCAAGATGTAATGTCCCATAGCCAATACTCTCTCGGTTTTCAAGTCCTGTTGTTGCATTATTTCTAGCCTTCTCTGAGCACCTTCTGCGGTGGGAAACCTG
scaffold_2:3620716	Thhalv10013628m.g	A	G	0	0	0	0	2	0	0	2	0	0	0	1	2	0	2	0	4	0	2	ATCTTCTTTCGTCATTGTGTTTTCTTTTTCTCCCTCTTTGCATATTTAACAGTGCTGGGTGGGTTTGTGAGGTCTAGAGGTTTCATTGCTCTCAATTTTAT
scaffold_2:3620756	Thhalv10013628m.g	C	T	1	0	0	0	2	0	0	2	0	0	0	1	4	0	5	0	6	0	2	CATATTTAACAGTGCTGGGTGGGTTTGTGAGGTCTAGAGGTTTCATTGCTCTCAATTTTATGGTGCTTATTGTTCCGAGCATTAGTCTTGTGAAACTCTCA
scaffold_2:3662858	Thhalv10013015m.g	T	C	4	0	1	0	1	0	0	1	0	4	0	0	0	0	0	0	0	0	2	TGTTCAAATGGGCCGAGATGAAACCTGGGTTTACACCTTCTCCCTCAATGTTTGATTCTGTAATTAATGCTTTGTGTAAAGCTCGTGAATTTGAAATTGCT
scaffold_2:3773715	Thhalv10013150m.g	T	C	0	0	0	0	0	0	0	1	0	1	0	1	2	0	0	0	2	0	2	AAAATCATTTCGTATAATTTACTAGAATTTGTTGATTATGGAATGAATTTTCAGCAAATTGTTCTCATAATCAATCCATTTAAAAATACTCTTTTAGTTGA
scaffold_2:3792483	Thhalv10013187m.g	G	T	0	0	1	0	0	0	0	2	0	0	0	3	0	0	0	0	0	0	2	CGAGGATGGTTCGCTTGGAAGGGCGGTTACCTCCAATGTTTCCGTTCGGGGTTTGGGATGAAGAGACTTTTGTTTCCGGCAAAGAGACGTCTTTTCCGACT
scaffold_2:3792906	Thhalv10013187m.g	T	C	10	0	1	0	2	0	0	6	0	1	0	8	0	0	0	0	0	0	2	AGATTTCGACGACGGTGAGAATCACGAACGTAGAGTTTCTGTTGAAGAATTCTGGAATTGAAAGCCAAGTAGAACAGATGAGCTTTGGTTGGATCTTTTGT
scaffold_2:3792913	Thhalv10013187m.g	T	C	10	0	1	0	2	0	0	6	0	1	0	8	0	0	0	0	0	0	2	GACGACGGTGAGAATCACGAACGTAGAGTTTCTGTTGAAGAATTCTGGAATTGAAAGCCAAGTAGAACAGATGAGCTTTGGTTGGATCTTTTGTCAAGAAT
scaffold_2:3793588	Thhalv10013187m.g	C	A	5	0	0	0	0	0	0	2	0	2	0	1	0	0	0	0	0	0	2	TGTTCATTTGGGTTATTGATATGACAACTAAAGGTGGTTTTTTTGTGCTCCTCTTGTGCTCATGTTTCTTGTTGTTGTTTCGAGGAATCTTGGATTGAAGA
scaffold_2:3821827	Thhalv10013057m.g	G	C	4	0	0	0	0	0	0	0	0	1	0	2	0	0	0	0	0	0	2	TATAGACTTAAGAGTCTATTTCATCTTCTTGAAACTGAAGGACACTACAAGATCTCAATAAAACTCTTTGTAACTGTCTCCTCTCTCTCTGTTCTATCAAC
scaffold_2:3821836	Thhalv10013057m.g	A	T	4	0	0	0	0	0	0	0	0	1	0	2	0	0	0	0	0	0	2	AAGAGTCTATTTCATCTTCTTGAAACTGAAGGACACTACAAGATCTCAATAAAACTCTTTGTAACTGTCTCCTCTCTCTCTGTTCTATCAACAGCTGAAGC
scaffold_2:3825676	Thhalv10015000m.g	A	T	1	0	6	0	0	0	0	1	0	1	0	8	0	0	0	0	0	0	2	TCTGATCAGAAGCGACTTCATCAACTATAGGTCACTTGTATCTGCTTCTTACTGGTTAGTCCCCGTTTGGTTTCCACTTACTCGTCGATTAGTTTCTGTAA
scaffold_2:3874308	Thhalv10013063m.g	G	A	0	0	1	0	1	0	0	5	0	1	0	0	0	0	0	0	0	0	2	GGAGAGTAAGGATCTTCTTCTTCTTCTTCCTCCCCCTTCCACCATGGCAGGACTGAATCTGGATTAAACCGGTATGGGGCACGGTAAAGAAAACCGGTACC
scaffold_2:3882683	n/a	G	T	0	0	0	0	0	0	0	1	0	5	0	5	0	0	0	0	0	0	2	TAAAAAAAGAAAAAAAAAGAAGCGCAGCAAATTAATGGGACAATTATAAAGTTTGTACACATTTGACATATATCCTTCAAGGCTCTGTTTAAATCTTATAG
scaffold_2:3882711	Thhalv10015083m.g	A	G	0	0	0	0	0	0	0	3	0	5	0	6	0	0	0	0	0	0	2	AAATTAATGGGACAATTATAAAGTTTGTACACATTTGACATATATCCTTCAAGGCTCTGTTTAAATCTTATAGCTGTGCTATGATGTCACTCGATCATAAC
scaffold_2:3882763	Thhalv10015083m.g	G	A	0	0	0	0	0	0	0	4	0	6	0	8	0	0	0	0	0	0	2	GGCTCTGTTTAAATCTTATAGCTGTGCTATGATGTCACTCGATCATAACTGGTCGGTGTGATTTTTTACGTACTGCCAAGTATATATTGTATACTGGTAAT
scaffold_2:3883756	Thhalv10015083m.g	T	C	5	0	6	0	4	0	0	1	0	0	0	3	0	0	0	0	0	0	2	ATAGAAAATAGGGGGATGGAAATAAAAGGATAGGTTTTCACCCAAAAACGTTAAAAGTCATTATAGTAAATGAAAGTTAAAGATAGTTAGAGCATAATAGC
scaffold_2:3883792	Thhalv10015083m.g	T	A	3	0	7	0	2	0	0	1	0	0	0	2	0	0	0	0	0	0	2	TTCACCCAAAAACGTTAAAAGTCATTATAGTAAATGAAAGTTAAAGATAGTTAGAGCATAATAGCCCAAGATGAAACTAGTGAAGAGATAAGAGTGCgagc
scaffold_2:3996742	Thhalv10012698m.g	C	T	0	0	0	0	0	0	0	0	0	3	0	2	0	0	0	0	0	0	2	CTTGCGACATCAGCTTCAGCAAGAGCAATCTCCTCAAGCTCAGCCCTTGTCTTCACATTTATTGTGATGTTAGAACCAAGGAGAGCAAAAGATATAACGGT
scaffold_2:4015388	Thhalv10014116m.g	A	G	0	0	0	0	0	0	0	2	0	2	0	1	0	0	0	0	0	0	2	CTGTGGATAAATTTATGGCAGATGGGTCAGCTTGTAGCTGATAAGCATGTACGTTACATTCTGATGGCAGAAAAGGTACTAGAAACTATATCACCTCTTTT
scaffold_2:4069669	Thhalv10014740m.g	C	A	3	0	0	0	2	0	0	3	0	0	0	2	0	0	6	0	2	0	2	TTGCGGTGATCATGCAAGAAACCTTCCTTTGCTATGTCAAAGTCCACTCCCTCGGGATTCTTCTTCGCCTTGGAAGAAGCTTGAGGTTTCAACTTTGACTT
scaffold_2:4145244	Thhalv10015476m.g	C	T	2	0	0	0	0	0	0	2	0	2	0	1	0	0	0	0	0	0	2	ACTCATCTCTTTGCAGACTTTACCGATCCATCCCAAGAAGAAATCACCGACCACCATAACCTTGCTCTGATCATCATCTCCTTCCTTCAAGATCCTCTTCA
scaffold_2:4159139	Thhalv10013519m.g	T	G	1	0	0	0	1	0	0	2	0	1	0	0	0	0	0	0	0	0	2	CAAGTGAGGCCGAGGATTTAGCTGGGGCTGATTTATGGATTTGTCCCAAATATAAAGGTTTCTCCTTCATGGAATCAACTGGATCATCCTCCACCACAGTT
scaffold_2:4159158	Thhalv10013519m.g	T	A	1	0	0	0	1	0	0	2	0	1	0	0	0	0	0	0	0	0	2	AGCTGGGGCTGATTTATGGATTTGTCCCAAATATAAAGGTTTCTCCTTCATGGAATCAACTGGATCATCCTCCACCACAGTTTGTCGAGGTCTGCTTGCAG
scaffold_2:4350182	Thhalv10013094m.g	T	A	5	0	7	0	4	0	0	3	0	5	0	1	1	0	1	0	0	0	2	CTACGTTCGGGATCAATCTTGATCCTCTGTGCAAACCTGAAGATGTTTCTTATGCTTTCATGCCCAACATGTCTTACTTTGAGTTCATACCAATGGATGGA
scaffold_2:4368896	Thhalv10013044m.g	T	G	0	0	0	0	1	0	0	3	0	4	0	0	0	0	0	0	0	0	2	TCGTCTTGTGCCGACACTACTCAAAGCATGTACTGCCAATTGCTTTGTGGTCTTCTACAACGAGAAAACGTAGCTCGCATCGGTGCACCTTTTGCTTCTAC
scaffold_2:4368924	Thhalv10013044m.g	A	G	0	0	0	0	1	0	0	3	0	4	0	0	0	0	0	0	0	0	2	TGTACTGCCAATTGCTTTGTGGTCTTCTACAACGAGAAAACGTAGCTCGCATCGGTGCACCTTTTGCTTCTACCTTACTCAAAGTAATCAAGTTCTTGGAA
scaffold_2:4368935	Thhalv10013044m.g	T	A	0	0	0	0	1	0	0	3	0	4	0	0	0	0	0	0	0	0	2	TTGCTTTGTGGTCTTCTACAACGAGAAAACGTAGCTCGCATCGGTGCACCTTTTGCTTCTACCTTACTCAAAGTAATCAAGTTCTTGGAAGATCACTGGAA
scaffold_2:4439419	n/a	G	A	1	0	2	0	1	0	0	1	0	2	0	1	0	0	0	0	0	0	2	ATATTTGGCATCTTTGGTTTGATAAACACAGACATAAGATTTATTGGTCAGATTTGTATACCATGCCTACACTGGAGAAGCTACTACATCAAAACAGTTAT
scaffold_2:4439426	n/a	A	G	1	0	2	0	1	0	0	1	0	2	0	1	0	0	0	0	0	0	2	GCATCTTTGGTTTGATAAACACAGACATAAGATTTATTGGTCAGATTTGTATACCATGCCTACACTGGAGAAGCTACTACATCAAAACAGTTATATTCCTT
scaffold_2:4439506	Thhalv10012490m.g	G	A	1	0	2	0	2	0	0	1	0	2	0	1	0	0	0	0	0	0	2	ATCAAAACAGTTATATTCCTTTCCCTACGGTGAGATGTACCTTCGAAGTTGGAACTCACTTGCAATATGATAAAGGAGAAGGAGCCATTAACCAAACCAAT
scaffold_2:4439507	Thhalv10012490m.g	G	A	1	0	2	0	2	0	0	1	0	2	0	1	0	0	0	0	0	0	2	TCAAAACAGTTATATTCCTTTCCCTACGGTGAGATGTACCTTCGAAGTTGGAACTCACTTGCAATATGATAAAGGAGAAGGAGCCATTAACCAAACCAATA
scaffold_2:4462597	Thhalv10012888m.g	A	G	0	0	0	0	2	0	0	0	0	0	0	3	0	0	0	0	0	0	2	GAACGCTATTTGAGTCTTTCTCAAAGAAGCTTGCTCAGTTATATTTAGGTACCAAAGTTGATATACCCTTGCTTATAAAAGTAGCTCAATGGTGGCTTTGA
scaffold_2:4462610	Thhalv10012888m.g	T	C	0	0	0	0	2	0	0	0	0	0	0	3	0	0	0	0	0	0	2	GTCTTTCTCAAAGAAGCTTGCTCAGTTATATTTAGGTACCAAAGTTGATATACCCTTGCTTATAAAAGTAGCTCAATGGTGGCTTTGACATGAAAAATAAA
scaffold_2:4476662	Thhalv10012453m.g	T	C	2	0	0	0	0	0	0	1	0	3	0	0	0	0	4	0	2	0	2	ACTTCAGCTCTCGCTTTCCTCCTTCTGTCATACGCATTCCCTTCAAATGCTCAACCAGAGCCATCTCCTCACCCGCGCTGCAATTTTCCACCGCAGTTTTA
scaffold_2:4667253	Thhalv10012767m.g and/or Thhalv10014458m.g	T	G	0	0	0	0	2	0	0	3	0	0	0	0	0	0	0	0	0	0	2	GAAGGGATTTTCCGGGTAGTGACTACGGAGAACAAAGAAGTTCATTTTGTTTGTGAAGGTGGGTTAGTGGGTGCAGAGATGTGGGTGAGAGGGATAAGACT
scaffold_2:4676843	Thhalv10014472m.g	G	C	1	0	0	0	3	0	0	1	0	1	0	1	0	0	0	0	0	0	2	GCTGTCTGATTTCAATCTTCCACGGAACTCCGGCGGTTTTCCTCGCCTCGGGCGCCGTCTTCTCATCCCCGTCGCGATCCTTCTCCTCCGCCAACACCGCC
scaffold_2:4682119	Thhalv10013549m.g	A	T	10	0	2	0	11	0	0	14	0	8	0	6	2	0	15	0	12	0	2	CGACGTAATTGTATTGGCCGTAGGTTATAGGCTTGCGCCTGATAATCGGTACCCTGCGGCGTTCGAGGACGGAGTCAAGGTGCTGCATTGGCTCGGGAAAC
scaffold_2:4745212	Thhalv10014200m.g	C	T	2	0	1	0	1	0	0	1	0	0	0	2	0	0	0	0	0	0	2	TTGTTGTGTAATCCTCATCCCCCATATCAGCAATACTCTTTGCCTTCTTGCCCCAAGGGTTCCACACAACTGCTCATACCAAAGATTTCATAAGAAACAAA
scaffold_2:4777097	Thhalv10014133m.g	T	C	2	0	0	0	0	0	0	1	0	3	0	4	0	0	0	0	0	0	2	AAACACCGTTCAAAAGAAGACGGCGCCGTTTCACTTGACAGCTCTTCAAATGCTACTTCAGTCGTTATGGCTAGGCCCTGTAGCGAGGCGAGAGGTCACAC
scaffold_2:4891176	Thhalv10016061m.g	G	A	4	0	1	0	0	0	0	3	0	2	0	2	3	0	6	0	4	0	2	ACCACACCGGCAGGTTCCTCCGTTTCTCCAGAATCTCGAAATACCTCTTAGAATACGTCGCCTTCTTCATCATCATATCCATCCTCATCGACTTCTGAAAC
scaffold_2:4903186	Thhalv10013249m.g	T	C	1	0	0	0	1	0	0	2	0	0	0	2	0	0	0	0	0	0	2	TCAATGGTGTATCTAGAGTGGTACAAAAAGAAAAGCAAGAGGGACAAGATTGGTTACTACGACCGGTTCAAGACACATATCGCGTCTTATGTTTCACCAGT
scaffold_2:4944029	Thhalv10012461m.g	T	A	0	0	0	0	2	0	0	1	0	0	0	4	0	0	0	0	0	0	2	GAGAAGAAACTGAAAATATTATTGAAAGTCAGATTTATTTAACAAGAGAGTATCTCTCCTTTGAACCTAGTATCTATGTTTGTAGATACAAACCATGTATG
scaffold_2:5017600	Thhalv10014722m.g	T	G	0	0	1	0	0	0	0	0	0	1	0	3	0	0	0	0	0	0	2	CTTGGTTAGTTTTCTGTATATTATAAGGTCCGTAAGAGACTTTGGGCTTATCGCCAATAAGACTACTTGATATAATGAAAGCTTACGAAATAAGACAACAA
scaffold_2:5098204	Thhalv10014230m.g	A	C	1	0	0	0	0	0	0	1	0	0	0	4	0	0	0	0	0	0	2	GGTTTGTGGCGTTTTATTATCGTGAATTTTTGGGATTAGAAATGGGTTAGATGAAGAAGATTTGAGGTTCGAATTAGCTAGATTTTCTAATAGAGTGTTGT
scaffold_2:5121036	n/a	A	T	2	0	0	0	2	0	0	3	0	0	0	5	0	0	0	0	0	0	2	GTAATCTCGGAAAAACAAGCTTCTTATAGCAAAAGTCTTATTTTTCACACAATTACTACTTCTCTGAAGCATTTGGTTTACATGTTGCTATCTGTCTAGCT
scaffold_2:5313344	Thhalv10015260m.g	G	A	8	0	2	0	2	0	0	49	0	14	0	5	144	0	31	0	106	0	2	TTCTCTCTATCGAGCCTCTCTTGAGGTTGGCCAGTGAGCTCTCTCTTGACGTCAAGTCCGTGAGGTACACTCGTGGAAGCTTCCTCTGTCCTGGAGGCCAG
scaffold_2:5341477	n/a	C	T	0	0	0	0	1	0	0	5	0	0	0	0	0	0	0	0	0	0	2	CGTTTCGATGTTTATGTATTTAGCTTCCAGTTAATTTATAAACATCTCATCTGAGTTCCAACAACTTTATCCTTATTATCCATGCACTTGCTGCTTACATT
scaffold_2:5342236	Thhalv10012887m.g	A	C	6	0	0	0	0	0	0	2	0	2	0	2	0	0	2	0	1	0	2	CTACCTTCTGGGATCGGAGCTCTGCAACAGAGCGAAGAGCTTCGTTCCTTAAGATCTCGAATTAGGAGCTCTGCAGGAATGTTGGAATCAGTGGGTCGAAG
scaffold_2:5343787	Thhalv10012887m.g	A	G	5	0	1	0	1	0	0	0	0	1	0	2	0	0	0	0	0	0	2	GGTGGCTTTGAAGAAGCTTTGAATCTTTTACCTTTAATGAAAGATCACGGATTCCCTCCTTTCCTTGAGCCTTTCATGAATTACTTCTCAAAAACTGGAAC
scaffold_2:5484219	Thhalv10014049m.g	T	G	2	0	1	0	1	0	0	2	0	0	0	1	0	0	0	0	0	0	2	GATTTGGAGATTATGATTTCTCTCTCAAGGGTTCCCTAATCTCCCTCCTTTGAATTCATCGTCTCGCTGAGAACTGGTTGACTCGAGAGTCTCTACACTGG
scaffold_2:5484673	Thhalv10013493m.g	G	A	1	0	3	0	0	0	0	1	0	2	0	2	0	0	0	0	0	0	2	ATTGATGAGAAAAAGGAAAAGCTGAAGAAAGCTTTCGACGATCTTCAGGCGCACCGCTCTCTCCTCTCACCGTCTTTCTCGCTTTCCTGGTCTGAGATCGA
scaffold_2:5484686	Thhalv10013493m.g	C	T	1	0	4	0	0	0	0	1	0	2	0	3	0	0	0	0	0	0	2	AGGAAAAGCTGAAGAAAGCTTTCGACGATCTTCAGGCGCACCGCTCTCTCCTCTCACCGTCTTTCTCGCTTTCCTGGTCTGAGATCGACTCACACTTCTCC
scaffold_2:5505984	Thhalv10014571m.g	C	G	2	0	0	0	0	0	0	0	0	0	0	3	0	0	0	0	0	0	2	GGTTTGCCCCTCTCCGTATTTCTCGGATCCGATCTCCGGCGAGGACTCACCTGTGCTTTCGCGCTTTCTCAGCCGTCACCATGACTGATCCCAACGATGCC
scaffold_2:5544392	Thhalv10013743m.g	A	C	13	0	1	0	4	0	0	3	0	0	0	0	0	0	0	0	0	0	2	TTGTTTATCCTTGCTTACTGGGTTTTGAGTACTTCTCTGTATCTCGAGTGAAGTTTTATCTTAAGACGGGAACTTGCAAATTCGGAGTGACTTGCAAGTTT
scaffold_2:5599926	Thhalv10015756m.g	A	G	0	0	0	0	1	0	0	0	0	0	0	5	0	0	0	0	0	0	2	ATTCTTATTCAGGGTTATTGCAGAGCGGGTAAGCTTAATGTTGCCGAAGAAATCTTCAAACGGATGGTAGTTTGTGGTGTTCTTCCTAATATTATCACATA
scaffold_2:5600125	Thhalv10015756m.g	T	G	1	0	0	0	0	0	0	0	0	0	0	4	0	0	0	0	0	0	2	TTACATACAATATCATCATCCGCGGGATGTGTAAGGCTGGTGAGGTGGCATATGCTTGGGATTTATATTGTAGCCTCAACCTCAAAGGACTTGTGCCTGAT
scaffold_2:5624486	Thhalv10015945m.g	C	T	17	0	5	0	9	0	0	0	0	0	0	3	0	0	0	0	0	0	2	TCTGCAAGTTCTGTGGTGTGACTTGTTGGCATGATGATGAGAATAGGGTTCTGAGCATTAGGCTCCCCGGTTATGGTCTCAAAGGAGAGTTTCCTCTTGGG
scaffold_2:5624501	Thhalv10015945m.g	C	T	17	0	5	0	9	0	0	0	0	0	0	3	0	0	0	0	0	0	2	GTGTGACTTGTTGGCATGATGATGAGAATAGGGTTCTGAGCATTAGGCTCCCCGGTTATGGTCTCAAAGGAGAGTTTCCTCTTGGGATTGAACTATGTCAA
scaffold_2:5624674	Thhalv10015945m.g	G	C	22	0	7	0	10	0	0	1	0	0	0	21	0	0	0	0	0	0	2	ACACTTGCAACTATTCTCGACCTCTCTCACAATCAATTCTCAGGTGAAATGCCAGTCGGTTTATCAAATATTTCCTTTCTGAACTCTCTTCTGCTTCAGCA
scaffold_2:5624679	Thhalv10015945m.g	T	C	23	0	7	0	10	0	0	1	0	0	0	18	0	0	0	0	0	0	2	TGCAACTATTCTCGACCTCTCTCACAATCAATTCTCAGGTGAAATGCCAGTCGGTTTATCAAATATTTCCTTTCTGAACTCTCTTCTGCTTCAGCAAAACC
scaffold_2:5624681	Thhalv10015945m.g	G	A	23	0	7	0	9	0	0	1	0	0	0	18	0	0	0	0	0	0	2	CAACTATTCTCGACCTCTCTCACAATCAATTCTCAGGTGAAATGCCAGTCGGTTTATCAAATATTTCCTTTCTGAACTCTCTTCTGCTTCAGCAAAACCAG
scaffold_2:5624682	Thhalv10015945m.g	G	C	23	0	7	0	9	0	0	1	0	0	0	18	0	0	0	0	0	0	2	AACTATTCTCGACCTCTCTCACAATCAATTCTCAGGTGAAATGCCAGTCGGTTTATCAAATATTTCCTTTCTGAACTCTCTTCTGCTTCAGCAAAACCAGT
scaffold_2:5624714	Thhalv10015945m.g	C	A	26	0	6	0	8	0	0	1	0	1	0	18	0	0	0	0	0	0	2	CAGGTGAAATGCCAGTCGGTTTATCAAATATTTCCTTTCTGAACTCTCTTCTGCTTCAGCAAAACCAGTTCACTGGTCGGCTTCCTCCCCAGCTAGGGTCA
scaffold_2:5624723	Thhalv10015945m.g	C	A	26	0	4	0	8	0	0	1	0	0	0	12	0	0	0	0	0	0	2	TGCCAGTCGGTTTATCAAATATTTCCTTTCTGAACTCTCTTCTGCTTCAGCAAAACCAGTTCACTGGTCGGCTTCCTCCCCAGCTAGGGTCACTTACGCGG
scaffold_2:5624829	Thhalv10015945m.g	G	A	29	0	3	0	9	0	0	0	0	1	0	18	0	0	0	0	0	0	2	CAAGTTCTCAGTGGCAGACAATCTACTCACCGGTCCTGTCCCAATTTTCAGCGAAACCACCTCGAGAATTGGAGTCGAGAGCTTTGCTAATAACCCGAGTT
scaffold_2:5624836	Thhalv10015945m.g	C	T	28	0	3	0	6	0	0	0	0	1	0	17	0	0	0	0	0	0	2	TCAGTGGCAGACAATCTACTCACCGGTCCTGTCCCAATTTTCAGCGAAACCACCTCGAGAATTGGAGTCGAGAGCTTTGCTAATAACCCGAGTTTGTGTGG
scaffold_2:5624837	Thhalv10015945m.g	A	G	27	0	3	0	6	0	0	0	0	1	0	17	0	0	0	0	0	0	2	CAGTGGCAGACAATCTACTCACCGGTCCTGTCCCAATTTTCAGCGAAACCACCTCGAGAATTGGAGTCGAGAGCTTTGCTAATAACCCGAGTTTGTGTGGT
scaffold_2:5624842	Thhalv10015945m.g	G	C	29	0	4	0	6	0	0	0	0	1	0	17	0	0	0	0	0	0	2	GCAGACAATCTACTCACCGGTCCTGTCCCAATTTTCAGCGAAACCACCTCGAGAATTGGAGTCGAGAGCTTTGCTAATAACCCGAGTTTGTGTGGTCAGCC
scaffold_2:5624844	Thhalv10015945m.g	G	A	29	0	4	0	6	0	0	0	0	1	0	17	0	0	0	0	0	0	2	AGACAATCTACTCACCGGTCCTGTCCCAATTTTCAGCGAAACCACCTCGAGAATTGGAGTCGAGAGCTTTGCTAATAACCCGAGTTTGTGTGGTCAGCCTC
scaffold_2:5624876	Thhalv10015945m.g	A	G	27	0	4	0	4	0	0	0	0	1	0	7	0	0	0	0	0	0	2	TCAGCGAAACCACCTCGAGAATTGGAGTCGAGAGCTTTGCTAATAACCCGAGTTTGTGTGGTCAGCCTCTTGAAGCTTGTGTTGACCGGTCAGGGGAAATG
scaffold_2:5624912	Thhalv10015945m.g	C	T	25	0	4	0	4	0	0	2	0	1	0	9	0	0	0	0	0	0	2	TTGCTAATAACCCGAGTTTGTGTGGTCAGCCTCTTGAAGCTTGTGTTGACCGGTCAGGGGAAATGATCCGGTTAGGGAAGATCGGTGCAGCAATTGGTGCG
scaffold_2:5624920	Thhalv10015945m.g	G	A	22	0	2	0	4	0	0	2	0	1	0	9	0	0	0	0	0	0	2	AACCCGAGTTTGTGTGGTCAGCCTCTTGAAGCTTGTGTTGACCGGTCAGGGGAAATGATCCGGTTAGGGAAGATCGGTGCAGCAATTGGTGCGGCTCTATT
scaffold_2:5624966	Thhalv10015945m.g	C	T	21	0	3	0	7	0	0	2	0	1	0	8	0	0	0	0	0	0	2	CAGGGGAAATGATCCGGTTAGGGAAGATCGGTGCAGCAATTGGTGCGGCTCTATTTGCACCAGTAGGTGCAGGCTTAGGCTGGTTCTTCCTCAATGGTAGG
scaffold_2:5624998	Thhalv10015945m.g	G	C	20	0	3	0	7	0	0	2	0	1	0	8	0	0	0	0	0	0	2	GCAGCAATTGGTGCGGCTCTATTTGCACCAGTAGGTGCAGGCTTAGGCTGGTTCTTCCTCAATGGTAGGAAGGGGAGAAAACAACGAAGCTGGATTTACCA
scaffold_2:5641718	Thhalv10012846m.g	C	T	1	0	0	0	1	0	0	4	0	2	0	0	0	0	0	0	0	0	2	AAAGATGACAAAGGTTCGAATCTTCTTCAAGATATATTGCAACATCTCCGCGATCTCAGAAACATTGAACTCTCTGACACGTTTGAAAACCAGAAGACACA
scaffold_2:5720777	Thhalv10014859m.g	A	T	0	0	1	0	1	0	0	2	0	0	0	1	0	0	0	0	0	0	2	TACAAGGAACAGCTAGGATTATCAATGAGAAACGAGAAGGAGCTTACGAGATCGAGAGAGAAGAACGGCTTTGAAGATGAAGTTTTTTTTTTTTTCAACCC
scaffold_2:5720787	Thhalv10014859m.g	A	G	0	0	1	0	1	0	0	2	0	0	0	1	0	0	0	0	0	0	2	AGCTAGGATTATCAATGAGAAACGAGAAGGAGCTTACGAGATCGAGAGAGAAGAACGGCTTTGAAGATGAAGTTTTTTTTTTTTTCAACCCAGCATAAAGA
scaffold_2:5820007	Thhalv10016100m.g	G	A	0	0	2	0	1	0	0	4	0	2	0	5	0	0	0	0	0	0	2	CGATCAAGTCGGAACCGATATAGGCGAAAAAACTTCAATCATTTCGATTGGAAGTATGAGAGAAAAAATATTTTTACTCTGTGAAAGATATTAAATAGAGA
scaffold_2:5917513	Thhalv10015535m.g	A	T	1	0	1	0	2	0	0	4	0	4	0	2	9	0	7	0	4	0	2	TCTGTCTCCCTAAGTAAACCTCCGACATGACTCGGTCTTGACTCGGTAGTATAAGCCCGTCCTCGAGCGAGTCGAACAGGCTCGAGTAATAGTGAAGCGCC
scaffold_2:6079736	Thhalv10012486m.g	T	G	2	0	1	0	0	0	0	3	0	0	0	1	0	0	0	0	0	0	2	AGAGAACATTGCAAAATGAAAATGCCAATACAAAGAGTTCAATGAATAAATAGTTTGAAAACAGAGATAATCTGCAAGATCTTTTTGGTCTAATACAGAGA
scaffold_2:6080844	Thhalv10012486m.g	T	C	7	0	1	0	4	0	0	3	0	1	0	3	0	0	0	0	0	0	2	ACAATACTTCATATCAAGCCATTGCAGTCGAGAAAATTGATTGATCAGAATGGGAAGGCGGGTGATCTTTTCATTCCTGCTTAAGCATAAACGCCGCACCG
scaffold_2:6109026	n/a	A	T	1	0	0	0	0	0	0	3	0	0	0	5	0	0	0	0	0	0	2	TGCTCTGTTTTAAAAGGGGCAAGAAGAGCCGCTAATCATTTTTTGTACCGAGTTTTCTTCTTTTCGCTGGTTTTTGTCTGTCTGTGTTTTCCTTTTCTTCT
scaffold_2:6112209	n/a	C	T	0	0	0	0	3	0	0	0	0	0	0	3	0	0	0	0	0	0	2	CATAGACGGAGCCCAACGATCTATCATTTTAGTTTTGCTATAAATAAACACACACAGCCCACTCTTCTTCCTCGCTCTCTCTTCTCTTCGTAGCCAACCCT
scaffold_2:6136444	Thhalv10013530m.g	T	C	1	0	0	0	2	0	0	0	0	0	0	4	0	0	0	0	0	0	2	TGATGTAACCCCGGCAAAAATCGAAGAATTCTCATTCGACCCATGTAAAGTTTTCTCTTTCAACTCTCTAGCTTTTCTATGCCCTCTCTAAAATGAAGTTT
scaffold_2:6153660	n/a	G	A	0	0	1	0	1	0	0	3	0	0	0	0	0	0	0	0	0	0	2	GAGGTTTTCTTTGTTGCTCTTCTAGCTCTTCTTCTCCCTCTCCCTAATGTGAACTGAAGCATACTTTGCTTGCCTGAAAAGAACCCACAAGGCATTACTCT
scaffold_2:6308195	Thhalv10012423m.g	A	C	3	0	0	0	1	0	0	0	0	5	0	0	1	0	3	0	1	0	2	ACCTTCAACTCATGCAAGTGAGCTAACGCAGACAAGAGCTGATATATTATAAAATTTCTATGCCATTCTGACTTTATAGCACCGGGGCTGTAGTAGAGAAT
scaffold_2:6440245	Thhalv10013389m.g	G	C	0	0	0	0	0	0	0	0	0	0	0	8	0	0	0	0	0	0	2	AAAAGCTGCGAGGAAATAAGACAGATATCACCAATGAAGCACAAGAGATTGAAGTCTCGATTCAAGCTATTGAAGTTCTACCAAAAGCAAGAATCCAAGAT
scaffold_2:6441864	Thhalv10013389m.g	G	T	1	0	1	0	1	0	0	0	0	1	0	5	0	0	0	0	0	0	2	ATACAAATCAAATTTATGGGAGTTTTATCAAAAGACTCGCGCTTTCCCCGGTGGTGAGCTCAAGATGGAGTATGAGTAAAAAATATGAGGATTTTGTTTGA
scaffold_2:6501102	Thhalv10012849m.g	A	T	3	0	0	0	0	0	0	2	0	0	0	3	0	0	0	0	0	0	2	AATTGCAGAGAAGACACTCACCATTGTGATTGCATCTGGTTTTGTTTGGCAACTACTGATCATTTCGCGGAAGAGATGTAGAGCTAAGTGAGGAGAACTAC
scaffold_2:6505312	Thhalv10014796m.g	A	G	0	0	0	0	1	0	0	0	0	0	0	4	0	0	0	0	0	0	2	GTGAGAATGACACTTTTTGTAAAACGGAGGATGTAATACTTATGAATTCCATGGACAATTGATAATAATTAGGTCCTTCCTAAAGAATCCAAGTTTTACTA
scaffold_2:6505320	Thhalv10014796m.g	T	C	0	0	0	0	1	0	0	0	0	1	0	4	0	0	0	0	0	0	2	GACACTTTTTGTAAAACGGAGGATGTAATACTTATGAATTCCATGGACAATTGATAATAATTAGGTCCTTCCTAAAGAATCCAAGTTTTACTAATCGCTCA
scaffold_2:6522958	Thhalv10013116m.g	A	T	3	0	1	0	0	0	0	0	0	2	0	3	2	0	5	0	1	0	2	TCCTGAGAAATTGGTTGGCTCCGGGAGGAGACAACTGCAGAGAAGCAAAGACCGTCGAGATTTTCGTTCCGAGCATCGACGGGAAGGATTCCGTGGAATTG
scaffold_2:6572964	Thhalv10014561m.g	C	T	5	0	0	0	3	0	0	2	0	0	0	1	0	0	0	0	0	0	2	ATCAATATAATATGGATCCAGCTCATGTAATTTACACGTAATATTCATGACCTAAAACAAAATGAAAAAAATATAGATTGAAGATCCAAAAAATTTTAGAT
scaffold_2:6575718	Thhalv10013830m.g	G	A	7	0	3	0	0	0	0	7	0	2	0	2	6	0	10	0	0	0	2	ATATAATGATGGTGAACTCACCCGCCGGAGAGAATGTCGCCTTGTCCACCGCAGCGCCTTGGCGAACCATATATGCTCACTGATTTTACTGCAAAATGAGA
scaffold_2:6588230	Thhalv10014937m.g	A	C	7	0	4	0	9	0	0	3	0	2	0	13	0	0	0	0	0	0	2	GAAGAACCTACAGAGATGCAGCATCTATCTACACTTGATTAATTTAACAAATATTCTGCAAAATTTATGGGTTTTGTGTGATTGATTCATATAAGTAATAT
scaffold_2:6617907	Thhalv10013082m.g	T	C	7	0	1	0	1	0	0	3	0	0	0	0	0	0	0	0	0	0	2	ACCAGTGAGGTCACAAGGGAATATGATTTAGAGGGAGCTTGCTACCAAAATGAAGGGCTTTTGCATTCATCTCTGACTGAGGGACGGGTTTACAAACAAAG
scaffold_2:6634344	Thhalv10013175m.g	A	G	1	0	1	0	1	0	0	0	0	3	0	0	2	0	2	0	1	0	2	TCATTGACTTCAAGGTTCTTCAGCTTTGATTCCAACTCATCATTCCCCTTACcttccttctcttcgtcttcctcatcttcttcttcttcttcttcttcttc
scaffold_2:6677457	Thhalv10012962m.g	T	C	1	0	0	0	0	0	0	2	0	1	0	1	0	0	0	0	0	0	2	GAGGAGGAAGCTTAAGCTGAAGGCGAATAGTCCAAGCCTCTCTGCTACGCTTTCTTCGTCTCGCTCGAGTCTTGTGTAGACGCTTCCTAGACCTAATCCGG
scaffold_2:6704214	Thhalv10013503m.g	C	G	2	0	3	0	1	0	0	3	0	0	0	4	0	0	0	0	0	0	2	CGTTGCTCTGCATATTATTCTTTCCATTTCCATTTCCATTTTCTTCTACACTTTTCTCATCTGAGAAGACTTCTGATTTCTGATACTCCAGGGGACAAACA
scaffold_2:6719501	Thhalv10013833m.g	T	C	3	0	1	0	4	0	0	1	0	1	0	2	1	0	3	0	6	0	2	AGGAAGAAAAAAAAATGAAAATTACGCGAGAGAGATGGTTTTGTTGAGAGTAGCAGCAGAGAGGAAAGAAGGAGCATTTAAATACATCAACTCTCCTTTCA
scaffold_2:6821325	Thhalv10013521m.g	T	G	78	0	33	0	42	0	0	2	0	1	0	0	0	0	0	0	0	0	2	GTAAAGACTTCTTTCTTAAAATTTACCTGAGGAGACGGGTAAATGGTGAATCCAAGTTTAGATTTCTTTCCATAATCTACAGACAAACGTTCTAACAACAG
scaffold_2:6821331	Thhalv10013521m.g	T	C	78	0	33	0	41	0	0	2	0	1	0	0	0	0	0	0	0	0	2	ACTTCTTTCTTAAAATTTACCTGAGGAGACGGGTAAATGGTGAATCCAAGTTTAGATTTCTTTCCATAATCTACAGACAAACGTTCTAACAACAGAGAGCC
scaffold_2:6821334	Thhalv10013521m.g	A	T	78	0	33	0	41	0	0	2	0	1	0	0	0	0	0	0	0	0	2	TCTTTCTTAAAATTTACCTGAGGAGACGGGTAAATGGTGAATCCAAGTTTAGATTTCTTTCCATAATCTACAGACAAACGTTCTAACAACAGAGAGCCCAA
scaffold_2:6863555	Thhalv10014083m.g	G	C	7	0	12	0	12	0	0	1	0	0	0	2	0	0	0	0	0	0	2	AATTCCAGGGCAAACGTTCTCGAGGGCGGTTTTGATATCATCGATCACTTGGAATCCGTCAAGAGAATTAGCGTTTTGGAAAGCTTCCTTTTCACCCTCTA
scaffold_2:7022452	Thhalv10012833m.g	C	G	6	0	1	0	2	0	0	2	0	3	0	1	6	0	8	0	12	0	2	TGTGATACTAAGAGCTAAATCGCACTCATGGATTGCTTTTTCATACTCTCCCGGATCCGATTGCATATAACATGAAGCCATATTAGCCCGAATATGAGAAA
scaffold_2:7054056	Thhalv10015316m.g	G	A	6	0	0	0	0	0	0	3	0	0	0	4	0	0	0	0	0	0	2	TGGTTTTGCAGGTGGGAATAAGGTGTTCTGAAGAATATCCGAGGGATAGGGTGAGAATGGCTGAAGCTGTACGCGAGCTAATCTCAATCAGATCTAAATTC
scaffold_2:7158314	n/a	T	C	0	0	0	0	0	0	0	0	0	4	0	0	1	0	0	0	0	0	2	GCCACATCATCAATAGTAAACCATTTTTGTGTTATGGAAATGGTTTTATGTGTCTTTATTATGGCCCGGCTAACTTCAGATCTGAGACCATCGAATTTAGA
scaffold_2:7318290	Thhalv10014631m.g	G	A	7	0	1	0	18	0	0	3	0	3	0	3	0	0	0	0	0	0	2	TTCCCACGCCATTGGCATAAATCGATTTCTTCAACTTTGAACAAAGAGAAGAAGAGGGCAACGAAACCCTAATTTCTCTTCCCCACTACTCGATTTCTCTC
scaffold_2:7420994	Thhalv10014154m.g	C	A	5	0	1	0	5	0	0	0	0	4	0	3	0	0	0	0	0	0	2	CCGAAGAAGACGAGGTCGGGAATGTAGAGACGGAAGGAGAGAGAGAGTTGCTTTACCTGATAGCTCCACTGCCATAAAGCGGAAGGGCCAAACCCGTGGAG
scaffold_2:7464987	Thhalv10014324m.g	A	G	6	0	1	0	2	0	0	2	0	2	0	2	6	0	1	0	1	0	2	ATTCCGGATAGTCTAAAAAGCTTAATTTATCTATAAGTCACAAAAATCACAATATGTTCCAAAGTAATGACACATCAATAGAACCGTGAGACTGTGTCGTA
scaffold_2:7572406	Thhalv10014563m.g	T	C	2	0	1	0	1	0	0	0	0	0	0	3	0	0	0	0	0	0	2	atcttataattaatatCACCTTTTGTCATTTATTCTTGCTCAAAGTTCAATGTTACAAGGAAAACAAAAAGAAAATTTTCTGGTCATAAATTCAACTAATT
scaffold_2:7587676	Thhalv10013479m.g	T	C	4	0	1	0	0	0	0	11	0	1	0	0	0	0	0	0	0	0	2	CTGGGTTACTTCTCCGATGGTCAGGGCTAATCAGGAGAGTCGCATTGGAATGGGAGGTAGATGGAGATGGTGAAGAAGAAGAGGGAGAAGAAGCGCTCGGA
scaffold_2:7587681	Thhalv10013479m.g	G	A	4	0	1	0	0	0	0	11	0	1	0	0	0	0	0	0	0	0	2	TTACTTCTCCGATGGTCAGGGCTAATCAGGAGAGTCGCATTGGAATGGGAGGTAGATGGAGATGGTGAAGAAGAAGAGGGAGAAGAAGCGCTCGGAGATGA
scaffold_2:7587683	Thhalv10013479m.g	T	C	4	0	1	0	0	0	0	11	0	1	0	0	0	0	0	0	0	0	2	ACTTCTCCGATGGTCAGGGCTAATCAGGAGAGTCGCATTGGAATGGGAGGTAGATGGAGATGGTGAAGAAGAAGAGGGAGAAGAAGCGCTCGGAGATGAAG
scaffold_2:7640411	Thhalv10012973m.g	G	T	66	0	14	0	22	0	0	32	0	35	0	63	33	0	28	0	28	0	2	ACTAATAGAGTAGGGAACATATCGAAACCATCAGCAAGACAGAGCTTTAAGATCATCTTGATTCCGGTCTGAACATCAACTCTTTCCTGCACTGAAAGGTC
scaffold_2:7644204	Thhalv10015057m.g	T	G	29	0	1	0	6	0	0	5	0	1	0	3	0	0	0	0	0	0	2	TCTAAGTTGTTTCAAGGCCATGTGTTTGAGGAAGAAGCAAAGCAAAAAAGTAGACAAACCCCTGAAAGCAGAGAGATTACCAGAGCCTGTTGAAGAAAAAG
scaffold_2:7644255	Thhalv10015057m.g	A	G	43	0	6	0	15	0	0	7	0	1	0	4	0	0	0	0	0	0	2	AGACAAACCCCTGAAAGCAGAGAGATTACCAGAGCCTGTTGAAGAAAAAGAAGATGTAGAAAACGGTGCGGACAAGAAGATGCCCATTAAAGATTCACCGT
scaffold_2:7644299	Thhalv10015057m.g	T	A	54	0	12	0	17	0	0	10	0	5	0	13	0	0	0	0	0	0	2	AAAAAGAAGATGTAGAAAACGGTGCGGACAAGAAGATGCCCATTAAAGATTCACCGTCGGGACCGGCGTACTTCCGACCAGTATATAGCTCAGATGTAGGC
scaffold_2:7644311	Thhalv10015057m.g	C	T	58	0	14	0	16	0	0	10	0	5	0	14	0	0	0	0	0	0	2	TAGAAAACGGTGCGGACAAGAAGATGCCCATTAAAGATTCACCGTCGGGACCGGCGTACTTCCGACCAGTATATAGCTCAGATGTAGGCAGCAACGATTTT
scaffold_2:7644341	Thhalv10015057m.g	G	C	61	0	17	0	19	0	0	10	0	5	0	17	0	0	0	0	0	0	2	TTAAAGATTCACCGTCGGGACCGGCGTACTTCCGACCAGTATATAGCTCAGATGTAGGCAGCAACGATTTTGTTTATCAATCATATGGTGGCAAAATCCAT
scaffold_2:7644346	Thhalv10015057m.g	A	C	61	0	17	0	19	0	0	10	0	5	0	17	0	0	0	0	0	0	2	GATTCACCGTCGGGACCGGCGTACTTCCGACCAGTATATAGCTCAGATGTAGGCAGCAACGATTTTGTTTATCAATCATATGGTGGCAAAATCCATGGAGG
scaffold_2:7644363	Thhalv10015057m.g	T	A	55	0	17	0	17	0	0	10	0	5	0	16	0	0	0	0	0	0	2	GGCGTACTTCCGACCAGTATATAGCTCAGATGTAGGCAGCAACGATTTTGTTTATCAATCATATGGTGGCAAAATCCATGGAGGTGTCTCTTCTTCACCAG
scaffold_2:7644375	Thhalv10015057m.g	A	G	63	0	18	0	19	0	0	10	0	5	0	16	0	0	0	0	0	0	2	ACCAGTATATAGCTCAGATGTAGGCAGCAACGATTTTGTTTATCAATCATATGGTGGCAAAATCCATGGAGGTGTCTCTTCTTCACCAGTGAGAAATGATT
scaffold_2:7644382	Thhalv10015057m.g	C	T	64	0	18	0	20	0	0	10	0	5	0	16	0	0	0	0	0	0	2	TATAGCTCAGATGTAGGCAGCAACGATTTTGTTTATCAATCATATGGTGGCAAAATCCATGGAGGTGTCTCTTCTTCACCAGTGAGAAATGATTTCCACAA
scaffold_2:7644385	Thhalv10015057m.g	A	C	64	0	18	0	20	0	0	10	0	5	0	16	0	0	0	0	0	0	2	AGCTCAGATGTAGGCAGCAACGATTTTGTTTATCAATCATATGGTGGCAAAATCCATGGAGGTGTCTCTTCTTCACCAGTGAGAAATGATTTCCACAAAGT
scaffold_2:7644389	Thhalv10015057m.g	C	T	65	0	18	0	20	0	0	10	0	5	0	16	0	0	0	0	0	0	2	CAGATGTAGGCAGCAACGATTTTGTTTATCAATCATATGGTGGCAAAATCCATGGAGGTGTCTCTTCTTCACCAGTGAGAAATGATTTCCACAAAGTGAAG
scaffold_2:7644398	Thhalv10015057m.g	G	T	67	0	18	0	22	0	0	10	0	5	0	17	0	0	0	0	0	0	2	GCAGCAACGATTTTGTTTATCAATCATATGGTGGCAAAATCCATGGAGGTGTCTCTTCTTCACCAGTGAGAAATGATTTCCACAAAGTGAAGACCTTTGAT
scaffold_2:7644832	Thhalv10013261m.g	C	T	0	0	1	0	2	0	0	0	0	0	0	5	0	0	0	0	0	0	2	AAAACAATTATATAACATATAGAAACAAAGAAGACCTGCAAAGCCGCAAACATAAGAAGCAACAACGCTGCAAAAGAAGACGCAAATGTCCATGGACTGTC
scaffold_2:7644856	Thhalv10013261m.g	A	T	0	0	1	0	2	0	0	0	0	0	0	5	0	0	0	0	0	0	2	ACAAAGAAGACCTGCAAAGCCGCAAACATAAGAAGCAACAACGCTGCAAAAGAAGACGCAAATGTCCATGGACTGTCGAAATGCGTGTGAACAAACTCTGC
scaffold_2:7696011	Thhalv10014266m.g	C	T	8	0	0	0	3	0	0	2	0	0	0	3	0	0	0	0	0	0	2	TCTTCCTCTGCAATTGTCTATTTCGCAGCTTAAACAGCCCCTAAACTCCTCTTCTCTCTGATTCTCTCTTCCTCGTCATCAACAATGGAATTCTGGGGTAA
scaffold_2:7778116	Thhalv10013197m.g	G	C	7	0	3	0	6	0	0	2	0	0	0	1	3	0	0	0	2	0	2	TCTTCTTCTTCTGATTCTTGGTCAAATCCGCACTGTACGTGTAACTCTTAGGCTTTTCTTTTTCAGCCTGTCTCTCGGTAACAGTTTTGTCCTTGGCCGTT
scaffold_2:8278438	n/a	T	C	2	0	1	0	1	0	0	3	0	3	0	0	0	0	2	0	0	0	2	AAGGGCGTATAATAATAAAGAAGCAGGAGAAAAACAAAAGAGAAGTTAAATCAGGATAGGCGTATTTTAGCCGTCCGCCATTTTCATCGCTCTCGTTCTTC
scaffold_2:8282911	n/a	A	T	1	0	1	0	0	0	0	1	0	2	0	2	0	0	0	0	0	0	2	GGAAACAAGATCGCCGGTTAGGAAGAGCGTAATTTCGCCGGCGAAGAAAGAAATCGATGATACGGTGGGCGAGAAGCACCCGATTTTTGCTTCAGCTTTTC
scaffold_2:8353002	Thhalv10012629m.g	C	T	0	0	0	0	0	0	0	4	0	1	0	4	0	0	0	0	0	0	2	GGTTACCTTATGTAAGCATCAGACTTGGTATAATATATTCGACGCAAAAGCTTTAGGGAGCCATAAGTAGTGATATAAGACTTATTCCCCATCGGCCGTAA
scaffold_2:8353011	Thhalv10012629m.g	G	A	0	0	0	0	0	0	0	5	0	1	0	4	0	0	0	0	0	0	2	ATGTAAGCATCAGACTTGGTATAATATATTCGACGCAAAAGCTTTAGGGAGCCATAAGTAGTGATATAAGACTTATTCCCCATCGGCCGTAATTCCAAAGA
scaffold_2:8353015	Thhalv10012629m.g	T	G	0	0	0	0	0	0	0	5	0	1	0	4	0	0	0	0	0	0	2	AAGCATCAGACTTGGTATAATATATTCGACGCAAAAGCTTTAGGGAGCCATAAGTAGTGATATAAGACTTATTCCCCATCGGCCGTAATTCCAAAGAGGAT
scaffold_2:8353017	Thhalv10012629m.g	A	T	0	0	0	0	0	0	0	5	0	1	0	4	0	0	0	0	0	0	2	GCATCAGACTTGGTATAATATATTCGACGCAAAAGCTTTAGGGAGCCATAAGTAGTGATATAAGACTTATTCCCCATCGGCCGTAATTCCAAAGAGGATAT
scaffold_2:8353032	Thhalv10012629m.g	C	T	0	0	0	0	0	0	0	8	0	2	0	5	0	0	0	0	0	0	2	TAATATATTCGACGCAAAAGCTTTAGGGAGCCATAAGTAGTGATATAAGACTTATTCCCCATCGGCCGTAATTCCAAAGAGGATATGAACGGTGTAGTTGT
scaffold_2:8353038	Thhalv10012629m.g	C	T	0	0	0	0	0	0	0	8	0	2	0	5	0	0	0	0	0	0	2	ATTCGACGCAAAAGCTTTAGGGAGCCATAAGTAGTGATATAAGACTTATTCCCCATCGGCCGTAATTCCAAAGAGGATATGAACGGTGTAGTTGTCCCTGT
scaffold_2:8353206	Thhalv10012629m.g	C	A	0	0	0	0	0	0	0	7	0	1	0	7	0	0	0	0	0	0	2	TTCCCTGGTTTTTGCATATCCATCGTGGTCCATAGATTTGGTCCAAGATACAGATCAAATTTGGGATTAATGTCAAGACCATCATAATTTCCATATAAAAA
scaffold_2:8353215	Thhalv10012629m.g	T	A	0	0	0	0	0	0	0	7	0	1	0	7	0	0	0	0	0	0	2	TTTTGCATATCCATCGTGGTCCATAGATTTGGTCCAAGATACAGATCAAATTTGGGATTAATGTCAAGACCATCATAATTTCCATATAAAAACCAAGCCCT
scaffold_2:8353360	Thhalv10012629m.g	T	C	0	0	0	0	0	0	0	3	0	2	0	7	0	0	0	0	0	0	2	TCCGTGTGCCTTCTCGAAAATATCTCAACGTCTTGTATGGCTTGAAGTAGTCACTCTCCATATATTTTTGGATTCTACCAGTTTCTCCGCTTTTGATGAAC
scaffold_2:8353405	Thhalv10012629m.g	A	T	0	0	0	0	0	0	0	1	0	1	0	4	0	0	0	0	0	0	2	AGTAGTCACTCTCCATATATTTTTGGATTCTACCAGTTTCTCCGCTTTTGATGAACTCCGCGTCTGAAGAGAACTGTAATCCGGTGGACGTCTCATTATAA
scaffold_2:8353408	Thhalv10012629m.g	A	T	0	0	0	0	0	0	0	1	0	1	0	4	0	0	0	0	0	0	2	AGTCACTCTCCATATATTTTTGGATTCTACCAGTTTCTCCGCTTTTGATGAACTCCGCGTCTGAAGAGAACTGTAATCCGGTGGACGTCTCATTATAAGGA
scaffold_2:8353415	Thhalv10012629m.g	C	T	0	0	0	0	0	0	0	1	0	1	0	4	0	0	0	0	0	0	2	CTCCATATATTTTTGGATTCTACCAGTTTCTCCGCTTTTGATGAACTCCGCGTCTGAAGAGAACTGTAATCCGGTGGACGTCTCATTATAAGGAGACACTT
scaffold_2:8353422	Thhalv10012629m.g	A	T	0	0	0	0	0	0	0	1	0	1	0	4	0	0	0	0	0	0	2	TATTTTTGGATTCTACCAGTTTCTCCGCTTTTGATGAACTCCGCGTCTGAAGAGAACTGTAATCCGGTGGACGTCTCATTATAAGGAGACACTTCATTCGC
scaffold_2:8353423	Thhalv10012629m.g	G	T	0	0	0	0	0	0	0	1	0	1	0	4	0	0	0	0	0	0	2	ATTTTTGGATTCTACCAGTTTCTCCGCTTTTGATGAACTCCGCGTCTGAAGAGAACTGTAATCCGGTGGACGTCTCATTATAAGGAGACACTTCATTCGCG
scaffold_2:8353424	Thhalv10012629m.g	A	T	0	0	0	0	0	0	0	1	0	1	0	4	0	0	0	0	0	0	2	TTTTTGGATTCTACCAGTTTCTCCGCTTTTGATGAACTCCGCGTCTGAAGAGAACTGTAATCCGGTGGACGTCTCATTATAAGGAGACACTTCATTCGCGG
scaffold_2:8353429	Thhalv10012629m.g	T	A	0	0	0	0	0	0	0	1	0	1	0	4	0	0	0	0	0	0	2	GGATTCTACCAGTTTCTCCGCTTTTGATGAACTCCGCGTCTGAAGAGAACTGTAATCCGGTGGACGTCTCATTATAAGGAGACACTTCATTCGCGGGTAGT
scaffold_2:8353441	Thhalv10012629m.g	G	T	0	0	0	0	0	0	0	1	0	1	0	4	0	0	0	0	0	0	2	TTTCTCCGCTTTTGATGAACTCCGCGTCTGAAGAGAACTGTAATCCGGTGGACGTCTCATTATAAGGAGACACTTCATTCGCGGGTAGTCCGCAGTCCAAA
scaffold_2:8353449	Thhalv10012629m.g	A	T	0	0	0	0	0	0	0	1	0	1	0	4	0	0	0	0	0	0	2	CTTTTGATGAACTCCGCGTCTGAAGAGAACTGTAATCCGGTGGACGTCTCATTATAAGGAGACACTTCATTCGCGGGTAGTCCGCAGTCCAAACTAATAAA
scaffold_2:8353450	Thhalv10012629m.g	T	G	0	0	0	0	0	0	0	1	0	1	0	4	0	0	0	0	0	0	2	TTTTGATGAACTCCGCGTCTGAAGAGAACTGTAATCCGGTGGACGTCTCATTATAAGGAGACACTTCATTCGCGGGTAGTCCGCAGTCCAAACTAATAAAC
scaffold_2:8353462	Thhalv10012629m.g	A	G	0	0	0	0	0	0	0	1	0	1	0	3	0	0	0	0	0	0	2	CCGCGTCTGAAGAGAACTGTAATCCGGTGGACGTCTCATTATAAGGAGACACTTCATTCGCGGGTAGTCCGCAGTCCAAACTAATAAACCCTGTAAGCATA
scaffold_2:8353482	Thhalv10012629m.g	G	A	0	0	0	0	0	0	0	1	0	1	0	3	0	0	0	0	0	0	2	AATCCGGTGGACGTCTCATTATAAGGAGACACTTCATTCGCGGGTAGTCCGCAGTCCAAACTAATAAACCCTGTAAGCATAGACCGTTTTAAAACGGATTA
scaffold_2:8374585	Thhalv10012663m.g	G	A	34	0	10	0	15	0	0	2	0	0	0	3	0	0	0	0	0	0	2	TCATAACAATACCCGACGAGGCTCACCAAATTTGTATGGTGAACTCTAAGGAGAAGATCAACCTAAGGCATCGATATGAAGAAAACAAAGAAGTCAATAAC
scaffold_2:8374712	Thhalv10012663m.g	T	A	33	0	8	0	14	0	0	2	0	0	0	1	0	0	0	0	0	0	2	TAGTTTAGTTCAGAAGGTTGCAGTACTAAGAATACCTCTGCTTTGAATTGTTTATAGCCCTGAGTTGAAAATTGTGAGAGTACTTTAACTGCCACCTGTTC
scaffold_2:8374713	Thhalv10012663m.g	T	A	34	0	9	0	14	0	0	2	0	0	0	1	0	0	0	0	0	0	2	AGTTTAGTTCAGAAGGTTGCAGTACTAAGAATACCTCTGCTTTGAATTGTTTATAGCCCTGAGTTGAAAATTGTGAGAGTACTTTAACTGCCACCTGTTCG
scaffold_2:8374731	Thhalv10012663m.g	A	G	38	0	9	0	15	0	0	3	0	0	0	1	0	0	0	0	0	0	2	GCAGTACTAAGAATACCTCTGCTTTGAATTGTTTATAGCCCTGAGTTGAAAATTGTGAGAGTACTTTAACTGCCACCTGTTCGAAACTATTCACAGTACCG
scaffold_2:8374736	Thhalv10012663m.g	T	A	38	0	9	0	15	0	0	3	0	0	0	1	0	0	0	0	0	0	2	ACTAAGAATACCTCTGCTTTGAATTGTTTATAGCCCTGAGTTGAAAATTGTGAGAGTACTTTAACTGCCACCTGTTCGAAACTATTCACAGTACCGTGATA
scaffold_2:8374751	Thhalv10012663m.g	T	G	38	0	9	0	13	0	0	3	0	0	0	0	0	0	0	0	0	0	2	GCTTTGAATTGTTTATAGCCCTGAGTTGAAAATTGTGAGAGTACTTTAACTGCCACCTGTTCGAAACTATTCACAGTACCGTGATACACGTAGCCGAACCC
scaffold_2:8374762	Thhalv10012663m.g	C	T	39	0	9	0	13	0	0	3	0	0	0	0	0	0	0	0	0	0	2	TTTATAGCCCTGAGTTGAAAATTGTGAGAGTACTTTAACTGCCACCTGTTCGAAACTATTCACAGTACCGTGATACACGTAGCCGAACCCTCCTTTACCTA
scaffold_2:8374768	Thhalv10012663m.g	T	C	39	0	9	0	11	0	0	3	0	0	0	0	0	0	0	0	0	0	2	GCCCTGAGTTGAAAATTGTGAGAGTACTTTAACTGCCACCTGTTCGAAACTATTCACAGTACCGTGATACACGTAGCCGAACCCTCCTTTACCTAAAACTC
scaffold_2:8374772	Thhalv10012663m.g	C	T	39	0	9	0	11	0	0	3	0	0	0	0	0	0	0	0	0	0	2	TGAGTTGAAAATTGTGAGAGTACTTTAACTGCCACCTGTTCGAAACTATTCACAGTACCGTGATACACGTAGCCGAACCCTCCTTTACCTAAAACTCTTTG
scaffold_2:8374777	Thhalv10012663m.g	T	A	39	0	9	0	11	0	0	3	0	0	0	0	0	0	0	0	0	0	2	TGAAAATTGTGAGAGTACTTTAACTGCCACCTGTTCGAAACTATTCACAGTACCGTGATACACGTAGCCGAACCCTCCTTTACCTAAAACTCTTTGGAAGT
scaffold_2:8374787	Thhalv10012663m.g	C	G	39	0	9	0	11	0	0	3	0	0	0	0	0	0	0	0	0	0	2	GAGAGTACTTTAACTGCCACCTGTTCGAAACTATTCACAGTACCGTGATACACGTAGCCGAACCCTCCTTTACCTAAAACTCTTTGGAAGTTATTTGTCAT
scaffold_2:8374797	Thhalv10012663m.g	A	T	36	0	9	0	11	0	0	3	0	0	0	0	0	0	0	0	0	0	2	TAACTGCCACCTGTTCGAAACTATTCACAGTACCGTGATACACGTAGCCGAACCCTCCTTTACCTAAAACTCTTTGGAAGTTATTTGTCATTTTGATAACC
scaffold_2:8374801	Thhalv10012663m.g	C	T	33	0	9	0	11	0	0	3	0	0	0	0	0	0	0	0	0	0	2	TGCCACCTGTTCGAAACTATTCACAGTACCGTGATACACGTAGCCGAACCCTCCTTTACCTAAAACTCTTTGGAAGTTATTTGTCATTTTGATAACCTCTG
scaffold_2:8374807	Thhalv10012663m.g	T	C	32	0	9	0	9	0	0	3	0	0	0	0	0	0	0	0	0	0	2	CTGTTCGAAACTATTCACAGTACCGTGATACACGTAGCCGAACCCTCCTTTACCTAAAACTCTTTGGAAGTTATTTGTCATTTTGATAACCTCTGAATACG
scaffold_2:8374844	Thhalv10012663m.g	A	G	39	0	11	0	9	0	0	3	0	0	0	2	0	0	0	0	0	0	2	CCGAACCCTCCTTTACCTAAAACTCTTTGGAAGTTATTTGTCATTTTGATAACCTCTGAATACGTGAACCTTCTGCTTTTCTGATCAAATGAAGGTTCAGG
scaffold_2:8374893	Thhalv10012663m.g	G	A	42	0	10	0	10	0	0	3	0	0	0	1	0	0	0	0	0	0	2	TAACCTCTGAATACGTGAACCTTCTGCTTTTCTGATCAAATGAAGGTTCAGGCGAATTAGCAAATGTGTCCATTGGCGTCCTCGGTGGCAGTTGTAGACCT
scaffold_2:8374895	Thhalv10012663m.g	C	T	43	0	10	0	10	0	0	3	0	0	0	1	0	0	0	0	0	0	2	ACCTCTGAATACGTGAACCTTCTGCTTTTCTGATCAAATGAAGGTTCAGGCGAATTAGCAAATGTGTCCATTGGCGTCCTCGGTGGCAGTTGTAGACCTGT
scaffold_2:8374938	Thhalv10012663m.g	A	T	41	0	11	0	9	0	0	3	0	0	0	1	0	0	0	0	0	0	2	GTTCAGGCGAATTAGCAAATGTGTCCATTGGCGTCCTCGGTGGCAGTTGTAGACCTGTATATAAGAGTAAGAACATTCTCATCTGTCATATCGTTTTTTTT
scaffold_2:8375079	Thhalv10012663m.g	A	G	46	0	9	0	9	0	0	3	0	0	0	1	0	0	0	0	0	0	2	AAAAGTTTTTATAGTTTTCTTATTTGTTGCTTATCTTGCAAATACCTTCAACAGTCGTTGACTTTTTCTTTCTGAGTACAAGAGACAGAACCAATACCGCA
scaffold_2:8413913	Thhalv10013762m.g	A	G	0	0	0	0	0	0	0	1	0	1	0	3	0	0	0	0	0	0	2	GGAAGTCCATTTTGACATTTCATTCGATTGATTTCTTCGTATGTTACATTACATCAAATTTCTAACATGTTCATTCAAGTTTATTTCATCATTTTGTTAGC
scaffold_2:8419353	Thhalv10012808m.g	C	T	0	0	0	0	0	0	0	2	0	2	0	1	0	0	0	0	0	0	2	TCTGTATTTGGATCTTTCTACTTTAGCCAATAAGTATCCCATTACGTAGCCATAAGTGAATGCATTGCATTGATTTGATCTAAAGATTCAAAACTTTATTT
scaffold_2:8593405	Thhalv10014165m.g	A	C	28	0	8	0	6	0	0	16	0	9	0	23	10	0	11	0	9	0	2	CGTGGAGTCTCTTACACGTTTGGGCCTGACAAAGTTGCAGAGTTTCTAATAAAGAACGATATGGATCTAATCTGTCGTGCCCACCAGGTTGGTCTACTACA
scaffold_2:8675078	Thhalv10013432m.g	G	T	8	0	7	0	3	0	0	3	0	1	0	8	0	0	0	0	0	0	2	AATGAAAGATTTCAACGAGCACCTTTCTGGCACGCTTGATGGCAACAAAAGTTCCATCATCAAGCTTTCCTTTAAAAACAGTTCCAAAACCGCCTTCCCCA
scaffold_2:8675102	Thhalv10013432m.g	A	T	3	0	3	0	1	0	0	1	0	0	0	6	0	0	0	0	0	0	2	TTCTGGCACGCTTGATGGCAACAAAAGTTCCATCATCAAGCTTTCCTTTAAAAACAGTTCCAAAACCGCCTTCCCCAATCTGATGAACCGTTGCAAAATTT
scaffold_2:8701043	Thhalv10014270m.g	G	A	0	0	2	0	0	0	0	0	0	0	0	3	0	0	0	0	0	0	2	GAAGAAATACATGCACAAAGCATAATCGTAGTTTGGTTTAACAAAGTTGCGACTATGCTAAATATATAGCTTAATAAATATGTCCTAACCATATATATGAC
scaffold_2:8701057	Thhalv10014270m.g	T	G	0	0	2	0	0	0	0	0	0	0	0	3	0	0	0	0	0	0	2	ACAAAGCATAATCGTAGTTTGGTTTAACAAAGTTGCGACTATGCTAAATATATAGCTTAATAAATATGTCCTAACCATATATATGACGTTAACATACGTAA
scaffold_2:8783254	Thhalv10013134m.g	C	A	4	0	0	0	0	0	0	3	0	0	0	0	0	0	0	0	0	0	2	TGGTGGATGTGGCTATGTGAAAAAGCCTGATTTTATGCTCTCCAATGGTCCTAATGGTGAAATCTTTGACCCTTGCAGTCAAAACCTCCCGATCAAGACAA
scaffold_2:8813425	Thhalv10014632m.g	A	T	2	0	0	0	0	0	0	1	0	0	0	2	0	0	0	0	0	0	2	GTTGTTTTGGCTCAAGATATTAGTATTCGTCATCAGATTATAATTATTGTAGCTTTCAACTTTGTTTCAGACCATGATATATCTTATTTTAATCTGATCAA
scaffold_2:8832946	Thhalv10013281m.g	A	T	8	0	4	0	3	0	0	4	0	2	0	5	4	0	2	0	3	0	2	GAGTGTTTGCCTGTGATAAGAGCATCTTGAAGCTGGCCACTGCTGGTCCAAGGCTTGATTGGAATATTTCGGCTGAGGACAAGAAAGAAGATGATTAATGC
scaffold_2:8914834	Thhalv10013531m.g	T	A	10	0	2	0	4	0	0	2	0	1	0	2	7	0	1	0	1	0	2	TGTTCCCATTTCCGTCCTCCCCTTCACCGGTTCCACGCCGCTCGTTGACATTATCAATGGTGTCATTCTCCAAACGCCTCGTGCTTTCATCAACAGCATTT
scaffold_2:8947161	Thhalv10014084m.g	G	A	0	0	0	0	1	0	0	0	0	4	0	0	0	0	0	0	0	0	2	AAACAAGAGAAGCCTACCAGTGAAGAGCACCAAATGCGGCTGCAAATCAAGTTCATAACGGGATTTAGGGTTCATAAGCCACGGGAACATTTGAATAGAAT
scaffold_2:8957128	n/a	A	C	3	0	1	0	2	0	0	4	0	0	0	0	0	0	0	0	0	0	2	CAGTCCAGTCCTGAGCCGTTTCCTTCCGTGCCATCTCAAAACGAATGGAAACAATCTGTTTTTCAAGCGGCGCCTCCTTCCTTCTGTGGCTCCCTCGTTTC
scaffold_2:8960320	Thhalv10012463m.g	C	G	1	0	0	0	7	0	0	2	0	0	0	1	0	0	0	0	0	0	2	aggggccggagaggcagaagatgtaggaagccgtggaggtgttggaggagctggaggaggagaggcagaagaggtatgaagcggtggaggtgttggaggag
scaffold_2:9073575	Thhalv10013552m.g	G	A	3	0	0	0	0	0	0	1	0	0	0	8	0	0	0	0	0	0	2	ACAGATAGGTAGCTGATATTTTGCAAGGTTACATATTTCAAATGTGGAGCGATCTGTATTGGAAATTCAATACACCATACATTCGGGGCAGCTTCTTCTCT
scaffold_2:9073629	Thhalv10013552m.g	A	G	2	0	0	0	0	0	0	1	0	0	0	7	0	0	0	0	0	0	2	TGTATTGGAAATTCAATACACCATACATTCGGGGCAGCTTCTTCTCTTGCATATTTCATGGAAGCATGGTCTAGAACTGCTCGGGGGCTTCCGGTTAAGCT
scaffold_2:9084983	Thhalv10012960m.g	A	G	7	0	2	0	0	0	0	32	0	6	0	9	198	0	106	0	87	0	2	ATCGACGCAAACGATCTGAACACGAATGGCGCGTGCATCGCCGACATCACATCTACCCCATGAGCCAAGAACACGAACTCCGGCACTCTCTTCCGTTCCCC
scaffold_2:9159200	Thhalv10016008m.g	G	A	13	0	2	0	0	0	0	1	0	1	0	2	0	0	0	0	0	0	2	AGCAGAGAGAGAGATCTCGAGGCCGGAGATGGGAAACCCGAAAAGGCGGTGAAGCCTGTAGCTTTGCCGGAGAAATTCTTGGTGATTATGGCCGGAAATGT
scaffold_2:9159224	Thhalv10016008m.g	A	G	13	0	2	0	0	0	0	1	0	1	0	2	0	0	0	0	0	0	2	GGAGATGGGAAACCCGAAAAGGCGGTGAAGCCTGTAGCTTTGCCGGAGAAATTCTTGGTGATTATGGCCGGAAATGTAAAACCCACTTACTTGGCGACGCC
scaffold_2:9159290	Thhalv10016008m.g	C	T	9	0	2	0	3	0	0	1	0	1	0	2	0	0	0	0	0	0	2	GCCGGAAATGTAAAACCCACTTACTTGGCGACGCCGGCGGAAAAAAGCTGCACTTGTAACGATGATGACGGTGATGATGACGTGGATCGTAGTGATCAGAT
scaffold_2:9159321	Thhalv10016008m.g	G	C	10	0	2	0	4	0	0	1	0	2	0	2	0	0	0	0	0	0	2	CGCCGGCGGAAAAAAGCTGCACTTGTAACGATGATGACGGTGATGATGACGTGGATCGTAGTGATCAGATGGTGAAACAGAGTAGCGAAAGTAACGGTGTG
scaffold_2:9159415	n/a	C	T	3	0	0	0	3	0	0	1	0	2	0	0	0	0	0	0	0	0	2	CGGTGTGACACATTGAAAAAACAGAGCACGTAAAGAGAAAAACAGAGGATCGTCTTTTGTGAACAGTTCTTTTCAGAAATTGTTTGCATCTGACCCGGTTG
scaffold_2:9182543	n/a	T	C	2	0	1	0	2	0	0	0	0	0	0	11	0	0	0	0	0	0	2	TAAAAGATATTACCAGGACCATCATCGAATTCTGATAGATTACTCGTTTCTCTTTGCTTCCTTCTCCTTCTTCTCCGCTTCCAAATCTTGAAACGCCTTAG
scaffold_2:9215959	Thhalv10012939m.g	G	T	3	0	2	0	0	0	0	0	0	1	0	2	0	0	0	0	0	0	2	TTTTTAATGAAGCATGAGACTTCTATTATTGCTTTGGTTGACTCATTTACGAGACAACTGATTTTGTAGTCGTAGATATATATAATTCATATAAGTAAAAT
scaffold_2:9260465	Thhalv10014362m.g	A	G	1	0	2	0	1	0	0	2	0	1	0	3	0	0	0	0	0	0	2	TGTAGGGTTAATTAGATCACTTTTGCATTCTTATTCTGTGTTTCATTGTGATGTGAAAGAAAAGGGAGTGAGAAAACCCGACCTTTTTTGAAATGGAAACT
scaffold_2:9325779	Thhalv10014550m.g	A	C	3	0	0	0	3	0	0	3	0	1	0	2	0	0	0	0	0	0	2	CCAACAATCAATATAGGACTAAAGCAGTGTGGAAGGAGAACTAGAGATATAGAGGAAAGATAGGAAAGAGCGAGAGAGAGAGGGATAATGGGAATTCACAG
scaffold_2:9349150	Thhalv10015037m.g	A	T	1	0	1	0	1	0	0	0	0	0	0	4	0	0	0	0	0	0	2	ACTATATGTAACGTCAGAAATATATGTTGGTTTCTGGTTTCAACCCGAGTAATGCAATGCAACCGCGTTATGCAATGCAAACATATTTGGTCTTATACAAT
scaffold_2:9369285	Thhalv10014893m.g	T	G	2	0	0	0	0	0	0	3	0	2	0	1	0	0	0	0	0	0	2	GAACTAGAATCGTTGGTTACAAATCGAAACTGCAGATGAAGCCAAGTATGTATTCTGGGTTCCTCTAGCTTGACGTTAACCGTGGGAAGGAAGTGGCAAAA
scaffold_2:9462669	Thhalv10013871m.g	A	T	3	0	2	0	2	0	0	4	0	2	0	7	1	0	4	0	0	0	2	TTAAGTGATTGTGTAACTGATGCGTTTTTTAAACATTGATTTACAGCCCAAAAAACCGTTTCAGAGAGTGAACGTTGAAGAAGTTGTGTTCACTGACGAAA
scaffold_2:9482257	n/a	G	T	1	0	0	0	0	0	0	0	0	1	0	3	0	0	0	0	0	0	2	cataatctaaagcaacgttatgaaggctagcgtttgtgatggtcgctggcggtattttccggtgaccagaactttcaagctcatgcatgacgatctgcgtt
scaffold_2:9483810	Thhalv10013779m.g	C	T	3	0	1	0	0	0	0	6	0	0	0	0	0	0	0	0	0	0	2	ACTCCAAAGAGACAGCAGCAACAACAGACACACCGTATATGTGGTCCAACCGTTGCTCTCACTTTCAATTTCTTCGTTGCAATCAGCATTATCTTCATGAA
scaffold_2:9483822	Thhalv10013779m.g	T	A	3	0	1	0	0	0	0	6	0	0	0	0	0	0	0	0	0	0	2	CAGCAGCAACAACAGACACACCGTATATGTGGTCCAACCGTTGCTCTCACTTTCAATTTCTTCGTTGCAATCAGCATTATCTTCATGAACAAATGGGTAAA
scaffold_2:9510584	n/a	T	C	1	0	0	0	0	0	0	2	0	3	0	0	0	0	0	0	0	0	2	CAACCTTAGCTAGCACATGAAATAGATAGAGATGCCAAATAAAGAAAAAGTAAAATTTTCGCAAGAAACTACCACCCAGAAAATTTCTCAATTTTGTTTTC
scaffold_2:9524625	Thhalv10013589m.g	G	C	13	0	8	0	4	0	0	10	0	6	0	13	5	0	5	0	1	0	2	AGCAACGAGTTTTTTGGAGGTCTTGGCACGGACACCAATGTGCCAGCTCTGGTAATAACCAGGAGGGCGAAGAGCCCACCTGAGAAACTCCTTGGAGTAAT
scaffold_2:9598522	Thhalv10012834m.g	G	A	0	0	1	0	0	0	0	3	0	1	0	4	0	0	0	0	0	0	2	CCTCTTTTGGTGTTGAGGTATTGAATGTAGAAAATGGAGTAAAGGAGAAGGATCAAACTTCCAAAAACCAAGAGAAGGTATCTGGAATATAAAAAAATGGA
scaffold_2:9598677	Thhalv10012834m.g	C	T	1	0	0	0	0	0	0	3	0	1	0	1	0	0	0	0	0	0	2	TTTTTTATCTGCAGATGGCTTCTGGAACTCGCATAAAGAAAAAGTCTGCGCCTTCAAAGGAAGCAAAAGCTAGAAAGAAGGTAACATATCATGGGAACATG
scaffold_2:9638505	Thhalv10013022m.g	A	C	3	0	0	0	0	0	0	1	0	0	0	2	0	0	0	0	0	0	2	TTTCCTTAGTAATTTCGTTGAAAATGTTACTCTTTTGTTGTAAACACTTTATTTGACATATTTCTGTTTTTTTTTTCCTTAAAGAGAGTAATCACCACAGA
scaffold_2:9784243	Thhalv10014792m.g	C	G	4	0	0	0	4	0	0	3	0	1	0	1	0	0	0	0	0	0	2	TTCATTTCAAAGATGAATCTTCATTTGAATCTGAATCTGAAGCAAATGGGCGACATGATTTATGATGATTCAAGGAGGACCAACGAAGAAGAAGAAGAAGA
scaffold_2:10058400	Thhalv10013799m.g	T	G	0	0	0	0	0	0	0	0	0	0	0	5	0	0	0	0	0	0	2	GAGACGCCTTGAAAACCGCCGCGAGATTTGGAGGCGGGATTGAGCGGGCTTAGCTGCCATTGCTCGCTTTTGCTCCCCTTTAGAGCCGCCATGTAAGGTCC
scaffold_2:10176368	Thhalv10012759m.g	T	C	0	0	0	0	2	0	0	8	0	0	0	10	0	0	0	0	0	0	2	CGTCCTTCACGATGGTTTCTTGTTGTTGAAATCGAGGTTGTCTCCGGCGATGGTGACCGGATTTCTAGTCCTCGATAACCAGTCGGAATTTTTGAAAAGGA
scaffold_2:10181880	Thhalv10012859m.g	G	A	6	0	0	0	0	0	0	2	0	1	0	0	0	0	0	0	0	0	2	TCGAAAAATGTGACTAAAACTCGGACGCCTCCTCTATCGAAGAATCAGGCGAAATCTCAAAATCCTCCATTGAAGAAGGCGGAGAAGACCCAAACACTGGC
scaffold_2:10181898	Thhalv10012859m.g	A	G	6	0	0	0	0	0	0	2	0	1	0	0	0	0	0	0	0	0	2	ACTCGGACGCCTCCTCTATCGAAGAATCAGGCGAAATCTCAAAATCCTCCATTGAAGAAGGCGGAGAAGACCCAAACACTGGCACCGAAGAAGGGAGTAAA
scaffold_2:10221692	Thhalv10012614m.g	T	C	2	0	1	0	0	0	0	2	0	2	0	7	0	0	0	0	0	0	2	AAATCTTTCATGATGATATCTGTCTCAGAGAATGATGTTCCTCGGGAAATTACCCCATTGATGAGAGCTTTGTAAGTAGTCACATTGGCTAAGAAACCATC
scaffold_2:10222454	Thhalv10012614m.g	G	A	1	0	0	0	1	0	0	1	0	0	0	7	0	0	0	0	0	0	2	ATCTCCAACATGTTGGATTCACAAACTCCGAGAATAAGAGAATGGCACGTGAGCTTGTCAGGCAAAATGCCGTTCAGCATCATGGATCTATACAGCATAAA
scaffold_2:10237486	Thhalv10015421m.g	G	A	7	0	2	0	1	0	0	2	0	0	0	2	0	0	0	0	1	0	2	CTGCAGGCATCTCAAAACGGCTACCAACGAACTTTGGTGGTTTTATCAAGGGTCAAGACTTTCCTTACAAACAATCAACTTGTACCCGAGGGTAAGATAAC
scaffold_2:10274007	n/a	G	A	0	0	2	0	0	0	0	1	0	0	0	5	0	0	0	0	0	0	2	TTAAAATTTGATGATTATTATTAAGTCTTCTAGTTTATGTTCTCTGTTTAGTACAAAAAAAAACTATTCCACCAATGACCTTGTAGTTTATGATATTTTAG
scaffold_2:10429514	Thhalv10012748m.g	T	G	4	0	2	0	1	0	0	2	0	0	0	1	0	0	0	0	0	0	2	AGACTGAGCTGTTTGTTGACTGAATCATAACCTTCTTGGTGGTTGTTGTTTTAGCGTTGCCGTAACCACTTTCTGTGAGTGTATCGAGAACTGCTTTAATA
scaffold_2:10431029	Thhalv10012748m.g	C	T	9	0	1	0	3	0	0	3	0	0	0	0	0	0	0	0	0	0	2	CTTACTGACATAAGACTTACCTGAACATTTAACCAGAAACCTGCGGGTTTCAATCGAGTAGCTATATTTTGAACTGTTGAAATCGCGTACTGGTTGTTATC
scaffold_2:10431035	Thhalv10012748m.g	A	C	9	0	1	0	3	0	0	3	0	0	0	0	0	0	0	0	0	0	2	GACATAAGACTTACCTGAACATTTAACCAGAAACCTGCGGGTTTCAATCGAGTAGCTATATTTTGAACTGTTGAAATCGCGTACTGGTTGTTATCAAATGC
scaffold_2:10431041	Thhalv10012748m.g	T	A	9	0	1	0	3	0	0	3	0	0	0	0	0	0	0	0	0	0	2	AGACTTACCTGAACATTTAACCAGAAACCTGCGGGTTTCAATCGAGTAGCTATATTTTGAACTGTTGAAATCGCGTACTGGTTGTTATCAAATGCATCTGA
scaffold_2:10652699	Thhalv10014284m.g	G	T	5	0	2	0	2	0	0	1	0	2	0	2	0	0	0	0	0	0	2	TACTTCTTTCTGTTTTCTATGGCCGAGAAAATCAATGAGATCGCCGGAAAGATCACACCTCTCTGCCGGAAAATGGTTCACGTGGACGTTAAATGGAGAAT
scaffold_2:10652824	Thhalv10014284m.g	A	T	8	0	3	0	4	0	0	6	0	3	0	3	0	0	0	0	0	0	2	AGACTTTTTTAGGTTTCTATGGAGAAAAATCGTATCTTGCTCAAGTATCAATGAAAAACCTATTATTTACCGGCGAATCGTTCATCGGATTTCTTCTACCG
scaffold_2:10654758	Thhalv10012618m.g and/or Thhalv10014284m.g	A	T	2	0	1	0	2	0	0	1	0	1	0	1	0	0	0	0	0	0	2	ACGATTCCTAATTTTACTTCTTTTGTTTTTGCTGCTTACTTATTTTAGTTATCCTATTTATCCCTTTTGTATAGTTGAGAGAAAATAGCGTTAGCTTTGCG
scaffold_2:10701965	Thhalv10013439m.g	T	C	37	0	14	0	12	0	0	14	0	6	0	14	39	0	27	0	21	0	2	GTCATCTTTCTCCGTCTCTTGCACTATCGCCAAGGAACCGGCCGTTCTCATGGCCACCGGATCTGACCCGACCCTGTGGCAAAGACCCGATTCCTTTGGTC
scaffold_2:10850935	Thhalv10014255m.g	A	G	0	0	0	0	0	0	0	3	0	1	0	1	0	0	0	0	0	0	2	ACTACAAACCTTTGTGTTTGCATAAAATTAACAACACATATGAAAGAGTAACACCAGTGAAGCATTAACCAAAAGCAGAACAAGGTTCTATTAGTTGTGCC
scaffold_2:10850948	Thhalv10014255m.g	A	T	0	0	0	0	0	0	0	3	0	1	0	1	0	0	0	0	0	0	2	GTGTTTGCATAAAATTAACAACACATATGAAAGAGTAACACCAGTGAAGCATTAACCAAAAGCAGAACAAGGTTCTATTAGTTGTGCCCAGACAAAATCAA
scaffold_2:10891107	Thhalv10014706m.g	A	T	6	0	1	0	0	0	0	1	0	1	0	1	0	0	0	0	0	0	2	AACATGGAAATGGCAATGGTCCTAAGAATACTGGAAGCAAATGTTAGAAAAGTCTTATCCTCCTTCCTTTCTAGATATCCAAACAACTTTTAGACTCAAAT
scaffold_2:11388100	Thhalv10015851m.g	C	G	2	0	0	0	2	0	0	1	0	1	0	2	0	0	0	0	0	0	2	ATTTTCAATAAACTCCCTTTTCTTGGTACCGCTCAAGCAAACCCAGTCACCTATTGTGGATACAGAAATGCTCTCCAAGAAGGGAGAGTACCGTTCTTTTA
scaffold_2:11528298	n/a	T	C	3	0	1	0	0	0	0	1	0	0	0	2	0	0	0	0	0	0	2	ATTTGTCTAAAAGGCATATTTCACCAGAAGAAAATACAATATTTTGCTTTTGGCTGGTGTTTAAGTAAATTCTAACAACAATAACAAAAAAAAAAAGCAAG
scaffold_2:11528320	n/a	T	C	2	0	2	0	0	0	0	1	0	0	0	3	0	0	0	0	0	0	2	ACCAGAAGAAAATACAATATTTTGCTTTTGGCTGGTGTTTAAGTAAATTCTAACAACAATAACAAAAAAAAAAAGCAAGACTGATTATCATCAATTGTGAT
scaffold_2:11649631	Thhalv10013153m.g	A	G	8	0	3	0	1	0	0	5	0	1	0	6	5	0	2	0	1	0	2	TTCCATCTTTTGTATACAGCGATGAAAAAAAACCGAAGGAGGATAACAATAATAGTCACTCTGAAGAGAATAGTTCTTCTCCTGTAGCTGCTTCTGAGATC
scaffold_2:11681833	Thhalv10014219m.g	G	A	41	0	8	0	19	0	0	24	0	12	0	12	11	0	12	0	12	0	2	TGGCATGATAGTGTTTAAGTTGGTATGTTTTATGGCTTGAAAACAGGTCCGTAACTATACTCCACTTCCTCCAATCAATAACAGCATCAAAGTGAGTTCTA
scaffold_2:11714662	Thhalv10014535m.g	G	A	33	0	14	0	9	0	0	27	0	14	0	9	43	0	48	0	38	0	2	CAGAAAATTTGTAGGAACGAGTCAATAAACGAAGAAGGAAGACTCGTGTTGGGTTGCAGATAGAGAAGAGACAAGGCTTGGTTTTGATGTATTTATACGAT
scaffold_2:11714691	Thhalv10014535m.g	G	T	26	0	13	0	6	0	0	16	0	9	0	6	30	0	36	0	37	0	2	CGAAGAAGGAAGACTCGTGTTGGGTTGCAGATAGAGAAGAGACAAGGCTTGGTTTTGATGTATTTATACGATGTAAGAATTTGAGATTTGACACAAAGAAT
scaffold_2:11714706	Thhalv10014535m.g	A	C	25	0	12	0	6	0	0	13	0	9	0	9	26	0	35	0	34	0	2	CGTGTTGGGTTGCAGATAGAGAAGAGACAAGGCTTGGTTTTGATGTATTTATACGATGTAAGAATTTGAGATTTGACACAAAGAATGTATGAACGAAGTAA
scaffold_2:11714759	Thhalv10014535m.g	A	T	15	0	7	0	2	0	0	12	0	8	0	7	19	0	23	0	25	0	2	CGATGTAAGAATTTGAGATTTGACACAAAGAATGTATGAACGAAGTAAGTAAAGGTTCAAAGGATAAGTACCCAGGAGAGTAAAGAGGTTGTATAATTTTT
scaffold_2:11724650	Thhalv10012652m.g	T	C	0	0	1	0	1	0	0	0	0	3	0	2	0	0	0	0	0	0	2	AATAGAGCTTTATGCTAACACCAACTGTGATAATTGCAAACAAAACAAAGTCTATATATGCAAACCCCTACACTGCATCAAAAGATCAAATAGACAAGTGA
scaffold_2:11724659	Thhalv10012652m.g	G	A	0	0	1	0	1	0	0	0	0	3	0	2	0	0	0	0	0	0	2	TTATGCTAACACCAACTGTGATAATTGCAAACAAAACAAAGTCTATATATGCAAACCCCTACACTGCATCAAAAGATCAAATAGACAAGTGAAACtttttt
scaffold_2:11724696	Thhalv10012652m.g	A	T	0	0	1	0	0	0	0	0	0	3	0	2	0	0	0	0	0	0	2	AAAGTCTATATATGCAAACCCCTACACTGCATCAAAAGATCAAATAGACAAGTGAAACttttttatataaaaataaaaatGTGAATATGCTTTTTTAATCA
scaffold_2:11725801	Thhalv10012652m.g	C	A	49	0	11	0	9	0	0	38	0	17	0	34	30	0	36	0	18	0	2	GTTTCTCAATGAGTTTGTGTACTCGGTCATCTCATCATCAGCTCCAGACGCGTGAGCAGATAATTCCGCTGCGCTCTGAAGCATCGGCATTGAATACGCGA
scaffold_2:11727065	Thhalv10012652m.g	G	C	24	0	6	0	2	0	0	17	0	11	0	9	24	0	16	0	8	0	2	GCACCTTCGTCCAAATCCTGATCTTCTTCTTGCTTAAGAAGAGTCTCCAAGAGCAGAGGCACAAGCGCAGGGAGAGCCTGTTTGGTGAAATAGAAGCAAGG
scaffold_2:11735226	Thhalv10014004m.g	C	T	11	0	5	0	2	0	0	11	0	7	0	20	11	0	7	0	3	0	2	ACACACACAGAAAAAAGCTTTAAAATTTTGTAAGTTGAAGAGACAAACCACTTGGCACGAGCAGTCATTTTGAGAGCTGAAGGTTGTGGAGCAGTACAAGG
scaffold_2:11735292	Thhalv10014004m.g	C	T	8	0	4	0	4	0	0	10	0	5	0	8	13	0	8	0	2	0	2	ATTTTGAGAGCTGAAGGTTGTGGAGCAGTACAAGGTCCTTCAGTGGCAATCTTGTAAAACCCGTAAAGCTGAAGTTGCAAATCGTTTGATACTTTCTGTGA
scaffold_2:11735340	Thhalv10014004m.g	T	C	5	0	5	0	6	0	0	8	0	9	0	7	12	0	9	0	1	0	2	ATCTTGTAAAACCCGTAAAGCTGAAGTTGCAAATCGTTTGATACTTTCTGTGAAAGCCGGTCCGATGCAGCAGCAGCCACAAAGGCCGTCGCAGCACTGAA
scaffold_2:11738642	Thhalv10012414m.g	C	T	16	0	2	0	5	0	0	21	0	5	0	6	2	0	1	0	4	0	2	GTGGAACCAACAGCAAGAACGATTGCATCATTCTCCTCCTTAAGTCCATCCAGGGAGAAAGACGGGTCTTTTCCAATATTGGCATTGACCACAAAGTTGAT
scaffold_2:11739156	Thhalv10012414m.g	A	T	15	0	3	0	9	0	0	47	0	8	0	8	6	0	4	0	1	0	2	GGGTTCTCAATTATTCCAAGAACACAAGAACCTTCACATGGTGCAGGGCAAACTCGCCCAGTGAATTCGGGAAAGTTATTTGTCTCAAGTAGACGGTTCAA
scaffold_2:11739183	Thhalv10012414m.g	A	G	12	0	4	0	10	0	0	46	0	8	0	8	7	0	4	0	0	0	2	GAACCTTCACATGGTGCAGGGCAAACTCGCCCAGTGAATTCGGGAAAGTTATTTGTCTCAAGTAGACGGTTCAACGCTTCTTGCCATCTGTTCTGGTAGAC
scaffold_2:11742557	Thhalv10012414m.g	G	T	15	0	11	0	3	0	0	43	0	5	0	4	0	0	11	0	3	0	2	AGAGTAGAAATTCCCATTTTGGCAAGAACCTTCATCATTCCATAGTTACTGGCCTTGTAATACTTCTTGACCAGCTCCTCTTTCGAATGGAATTCCCCATT
scaffold_2:11745704	n/a	A	T	17	0	6	0	0	0	0	26	0	9	0	0	3	0	0	0	0	0	2	ATTTCAATGCAAAACAATACCTGTTGCTCAAGGTCGGCTTTCGATTTAGTAGTTGGAGTGAGGAAAACCTGCTCGATAATCGGCTCGGTCTGCAAAGCAGA
scaffold_2:11766788	Thhalv10012484m.g	G	A	6	0	1	0	2	0	0	4	0	2	0	2	8	0	3	0	0	0	2	GGATCAGAGAGAGGTACAAGGCATAAAGGTTTTGAGAGAACAGCAAAGATGGAAGATGGTGTTATTGGCGAGTTTCAGGGTGAAAAGTCTTCTGCCACAAA
scaffold_2:11817220	Thhalv10014254m.g	C	A	22	0	21	0	3	0	0	16	0	18	0	22	11	0	13	0	8	0	2	CTCTTTAGGTATATACCGATATTCCAGTAGCAGTCATCAGGCTTCACAGACCGGTAGAGTTCTCCCTATGATTATGGAAAGTTTGAAACTTTAGCATTAAG
scaffold_2:11819628	n/a	G	A	0	0	0	0	0	0	0	1	0	0	0	4	0	0	0	0	0	0	2	AAAAATTGTCATAAGAGAAGTTATTTACCTGAAGAAACATTGGTATGTACGATCTTTCTACTTCAATAGCAGAGTTTTTGTCCTGCGTTTCATAAAGAAGT
scaffold_2:11819654	n/a	T	C	0	0	0	0	0	0	0	1	0	0	0	4	0	0	0	0	0	0	2	ACCTGAAGAAACATTGGTATGTACGATCTTTCTACTTCAATAGCAGAGTTTTTGTCCTGCGTTTCATAAAGAAGTGTGGCGTGAGATAACAAAAGTTTTAT
scaffold_2:11819779	n/a	T	C	0	0	0	0	0	0	0	1	0	0	0	4	0	0	0	0	0	0	2	TTCAATTAATATAGTACCAGTAATCAAACGAATAGTAGCATTGTTTCCTATGGTTGGATCTGCCAACCATTCCTTCAAACTTGAAATGGTTGATTCCTGAC
scaffold_2:11865013	Thhalv10013056m.g	C	T	1	0	2	0	11	0	0	3	0	0	0	0	0	0	0	0	0	0	2	CCGTAAACCGACCCGGGAAATTTCCCGAACCTGTAGCAAAGCCCAATACCCGAACCTCTGCATCGACACGCTCCTAGACTTTCCGGGATCTTTAACCGCCG
scaffold_2:12005019	Thhalv10012801m.g	T	C	7	0	2	0	11	0	0	3	0	2	0	12	5	0	1	0	0	0	2	ACAGAAGCTTTGAAACAAGCTCCGCAAGGTTCAAAATGTTCAGGGGAACTTACAAGTCATACTCTTTCAGAGAAACCGTTTCGAAAGGAATCGTCTCCACT
scaffold_2:12012487	Thhalv10013815m.g	C	T	1	0	1	0	0	0	0	4	0	1	0	2	0	0	0	0	0	0	2	TCGGCCCATCTAAACCCATTATTGAAATACCAGACTGGTGAAAATGAGCTCGAGTGTTGTTGATTTCTGGGTGTGGGACGAGACGGTGTCGTTTGATGCAG
scaffold_2:12014558	Thhalv10013815m.g	A	C	5	0	2	0	2	0	0	0	0	0	0	4	0	0	0	0	0	0	2	GGGCAGTTAAAAAACGAGAATCGACGTGAGTAAACGCCACTAAACGGCGTAGACGTGAGGTTTAGCGTTAAGATCCGTTTAGGAAGACAGTTATTAGGGTC
scaffold_2:12075326	Thhalv10012578m.g	C	T	3	0	0	0	2	0	0	2	0	1	0	0	0	0	0	0	0	0	2	TTTGAATATGAATTATTCATAACAAGTTCATAATTAATTATAGGGAGTCACTGAACCAAAGCTTTATGGATCGTCAACAGAACAAGCCATTCTTAGCTGGG
scaffold_2:12075334	Thhalv10012578m.g	A	G	3	0	0	0	2	0	0	3	0	1	0	1	0	0	0	0	0	0	2	TGAATTATTCATAACAAGTTCATAATTAATTATAGGGAGTCACTGAACCAAAGCTTTATGGATCGTCAACAGAACAAGCCATTCTTAGCTGGGGGAATAAG
scaffold_2:12078318	Thhalv10012578m.g	T	C	8	0	2	0	1	0	0	1	0	2	0	0	0	0	0	0	0	0	2	GATGCTGAAAAAGTGAAGAACACATTTAAATTCAATTCCTTGGTATTCTGTTTGGTAATGTTTTGATTTTTCCCACTCATTTTATTAGTGTGTTCATCCGA
scaffold_2:12078319	Thhalv10012578m.g	T	C	8	0	2	0	1	0	0	1	0	2	0	0	0	0	0	0	0	0	2	ATGCTGAAAAAGTGAAGAACACATTTAAATTCAATTCCTTGGTATTCTGTTTGGTAATGTTTTGATTTTTCCCACTCATTTTATTAGTGTGTTCATCCGAG
scaffold_2:12078410	Thhalv10012578m.g	A	T	8	0	2	0	2	0	0	1	0	2	0	0	0	0	0	0	0	0	2	TTCATCCGAGAATAAGTTGATCATCTCTGTCTTCAAAAAAAAATGCAGGTATTTAATGAGTTTGAAATCCGAAATGGAGACCAAATCTTCAGAGAAATCCT
scaffold_2:12078415	Thhalv10012578m.g	A	G	8	0	2	0	2	0	0	1	0	2	0	0	0	0	0	0	0	0	2	CCGAGAATAAGTTGATCATCTCTGTCTTCAAAAAAAAATGCAGGTATTTAATGAGTTTGAAATCCGAAATGGAGACCAAATCTTCAGAGAAATCCTTAGGG
scaffold_2:12447003	n/a	C	A	0	0	0	0	0	0	0	3	0	0	0	0	0	0	2	0	0	0	2	TGTTTATGTATTTGAATGCTTTCAGGTTTACGCAGAAGGACCCGCGAGGCCCACAGGAGGAGCAACAGCTATTGCTATGTTGATAGGACCAAATGCTCCTA
scaffold_2:12467088	Thhalv10014901m.g	T	C	1	0	0	0	3	0	0	2	0	1	0	2	0	0	0	0	0	0	2	AGCTTCCTCGTGTTCCAGGCGTAATTATATACCTTTCGATCTGTTTGTTTTTGCAGTTAAAATGGTGACTACACTATCCTTGAGCAATTTTTCCTTTTCTT
scaffold_2:12467093	Thhalv10014901m.g	G	A	1	0	0	0	3	0	0	2	0	1	0	1	0	0	0	0	0	0	2	CCTCGTGTTCCAGGCGTAATTATATACCTTTCGATCTGTTTGTTTTTGCAGTTAAAATGGTGACTACACTATCCTTGAGCAATTTTTCCTTTTCTTTTTCA
scaffold_2:12644943	Thhalv10013701m.g	C	T	3	0	1	0	2	0	0	1	0	0	0	2	0	0	0	0	0	0	2	CATTTTTGGAATGAGGGGTTTAGCTGGAGCAATGAACGAAGCTCGGTTCCCAAATGTTTGTTGAAGAGTCTTGAAACTTTCAAGTTTGCAGGGTACAAGGG
scaffold_2:12644945	Thhalv10013701m.g	A	C	4	0	1	0	2	0	0	1	0	0	0	2	0	0	0	0	0	0	2	TTTTTGGAATGAGGGGTTTAGCTGGAGCAATGAACGAAGCTCGGTTCCCAAATGTTTGTTGAAGAGTCTTGAAACTTTCAAGTTTGCAGGGTACAAGGGAA
scaffold_2:12644946	Thhalv10013701m.g	A	T	4	0	1	0	2	0	0	1	0	0	0	2	0	0	0	0	0	0	2	TTTTGGAATGAGGGGTTTAGCTGGAGCAATGAACGAAGCTCGGTTCCCAAATGTTTGTTGAAGAGTCTTGAAACTTTCAAGTTTGCAGGGTACAAGGGAAA
scaffold_2:13630285	n/a	C	A	0	0	0	0	0	0	0	11	0	0	0	0	0	0	0	0	0	0	2	ggcaacaccttgcaaacgaaagagctcttgccaaaaatcactgaggaaaaccgcatcacgatcactgacaattgactgagggaagccgtgtagcttgaaga
scaffold_2:13700967	Thhalv10012823m.g	T	C	1	0	1	0	1	0	0	2	0	3	0	0	0	0	0	0	0	0	2	TCACAGCACAGCTGAAAAATGTTGGTTGTTAAGTTATTCACTTTATCTAGTTTCTCTGCGAATAATAAATAAACAGACACCAAAAAAGGAATTCAACATCA
scaffold_2:13744964	Thhalv10014843m.g	A	G	16	0	12	0	8	0	0	15	0	8	0	14	7	0	13	0	1	0	2	TCGTAGGCGGTGACATATTATTGACAAGAGAACCCGTAACGATGATTGCTAATATCTGCACCACCGCTCCTGCATTCGACAAAATACCCCAAAACATCTAT
scaffold_2:13839506	Thhalv10014220m.g	G	A	6	0	1	0	1	0	0	3	0	0	0	0	7	0	0	0	0	0	2	CTTCTTGTCTCTTTTAACTCCTTTGAACGAATTTTGATGATCAGAAACAAGATGGGCTGAGTCATGTCTTCATATTGGGCTTAGTAGAAAAGCCTCCTGGA
scaffold_2:13861838	Thhalv10012691m.g	A	T	11	0	6	0	3	0	0	6	0	5	0	4	7	0	4	0	10	0	2	GGAACTTAGGGTCTTGATAGATACACTGAAGGCCGTGTACTCACCCTTTGAATCCTTCAAGCAAAAGTAAGTTTTCATGTTCTGTAGTTCTCTGGTCCGCA
scaffold_2:14096837	Thhalv10014188m.g	A	G	2	0	1	0	0	0	0	3	0	2	0	0	0	0	0	0	0	0	2	TAGAAAAAAAAAAAGTTGGAAGATATTATGACAACTAATAGTTCTTACTTAAATCAATATCAACTCCAAGAATGCTCCGGCAACCAAACTTCTTAGCTGAA
scaffold_2:14467681	n/a	T	G	0	0	0	0	1	0	0	0	0	0	0	4	0	0	0	0	0	0	2	AACTTTCTTCCACAGTTACACCAAAATCTACTCCAAGACAAGAACCTGGATGATATGTTTAATGATTGGAATCATCAATGCAAATGTGAAGATGCATCACT
scaffold_2:14490128	Thhalv10014119m.g	A	T	8	0	1	0	2	0	0	2	0	0	0	4	2	0	4	0	5	0	2	AACATCAAGAGACGAGAACGTTGGCGTCGAAGCGGCCAAAGTCTTGCAAGAAGGTGGATTCAATGTCGATTTCCACCGCCTCGATATCTTGGACTCTTCCT
scaffold_2:14535208	Thhalv10013203m.g	T	A	0	0	0	0	1	0	0	0	0	0	0	4	0	0	0	0	0	0	2	TTTACCCGTGAGAGTAACGTGATTTGAAGCGGAGGATGACGATAGAGAGGTGACGCAGAATCTTCTGATTCCGGAGATGGAAATGGAGATTCTCTGCATCT
scaffold_2:15536949	Thhalv10014413m.g	C	T	13	0	3	0	2	0	0	2	0	1	0	10	0	0	0	0	0	0	2	ATTATTTTTCGAAACCTAAGGATTGGATATTTCTAAGCGTTTGCATTATTCGAAATTTGGAAATGGATGTTATATGATTCACTGGTGCAGTATTCAAAACA
scaffold_2:15537097	Thhalv10014413m.g	G	T	15	0	4	0	1	0	0	1	0	1	0	8	0	0	0	0	0	0	2	TAGCTTGATTTCTATTAATTGAGCCGATTATAAATCACTTTGTTTCATGTGCATCTCTATTTCGTATAGACTTCTGCTACATAGGAGCAATAATAAACGGA
scaffold_2:15544254	Thhalv10012566m.g	C	T	3	0	0	0	1	0	0	3	0	0	0	0	0	0	0	0	0	0	2	GTAATTGGAAGGGGGTTACCTGTGGCGGCAAACACAAGAGAGTTACTCATCTGCACCTGGGAAAATTGTCATTAGGGGGAGTGATATCACCATCAATTGGT
scaffold_2:15544267	Thhalv10012566m.g	A	G	3	0	0	0	1	0	0	3	0	0	0	0	0	0	0	0	0	0	2	GGTTACCTGTGGCGGCAAACACAAGAGAGTTACTCATCTGCACCTGGGAAAATTGTCATTAGGGGGAGTGATATCACCATCAATTGGTAATCTTTCGTTTC
scaffold_2:15545141	Thhalv10012566m.g	T	A	3	0	2	0	0	0	0	2	0	0	0	4	0	0	0	0	0	0	2	GGTGACTTGCCTGTTTCCATTGCCAATCTGTCCACCAAACTCATTACTTTTGACCTTGGAGGAACCCTCATTTCTGGAAGAATTCCTCATGACATTGGGAA
scaffold_2:15545252	Thhalv10012566m.g	C	G	7	0	2	0	0	0	0	2	0	1	0	5	0	0	0	0	0	0	2	CTACAAAAAATTTTGTTGGATCAAAATATGTTGATTGGACCACTTCCAACCTCTCTTGGGAAGCTTTTAAACTTGAGGGTTTTAAGTCTACATTCAAATAC
scaffold_2:15547234	Thhalv10012566m.g	T	A	6	0	1	0	3	0	0	3	0	1	0	9	0	0	0	0	0	0	2	ACCTATATAATATCATCTTTCACAATCTCTGTTTTCTTACTCTATGAAAATTCCAGAATATTGTTAATGAATGTTTGTGTTATTTGGAGACAATAGATGAA
scaffold_2:15547281	Thhalv10012566m.g	T	A	3	0	0	0	3	0	0	1	0	0	0	6	0	0	0	0	0	0	2	AAATTCCAGAATATTGTTAATGAATGTTTGTGTTATTTGGAGACAATAGATGAATGTTGTGTTTAGCAACTTTATAGTTTAATAATCCTCAATGTTCCCCT
scaffold_2:16084425	Thhalv10013124m.g	C	G	10	0	1	0	2	0	0	9	0	6	0	10	7	0	8	0	2	0	2	TTTTTTTTTGTCGAATTTGCAGGGATACGGAACACTTCTGATGGAAGAAGCAGAGAGGATTGCTAGAAGAGAACACCGATCTAACAAAATCGGTGTGATCT
scaffold_2:16085869	n/a	G	A	0	0	1	0	0	0	0	0	0	3	0	0	1	0	1	0	3	0	2	ttgataagattcatgaagaaccagaatacttcatgcctatgaagattaaggagttggttatggagaagtggaagatatctgtgacaaggcttcaatgccag
scaffold_2:19404906	Thhalv10012932m.g	A	G	34	0	45	0	27	0	0	60	0	28	0	27	44	0	37	0	20	0	2	GTCCATGGTGCTAAGACGGCGTATCAGTTTGGAAGGACTCGGAGAGGTAGATACAGTGCAGGCACTGCGGAAGCAGCTAAGTTCTATAATTCAAGCATGTA
scaffold_2:19789580	Thhalv10012576m.g	A	G	3	0	0	0	1	0	0	4	0	1	0	0	3	0	7	0	4	0	2	TCTTGACATATTGGAAACTTTAAATCTGATGAACCAGCTTTCGGTGGAACACAGAGATTAGGGTTATCTGAAAAGCTTTCTACTAGACCTCCTCTTATCAA
scaffold_3:23973	Thhalv10028634m.g	A	G	4	0	1	0	0	0	0	2	0	4	0	3	2	0	0	0	0	0	2	AGATCTCCGCAACAATGGAGCTCCAGCTCCTGCAATGTCTGACACGTGTCAGCTAGGCTGGCCAGCCCATATTCGCTCGCACCAAGCACCGCAATTCTCCT
scaffold_3:26922	Thhalv10028875m.g	G	A	4	0	2	0	2	0	0	9	0	3	0	7	1	0	9	0	3	0	2	GAGAAGCCGGTGACCTTTACAGAAGGTGCTTCCTACAGTCTTGTTATTCTGGCTGGGCTTGGGGTCGCTGGAGCTGCTGGGTACGGAGTGTTTAAAGAGCT
scaffold_3:30323	Thhalv10028565m.g	G	T	1	0	1	0	1	0	0	2	0	5	0	1	3	0	2	0	2	0	2	ACTAGAAACAAATAAGATAACATCATCTCTCATGCATAATTCTAGGGTAAGAATCGGCACATTAACTATACGGCCAGTTCATGAACACATGTATCATGTAT
scaffold_3:36621	Thhalv10028687m.g	G	A	1	0	5	0	5	0	0	3	0	4	0	7	24	0	15	0	30	0	2	AGCTTTGGGATGAGCCAGCGCGTTCCAAGCTGGCACATCGATGGTACTCCGCCGGTCACCGTCCGCTCCACAAAAGCGGCAAATATCCCCATGTATGTACC
scaffold_3:36771	Thhalv10028687m.g	G	T	4	0	12	0	11	0	0	16	0	4	0	11	87	0	27	0	48	0	2	ATATATATCTTGTGCAGGCTAGACTACGAGGTAGCCGAGCTGACGTGGGAGAATGGGCAATTGGGGTTGCACGGCTTAGGTCCACCACGAGTGCCGGCTCA
scaffold_3:37036	Thhalv10028687m.g	G	T	12	0	32	0	34	0	0	44	0	12	0	23	186	0	72	0	82	0	2	TGGGCTCGTGTAGCGATGGTCATCACATGGCTGGTAAGAAACGAGCCAGAGTGGCTCCCGAGTGGAGCGCGAGCGGGAGCCAGCGCCTGACCATGGACACT
scaffold_3:43738	Thhalv10028362m.g	C	T	6	0	0	0	0	0	0	5	0	1	0	2	3	0	2	0	2	0	2	AACACATCTCCATCCTAAGATGAAATGATACTTGGGATGATTTTTGGAAGCAAGTTGTGCAGCTGTTTTCCACACGGATCACTAGAACTAGTAATGCATGT
scaffold_3:43757	Thhalv10028362m.g	C	G	6	0	1	0	0	0	0	5	0	1	0	2	3	0	2	0	3	0	2	ATGAAATGATACTTGGGATGATTTTTGGAAGCAAGTTGTGCAGCTGTTTTCCACACGGATCACTAGAACTAGTAATGCATGTGAGCTCATTCTCCAGAACA
scaffold_3:46687	Thhalv10028362m.g	A	T	5	0	0	0	1	0	0	3	0	2	0	1	7	0	2	0	4	0	2	AACAACCTCCGCTCCGCAAGGTTCTTCCCAGTTTACACCATCATGAAACCAGCCTCTCATACCCCAATGTCTTGGGCTTGAACTTCCAGACCTCACAGTTG
scaffold_3:47624	Thhalv10028362m.g	A	G	3	0	2	0	1	0	0	4	0	4	0	2	3	0	2	0	1	0	2	ATGGAAGGATTTCTAGCATGATGCACAGTTGACACAAAAGGTTGGCGTACATATGCATGCAAATTCTGACCAACATCAAGATGAAGTCTGTCAGTGGCAGT
scaffold_3:56939	Thhalv10029042m.g	G	T	37	0	10	0	3	0	0	23	0	28	0	39	20	0	32	0	17	0	2	GTATTTACACTCTTGGTGTGCAGCGAATCCACAACCGCGAGCACCCTTGTGGCTTAAGCCGGAGTAGGATCAGCTTTTGGGAGGAGGAAGACTCTACAAGT
scaffold_3:117588	Thhalv10028458m.g	G	A	0	0	3	0	2	0	0	3	0	0	0	1	0	0	0	0	0	0	2	TGCGTAAACATAAGGGTCCTTTATGTGAATTTGAACAGTAAAATAATCGGGGCAAAGTATTTCAAGCACGACGGCAACGTGCCTAACGGCGAAATCCGATC
scaffold_3:117596	Thhalv10028458m.g	A	T	0	0	3	0	2	0	0	3	0	0	0	1	0	0	0	0	0	0	2	CATAAGGGTCCTTTATGTGAATTTGAACAGTAAAATAATCGGGGCAAAGTATTTCAAGCACGACGGCAACGTGCCTAACGGCGAAATCCGATCACCAATTG
scaffold_3:117613	Thhalv10028458m.g	A	G	0	0	4	0	2	0	0	1	0	1	0	2	0	0	0	0	0	0	2	TGAATTTGAACAGTAAAATAATCGGGGCAAAGTATTTCAAGCACGACGGCAACGTGCCTAACGGCGAAATCCGATCACCAATTGATATCGACGGCCATGGG
scaffold_3:117615	Thhalv10028458m.g	C	G	0	0	4	0	2	0	0	1	0	1	0	2	0	0	0	0	0	0	2	AATTTGAACAGTAAAATAATCGGGGCAAAGTATTTCAAGCACGACGGCAACGTGCCTAACGGCGAAATCCGATCACCAATTGATATCGACGGCCATGGGAC
scaffold_3:188472	n/a	A	G	0	0	0	0	0	0	0	1	0	0	0	4	0	0	0	0	0	0	2	aataaaaccatatgaaatccagatacaatcgctgttgctcttcaaggaagattggaattcagaagaatctcaggtactttcctctgcagtctttttgaaag
scaffold_3:373838	Thhalv10028611m.g	C	T	2	0	0	0	0	0	0	2	0	0	0	2	0	0	0	0	0	0	2	ATGGATTGATCTGATACTTCTTGATTTCGTGCTGTACGATTGGGACAGGGCTTTAAGACCTGGTGGATTGTTGTGGATCGATGGTTTCTTTTGTCTGAAAG
scaffold_3:420218	Thhalv10028895m.g	A	C	1	0	1	0	0	0	0	3	0	0	0	3	0	0	0	0	0	0	2	AACGGAAAGCTACGTTACTATTACGGCGACGCCGACGTGGCGGTGAGCGTAGGAGAGGGCGACTTCGAGACGAGTCTAGGGTCAACGAAAGTGAAAGGGTT
scaffold_3:420227	Thhalv10028895m.g	C	A	1	0	1	0	0	0	0	3	0	0	0	3	0	0	0	0	0	0	2	CTACGTTACTATTACGGCGACGCCGACGTGGCGGTGAGCGTAGGAGAGGGCGACTTCGAGACGAGTCTAGGGTCAACGAAAGTGAAAGGGTTTGTGGAGAA
scaffold_3:420230	Thhalv10028895m.g	C	T	1	0	1	0	0	0	0	3	0	0	0	3	0	0	0	0	0	0	2	CGTTACTATTACGGCGACGCCGACGTGGCGGTGAGCGTAGGAGAGGGCGACTTCGAGACGAGTCTAGGGTCAACGAAAGTGAAAGGGTTTGTGGAGAAGCC
scaffold_3:420255	Thhalv10028895m.g	A	G	0	0	1	0	0	0	0	3	0	0	0	3	0	0	0	0	0	0	2	TGGCGGTGAGCGTAGGAGAGGGCGACTTCGAGACGAGTCTAGGGTCAACGAAAGTGAAAGGGTTTGTGGAGAAGCCGGGGAATCGGACTGTTGTGATCGTT
scaffold_3:420260	Thhalv10028895m.g	G	C	0	0	1	0	0	0	0	3	0	0	0	3	0	0	0	0	0	0	2	GTGAGCGTAGGAGAGGGCGACTTCGAGACGAGTCTAGGGTCAACGAAAGTGAAAGGGTTTGTGGAGAAGCCGGGGAATCGGACTGTTGTGATCGTTCCGAT
scaffold_3:420298	Thhalv10028895m.g	T	C	0	0	1	0	0	0	0	2	0	0	0	3	0	0	0	0	0	0	2	GTCAACGAAAGTGAAAGGGTTTGTGGAGAAGCCGGGGAATCGGACTGTTGTGATCGTTCCGATCAAAGTGAAGAAACAAGAGGTGGATGATCCGACGGTTA
scaffold_3:556823	Thhalv10028952m.g	T	A	4	0	0	0	0	0	0	0	0	0	0	3	0	0	0	0	0	0	2	GGTTCGCTTACCGTTGTTTGCGCCAAGAGCAGTTCCAGAGGAGTGGTGCATCGAATGCTGCAGTCCACTGTTATTAGTGAAAGCCATTGGTCTAATCCCCA
scaffold_3:584775	n/a	G	T	3	0	1	0	1	0	0	1	0	2	0	0	0	0	0	0	0	0	2	AGCAGAATTAGAACGTCGGCTAGTGCCGGCGGTGAATGTTCGTAGTCGAGGCCGTCGTCGGAGAGTTCGATGAACCAATTGGCTACTTGAAGTTAAAGGGA
scaffold_3:584778	n/a	G	T	3	0	1	0	1	0	0	1	0	2	0	0	0	0	0	0	0	0	2	AGAATTAGAACGTCGGCTAGTGCCGGCGGTGAATGTTCGTAGTCGAGGCCGTCGTCGGAGAGTTCGATGAACCAATTGGCTACTTGAAGTTAAAGGGACGA
scaffold_3:584780	n/a	C	T	3	0	1	0	1	0	0	1	0	2	0	0	0	0	0	0	0	0	2	AATTAGAACGTCGGCTAGTGCCGGCGGTGAATGTTCGTAGTCGAGGCCGTCGTCGGAGAGTTCGATGAACCAATTGGCTACTTGAAGTTAAAGGGACGACT
scaffold_3:584803	n/a	T	A	3	0	2	0	1	0	0	1	0	2	0	0	0	0	0	0	0	0	2	GCGGTGAATGTTCGTAGTCGAGGCCGTCGTCGGAGAGTTCGATGAACCAATTGGCTACTTGAAGTTAAAGGGACGACTCACAGAGAAGGACTAGAAAAAGT
scaffold_3:584858	n/a	C	A	4	0	2	0	1	0	0	2	0	2	0	0	0	0	0	0	0	0	2	TACTTGAAGTTAAAGGGACGACTCACAGAGAAGGACTAGAAAAAGTTCACCGATATGAAGAAGTCGCACATGGAACTCGATCTCGATTCGTTCCTAGTATC
scaffold_3:584942	Thhalv10028358m.g	A	C	4	0	2	0	2	0	0	2	0	3	0	0	0	0	0	0	0	0	2	GATTCGTTCCTAGTATCGGACTCGGATTCCGAATCCGATTTGGATTCTTCATCCGTTCCTCACCGTACAGTCGACGAAATTCTCAACGCTTCCAGTTCTTC
scaffold_3:584981	Thhalv10028358m.g	T	G	4	0	2	0	2	0	0	2	0	3	0	1	0	0	0	0	0	0	2	TTGGATTCTTCATCCGTTCCTCACCGTACAGTCGACGAAATTCTCAACGCTTCCAGTTCTTCATCTCCGTCGTCTTCTCCTCCTTCATCTCCGCCGTTGAT
scaffold_3:689327	Thhalv10028974m.g	A	T	0	0	0	0	0	0	0	5	0	1	0	5	0	0	0	0	0	0	2	ATCTGAACCCAAAAAAAAAGATTACAAATGTGTTGAGATGAATATTCCAAACCTCCAAGTAGTTCTTTAGGGAAGTTATCAGCTCTAAGAACAAGATAATC
scaffold_3:689881	Thhalv10028974m.g	T	C	1	0	0	0	0	0	0	4	0	2	0	5	0	0	0	0	0	0	2	ATACTCAGAGCCACTGCCTCCAAGCCCTCCTCTTCTTCCTCGACCTCCTCTTCTATAATCCATCTTCAAAACACTGAGGGAAAATCGATAAAATTCCCGAT
scaffold_3:689896	n/a	T	A	1	0	0	0	0	0	0	4	0	2	0	4	0	0	0	0	0	0	2	GCCTCCAAGCCCTCCTCTTCTTCCTCGACCTCCTCTTCTATAATCCATCTTCAAAACACTGAGGGAAAATCGATAAAATTCCCGATGGGTTTTCGATTCCG
scaffold_3:689903	n/a	A	G	1	0	0	0	0	0	0	3	0	2	0	4	0	0	0	0	0	0	2	AGCCCTCCTCTTCTTCCTCGACCTCCTCTTCTATAATCCATCTTCAAAACACTGAGGGAAAATCGATAAAATTCCCGATGGGTTTTCGATTCCGAATTCAC
scaffold_3:689942	n/a	T	G	0	0	0	0	0	0	0	2	0	2	0	2	0	0	0	0	0	0	2	ATCTTCAAAACACTGAGGGAAAATCGATAAAATTCCCGATGGGTTTTCGATTCCGAATTCACCGTCTTCTTCGATTACAGGTCCTGGATAATTATTCCTGC
scaffold_3:689943	n/a	T	C	0	0	0	0	0	0	0	2	0	2	0	2	0	0	0	0	0	0	2	TCTTCAAAACACTGAGGGAAAATCGATAAAATTCCCGATGGGTTTTCGATTCCGAATTCACCGTCTTCTTCGATTACAGGTCCTGGATAATTATTCCTGCT
scaffold_3:689947	n/a	A	G	0	0	0	0	0	0	0	3	0	2	0	4	0	0	0	0	0	0	2	CAAAACACTGAGGGAAAATCGATAAAATTCCCGATGGGTTTTCGATTCCGAATTCACCGTCTTCTTCGATTACAGGTCCTGGATAATTATTCCTGCTTGGA
scaffold_3:782189	Thhalv10028616m.g	A	C	4	0	1	0	2	0	0	3	0	0	0	1	0	0	0	0	0	0	2	CCGTCAGCCACCGCCATGGCCGCAACCACCTCCGCCGCAGCCGCCATGCTATTATCAGGCTCCACCACCAGCAACCTCCACCAAACTCTCTCTACCCCCTC
scaffold_3:782705	Thhalv10028616m.g	T	C	2	0	0	0	0	0	0	1	0	0	0	3	0	0	0	0	0	0	2	GGAAGCAGTAACGGAGATTCGCCACAGCTTCCACAGTCTTGCACAACGTTTTCCACCAACTAAATTAGTACTTTAGTACGTTtatataattatatatataa
scaffold_3:842931	Thhalv10029172m.g	T	C	20	0	7	0	4	0	0	2	0	5	0	0	0	0	0	0	0	0	2	GATCTCGTGAAACTCACCGCCCCAAGAGCGAGATCCGTACGACGCGACGGTCAAAAGCTCTCCCGATTGAGAAACCGCCGGGCTAAAATCGGCGGTGTCTA
scaffold_3:861021	Thhalv10028983m.g	A	T	19	0	10	0	8	0	0	4	0	2	0	10	16	0	13	0	1	0	2	TACGAAATCTTGACTTTCTCTGTTTCATAAAATTCTAGGCTTTATTGAAAATCGGGATTCGAGGTGTTACTGTATCGGATGTACGAGGGTTTGGTGCACAA
scaffold_3:872531	Thhalv10028577m.g	T	C	16	0	6	0	5	0	0	23	0	17	0	111	0	0	0	0	0	0	2	ACAGCCACGGGAATGATGACGTCACTAACCTCTGCGAACAAAGGACTAAATCTAAGCAAGTGAGGTTCTCTACAAGTGGTTCCTTCAGGACAAACCACGAG
scaffold_3:873016	Thhalv10028577m.g	A	G	6	0	3	0	4	0	0	12	0	9	0	81	0	0	0	0	0	0	2	TAGTGTTGGTTTGATTGCGAGACGGCTATCGTGGAAAATCAATGGTTTAGAGTATTGGTTTTGTGGTAGGGTTTGCCAGCTTCTCTTGTCGGATTTCTTCA
scaffold_3:874163	Thhalv10028577m.g	C	A	6	0	1	0	2	0	0	10	0	17	0	45	0	0	0	0	0	0	2	CTCACACCAATCCTCTTCCCTCCTTTCCTCAACACTTTGAACATATCGAGCCCGACATCTTCTAGAAAGTACTTAGGCAAAACTCCTCTTCCCGCTCTAAA
scaffold_3:874166	Thhalv10028577m.g	G	C	6	0	1	0	2	0	0	10	0	17	0	45	0	0	0	0	0	0	2	ACACCAATCCTCTTCCCTCCTTTCCTCAACACTTTGAACATATCGAGCCCGACATCTTCTAGAAAGTACTTAGGCAAAACTCCTCTTCCCGCTCTAAAACC
scaffold_3:874259	Thhalv10028577m.g	A	G	4	0	4	0	6	0	0	4	0	6	0	38	0	0	0	0	0	0	2	CTAAAACCATCTTTCTTGACCCCAAAGAAGCTCACCATCACCATCACTTTAACACCCATCTCGCGGCTCATGATCAAACTTATCAATGGATAGAGAATGAA
scaffold_3:1003706	Thhalv10029461m.g	C	T	2	0	0	0	1	0	0	11	0	3	0	0	0	0	0	0	0	0	2	ACTAATGAATCGTCTTTGAAGTTAGGATCAACTAGGTCGAGACCGTTGCCCTCATTCCATCTTCTCCACACCTGTTACATAAAATTATATCGATCAGTGCT
scaffold_3:1016641	Thhalv10028572m.g	G	A	4	0	0	0	1	0	0	3	0	1	0	1	0	0	0	0	0	0	2	ATAAAGTTGAATTGACCAGGAGGAACGTTAGTGCTTCCGAACTGGAAACCGGATTGCGGAGCGTGATTTTCATCGTTGCCTACTTCTTCTTCATCGTCTTC
scaffold_3:1057067	Thhalv10028655m.g	A	G	1	0	0	0	0	0	0	0	0	0	0	4	0	0	0	0	0	0	2	AGCAGAGATCGCCGCTTACAGAGAACTCCGGTGAAGGCAAGAGAGATATCAGTGATCTGAGCGGGAATTGGAGTTCCGGTGAACTTCTAGGGATAAGATTG
scaffold_3:1126424	Thhalv10029091m.g	C	A	9	0	9	0	11	0	0	9	0	0	0	17	0	0	0	0	0	0	2	CTTTCTTCTTTTTTTCGCCGCCGCAGAAGGAGAGATTTATCCGAGAATTGCAAATGTTAATATCTGCGGCAACGAGATTGAAAGAAACTTGGTGTCGTCTG
scaffold_3:1126426	Thhalv10029091m.g	A	G	9	0	9	0	11	0	0	9	0	0	0	17	0	0	0	0	0	0	2	TTCTTCTTTTTTTCGCCGCCGCAGAAGGAGAGATTTATCCGAGAATTGCAAATGTTAATATCTGCGGCAACGAGATTGAAAGAAACTTGGTGTCGTCTGTG
scaffold_3:1126467	Thhalv10029091m.g	G	T	8	0	9	0	11	0	0	8	0	0	0	15	0	0	0	0	0	0	2	AGAATTGCAAATGTTAATATCTGCGGCAACGAGATTGAAAGAAACTTGGTGTCGTCTGTGTTCTCTCTCTCTCAAACTTTTCGAAATTGGCTTGAGGGATG
scaffold_3:1126485	Thhalv10029091m.g	C	T	6	0	5	0	7	0	0	7	0	0	0	12	0	0	0	0	0	0	2	ATCTGCGGCAACGAGATTGAAAGAAACTTGGTGTCGTCTGTGTTCTCTCTCTCTCAAACTTTTCGAAATTGGCTTGAGGGATGTGAAATGAGAGAGACGAG
scaffold_3:1288241	Thhalv10028372m.g	G	A	2	0	1	0	0	0	0	0	0	3	0	0	0	0	0	0	0	0	2	ATATTTCAGATTCTAGATTTGAGAGTCTCTCCAAATTCTTCTCAAACTGAGCTAACCTAGCTTCTTTCTCAGCCTCCATTCTAGAAAGTGAATCTTTTAGA
scaffold_3:1358350	Thhalv10028579m.g	A	G	3	0	0	0	1	0	0	1	0	1	0	1	1	0	1	0	2	0	2	TATGGATTTTCTATCCATTAATATGAGATTGTAAAGGTGTAGGCTTCTCAAGAGACCCCTAATGGAGAAGGATAGTAGTGTCGATCAGAAGATCAAACACA
scaffold_3:1707972	n/a	A	G	4	0	1	0	2	0	0	1	0	4	0	0	2	0	1	0	1	0	2	AAGCCTCTCAATGGCTGATTGTTTGGCTGACAGTAATGACCAAGGCAATGAAAACCTTCTTGTATCCGTTTATTGCTTGAAAAATGAGTGTATGTTACCTC
scaffold_3:1711307	Thhalv10028812m.g	G	A	7	0	7	0	3	0	0	5	0	6	0	9	4	0	1	0	4	0	2	ATTATTTCTCAAGAATGGCTCACCGTGGCTAAGCAAATCCATCACTATACGGATGATTTTTCAACTGTAGAGTTTTATATCTCTTTTTTGTTTTTCTTGTT
scaffold_3:1777382	Thhalv10028559m.g	C	A	2	0	2	0	0	0	0	3	0	0	0	1	0	0	0	0	0	0	2	TTTGCTTTCACTAGACAAGAAGCTATCTTCATTTGGTGGCTTTTCAGGGCCAAATGCAGAGGAGTATCTCCATCTCTGTCTTTCACAAAATATAGATCAAG
scaffold_3:1778313	Thhalv10028914m.g	A	T	1	0	1	0	1	0	0	3	0	0	0	1	0	0	0	0	0	0	2	CAAAGTAACCTTTATAACCTCGATTACGGAGCTGTGACTTTAAAGTTTAGAGTGAATGGTAATACAAAGTCAACTTAATATCTACCCCAATATCAACTACT
scaffold_3:1778369	Thhalv10028914m.g	A	T	1	0	2	0	1	0	0	3	0	1	0	1	0	0	1	0	0	0	2	TGGTAATACAAAGTCAACTTAATATCTACCCCAATATCAACTACTTAAAAAATGAAAAGTCTAGTTCTTAATTTTCTCACCCATGAGCTAATTATACATAC
scaffold_3:1780039	Thhalv10028914m.g	C	T	0	0	0	0	3	0	0	1	0	1	0	3	0	0	0	0	0	0	2	AAGAGAAAGAGAGAGACGAGAATTAGAAATACTAACCAGATAATCGGCGTCTGGATAAACCCCAAAGTACTGTATCGATATGTGAACAGAGATTGAGATGA
scaffold_3:1780068	Thhalv10028914m.g	A	G	0	0	0	0	2	0	0	1	0	1	0	3	0	0	0	0	0	0	2	TACTAACCAGATAATCGGCGTCTGGATAAACCCCAAAGTACTGTATCGATATGTGAACAGAGATTGAGATGAGGAAGGAGAGAAAAAGTGTTTAGCACAAA
scaffold_3:1780069	n/a	T	A	0	0	0	0	2	0	0	1	0	1	0	3	0	0	0	0	0	0	2	ACTAACCAGATAATCGGCGTCTGGATAAACCCCAAAGTACTGTATCGATATGTGAACAGAGATTGAGATGAGGAAGGAGAGAAAAAGTGTTTAGCACAAAA
scaffold_3:1812678	Thhalv10028360m.g	A	T	5	0	1	0	1	0	0	7	0	4	0	4	1	0	2	0	2	0	2	ACACCGGTCAACCCTATCTGCCTTCTCTTTCAGGCGAAAACGCTTTCCTAAACGGCGTCGTAAAACCCATTTACGACACAATCCAAGCTGAGATTGAAGCG
scaffold_3:1821398	Thhalv10029480m.g	A	C	44	0	12	0	22	0	0	42	0	25	0	42	20	0	8	0	8	0	2	ACCTGATATGCATTCCTTGTCCATATATTCAGGACTTTGCCGAAGATATCAAAAGAAGAATTCGGACTAATATTTGATGAGCTTGACGATACTCGTGACTT
scaffold_3:1838723	Thhalv10028809m.g	A	G	5	0	2	0	0	0	0	0	0	1	0	3	0	0	0	0	0	0	2	CAGCCATTGACACCAATCCTCTTCCCGTCTTTCTCTCTCAATTTACAATGAAAAGGTAAAAACTTTTGGTTTTTCAGTTTTTCAATTATTGTTCTCTGATG
scaffold_3:1839770	Thhalv10028809m.g	A	G	3	0	1	0	0	0	0	0	0	0	0	6	1	0	1	0	0	0	2	TACATTTCTAGGGAAGGAATCCATGTACAGCTTGCTCACGATGGATTAAGACTTCCAATAAACCTATGAGCAAATTGCTAAATCCCAAAGTTACAAAAAAG
scaffold_3:1864181	Thhalv10028845m.g	C	G	2	0	0	0	0	0	0	1	0	0	0	2	0	0	1	0	0	0	2	TGCAGGCCAGTCTTGTCCAAATCTGAAAACATTGAGGCTAATTTCTAACCCTGACCCCAAGTTTAATGACGAAGAGTTTAATGACGAAGAAGCTCTAGCAA
scaffold_3:1990055	Thhalv10028630m.g	T	C	59	0	26	0	47	0	0	66	0	31	0	55	23	0	23	0	14	0	2	ACGAGAGGAACGTGGGTTTTGATTCTGTGCGATGCGGTCGTATTCGTCCATCATGTTCTCTACATCTTCGTCCGTTGATACGGAGATCAACGCGTCAAGAT
scaffold_3:2009245	Thhalv10028692m.g	T	C	11	0	4	0	4	0	0	4	0	1	0	0	3	0	4	0	1	0	2	GGGAAGTTTCAAGCAACGGTTGTTTGCTGTATTCTTGGAATCGGAGCTCTTGTTTCTTGGAACAGTATGCTCACTATCGCAGATTACTACTACCAAGTTTT
scaffold_3:2009796	Thhalv10028692m.g	C	T	10	0	3	0	5	0	0	7	0	2	0	9	4	0	4	0	6	0	2	GTTCAAGGAGGAATGATCGGTGATTTATCATTGATGTGCCCTGAATTCATCCAGGTTTATCAATTTATAACAAGTTTTTAAGATCTTGGTTTAGATTAACC
scaffold_3:2108227	Thhalv10029502m.g	G	A	0	0	0	0	0	0	0	1	0	2	0	2	0	0	0	0	0	0	2	CTGATCGATTTGGGGAAAAAAATCCCCTGAAATGTCTTTAGGGCAAAAGAGTTCGGTGGATCCTGGTGCGATGCTTACTTCTCTCTTGAACAAGCGAGAGA
scaffold_3:2172183	Thhalv10028367m.g	C	T	10	0	4	0	1	0	0	8	0	11	0	5	3	0	8	0	2	0	2	ATGCAGCTTCAGGACTTACGTAGGCAGAAAAATTGGAAACTGGCGAGCAGCTAAGTGATATTGCATCGCTGGATTCTTGATCTGTGGGCTTCTTCCCTTGC
scaffold_3:2411403	Thhalv10028430m.g	A	C	24	0	2	0	6	0	0	3	0	0	0	0	0	0	0	0	0	0	2	ACCTTTGATTCCGGTGTGTGGCGACTTTCTCTTCCAAGAACAGATTAAACAAACAAATATGAAGAAATTAACGATTGCAGGGACCACAATGACTGCAATGT
scaffold_3:2411436	Thhalv10028430m.g	C	T	27	0	2	0	5	0	0	3	0	0	0	0	0	0	0	0	0	0	2	CCAAGAACAGATTAAACAAACAAATATGAAGAAATTAACGATTGCAGGGACCACAATGACTGCAATGTTTCTTCCTTTAAGACCTTTATCGTCTGTCTCGC
scaffold_3:2421880	Thhalv10028500m.g	C	T	20	0	4	0	15	0	0	0	0	0	0	4	0	0	0	0	0	0	2	GAAAGAAGCTTACATAAGCTGCAAGTCCTTCCCCTTCAAAACTATTGTTTCTTTCACCACTTATCATCTCTAAAAGCATAACACCGAAGCTATATACATCA
scaffold_3:2446947	n/a	A	T	1	0	1	0	0	0	0	3	0	0	0	0	0	0	0	0	0	0	2	TAAAACAGATACTCTCTTAAATACTCTCTTCAATATATTGATTAACACAAATTTATAACTCAACGAGAACTCAACTCAGTGAAGATATTGCTCATTGACAT
scaffold_3:2446963	Thhalv10028504m.g	G	C	1	0	1	0	0	0	0	3	0	0	0	0	0	0	0	0	0	0	2	TTAAATACTCTCTTCAATATATTGATTAACACAAATTTATAACTCAACGAGAACTCAACTCAGTGAAGATATTGCTCATTGACATTGTACCATCTTCAGAT
scaffold_3:2446968	Thhalv10028504m.g	C	T	1	0	1	0	0	0	0	3	0	0	0	0	0	0	0	0	0	0	2	TACTCTCTTCAATATATTGATTAACACAAATTTATAACTCAACGAGAACTCAACTCAGTGAAGATATTGCTCATTGACATTGTACCATCTTCAGATTGGGA
scaffold_3:2446982	Thhalv10028504m.g	T	C	2	0	1	0	0	0	0	3	0	0	0	0	0	0	0	0	0	0	2	TATTGATTAACACAAATTTATAACTCAACGAGAACTCAACTCAGTGAAGATATTGCTCATTGACATTGTACCATCTTCAGATTGGGATTGATTCCATGTGA
scaffold_3:2447169	Thhalv10028504m.g	G	A	2	0	1	0	0	0	0	8	0	0	0	5	0	0	0	0	0	0	2	TTCTCTTGAACACACAACAAACCAATATGGATCAATTTATTGATCTCGTTGCTCGGATTCTCCACCAAGAAAGGATCAATTATAATCTCAGACCTTCCTTC
scaffold_3:2447358	Thhalv10028504m.g	C	G	1	0	1	0	0	0	0	6	0	1	0	4	0	0	0	0	0	0	2	atatatatatatatatGTGAAGAAGTAACTTACGAAAGCTGCAAGTCCTTCTCCTTCGAAGCTATTGTTTCTTTGTCCACTTATCATCTCTAGAAGCATAA
scaffold_3:2447368	Thhalv10028504m.g	G	A	1	0	1	0	0	0	0	6	0	1	0	4	0	0	0	0	0	0	2	atatatGTGAAGAAGTAACTTACGAAAGCTGCAAGTCCTTCTCCTTCGAAGCTATTGTTTCTTTGTCCACTTATCATCTCTAGAAGCATAACACCGAAGCT
scaffold_3:2447560	Thhalv10028504m.g	A	T	3	0	1	0	0	0	0	5	0	1	0	2	0	0	0	0	0	0	2	ATATTTATGTGTATGGTTAATTAAGTTATATATTCTTACCGGGTTCCAGCAATTCGTCTTGTTTCAGCTCGAGTCTCATCAGTGTCAAACAACCTTGCTGT
scaffold_3:2447620	Thhalv10028504m.g	T	A	3	0	1	0	2	0	0	2	0	0	0	1	0	0	0	0	0	0	2	GTTTCAGCTCGAGTCTCATCAGTGTCAAACAACCTTGCTGTCCCAAAGTCTGCAACTTTAGGGTTCATCTCAGCGTCTAAAAGGATGTTGCTAGCCTTCAA
scaffold_3:2447768	Thhalv10028504m.g	A	T	1	0	2	0	4	0	0	7	0	1	0	0	0	0	0	0	0	0	2	GACCTCGAGCAACGCCTTCTATAATTTTAAACCTCACCTCCCATGTAAGAAGCGAACGCTTCTCTTCATCTGCGGATTTCAAAGAAACTTTTTATTGCTAA
scaffold_3:2447785	Thhalv10028504m.g	A	G	1	0	2	0	4	0	0	7	0	1	0	0	0	0	0	0	0	0	2	TCTATAATTTTAAACCTCACCTCCCATGTAAGAAGCGAACGCTTCTCTTCATCTGCGGATTTCAAAGAAACTTTTTATTGCTAAGAGTTTCTAAAACGATT
scaffold_3:2448069	Thhalv10028504m.g	A	G	0	0	3	0	3	0	0	11	0	0	0	0	0	0	0	0	0	0	2	TTCTGAACCTCTTGTTAATCTCTTCACCGCTATCTCTATCCCGTTTAGTAATATCCCCTGAAACCGGTTCTCAAGATCTGTTACCCATCCAAGACCAAGAT
scaffold_3:2449087	Thhalv10028504m.g	T	A	1	0	1	0	0	0	0	3	0	1	0	1	0	0	0	0	0	0	2	TGAGGAACGTACAAGACAAGAAACACTGTCTTCATTGTTATTTCCCCAAATGAAGGAATCCGTGCGGTTTAGACAAGTACTTTGTGTGAGCTGAGCCAAAG
scaffold_3:2449126	Thhalv10028504m.g	G	A	1	0	0	0	0	0	0	3	0	1	0	1	0	0	0	0	0	0	2	ATTTCCCCAAATGAAGGAATCCGTGCGGTTTAGACAAGTACTTTGTGTGAGCTGAGCCAAAGTTTCGACACAACTCAAACAATCTTGTCGCTTGTAGCCTC
scaffold_3:2449137	Thhalv10028504m.g	G	T	1	0	0	0	0	0	0	2	0	1	0	1	0	0	0	0	0	0	2	TGAAGGAATCCGTGCGGTTTAGACAAGTACTTTGTGTGAGCTGAGCCAAAGTTTCGACACAACTCAAACAATCTTGTCGCTTGTAGCCTCTTGCGCAGAGG
scaffold_3:2449141	Thhalv10028504m.g	C	T	1	0	0	0	0	0	0	2	0	1	0	1	0	0	0	0	0	0	2	GGAATCCGTGCGGTTTAGACAAGTACTTTGTGTGAGCTGAGCCAAAGTTTCGACACAACTCAAACAATCTTGTCGCTTGTAGCCTCTTGCGCAGAGGACAA
scaffold_3:2449221	Thhalv10028504m.g	A	C	1	0	0	0	0	0	0	3	0	1	0	2	0	0	0	0	0	0	2	AGCCTCTTGCGCAGAGGACAATGGCGTTAACTCTGTTTGGGTTTTGGCCGAGTGAAGCGTAGTAGAATCCGCCGTTACTAACGACTTTATTAGCAAGATTC
scaffold_3:2449231	Thhalv10028504m.g	A	T	1	0	0	0	0	0	0	3	0	1	0	2	0	0	0	0	0	0	2	GCAGAGGACAATGGCGTTAACTCTGTTTGGGTTTTGGCCGAGTGAAGCGTAGTAGAATCCGCCGTTACTAACGACTTTATTAGCAAGATTCGAGAAGAGTT
scaffold_3:2449259	Thhalv10028504m.g	A	T	1	0	0	0	0	0	0	2	0	1	0	2	0	0	0	0	0	0	2	GGGTTTTGGCCGAGTGAAGCGTAGTAGAATCCGCCGTTACTAACGACTTTATTAGCAAGATTCGAGAAGAGTTTGCGGCGATTCTGAGCGTAGCTGCCGTT
scaffold_3:2449269	Thhalv10028504m.g	T	G	1	0	0	0	0	0	0	2	0	1	0	2	0	0	0	0	0	0	2	CGAGTGAAGCGTAGTAGAATCCGCCGTTACTAACGACTTTATTAGCAAGATTCGAGAAGAGTTTGCGGCGATTCTGAGCGTAGCTGCCGTTGCCGTTGAAG
scaffold_3:2449271	Thhalv10028504m.g	C	A	1	0	0	0	0	0	0	2	0	1	0	2	0	0	0	0	0	0	2	AGTGAAGCGTAGTAGAATCCGCCGTTACTAACGACTTTATTAGCAAGATTCGAGAAGAGTTTGCGGCGATTCTGAGCGTAGCTGCCGTTGCCGTTGAAGGA
scaffold_3:2456541	Thhalv10028503m.g	G	T	8	0	3	0	2	0	0	1	0	0	0	3	0	0	0	0	0	0	2	TATCAAAATCTTGATGTGGGCCGGTCAATGATCTTATACCGGTTTCAGGGGATTTTACCAAGCGGACAAGAGATAGCTGTAAAGAGATTAGCTGGAGGTTC
scaffold_3:2456547	Thhalv10028503m.g	A	G	8	0	3	0	2	0	0	1	0	0	0	3	0	0	0	0	0	0	2	AATCTTGATGTGGGCCGGTCAATGATCTTATACCGGTTTCAGGGGATTTTACCAAGCGGACAAGAGATAGCTGTAAAGAGATTAGCTGGAGGTTCAGGACA
scaffold_3:2456550	Thhalv10028503m.g	A	G	9	0	3	0	2	0	0	1	0	0	0	3	0	0	0	0	0	0	2	CTTGATGTGGGCCGGTCAATGATCTTATACCGGTTTCAGGGGATTTTACCAAGCGGACAAGAGATAGCTGTAAAGAGATTAGCTGGAGGTTCAGGACAAGG
scaffold_3:2542490	Thhalv10028833m.g	C	T	1	0	0	0	1	0	0	2	0	1	0	2	0	0	0	0	0	0	2	CAATAACTCAAGAAATTTACTCTCTTTCTTCTACCTCGATACAGAGTGTTCTCATCAATTTTGATCCAATTAGAAGTATTTAAAACTGTCTAAAGATAAAT
scaffold_3:2542627	Thhalv10028833m.g	C	T	1	0	0	0	0	0	0	3	0	0	0	1	0	0	0	0	0	0	2	GAACTCCAGATCCAAACATGACTAATGACGATCCTCACACTTAATTATATCACCATTAACATCAACAACCAAAGAACATCGATTGAATCACAAAAATCCAA
scaffold_3:2584203	Thhalv10028756m.g	G	A	0	0	0	0	0	0	0	2	0	2	0	1	0	0	0	0	0	0	2	AACAGTAATGACAGAAAAACGTggcaaaatggtcgctgatttgcgactacgttacaactacatttcccgactaaaaatacagtcgccatatagtcgcaaat
scaffold_3:2584215	Thhalv10028756m.g	T	C	0	0	0	0	0	0	0	2	0	2	0	1	0	0	0	0	0	0	2	AGAAAAACGTggcaaaatggtcgctgatttgcgactacgttacaactacatttcccgactaaaaatacagtcgccatatagtcgcaaattgagactgattt
scaffold_3:2584234	Thhalv10028756m.g	G	A	1	0	0	0	0	0	0	2	0	2	0	1	0	0	0	0	0	0	2	gtcgctgatttgcgactacgttacaactacatttcccgactaaaaatacagtcgccatatagtcgcaaattgagactgatttgcgactatccctaaaaatt
scaffold_3:2584237	Thhalv10028756m.g	G	A	1	0	0	0	0	0	0	2	0	2	0	1	0	0	0	0	0	0	2	gctgatttgcgactacgttacaactacatttcccgactaaaaatacagtcgccatatagtcgcaaattgagactgatttgcgactatccctaaaaattgaa
scaffold_3:2584476	Thhalv10028756m.g	C	T	3	0	1	0	1	0	0	1	0	2	0	2	0	0	0	0	0	0	2	tttgcgaccaacattgtggtcgcaaacggtagtcgcaaaaactgtgttttcttgtagtgACATGCGATATGACGAAATAACTCTTTATCTTCTTCGCTACT
scaffold_3:3151204	Thhalv10029144m.g	G	C	6	0	4	0	3	0	0	4	0	1	0	3	0	0	0	0	0	0	2	CGTTTGATCCTTCTTGCTTTAGTCAGCTTCGCTACGTAGACCGTTGTGGAGCGAACCCGAACTAGAGTAACGGCTAAAGCGGTTTGAGCTAGCCGGTTTTC
scaffold_3:3411116	Thhalv10028393m.g	A	C	2	0	0	0	1	0	0	3	0	0	0	1	0	0	0	0	0	0	2	TTTTTACATTGGAGATGGTAAATACTGTACACTCTATGTTGCGTCCATTCAACAGAGTTGAAGTAGAAACTAAGAGATTTGTACTTTTTTGAGCCATCCAA
scaffold_3:3414943	Thhalv10029472m.g	G	T	0	0	3	0	0	0	0	1	0	1	0	2	0	0	0	0	0	0	2	TCTTTCATTGACGACAAACTCCGTCGAGGGGATAATCTAACTGCGCTTTTGGATAGAATCGAGAAATCGAAGATTGCAATCATCGTCTTCTCCAAGAACTG
scaffold_3:3608940	Thhalv10028629m.g	C	T	1	0	0	0	0	0	0	3	0	0	0	3	1	0	1	0	2	0	2	CAAATCAACCATGGAAGAAGATCCTCCAGGAGACAATCAGACGGCGAAGTCGGCATCTCAGCTGAATCTTCCGCCGTCGATGAATCGACCGACGGTCTCAC
scaffold_3:3611190	Thhalv10028629m.g	A	T	2	0	2	0	1	0	0	0	0	1	0	2	2	0	6	0	6	0	2	GTGAATGAGCTTGTGAGCACCCACGGATATTCCCAAAACCAAATCATCGTATGGAAATATCCAACCATGTCTAAAGTAAGATGAATTCTGTGTTCTTTGTT
scaffold_3:3700071	Thhalv10029240m.g	A	G	3	0	0	0	0	0	0	0	0	0	0	3	0	0	0	0	0	0	2	CGCCATGGGAGGGTATCAACCACACCATTCATGGGCCAAGAAAGGATCTCATCCTCGTGGCCAGGTAAAGACTTCCACTTTTCAATATATATAAATACATA
scaffold_3:3726884	Thhalv10028643m.g	A	C	3	0	0	0	4	0	0	5	0	0	0	1	2	0	3	0	1	0	2	GAACCTTTGATTTCAATATCTGGAGAAGAAGATCTTTCCTTTTCATTCGAAAATGGCGAAGAACGTTGGGATTTTGGCTATGGACATCTATTTCCCTCCCA
scaffold_3:3727718	Thhalv10028643m.g	T	C	6	0	2	0	5	0	0	12	0	7	0	5	3	0	6	0	4	0	2	ATAGGAAGCTTTGGAAGCTCATGATGGAGCAAGCAAAGGGAAATACACGATTGGACTTGGCCAAGATTGCTTAGCATTTTGCACAGAGCTTGAAGATGTAA
scaffold_3:3728438	Thhalv10028643m.g	C	G	17	0	6	0	3	0	0	10	0	6	0	8	8	0	9	0	3	0	2	GCTCCTATCGTTTTCGAAAGCAAATTGAGAGGGAGTCACATGGCTCATGTCTATGACTTTTACAAGCCAAATCTTGCTAGCGAGTACCCGGTAATCTTCAA
scaffold_3:3730017	Thhalv10028643m.g	T	G	3	0	1	0	1	0	0	5	0	3	0	3	0	0	3	0	3	0	2	GAGAAGTAAAAAATAATCATAAATCACCTGAAAGATGTGCACTCTTCTGTTGCTTTCCATCATTCTAAACGTTTTTATAAGTTTGTTGTTACTTTGATTTA
scaffold_3:3769459	Thhalv10029518m.g	T	C	1	0	0	0	0	0	0	1	0	0	0	4	0	0	0	0	0	0	2	ATGGAGGAGAATTTCATTACTGGTTCCGAGTTTTCTGTAGAAGATGTAAATTTAAGGTGGAAGAAGAGAGAGGAACTCAATTTGCGTCTTGCTAAATTCCT
scaffold_3:3788634	Thhalv10028387m.g	C	T	8	0	4	0	1	0	0	4	0	1	0	1	39	0	7	0	22	0	2	CTTCTTGATTGGTACTGGAGTAGCGATACAGGGAAGAACGTGAGGCATCTCATTTGTGACGTTTTGAAATACAGATGTAAACTTAGAATGGCAGGGGACTT
scaffold_3:3790994	Thhalv10028387m.g and/or Thhalv10028709m.g	G	T	3	0	1	0	1	0	0	0	0	2	0	3	4	0	4	0	1	0	2	ATCTTAAGAGCCTTCCTAATATTACAAATCAAGGGAACAAAAAATAGAGAGGATGGCTCAATTAAAGATTATAAAGATGGTACAGTAAAGATCTCAGCTGG
scaffold_3:3835999	Thhalv10028549m.g	A	C	16	0	4	0	8	0	0	11	0	5	0	8	6	0	10	0	6	0	2	TTTGCTATGTCATCATCATCTCCCATGTGAGACGGCCTCTCTTCAGGCAAAGGATTACTTGATCCCTATAAAAGAAATAAAATTTTGCTAAATCGATATGC
scaffold_3:3836188	Thhalv10028549m.g	G	A	17	0	3	0	4	0	0	16	0	10	0	2	7	0	5	0	8	0	2	CTCGGATCATCTCTTCTTCTATATCATTGTAATCTTGAGCATTATTGGGTGCAGGAGCAGCATGTATACCTTGCCTACTTCTTGTTGTTGGTACAAAGCTA
scaffold_3:4329028	Thhalv10028496m.g	C	G	0	0	0	0	0	0	0	7	0	1	0	0	0	0	0	0	0	0	2	TCTTACAATATACTGTAGTAACGAAGCATCTCTCGAACTCAAATCAAAATCAAATTTAAATATGAATCACATTCTAATGAGGATAAAAAAATATAGAACAA
scaffold_3:4329034	Thhalv10028496m.g	T	A	0	0	0	0	0	0	0	8	0	1	0	0	0	0	0	0	0	0	2	AATATACTGTAGTAACGAAGCATCTCTCGAACTCAAATCAAAATCAAATTTAAATATGAATCACATTCTAATGAGGATAAAAAAATATAGAACAAGGAACC
scaffold_3:4329037	Thhalv10028496m.g	A	C	0	0	0	0	0	0	0	8	0	1	0	0	0	0	0	0	0	0	2	ATACTGTAGTAACGAAGCATCTCTCGAACTCAAATCAAAATCAAATTTAAATATGAATCACATTCTAATGAGGATAAAAAAATATAGAACAAGGAACCGAT
scaffold_3:4329046	Thhalv10028496m.g	A	C	0	0	0	0	0	0	0	8	0	1	0	0	0	0	0	0	0	0	2	TAACGAAGCATCTCTCGAACTCAAATCAAAATCAAATTTAAATATGAATCACATTCTAATGAGGATAAAAAAATATAGAACAAGGAACCGATTTGCCAAAA
scaffold_3:4329048	Thhalv10028496m.g	A	C	0	0	0	0	0	0	0	8	0	1	0	0	0	0	0	0	0	0	2	ACGAAGCATCTCTCGAACTCAAATCAAAATCAAATTTAAATATGAATCACATTCTAATGAGGATAAAAAAATATAGAACAAGGAACCGATTTGCCAAAACA
scaffold_3:4329052	Thhalv10028496m.g	T	A	0	0	0	0	0	0	0	8	0	1	0	0	0	0	0	0	0	0	2	AGCATCTCTCGAACTCAAATCAAAATCAAATTTAAATATGAATCACATTCTAATGAGGATAAAAAAATATAGAACAAGGAACCGATTTGCCAAAACAACTT
scaffold_3:4329055	Thhalv10028496m.g	T	C	0	0	0	0	0	0	0	8	0	1	0	0	0	0	0	0	0	0	2	ATCTCTCGAACTCAAATCAAAATCAAATTTAAATATGAATCACATTCTAATGAGGATAAAAAAATATAGAACAAGGAACCGATTTGCCAAAACAACTTGAA
scaffold_3:4329068	Thhalv10028496m.g	A	T	0	0	0	0	0	0	0	8	0	1	0	0	0	0	0	0	0	0	2	AAATCAAAATCAAATTTAAATATGAATCACATTCTAATGAGGATAAAAAAATATAGAACAAGGAACCGATTTGCCAAAACAACTTGAAGCGCTCAGCATCT
scaffold_3:4329069	Thhalv10028496m.g	T	A	0	0	0	0	0	0	0	8	0	1	0	0	0	0	0	0	0	0	2	AATCAAAATCAAATTTAAATATGAATCACATTCTAATGAGGATAAAAAAATATAGAACAAGGAACCGATTTGCCAAAACAACTTGAAGCGCTCAGCATCTA
scaffold_3:4329076	Thhalv10028496m.g	C	T	0	0	0	0	0	0	0	14	0	2	0	0	0	0	0	0	0	0	2	ATCAAATTTAAATATGAATCACATTCTAATGAGGATAAAAAAATATAGAACAAGGAACCGATTTGCCAAAACAACTTGAAGCGCTCAGCATCTACCAGGTA
scaffold_3:4588829	Thhalv10028531m.g	A	T	1	0	0	0	2	0	0	1	0	1	0	2	0	0	0	0	0	0	2	TACACTGACTGTTCTCAGTCAAAGTCATTACACTGACTGTTCTGAGAACAAATCATAATATCTGAACCAAATGAAGTAACAGCAGCACGACCAAAACTGTT
scaffold_3:4715544	n/a	G	A	3	0	0	0	0	0	0	0	0	3	0	1	0	0	0	0	0	0	2	tggataacaagtctagcgtcaaagatgatcgGCGGTGAGATTTGATCGGAGAATTAAAAATTCTGGCCATTACTTTACGGATTTAATTGGAGGATGAAATA
scaffold_3:4715619	n/a	A	G	6	0	0	0	0	0	0	0	0	1	0	2	0	0	0	0	0	0	2	TACGGATTTAATTGGAGGATGAAATAAACGAAAAAGAAACAATGATTTGAAGTGGATGCAGATTCGATTGGAGTTATCATACTCTTCGGATATTCGATTCT
scaffold_3:4715681	n/a	T	C	5	0	0	0	0	0	0	0	0	1	0	4	0	0	0	0	0	0	2	TTCGATTGGAGTTATCATACTCTTCGGATATTCGATTCTCCGGCGAAGCTTTGTTTCGGCGATGAATCACCGACATCTTCTCTCCGGAAATCGACATTCAA
scaffold_3:4715703	n/a	A	G	5	0	0	0	0	0	0	0	0	1	0	4	0	0	0	0	0	0	2	TTCGGATATTCGATTCTCCGGCGAAGCTTTGTTTCGGCGATGAATCACCGACATCTTCTCTCCGGAAATCGACATTCAACCCAGGCTTGCCGCGTGTTGCA
scaffold_3:4899173	Thhalv10029088m.g	T	G	1	0	0	0	0	0	0	0	0	3	0	1	0	0	0	0	0	0	2	TCTCGCATAGGAAATTCGTTGGTTGCTCCATAGCGTTGAGTGAGCTGAATTCATTTTGAAGCTGTGGACTTGATTCCAAATCTACTATCGAGAAACCTGAA
scaffold_3:4899191	Thhalv10029088m.g	C	A	1	0	0	0	0	0	0	0	0	3	0	1	0	0	0	0	0	0	2	TTGGTTGCTCCATAGCGTTGAGTGAGCTGAATTCATTTTGAAGCTGTGGACTTGATTCCAAATCTACTATCGAGAAACCTGAAGATCATACTTGTTCCTCG
scaffold_3:5014803	Thhalv10028648m.g	G	T	1	0	1	0	1	0	0	4	0	0	0	0	0	0	0	0	0	0	2	TGGAACGAAATCAAGAAGCAAAACCCAGATTCTGATTTCAAGGAGACCTCGAACATTCTAGGTGCTAAGTGGAAGACCCTGAGTGCAGAAGAGAAGAAGCC
scaffold_3:5014812	Thhalv10028648m.g	A	G	1	0	1	0	1	0	0	4	0	0	0	0	0	0	0	0	0	0	2	ATCAAGAAGCAAAACCCAGATTCTGATTTCAAGGAGACCTCGAACATTCTAGGTGCTAAGTGGAAGACCCTGAGTGCAGAAGAGAAGAAGCCGTACGAGGA
scaffold_3:5014830	Thhalv10028648m.g	C	T	1	0	1	0	1	0	0	4	0	0	0	0	0	0	0	0	0	0	2	GATTCTGATTTCAAGGAGACCTCGAACATTCTAGGTGCTAAGTGGAAGACCCTGAGTGCAGAAGAGAAGAAGCCGTACGAGGAGAAGTACCAGGCTGATAA
scaffold_3:5016473	Thhalv10028648m.g	C	T	9	0	0	0	0	0	0	0	0	2	0	2	0	0	0	0	0	0	2	TCTTTAGTTAAATCAAACTTGATACTCACTAAGAATCGAGCTTCAAATCACCAACTTACTTAAATCGAATCGTGGAAAAACGTGTGGAAACATGTGTTAAT
scaffold_3:5016474	Thhalv10028648m.g	C	T	9	0	0	0	0	0	0	0	0	2	0	2	0	0	0	0	0	0	2	CTTTAGTTAAATCAAACTTGATACTCACTAAGAATCGAGCTTCAAATCACCAACTTACTTAAATCGAATCGTGGAAAAACGTGTGGAAACATGTGTTAATC
scaffold_3:5016581	Thhalv10028648m.g and/or Thhalv10028794m.g	G	A	8	0	0	0	1	0	0	0	0	3	0	13	0	0	0	0	0	0	2	GTTGGATCGAACTGAAAATCCACATCGAAAACGGGAGAGCTTCCTGTGGAGGTATTTGTGGAGATCAATCCCGTAAAATCCGACGGTCCAGAATTTCCCAC
scaffold_3:5016631	Thhalv10028648m.g and/or Thhalv10028794m.g	C	A	7	0	0	0	1	0	0	0	0	1	0	13	0	0	0	0	0	0	2	GGTATTTGTGGAGATCAATCCCGTAAAATCCGACGGTCCAGAATTTCCCACGTGGGAAAACGTTCCACCGCCGTTGCCGGGATCTCCGTTGATGGAGTCGT
scaffold_3:5016638	Thhalv10028648m.g and/or Thhalv10028794m.g	A	T	7	0	0	0	1	0	0	0	0	1	0	13	0	0	0	0	0	0	2	GTGGAGATCAATCCCGTAAAATCCGACGGTCCAGAATTTCCCACGTGGGAAAACGTTCCACCGCCGTTGCCGGGATCTCCGTTGATGGAGTCGTAAGAGTA
scaffold_3:5016661	Thhalv10028648m.g and/or Thhalv10028794m.g	G	A	5	0	0	0	1	0	0	0	0	1	0	14	0	0	0	0	0	0	2	CGACGGTCCAGAATTTCCCACGTGGGAAAACGTTCCACCGCCGTTGCCGGGATCTCCGTTGATGGAGTCGTAAGAGTAAAACGGCGGCGTAACGGGGAATG
scaffold_3:5016686	Thhalv10028648m.g and/or Thhalv10028794m.g	G	A	5	0	0	0	1	0	0	0	0	1	0	13	0	0	0	0	0	0	2	GAAAACGTTCCACCGCCGTTGCCGGGATCTCCGTTGATGGAGTCGTAAGAGTAAAACGGCGGCGTAACGGGGAATGAGAAGCCGTCGCCTTCGATCCCGTT
scaffold_3:5016692	Thhalv10028648m.g and/or Thhalv10028794m.g	C	T	5	0	0	0	1	0	0	0	0	1	0	14	0	0	0	0	0	0	2	GTTCCACCGCCGTTGCCGGGATCTCCGTTGATGGAGTCGTAAGAGTAAAACGGCGGCGTAACGGGGAATGAGAAGCCGTCGCCTTCGATCCCGTTGGTACG
scaffold_3:5016704	Thhalv10028648m.g and/or Thhalv10028794m.g	G	C	5	0	0	0	1	0	0	0	0	1	0	11	0	0	0	0	0	0	2	TTGCCGGGATCTCCGTTGATGGAGTCGTAAGAGTAAAACGGCGGCGTAACGGGGAATGAGAAGCCGTCGCCTTCGATCCCGTTGGTACGGACAGTAAGATT
scaffold_3:5016710	Thhalv10028648m.g and/or Thhalv10028794m.g	T	C	6	0	0	0	1	0	0	0	0	1	0	11	0	0	0	0	0	0	2	GGATCTCCGTTGATGGAGTCGTAAGAGTAAAACGGCGGCGTAACGGGGAATGAGAAGCCGTCGCCTTCGATCCCGTTGGTACGGACAGTAAGATTGGTTCT
scaffold_3:5016716	Thhalv10028648m.g and/or Thhalv10028794m.g	G	A	5	0	0	0	1	0	0	0	0	1	0	11	0	0	0	0	0	0	2	CCGTTGATGGAGTCGTAAGAGTAAAACGGCGGCGTAACGGGGAATGAGAAGCCGTCGCCTTCGATCCCGTTGGTACGGACAGTAAGATTGGTTCTGAGATT
scaffold_3:5016728	Thhalv10028648m.g and/or Thhalv10028794m.g	G	A	5	0	0	0	1	0	0	0	0	1	0	10	0	0	0	0	0	0	2	TCGTAAGAGTAAAACGGCGGCGTAACGGGGAATGAGAAGCCGTCGCCTTCGATCCCGTTGGTACGGACAGTAAGATTGGTTCTGAGATTGTCGAGAAGATC
scaffold_3:5016730	Thhalv10028648m.g and/or Thhalv10028794m.g	T	C	5	0	0	0	1	0	0	0	0	1	0	10	0	0	0	0	0	0	2	GTAAGAGTAAAACGGCGGCGTAACGGGGAATGAGAAGCCGTCGCCTTCGATCCCGTTGGTACGGACAGTAAGATTGGTTCTGAGATTGTCGAGAAGATCAT
scaffold_3:5016758	Thhalv10028648m.g and/or Thhalv10028794m.g	T	C	5	0	0	0	1	0	0	0	0	1	0	10	0	0	0	0	0	0	2	AATGAGAAGCCGTCGCCTTCGATCCCGTTGGTACGGACAGTAAGATTGGTTCTGAGATTGTCGAGAAGATCATTATGGTAATTTTTGACTGTGGGGTTGGG
scaffold_3:5016776	Thhalv10028648m.g and/or Thhalv10028794m.g	A	G	5	0	0	0	1	0	0	0	0	1	0	8	0	0	0	0	0	0	2	TCGATCCCGTTGGTACGGACAGTAAGATTGGTTCTGAGATTGTCGAGAAGATCATTATGGTAATTTTTGACTGTGGGGTTGGGCTTATTTTCTCGCTTCTC
scaffold_3:5016782	Thhalv10028648m.g and/or Thhalv10028794m.g	A	T	5	0	0	0	1	0	0	0	0	1	0	7	0	0	0	0	0	0	2	CCGTTGGTACGGACAGTAAGATTGGTTCTGAGATTGTCGAGAAGATCATTATGGTAATTTTTGACTGTGGGGTTGGGCTTATTTTCTCGCTTCTCCGGAGG
scaffold_3:5016823	Thhalv10028648m.g and/or Thhalv10028794m.g	T	C	7	0	1	0	0	0	0	0	0	1	0	4	0	0	0	0	0	0	2	AAGATCATTATGGTAATTTTTGACTGTGGGGTTGGGCTTATTTTCTCGCTTCTCCGGAGGCGGGATCCTCTGTGAGCAAGTGTGTGTTCCTTTGTACGTCA
scaffold_3:5017538	Thhalv10028794m.g	T	G	6	0	0	0	0	0	0	1	0	0	0	3	0	0	0	0	0	0	2	AATTAAAAGCTAAATCCCGTATCAAGTTCAAATTTTTTTACCTCTTTTTATAACTTAAGTAGTAATCTTTCGATTCCCCATCAAGAAACTCTTGGCTTCTC
scaffold_3:5017600	Thhalv10028794m.g	A	T	5	0	0	0	0	0	0	1	0	0	0	2	0	0	0	0	0	0	2	TAATCTTTCGATTCCCCATCAAGAAACTCTTGGCTTCTCGGACTTCCGGAAATAGACGTCGGAGATTCTAGTACTTTACCGGAAGTAGCTACTAAATTTGC
scaffold_3:5017765	Thhalv10028794m.g	T	C	1	0	0	0	1	0	0	1	0	0	0	3	0	0	0	0	0	0	2	TTCTCGTAGGAAGAAACAATCTCATGTAAGAGAGTCTCCTTCATCTCCGTTGTGAGACATGAAGAAGAAGAAGACGACAACGAAGGTGGCGCCGAAGGAAC
scaffold_3:5903543	n/a	T	C	3	0	0	0	0	0	0	1	0	1	0	1	0	0	0	0	0	0	2	ACCGACTCGGCTAAGGCTATCCAGTTATAATTCATTTGGCAAAGCCATCTTTACAAATTTGTTCATCAAAACATTGAAAAGATACACATTTAAGGGATACC
scaffold_3:5903605	n/a	C	A	3	0	0	0	1	0	0	3	0	1	0	0	0	0	0	0	0	0	2	TCATCAAAACATTGAAAAGATACACATTTAAGGGATACCCAGCATCCAAACTCTCCAGCTATCAAAACAGGATTTGTAAATTTGTAAATAAAAGATCAGCA
scaffold_3:6253065	Thhalv10028868m.g	G	T	1	0	0	0	1	0	0	2	0	0	0	1	0	0	0	0	0	0	2	GATTACAAATGTGACAAGGAATGGAGATTCAGATGATCTGAATCCCGGGCGCTTCGATTTCTCCTTCTCTCAGTCTAGGTTTGGACCTATCCGGTCTTATC
scaffold_3:6253084	Thhalv10028868m.g	T	G	1	0	0	0	1	0	0	2	0	0	0	3	0	0	0	0	0	0	2	AATGGAGATTCAGATGATCTGAATCCCGGGCGCTTCGATTTCTCCTTCTCTCAGTCTAGGTTTGGACCTATCCGGTCTTATCTTCGCTGACGGTCTAAGTC
scaffold_3:6253122	Thhalv10028868m.g	G	A	1	0	0	0	1	0	0	2	0	0	0	3	0	0	0	0	0	0	2	TTTCTCCTTCTCTCAGTCTAGGTTTGGACCTATCCGGTCTTATCTTCGCTGACGGTCTAAGTCAAGGCATCATGTGTGAACTGTGAAGTGAACAAAAGCTG
scaffold_3:6286033	Thhalv10029450m.g	C	G	0	0	1	0	4	0	0	0	0	1	0	2	0	0	0	0	0	0	2	AAATGAAACCGAGTATCTAACGGAGCTGGACTTTAACGGAGATGGTTTTCCGGTGATCAGAGAAGAGGAATTAAGCAGAGATGTCATATCTTTGTTGACGG
scaffold_3:6883123	Thhalv10028984m.g	C	T	0	0	0	0	0	0	0	2	0	1	0	0	1	0	0	0	1	0	2	AAGTGTAAGCTTCACACCAAAAAAAACCCCTTAGCCGTCGCCGTCACTTTCTCTCCGAGACGAAAGATGAAGACTATCTTGTCATCTGAGACGATGGACAT
scaffold_3:6883124	Thhalv10028984m.g	T	G	0	0	0	0	0	0	0	2	0	1	0	0	1	0	0	0	1	0	2	AGTGTAAGCTTCACACCAAAAAAAACCCCTTAGCCGTCGCCGTCACTTTCTCTCCGAGACGAAAGATGAAGACTATCTTGTCATCTGAGACGATGGACATC
scaffold_3:6883150	Thhalv10028984m.g	C	A	0	0	0	0	0	0	0	2	0	1	0	1	1	0	0	0	1	0	2	CCCTTAGCCGTCGCCGTCACTTTCTCTCCGAGACGAAAGATGAAGACTATCTTGTCATCTGAGACGATGGACATCCCCGACGGCGTCGCCATCAAGGTTCA
scaffold_3:7173719	Thhalv10029371m.g	G	C	1	0	0	0	1	0	0	1	0	4	0	2	0	0	0	0	0	0	2	GTGAACATATTGAAGAAGAACGGTGTGAACAGCGAAGGAGTTTGCTTCGAGACCAATGCAAGGACTGCTTTGGCCTTTGTGACACTGAAAAAGAACGGTGA
scaffold_3:7430671	Thhalv10028620m.g	G	A	1	0	0	0	0	0	0	0	0	0	0	6	1	0	0	0	0	0	2	CTCTGTTGAGTGAATTCTGTCTCCAAAGAATCTTCTTCTGCATCATATCTGACTAAGTAAGATCACCAAAACAAAACAAACCGAGTAAGTTACCGAAACGT
scaffold_3:9109894	Thhalv10028397m.g	A	T	1	0	1	0	0	0	0	2	0	0	0	3	0	0	0	0	0	0	2	ACATAGGCTGTTAGATCATCATCTAGAAGTACGTTGCTTGGCTTAAGATCACAATGAGCAATAGGTTCATGGCAATTGACATGAAGATAGTCCAAAACAGA
scaffold_3:11912928	n/a	G	C	0	0	0	0	0	0	0	0	0	1	0	4	0	0	0	0	1	0	2	GCTTACAATCAATTCAAATTAACAAAAATAAAACACTCCACTATAACCGAGAAGGGATAATAAAGAAAATGAAGCAAAATTGGCGAATATCTCTCCATAAA
scaffold_3:11991363	Thhalv10028819m.g and/or Thhalv10029031m.g	G	T	16	0	3	0	0	0	0	5	0	8	0	8	10	0	12	0	5	0	2	TAACCATGACGGTAAGTACAACAAGCTGCTATTATATTTCAGTCCCATAGGTCATAGGAACCTTGATACAACATACTGAATGAAAGGCTTGTGCTGTAGGT
scaffold_3:13166168	Thhalv10029108m.g	A	G	1	0	2	0	0	0	0	1	0	3	0	1	0	0	0	0	0	0	2	AAAGGTGAAGGAGCATCGAAGAGTTAATTACCACAGGAACGATAGAAGTCATGATCGTCGGCTACCATGAGGAAATCAGGGTCATAGAGAACTCCTTCCCC
scaffold_3:13166169	Thhalv10029108m.g	T	G	1	0	2	0	0	0	0	1	0	3	0	1	0	0	0	0	0	0	2	AAGGTGAAGGAGCATCGAAGAGTTAATTACCACAGGAACGATAGAAGTCATGATCGTCGGCTACCATGAGGAAATCAGGGTCATAGAGAACTCCTTCCCCA
scaffold_3:15603350	n/a	A	G	0	0	0	0	0	0	0	2	0	2	0	2	0	0	0	0	0	0	2	ctaattgttacttttgtggttcaggttgagttgctaaaatcttgtaagatatcatgttattccaaagattttcttcagatatctcagtctctttcgcctta
scaffold_3:16087900	Thhalv10028466m.g	A	T	1	0	1	0	2	0	0	3	0	1	0	3	0	0	0	0	0	0	2	TCTGGGAAGTTGAGTCCACGGTTCAGCAGTGGGTTCGTCAGCTGAACAAAACCGAGCTGATGAATGCGGTCCAGAAGCGACTCACAGATGTCCTAACACGA
scaffold_3:17124555	Thhalv10028929m.g	G	A	0	0	0	0	1	0	0	3	0	3	0	11	4	0	3	0	1	0	2	TTTTCTATTAATATCCATGTTCCTGGATGTTCAGATCTTTCCCTGCTACTGCATAACGGTATGGTTCAATTTGATTCTGATATTAAAGTAGCTGTTTGAGG
scaffold_4:1967282	n/a	C	T	6	0	3	0	1	0	0	2	0	0	0	2	0	0	0	0	0	0	2	tgtaggcattgttgttgatcttctctaggatcttgaatgggtcatctcctctcggtgcaagcttggaactcctctagtttggaaatctttcgtgcctcatg
scaffold_4:3342515	n/a	C	T	0	0	0	0	0	0	0	0	0	0	0	6	0	0	0	0	0	0	2	AAACTCATACTATTTACAGTTTTGGTGAAATTGGCCGCATTTCAATATTTCATGTAGGAAATTCAAATCATTAGGTAGTTCATGTAGCTATAGGCATTGTT
scaffold_4:3342577	n/a	T	C	0	0	0	0	0	0	0	0	0	0	0	7	0	0	0	0	0	0	2	TCAAATCATTAGGTAGTTCATGTAGCTATAGGCATTGTTCAATAGTTCGTTTATGGGTTATCAGGAAGCATAAAGTTCATGGGAGAATAGGTCGTTTTCCC
scaffold_4:3342593	n/a	A	G	0	0	0	0	0	0	0	0	0	0	0	7	0	0	0	0	0	0	2	TTCATGTAGCTATAGGCATTGTTCAATAGTTCGTTTATGGGTTATCAGGAAGCATAAAGTTCATGGGAGAATAGGTCGTTTTCCCTTTTAACATGTTACAA
scaffold_4:3342610	n/a	A	G	0	0	0	0	0	0	0	0	0	0	0	7	0	0	0	0	0	0	2	ATTGTTCAATAGTTCGTTTATGGGTTATCAGGAAGCATAAAGTTCATGGGAGAATAGGTCGTTTTCCCTTTTAACATGTTACAATGGAGTAGAGGtatcaa
scaffold_4:3549308	n/a	T	A	3	0	0	0	1	0	0	0	0	1	0	3	0	0	0	0	0	0	2	ATAGAGCCTGACTTTAGGAAGTTTCTTGAGCTTTAAAGAAAGGTTTCCTATATCGTCTTTACCAAATTTCTTGAGCCTGTATTGTTTTTTTCTTTCTTTAA
scaffold_4:3833666	Thhalv10002661m.g	T	C	4	0	1	0	0	0	0	12	0	0	0	4	1	0	0	0	0	0	2	TATTCATCGGACAATCCATCGGATTCACTGCTAACAGGAGAAACTTGTATTGCATAAAGCTTTTGTTCAATGCTTATTATTGTTAGAGATCATGAATTGAG
scaffold_4:4221647	Thhalv10002687m.g	T	C	2	0	0	0	4	0	0	3	0	0	0	1	0	0	0	0	0	0	2	GATCAACATGGATTTAGGCAGCAAGATGACTGTCTTTACTCTTTGATCGCTAAAGACCTCTTCTTATTTGCAAGGTCTTAAAATCCCTAATGTTCGAACAT
scaffold_4:5533933	Thhalv10002378m.g and/or Thhalv10002702m.g	C	T	2	0	1	0	0	0	0	0	0	1	0	4	0	0	0	0	0	0	2	TGCAAAAACTGTTTTCTCATCCGTTATGTTATTTACATGACATTATACTTCTACATATATGTTTTTTTTTTTGTACACAGTGGAAGAATGAGATAAATATA
scaffold_4:6066559	Thhalv10002375m.g	A	G	4	0	2	0	0	0	0	3	0	1	0	1	0	0	0	0	0	0	2	AAATGGGATGCAAGCGCTCCGTTTTATAACATGAATAATATGAAGTTCTCAGGGCAAGAGAACCAGTCAGCTATCGCACTTCTAAAGGGAAATAGTCTCCA
scaffold_4:6066610	Thhalv10002375m.g	T	C	3	0	2	0	0	0	0	3	0	1	0	1	0	0	0	0	0	0	2	GGGCAAGAGAACCAGTCAGCTATCGCACTTCTAAAGGGAAATAGTCTCCATAGGAGCAACAAGCATTCCGTTCGTATGGTTAAGCTATATTCTTGGAGGAA
scaffold_4:6066613	Thhalv10002375m.g	G	A	3	0	2	0	1	0	0	3	0	1	0	1	0	0	0	0	0	0	2	CAAGAGAACCAGTCAGCTATCGCACTTCTAAAGGGAAATAGTCTCCATAGGAGCAACAAGCATTCCGTTCGTATGGTTAAGCTATATTCTTGGAGGAACAA
scaffold_4:7112641	Thhalv10002376m.g	A	T	2	0	1	0	0	0	0	1	0	5	0	0	0	0	0	0	0	0	2	GAAGGGAGACGACGAAAGTGGGTTTTTCCAACTCTTGTTGGATTCAGTACAGAGGAGGTAACTCATGGCTTTGGTCGTTTGCTTGGGGCTGTCTTATTCTT
scaffold_4:7112745	Thhalv10002376m.g	G	A	3	0	1	0	0	0	0	1	0	5	0	0	0	0	0	0	0	0	2	TCTCATATGTTTCTCTCACGTATTTTGATAATGTAGGGCGCAAAACCATTGGATGGTGCTGGTCGAATGAAGCTGTCTGGTCTATCACCTTATTGGTTTGA
scaffold_4:7113338	Thhalv10002376m.g	A	G	0	0	0	0	0	0	0	1	0	0	0	4	0	0	0	0	0	0	2	TCAGTTTGCCTCTTACAGCCAAAAACGTCACTTACAAAGCCATGGGAGCTAAAAATGTGGAAGGGCAGACAAAGCCAACTTGGAGATTGACAGATGGAGTC
scaffold_4:7113355	Thhalv10002376m.g	G	A	0	0	0	0	2	0	0	1	0	0	0	4	0	0	0	0	0	0	2	GCCAAAAACGTCACTTACAAAGCCATGGGAGCTAAAAATGTGGAAGGGCAGACAAAGCCAACTTGGAGATTGACAGATGGAGTCTGCAGAGAGAGTCTTGC
scaffold_4:7113421	Thhalv10002376m.g	G	A	0	0	0	0	2	0	0	0	0	0	0	4	0	0	0	0	0	0	2	AGATTGACAGATGGAGTCTGCAGAGAGAGTCTTGCGTTTGAAACAGCTAAGAGAGAAGGCGTTCCAGAGACAATCATCCAGAGAGCCGAAGCTCTTTACCT
scaffold_4:7113450	Thhalv10002376m.g	A	T	1	0	0	0	2	0	0	0	0	0	0	4	0	0	0	0	0	0	2	TCTTGCGTTTGAAACAGCTAAGAGAGAAGGCGTTCCAGAGACAATCATCCAGAGAGCCGAAGCTCTTTACCTCTCTGTTTATACAAAAGATGCATCGTCTG
scaffold_4:7344981	Thhalv10002420m.g	G	A	3	0	1	0	2	0	0	2	0	1	0	2	2	0	6	0	4	0	2	AAAGTCAACGCTTATTACCTTATCTTCCAAACTGATGACTTCAGCAGCCAGTATTTGAGAACGCTCATCTGCAGCATTACATTCTAGCTGCGCATTTGCAT
scaffold_4:7344982	Thhalv10002420m.g	T	A	3	0	1	0	2	0	0	2	0	1	0	2	2	0	6	0	4	0	2	AAGTCAACGCTTATTACCTTATCTTCCAAACTGATGACTTCAGCAGCCAGTATTTGAGAACGCTCATCTGCAGCATTACATTCTAGCTGCGCATTTGCATA
scaffold_4:7530752	n/a	T	C	0	0	0	0	0	0	0	0	0	0	0	5	0	0	0	0	0	0	2	TTTGTTCACGTTTTGAAAAACGTGATTTTGCCGATAAAACAAACATAGCTTTACGTTCCAAGGGTCTTTTAAACAATTATAGTTTATAAAACGGCCCTTAA
scaffold_4:7648629	Thhalv10003083m.g	G	A	5	0	1	0	2	0	0	0	0	1	0	2	20	0	3	0	2	0	2	GTCCGAGGAAGCTACTTTTCCGGGCTGGAGCTCCGACCAGAACCTGAGTTGGTGAAGACAGGAGTGTCTCTTGGCATAGAGACAGATCCACGACCACTTAC
scaffold_4:7670708	Thhalv10002521m.g	G	T	30	0	15	0	25	0	0	27	0	29	0	10	106	0	71	0	42	0	2	TGAACACTTGTTGCTTTTCAAGAAGTTGTTGTCTTGCTCTTTTGAGTGAAGGGTCGTAGTAATCGTTGAAGTTGTCGAAGCCGAGGACACCGTCTCCGCGT
scaffold_4:7723565	Thhalv10003088m.g	A	C	0	0	0	0	0	0	0	0	0	0	0	8	0	0	0	0	0	0	2	CGAGTATATCCTCATTGGCTGCTTCTTTGGAAACGGAACACCAAGCTGCTATGCATTGTTGAATACTCTGATTGGTACATTATCCACCATGAATCTGCAAA
scaffold_4:7723720	Thhalv10003088m.g	T	C	0	0	0	0	0	0	0	0	0	0	0	6	0	0	0	0	0	0	2	TGATTTTTAAGATGGGTTTTGGATTTAGTTACATGATATGTTGAGGTCTCTAGACAAGAGAATAAGTGTGGAAGTTCTTGGTTGGGTCGAACCAGAGATAA
scaffold_4:7723998	Thhalv10003088m.g	C	T	0	0	0	0	0	0	0	0	0	0	0	10	0	0	0	0	0	0	2	TTTTTGTGTGTTTTAGAGTGTGAAGAAGCTTACGTAGTAGGCAGTGACGGCTCCGGCGGAGTTACCGGCGACGAGTTTGAGCTGCATATCGATTCTTCCGA
scaffold_4:7724117	Thhalv10003088m.g	C	T	0	0	0	0	0	0	0	0	0	0	0	7	0	0	0	0	0	0	2	ATTTAAAACCCGACCCGGAAACCCGGTCTAGTGAAAGTGACAACATTTTCCCTCCACTGAAGATTTTGCCTCTGTGTTCACCCCAAGTCAAGTCAAACTCG
scaffold_4:7729844	n/a	A	T	0	0	0	0	0	0	0	1	0	1	0	6	0	0	0	0	0	0	2	agacaaaaagctccttgtagcttctctcaagtttcagatttcgcctccctattagtggcagaaaggatggcaacccttacggctcattctcaagccgcctc
scaffold_4:8936457	Thhalv10002615m.g and/or Thhalv10002689m.g	T	A	0	0	0	0	2	0	0	2	0	1	0	0	0	0	0	0	0	0	2	AGAGATTCATCCAAATCCGGTTAAAAAAGCATGAATCCATAATGGTTTACTTGAGATTTTTGAACGATTTAATATCATCCCTGTTGTAGCTTTTTTGGAAC
scaffold_4:8989161	Thhalv10002597m.g	A	C	11	0	1	0	0	0	0	2	0	2	0	2	0	0	0	0	0	0	2	AGCTTACGGATCCAATGCACTGCTCCCAGCTAAGCGGGTGTGAGAACCAAATGCAGGAGAGCATGATGCTCAAAAGCTTTTATTTTTTCAGTAAACAAAGA
scaffold_4:9815822	Thhalv10002464m.g	T	C	0	0	1	0	0	0	0	3	0	2	0	0	0	0	0	0	0	0	2	ATCTGGTAACCACTCAGTGGTCCTCTGAATCAGATCAATCAAAGCAGTGCTTGTGTAGAAGCAAATCCCAATGACCACCGAAGTAATCGATGTCGCTGTGC
scaffold_4:10220452	n/a	T	G	0	0	0	0	0	0	0	1	0	2	0	2	0	0	0	0	0	0	2	TTAAATAAGGAATAAATTACATAGACATAAGGATACTTTGAGAGTTTTTTTCTTCTTTCCTTGTTCTCTCTTTAAATCTTTCACAAGGAAAGAATGCTTTT
scaffold_4:10393526	n/a	T	G	0	0	0	0	0	0	0	4	0	1	0	0	0	0	0	0	0	0	2	GAATGTTCAGCGTTACCTTTCAATGCAAAGGATTACTGATCAAGTTACCGTTCCGCCTCTTGGCTTTATCCGTACAAATCAGGCGTTATTAGGTAACCTTT
scaffold_4:10393528	n/a	C	T	0	0	0	0	0	0	0	4	0	1	0	0	0	0	0	0	0	0	2	ATGTTCAGCGTTACCTTTCAATGCAAAGGATTACTGATCAAGTTACCGTTCCGCCTCTTGGCTTTATCCGTACAAATCAGGCGTTATTAGGTAACCTTTCT
scaffold_4:10393529	n/a	C	T	0	0	0	0	0	0	0	4	0	1	0	0	0	0	0	0	0	0	2	TGTTCAGCGTTACCTTTCAATGCAAAGGATTACTGATCAAGTTACCGTTCCGCCTCTTGGCTTTATCCGTACAAATCAGGCGTTATTAGGTAACCTTTCTG
scaffold_4:10393535	n/a	T	C	0	0	0	0	0	0	0	4	0	1	0	0	0	0	0	0	0	0	2	GCGTTACCTTTCAATGCAAAGGATTACTGATCAAGTTACCGTTCCGCCTCTTGGCTTTATCCGTACAAATCAGGCGTTATTAGGTAACCTTTCTGGTTACA
scaffold_4:10393536	n/a	T	C	0	0	0	0	0	0	0	4	0	1	0	0	0	0	0	0	0	0	2	CGTTACCTTTCAATGCAAAGGATTACTGATCAAGTTACCGTTCCGCCTCTTGGCTTTATCCGTACAAATCAGGCGTTATTAGGTAACCTTTCTGGTTACAT
scaffold_4:10393541	n/a	T	G	0	0	0	0	0	0	0	4	0	1	0	0	0	0	0	0	0	0	2	CCTTTCAATGCAAAGGATTACTGATCAAGTTACCGTTCCGCCTCTTGGCTTTATCCGTACAAATCAGGCGTTATTAGGTAACCTTTCTGGTTACATCGATA
scaffold_4:10393544	n/a	T	A	0	0	0	0	0	0	0	4	0	1	0	0	0	0	0	0	0	0	2	TTCAATGCAAAGGATTACTGATCAAGTTACCGTTCCGCCTCTTGGCTTTATCCGTACAAATCAGGCGTTATTAGGTAACCTTTCTGGTTACATCGATAAAC
scaffold_4:10393555	n/a	C	A	0	0	0	0	0	0	0	4	0	1	0	0	0	0	0	0	0	0	2	GGATTACTGATCAAGTTACCGTTCCGCCTCTTGGCTTTATCCGTACAAATCAGGCGTTATTAGGTAACCTTTCTGGTTACATCGATAAACTTTTTATTAGC
scaffold_4:10393556	n/a	A	T	0	0	0	0	0	0	0	4	0	1	0	0	0	0	0	0	0	0	2	GATTACTGATCAAGTTACCGTTCCGCCTCTTGGCTTTATCCGTACAAATCAGGCGTTATTAGGTAACCTTTCTGGTTACATCGATAAACTTTTTATTAGCG
scaffold_4:10408116	Thhalv10002549m.g	T	C	0	0	2	0	0	0	0	10	0	5	0	7	10	0	1	0	2	0	2	TTTTGTTGGTGCAAACGCAAAGCTCAAGAAGAAGAAGCACATAATGGGATTGAAATGGTAGCTGAGATTGCAGATTCTTAACCAAAGACCAGTTTACGTGA
scaffold_4:10771329	Thhalv10002924m.g	A	G	0	0	0	0	0	0	0	13	0	0	0	0	0	0	0	0	0	0	2	TAGGAAGACGCTCTATGTTTGTAAATGACAAGTTAAAGATATCGCAAGGAAACCCAACTCTGATATTTGCTCTGGCAGATTACAGAGACGTGGATTCCTTG
scaffold_4:10771483	Thhalv10002924m.g	G	A	0	0	0	0	0	0	0	8	0	0	0	0	0	0	0	0	0	0	2	TTTGACAGTCCGGATTTTTGGAAGAACAATGTTCTTAGTTCTGGACAGTCGGGACTACCAGATATGTCTTCAATCTCATTATTCATCAAAGACATCCTTTC
scaffold_4:10994273	Thhalv10002598m.g	G	A	0	0	1	0	1	0	0	1	0	0	0	4	0	0	0	0	0	0	2	CATCTTGCCCAAATTGTGAAGCTACAGATCCTCCAACTGTGACCTTAAACGTCATCGTCAAATACTCTGGGTCTAACGGATATTCTTCGTTCGCATGGCTA
scaffold_4:10994309	Thhalv10002598m.g	T	C	0	0	2	0	1	0	0	2	0	0	0	3	0	0	0	0	0	0	2	CTGTGACCTTAAACGTCATCGTCAAATACTCTGGGTCTAACGGATATTCTTCGTTCGCATGGCTAATGTTGTCAAAAATCTCAATTGTGAAACATCTGTTA
scaffold_4:12359322	Thhalv10002415m.g	C	T	22	0	2	0	5	0	0	5	0	4	0	12	7	0	20	0	3	0	2	CCTTACATCCAGGAAATCGAAAACGGAGGACCTACATCAAGGAAAATCAACGTGGCTGCTTTGAGACCAATACCTCACACTCGTAGACATAAGATGATACC
scaffold_4:12404307	n/a	A	T	0	0	0	0	0	0	0	0	0	0	0	5	0	0	0	0	0	0	2	atttcacaacagatttttggcacttggttcaagtgttttacggtaataatatatatttttaatatttttctatttatttataatttattatatataatgat
scaffold_4:15231590	Thhalv10002490m.g	T	A	11	0	2	0	1	0	0	4	0	0	0	4	2	0	6	0	0	0	2	TGATGGTGAATTAAACAGGCGCGAGGAGTCGTCTGATTCGGATAGTGAACTTGACGAGGTCGATTGGGATGAAGAAAGAAAGAAAGAAGACATCTTCAATA
scaffold_5:491372	Thhalv10007221m.g	C	T	1	0	0	0	2	0	0	3	0	3	0	1	0	0	0	0	0	0	2	CTGTGTGAATAGCGATCCAAACAAAAAGCATTGAACAATCGATAAGCGAACAGAATTCTTTACTCTTTCAAACTCTGTACATATTCAAAGACTCATATATA
scaffold_5:715590	n/a	T	G	0	0	0	0	0	0	0	0	0	0	0	8	0	0	0	0	0	0	2	ctagtactaaccacaaaaaaaactatcatgtagagtctagaagcacatggttcttactcatcatagttttgtgtcaaacattcctgaaaaacactaaagtt
scaffold_5:1412268	Thhalv10010003m.g	C	T	0	0	0	0	0	0	0	3	0	0	0	4	0	0	0	0	0	0	2	AGGGGACCCGAGAGACGAGTGCCAGAAATGCGTAATACGGTTAGCTTTGGCAAGTGGAAAAGGAATTGGGGAAAAGAACCAGTGATCTTAAGATATGTGAA
scaffold_5:1412361	Thhalv10010003m.g	T	G	0	0	0	0	0	0	0	4	0	1	0	3	0	0	0	0	0	0	2	TATGTGAAAGAAACGTCCTCCAGGTGCTGAAGTTTGGCCAGGGACGGTGATATGGTTCCCCAAAGATAACCTCGGCCAAGAGAGGTATCTCCTCCGGATAC
scaffold_5:1539513	Thhalv10007601m.g	A	G	7	0	2	0	4	0	0	0	0	5	0	8	0	0	0	0	0	0	2	ATCATGAAGCTCTCTTTCTCTCTCCCTTCCAAATCGAAGCCCAAAGTCACAGCGATCGCCGACGGGAACAACGCCGGTGACGACGGTAATAGCAAGGAGTT
scaffold_5:1548346	Thhalv10008879m.g	G	C	1	0	1	0	1	0	0	1	0	1	0	1	0	0	0	0	0	0	2	ACATTAACAAGAGAGGACCGATTGAGTTCTTCAGGTTTCAGTGAACAGAAGAAAATTCCAAGAAATGGCGATTTCAAAAGTTAGATTGAAAGCTTGGTTCA
scaffold_5:1794200	Thhalv10007642m.g	G	C	6	0	0	0	1	0	0	1	0	0	0	2	0	0	0	0	0	0	2	GAAATGCTGATCTCAGGTTGCCCAGTTCTCGAATGCTTATCTATTAGCGTGGACTATTACTCTAACAACGAGGTCATAGTGTGTTCTCAGTCTCTTTTGAG
scaffold_5:1794203	Thhalv10007642m.g	C	T	6	0	0	0	1	0	0	1	0	0	0	2	0	0	0	0	0	0	2	ATGCTGATCTCAGGTTGCCCAGTTCTCGAATGCTTATCTATTAGCGTGGACTATTACTCTAACAACGAGGTCATAGTGTGTTCTCAGTCTCTTTTGAGCTT
scaffold_5:2043003	Thhalv10006863m.g	G	T	31	0	8	0	5	0	0	6	0	4	0	4	0	0	0	0	0	0	2	GTACCTAATGAGACCAAGTCTATTTTTACTTGCAGAGTCTGCGAAGATCTGTCCAAAAACCCAGCTCGTATTATTAAAGAAAAGATTGTCTTGTGTTTCAC
scaffold_5:2046450	Thhalv10006855m.g	T	C	0	0	1	0	0	0	0	3	0	2	0	0	0	0	0	0	0	0	2	GACCTGTGAATAGTGCTTGACCCTACATTAACAGTTGAAAATTTTCATAATCAGACAATTACAAGATTCGGATTTTGTTTTGCTGATTAAAAAAAAAATCA
scaffold_5:2046941	Thhalv10006855m.g	A	T	40	0	6	0	4	0	0	8	0	8	0	8	0	0	0	0	0	0	2	CCTTAAGTTTCCACTAGCGAGTCCCTTGTAGCTTACGTTAGGAACAAATAAACCACCTGCGATAGAGGCAACGTGCGTCCCATGGCCAAGAAAGTCTCTAG
scaffold_5:2055895	Thhalv10007803m.g	G	T	3	0	1	0	0	0	0	1	0	1	0	4	0	0	0	0	0	0	2	ACTTATCTTTTCAGGCAACTACTTCACAAATATGCCAATGAAGATGTCTCGTTAGGATCTTGGTTTATTGGTCTCGATGTTGAACATATCGATGATAGAAG
scaffold_5:2056143	Thhalv10007803m.g	C	T	4	0	1	0	0	0	0	1	0	1	0	2	0	0	0	0	0	0	2	AAGGGTCAAGCAGGGAACCCTTGCGCAGCATCTTTCGACTGGAGCTGCAGCGGACTCTGCAAATCTGTGGAAAGAATGCTTGAAATACATCAACGATGCGG
scaffold_5:2077822	Thhalv10009241m.g	C	G	8	0	0	0	11	0	0	2	0	2	0	1	0	0	0	0	0	0	2	AGTCTTCTGCACCAAACCCATCTTATTAGTACTTGCGTTTTCCTTCTTCTCCGTTTGCGTTTGAGTTGCGGCAGGTTTGGCGGTGGCAGTAGCGGTAGCAT
scaffold_5:2077964	Thhalv10009241m.g	G	A	5	0	0	0	9	0	0	2	0	1	0	2	0	0	0	0	0	0	2	AAGAGAGCGTCGAAGGCACTGAACATCGAATTCATGATGAGAATCAAAAGGGTAACAAACAAGAAAACAAGAGAATTTGAAGTTTCTAGATAGAGAGAGAT
scaffold_5:2292939	Thhalv10006613m.g	T	A	1	0	4	0	1	0	0	1	0	2	0	0	0	0	0	0	0	0	2	CTTGCAATAAGACCTTGTTTCATCAACAACAATAACATGGAAGAAGAAAGTTCATACACCAGCTCATTCAACCACATCAACCTCCGCTTTCCGCAATGGCT
scaffold_5:2306002	n/a	G	T	1	0	0	0	1	0	0	0	0	1	0	3	0	0	0	0	0	0	2	CAAGTACTGCAGCTTCATCCAATGTGTTTCGAGCACCAAAGTTAAGGCCAGGCATGACTTCTTCAGACCCGGGTATCTTGGTTTTATATATCGCGGGTCTT
scaffold_5:2816519	Thhalv10008106m.g	T	A	1	0	0	0	2	0	0	1	0	1	0	2	0	0	0	0	0	0	2	GAGCAAACGAAGCTTGATTAATACATAGAGCATTGAAACATGATCGTGATTATCTCCGCTAAGAATCAGACAGTGATGGAGTTATCGATTATTCGGGGCGT
scaffold_5:3299060	Thhalv10007193m.g	C	T	1	0	0	0	0	0	0	1	0	0	0	3	0	0	0	0	0	0	2	ACAAGTTTCTCAACATTAAGTTCGGCCTGCTAAACCGATTCCAAACTGGACGGCTATCTAGCATTTCAAATCAGAGCTAGAATTCTTTCCTCTAAACGTAT
scaffold_5:3335022	Thhalv10007456m.g	T	C	1	0	0	0	0	0	0	2	0	1	0	1	0	0	0	0	0	0	2	TCTCTTCTTCAATAATCGCTCCTGAATCGTTCCAAAAGCTTCACTAACCTTGCTAAGCCTTTGACAGAAGACGGAGATCACGAGACGACCCTCGATTCTCT
scaffold_5:3335024	Thhalv10007456m.g	C	T	1	0	0	0	0	0	0	2	0	1	0	1	0	0	0	0	0	0	2	TCTTCTTCAATAATCGCTCCTGAATCGTTCCAAAAGCTTCACTAACCTTGCTAAGCCTTTGACAGAAGACGGAGATCACGAGACGACCCTCGATTCTCTCA
scaffold_5:3390338	n/a	C	A	0	0	0	0	1	0	0	4	0	0	0	0	0	0	0	0	0	0	2	ATTAAGAACTTTCCATAAGACCAAAAAACTTTCCATAAGAGCATCACCAACGGCTATAGCGGCTACAACTTCAAGGACGAGTAAGGAAACTGGTTCAGGAT
scaffold_5:3391074	Thhalv10007027m.g	C	T	1	0	0	0	1	0	0	4	0	0	0	1	0	0	0	0	0	0	2	GGCTGCATCAAGCGCAGAACAGGGTTTGTTGCTCAGGATGATGTCCTGTACCCTCACCTCACGGTTTGGGAGACTCTCTTCTTTACTGCACTTCTACGGCT
scaffold_5:3391122	Thhalv10007027m.g	G	A	1	0	0	0	1	0	0	4	0	0	0	1	0	0	0	0	0	0	2	TACCCTCACCTCACGGTTTGGGAGACTCTCTTCTTTACTGCACTTCTACGGCTACCAAGTAGTTTGACCAGAGACGAGAAGGCTGAGCATGTGGACAGAGT
scaffold_5:3391131	Thhalv10007027m.g	T	C	1	0	0	0	1	0	0	4	0	0	0	1	0	0	0	0	0	0	2	CTCACGGTTTGGGAGACTCTCTTCTTTACTGCACTTCTACGGCTACCAAGTAGTTTGACCAGAGACGAGAAGGCTGAGCATGTGGACAGAGTTATCGCTGA
scaffold_5:3391168	Thhalv10007027m.g	A	C	0	0	0	0	2	0	0	4	0	0	0	1	0	0	0	0	0	0	2	TACGGCTACCAAGTAGTTTGACCAGAGACGAGAAGGCTGAGCATGTGGACAGAGTTATCGCTGAACTCGGATTGACTCGGTGTACAAACAGCATGATAGGA
scaffold_5:3392273	Thhalv10007027m.g	A	G	1	0	0	0	1	0	0	1	0	2	0	0	0	0	0	0	0	0	2	TTGCTCTTCTTCTTCTCAGTCTTTTGGGGGTTTTACCCACTATACAACGCAGTTTTCACATTTCCTCAAGAGAAAAGAATGCTAATCAAAGAACGCTCTTC
scaffold_5:3544767	Thhalv10009746m.g	C	T	1	0	0	0	0	0	0	4	0	0	0	0	0	0	0	0	0	0	2	ATCGTCAAATCCCTCAAAGCCACTCTCGCCGAAACTCTTAACTACTTCTACCCTTTCGCGGGTCAGATCGTTCAAAACGAAACCACTCAAGAAGAGCCTAT
scaffold_5:3554043	Thhalv10007183m.g	T	C	0	0	2	0	0	0	0	1	0	1	0	3	0	0	0	0	0	0	2	ATCCGCCATTTCCCGACCAATCGAGCTCTCGCGTTATCTCTTACGGTAAGTTTCAATGGAATCAGTGCAGCCTTATACTCCCTCGCTTTCAATGCAATTAA
scaffold_5:3750776	n/a	T	A	5	0	3	0	2	0	0	2	0	0	0	1	4	0	3	0	2	0	2	tttgctggtcttcaaccaagcagaaatgagcaccacgtcttcctttgctgtccatggcctcctttgcttacggtcttcagcaggttcacttggatcatcat
scaffold_5:3750777	n/a	C	A	5	0	3	0	2	0	0	2	0	0	0	1	4	0	3	0	2	0	2	ttgctggtcttcaaccaagcagaaatgagcaccacgtcttcctttgctgtccatggcctcctttgcttacggtcttcagcaggttcacttggatcatcata
scaffold_5:3750778	n/a	C	A	5	0	3	0	2	0	0	2	0	0	0	1	4	0	3	0	2	0	2	tgctggtcttcaaccaagcagaaatgagcaccacgtcttcctttgctgtccatggcctcctttgcttacggtcttcagcaggttcacttggatcatcataa
scaffold_5:4113549	Thhalv10007308m.g	A	C	2	0	0	0	1	0	0	1	0	0	0	3	0	0	0	0	0	0	2	GAAACATCGGGCAAAATCTTCGTAGACATTCGCGGAATCTGCAGAACCAAATGATGAGTGCGATGCAGCAAAGAAGAGAAGAAGAAGAATTAAATACATTT
scaffold_5:4115423	Thhalv10007354m.g	C	T	2	0	0	0	1	0	0	0	0	0	0	4	0	0	0	0	0	0	2	CCGCTAAAATGTCCACCAACGCCCAATGTCGTACACAAACCCGCCGGAAACCCGAGGACATTGCTCTTCTCGGCGATTCGATAATAAAGCTCTCCGATCGT
scaffold_5:4115524	Thhalv10007354m.g	G	T	0	0	0	0	1	0	0	0	0	1	0	5	0	0	0	0	0	0	2	AGCGCCGGAATCGACCCAAGCCGTTTTCTCGGTGAGATTGACGTCAACGTGTCTGAGACTGAACATGTCGAGGACGAAGAACGGGACGGTGGAGGTGTATG
scaffold_5:4118062	n/a	C	G	6	0	2	0	0	0	0	19	0	0	0	0	0	0	0	0	0	0	2	TCTTATTCACTTTCAATACATGTTACAAATCACAACACTCGTGTCGTCCTCATTATCTTCGTACCGGGATACTTTGTTCGTTCTTCCAAAAGTTTTCCGCA
scaffold_5:4118786	Thhalv10009705m.g	T	C	19	0	3	0	6	0	0	2	0	0	0	2	0	0	0	0	0	0	2	AGCTAAAACCGTTTTTTCACCAGCCTTTGTACCGTTGACCAAAGTCAACGTCAGCCTCACGAACAGATTCCGATCTGTACTGTGAGCGAAACTCTGCCACT
scaffold_5:4118889	Thhalv10009705m.g	C	A	12	0	3	0	4	0	0	2	0	0	0	2	0	0	0	0	0	0	2	ATAATAAGATCGACGGCTCCTTCTCCGACGGTTTTCTCGATGGTAAAAACCGTAACTTTCTCCGGCACCGGAACCAACCGGATTTTATATCCGAGCACGAC
scaffold_5:4135005	Thhalv10006950m.g	A	G	1	0	0	0	0	0	0	2	0	0	0	2	0	0	0	0	0	0	2	AGCTAACTCACCCGCCAAATCAGCCGCAACATAAGGAGGAGACAAGAGACAGAGAGAAACAGAACAAACTACAGAAAGAGACAGAGCACAAAACATCACCA
scaffold_5:4497956	Thhalv10007518m.g	A	G	0	0	0	0	0	0	0	0	0	0	0	13	0	0	0	0	0	0	2	GTACAAGTATCTATATGTCAACTGAATAGTGAATGACGAAAACGATTCTCAAATCAACAAACACTGTATAGCTTTTACTTTCCGTTTTATTGGATTCAAGC
scaffold_5:4497967	Thhalv10007518m.g	C	A	0	0	0	0	0	0	0	0	0	0	0	10	0	0	0	0	0	0	2	TATATGTCAACTGAATAGTGAATGACGAAAACGATTCTCAAATCAACAAACACTGTATAGCTTTTACTTTCCGTTTTATTGGATTCAAGCCAAGAATACCC
scaffold_5:4772375	Thhalv10007084m.g	C	T	14	0	6	0	4	0	0	9	0	5	0	7	5	0	6	0	1	0	2	GAATTTGTTGGTGAGAACATCAGGTTGGGATCCCGTGGTGATAGCTACTACGAGTATTTAATTAAGGTGTGGCTTCAGCAAGGAGCCAAGTTTAACAGTGA
scaffold_5:4805475	Thhalv10006599m.g	G	T	0	0	0	0	0	0	0	1	0	1	0	3	0	0	0	0	0	0	2	ATACTAATATCTCGTTTCTCAATTCTTCACCAGAGAGCAGGTTACACTGTGCAGGCTGAGAGACTGAACTTTCTCCGTTTCCTCTCATTTTTCCGGGCTGT
scaffold_5:5015902	Thhalv10008139m.g	T	C	1	0	0	0	0	0	0	1	0	3	0	0	0	0	0	0	0	0	2	CTTGTCCGTTTAAAGATAATTTTGCCTGAGCAATGGCATTAGTATCCCAATTGCTGTAAATATTGAGAGGAAGCTATGTGACACAGTAGTTGCTGAACTCG
scaffold_5:5015920	Thhalv10008139m.g	G	T	1	0	0	0	0	0	0	1	0	3	0	0	0	0	0	0	0	0	2	ATTTTGCCTGAGCAATGGCATTAGTATCCCAATTGCTGTAAATATTGAGAGGAAGCTATGTGACACAGTAGTTGCTGAACTCGGAAGCCCTGTTGGCTCTG
scaffold_5:5016745	Thhalv10008139m.g	G	C	0	0	0	0	2	0	0	1	0	2	0	0	0	0	0	0	0	0	2	TTGCCTTAGCTATGCACCACTGGccaccaccaccaccacctccaccacctgcaccagtgtcaccaccaccgccaccaccagttgcaccaccaccacctgca
scaffold_5:5016839	Thhalv10008139m.g	C	T	1	0	1	0	0	0	0	0	0	3	0	0	0	0	0	0	0	0	2	acctgcaccggtgtcaccacctccacctccaccaggtgcaccaccaccaccacctgcaccggtgtcaccaccacctccacctccaccaGGTGCACCACCAC
scaffold_5:5016849	Thhalv10008139m.g	G	A	1	0	1	0	0	0	0	0	0	3	0	0	0	0	0	0	0	0	2	gtgtcaccacctccacctccaccaggtgcaccaccaccaccacctgcaccggtgtcaccaccacctccacctccaccaGGTGCACCACCACCTGTTGGTGT
scaffold_5:5016861	Thhalv10008139m.g	A	T	1	0	1	0	0	0	0	0	0	3	0	0	0	0	0	0	0	0	2	ccacctccaccaggtgcaccaccaccaccacctgcaccggtgtcaccaccacctccacctccaccaGGTGCACCACCACCTGTTGGTGTGGTACCATCAAG
scaffold_5:5016867	Thhalv10008139m.g	A	T	1	0	1	0	0	0	0	0	0	3	0	0	0	0	0	0	0	0	2	ccaccaggtgcaccaccaccaccacctgcaccggtgtcaccaccacctccacctccaccaGGTGCACCACCACCTGTTGGTGTGGTACCATCAAGTGGTGG
scaffold_5:5102922	Thhalv10007223m.g	G	A	10	0	1	0	2	0	0	3	0	1	0	5	7	0	4	0	0	0	2	TAGAGATTCTTTAAAGCACAATTGTGGCAACATCCCACAACCTCTCTTTGGAAGATAAGCGTACTCAGAAACTCCATCATCTACATCATCCTCCTCGCTTT
scaffold_5:5106087	Thhalv10009096m.g	T	C	9	0	8	0	3	0	0	3	0	8	0	8	5	0	6	0	1	0	2	ATCAGATCGACGACAGAAAAAAAAAACACTAAAATGAGATTTCAGCTCTGTTCTTGAGCTTCTGCAGCCTCCTTCTCTTCATTGGCTGCAGCCATCAATTC
scaffold_5:5169725	Thhalv10007896m.g	G	A	1	0	0	0	3	0	0	0	0	2	0	1	0	0	0	0	0	0	2	TTTCTTCCACTTCTAACAGTCACAATCTTGTCGGGAGCCGAGCAGGCTTTGGCTTCCGACAACACACTCCTCGTGAACAGCCACCACCACCACAACAGCAC
scaffold_5:5169766	Thhalv10007896m.g	A	T	1	0	1	0	4	0	0	0	0	3	0	1	0	0	0	0	0	0	2	GCAGGCTTTGGCTTCCGACAACACACTCCTCGTGAACAGCCACCACCACCACAACAGCACGGCAGTTTCCGGCAATGGTGGGATGTCGTCACTGAGAGGGA
scaffold_5:5169767	Thhalv10007896m.g	C	T	1	0	1	0	4	0	0	0	0	3	0	1	0	0	0	0	0	0	2	CAGGCTTTGGCTTCCGACAACACACTCCTCGTGAACAGCCACCACCACCACAACAGCACGGCAGTTTCCGGCAATGGTGGGATGTCGTCACTGAGAGGGAA
scaffold_5:5169779	Thhalv10007896m.g	A	G	1	0	1	0	4	0	0	0	0	3	0	1	0	0	0	0	0	0	2	TCCGACAACACACTCCTCGTGAACAGCCACCACCACCACAACAGCACGGCAGTTTCCGGCAATGGTGGGATGTCGTCACTGAGAGGGAAGAAGCAGAGGAG
scaffold_5:5169788	Thhalv10007896m.g	C	T	1	0	2	0	4	0	0	0	0	3	0	1	0	0	0	0	0	0	2	ACACTCCTCGTGAACAGCCACCACCACCACAACAGCACGGCAGTTTCCGGCAATGGTGGGATGTCGTCACTGAGAGGGAAGAAGCAGAGGAGGTCTTCAAG
scaffold_5:5169789	Thhalv10007896m.g	A	G	1	0	2	0	4	0	0	0	0	3	0	1	0	0	0	0	0	0	2	CACTCCTCGTGAACAGCCACCACCACCACAACAGCACGGCAGTTTCCGGCAATGGTGGGATGTCGTCACTGAGAGGGAAGAAGCAGAGGAGGTCTTCAAGT
scaffold_5:5169791	Thhalv10007896m.g	T	A	1	0	2	0	4	0	0	0	0	3	0	1	0	0	0	0	0	0	2	CTCCTCGTGAACAGCCACCACCACCACAACAGCACGGCAGTTTCCGGCAATGGTGGGATGTCGTCACTGAGAGGGAAGAAGCAGAGGAGGTCTTCAAGTTG
scaffold_5:5243136	Thhalv10006895m.g	T	A	4	0	2	0	0	0	0	4	0	2	0	1	0	0	0	0	0	0	2	AAGGAGAGTTTACTAAACCTATGTGGCTCGCCATCAGGTGGTGAAGAAGATGATCAACCGAATTTGACTATTTGCAGTTGAACTGAGTTCACTTGTAAAGG
scaffold_5:5449595	n/a	A	T	0	0	0	0	0	0	0	38	0	6	0	26	18	0	6	0	7	0	2	ACACTGCATCACAAGCAGAGAAAACCATCAGCCGGGAGGAAGAACCTTGCAATACCGACGATGCTTGAACATCCAAACCATTCAACAAAGGAGGAAATATT
scaffold_5:5534652	Thhalv10007649m.g	G	T	0	0	0	0	2	0	0	3	0	0	0	0	0	0	0	0	0	0	2	GTTGTTCTGTGCAACGATGTGGGTGTGTCTTTCGTTGAAGCCAAAGCCGGGTGCGACATGTCACAGATTCTAGAAAACCCTAATCCCTATGAACTCGACAT
scaffold_5:5534656	Thhalv10007649m.g	G	A	0	0	0	0	2	0	0	3	0	0	0	0	0	0	0	0	0	0	2	TTCTGTGCAACGATGTGGGTGTGTCTTTCGTTGAAGCCAAAGCCGGGTGCGACATGTCACAGATTCTAGAAAACCCTAATCCCTATGAACTCGACATGTTC
scaffold_5:5534771	Thhalv10007649m.g	G	C	0	0	1	0	6	0	0	3	0	0	0	5	0	0	0	0	0	0	2	TGACGAAGTGGGTGACGTGCCTCTCAAGATTCAGCTCACTTTCTTTGAATGCGGCGGCTTAGCTCTCGGTATAGGCCTCTGCCATAAACTCTGCGATGCCA
scaffold_5:5534777	Thhalv10007649m.g	G	A	0	0	1	0	6	0	0	3	0	0	0	5	0	0	0	0	0	0	2	AGTGGGTGACGTGCCTCTCAAGATTCAGCTCACTTTCTTTGAATGCGGCGGCTTAGCTCTCGGTATAGGCCTCTGCCATAAACTCTGCGATGCCATGTCCG
scaffold_5:5534860	Thhalv10007649m.g	G	T	0	0	2	0	4	0	0	2	0	0	0	3	0	0	0	0	0	0	2	TCTGCGATGCCATGTCCGGTCTCATCTTCATCAGAAGTTGGGCAGCTTTTGCTCGCGGAGACACTGATAAAATCGTCACTCCTTCTTTTGATATCGCCAAG
scaffold_5:5907103	Thhalv10006835m.g	T	C	3	0	0	0	0	0	0	4	0	1	0	0	0	0	0	0	0	0	2	ATTACATTGGCATTTTGAAGTTTCAAACTAAGAAAACAGTAGAATCACACTTTTTCAGAAAGGTGGAAGCATTCCTTGAACTTTGCATCAAATTCTATATG
scaffold_5:5981977	Thhalv10010028m.g	T	C	8	0	9	0	7	0	0	2	0	1	0	9	0	0	0	0	0	0	2	CTTCCCACGATAAACGACCGTTTGAGACGTTTTGCTCTCCCCAAAAACTATGTTCAAGTACGCCGTCACAAAAAACGTCTCTGGATTGAACACGCTGACGC
scaffold_5:5982085	Thhalv10010028m.g	T	C	15	0	17	0	9	0	0	4	0	2	0	37	0	0	0	0	0	0	2	GCTCTCGCCGTTAATAACGGATTCATTTACTCCGTCTCTTGGGACAAGACTTTGAAAATATGGAGAGCCTCCGATCTTCGTTGCAAGGAATCAATCAAAGC
scaffold_5:6152971	Thhalv10009029m.g	C	T	84	0	91	0	39	0	0	60	0	12	0	7	0	0	0	0	0	0	2	ACGTTAATTCCCTGTAACTTGTAATGAGGGGATAATAAGTGGTGACATGTCGTCCACAAAGTCTATGTAATGACCCTCTTTTGTTTTTTCTTCTTAATTTA
scaffold_5:6152991	Thhalv10009029m.g	T	C	64	0	83	0	29	0	0	41	0	12	0	6	0	0	0	0	0	0	2	GTAATGAGGGGATAATAAGTGGTGACATGTCGTCCACAAAGTCTATGTAATGACCCTCTTTTGTTTTTTCTTCTTAATTTACCTTTTGCATTGAATAATGA
scaffold_5:6175185	Thhalv10008403m.g	A	G	1	0	0	0	1	0	0	1	0	0	0	3	0	0	0	0	0	0	2	TGCATAGAGGGGGATTACACGGTGGCCACCATGGGTAATTCAGACATTTTACCATTGCATGATTGTCACATAGCAGATTCGGCTTACGAGGAGGATGTGAC
scaffold_5:6270226	n/a	G	A	5	0	1	0	0	0	0	2	0	1	0	1	0	0	0	0	0	0	2	TCTTCGCCGCCTGGAATTGTTTTTGATCTTCTTAAGCGTAGCGATTCGCTGACGGGAATTTATCGGGAAATATGATCTTAGCTCGTTCTTGTAATGTTCCT
scaffold_5:6348121	Thhalv10006742m.g	C	T	2	0	0	0	2	0	0	3	0	0	0	1	0	0	0	0	0	0	2	TTAAGAAGCATAGTTAACAGATCCAAGGATCCACTTGCTAGTCCTTCAGGCTGCTGATGTGGCTGATTATCACCACAGAGATGACTTTTAAAAGGAAACTG
scaffold_5:6435986	Thhalv10007336m.g	T	A	18	0	10	0	9	0	0	2	0	1	0	1	0	0	0	0	0	0	2	GTAGCTCGATTCAAGAGCTTGCCATTGACATCAACTAATTGAGCATCAACTACATGATCCACTGTGATTCCGTATTTTCTCATTAGATTTCCGTAGCCTCC
scaffold_5:6436468	Thhalv10007336m.g	C	T	5	0	1	0	2	0	0	1	0	0	0	2	0	0	0	0	0	0	2	GAAGGTGGTGGTGTTATCGGCGACGAAGATGGCATCGGAGATTGGATTCTCTGGATTAGTCCGATGGCGCAGGCATCCAATGAAGTTTCCAAAATGTGGTT
scaffold_5:6466907	n/a	C	G	1	0	0	0	1	0	0	0	0	0	0	4	0	0	0	0	0	0	2	TTCTTTTCTCTCATCATTCTTCACCGTAACCCATCACTCTCTCTCTCGCCCTTGTTCACTCACAAGTCTCAAGGATCAGTACCCGGAAGGTATAATTCTCA
scaffold_5:6484438	Thhalv10006734m.g	A	T	0	0	1	0	1	0	0	1	0	0	0	2	0	0	0	0	0	0	2	GATTCTGGATCGATTTGACTTTAAATGACTAACCTAGTTCATCAAACaataacaacagataagcaaaagaaaaataaaataaatagatagaaatggcaaat
scaffold_5:6497281	Thhalv10008997m.g	T	C	2	0	0	0	1	0	0	2	0	0	0	1	0	0	2	0	0	0	2	ACCTCTGCCTCGCTCGCCGTCGCCACTCGCCGTCACCGTCCGTCACCGTCTGTCACCGTCTGTCACCGTCTGTCACCGTCTGTCACCGGCTGTCACCGTCA
scaffold_5:6523957	Thhalv10006900m.g	C	T	2	0	0	0	0	0	0	2	0	0	0	3	0	0	0	0	0	0	2	TCTGTAATTAATATGTTTAACACATTTTCTTTCTGTATAAAATTTTCCAGCTAGTGATAGCTATTTCTATCTGTCCCTTCAACATTTTCTATCGGTCAAGC
scaffold_5:6561517	n/a	C	T	1	0	0	0	1	0	0	2	0	0	0	1	0	0	0	0	0	0	2	GTATACAAATATGTAGAGTTTATGGGTGAGAATGCGAATATAAGATGTTTCCACCGTAATGGTGAATTGGTGATGGTAACATTGTTTGATCTGGTGGCACA
scaffold_5:6678086	n/a	C	A	2	0	0	0	0	0	0	1	0	13	0	0	0	0	0	0	0	0	2	AACAATAATAAAACTGATCGGTTTTCAAGGTTCATAAACTGAAATAATATCTTGGTTTAACTTTGGTTAGCTGGTTCAATTCAACAATGAATTTCGGAAAT
scaffold_5:6680035	Thhalv10008003m.g	T	A	0	0	0	0	0	0	0	0	0	4	0	1	0	0	0	0	0	0	2	GATGCATGTTTCGTGTGTGTTTAGATTAAGAAGATCTATTGTGATTTTTTTAAAAGAGTTTATCGTGTTTCTTGTATCATCATCATTCATCAAGCACGCAC
scaffold_5:6771462	Thhalv10006653m.g	G	A	1	0	0	0	0	0	0	0	0	3	0	1	0	0	0	0	0	0	2	ATAGAGTACCGGCATGGTACGCCACTCTAGAAGAAGATGAGCTCAAGGAAGCAGGTGCTTACACTGACCATTGGATTGTTGCTAGAGATGAGGAAGAAGCT
scaffold_5:6801825	Thhalv10007045m.g	T	A	2	0	1	0	1	0	0	2	0	3	0	1	0	0	0	0	0	0	2	GCGCTTATTATACTACCCACCGCACTCAACAGCGCCGCCTTGGCCTTGAATCCGTCGCTCTTGAGCAGCTTCCCAATCTTAGGCAGAGACTTCCTCAATTG
scaffold_5:6801995	Thhalv10007045m.g	A	C	2	0	1	0	1	0	0	1	0	2	0	0	0	0	0	0	0	0	2	TGAGTCGCCTTCCTGGATCAGCGTCTCGATAAGCGGTTTCGCGACGGCGGAGAACGGCTGTCTCGTGACGTGAGCGGACATATCCGCCGTCGCGGCGGCGC
scaffold_5:6841034	Thhalv10006885m.g	C	T	18	0	4	0	7	0	0	6	0	6	0	6	0	0	0	0	0	0	2	CGAGGATGAAGATCTGTGTCGGAGAGGTTGATGTCGGTTTTTTGTTATCGCCGCCGTGGTCTGGAGATTTCTTCCCGACGGCGACGTAGCCGAAGAGAGCC
scaffold_5:6852403	Thhalv10009058m.g	A	G	1	0	0	0	0	0	0	1	0	0	0	4	0	0	0	0	0	0	2	CCCTCGTTAATTGGGTAGAAAACAATAGTACGTTCTAGAAAATATAACCCATTCATTGAGAGATTGGCCATGCATGGTCCATAGATATAAATTTCTTATAA
scaffold_5:6853067	Thhalv10009058m.g	C	G	30	0	5	0	3	0	0	7	0	2	0	6	0	0	0	0	0	0	2	CTTCAATATACGTCATCAAGCCTTTGGTAATTTCAATGATATATATTAAACTTTTTATCTATATTGAACTACTTGTACATAGCGAAATAGTAACTACGTAA
scaffold_5:6853110	Thhalv10009058m.g	C	G	30	0	7	0	4	0	0	7	0	2	0	10	0	0	0	0	0	0	2	TATTAAACTTTTTATCTATATTGAACTACTTGTACATAGCGAAATAGTAACTACGTAACTAAATAGCATACGTATGTTCTATATCTTTTAAAAAGGTATGA
scaffold_5:6853326	Thhalv10009058m.g	A	C	2	0	4	0	0	0	0	2	0	1	0	8	0	0	0	0	0	0	2	TCAAATGTTTTAATATTATCAACGTCTTTTACTAGTAATAAAACATAAATATAGAAGGAAAAAAAAAGGCTCACTAAGTTTGCGGATTTCAGTTTGAGCAC
scaffold_5:7063135	Thhalv10008158m.g	A	C	3	0	2	0	0	0	0	0	0	3	0	4	0	0	0	0	0	0	2	AAAGTTTTGATGGAGGAAGGAGCAGTGCAGACCGTGGAGGTGAAGCAAGCAGCGGCCTGGAAATTCCTTTGGTGGGCTGGAACTTTCCCTATACATCTAAT
scaffold_5:7063147	Thhalv10008158m.g	A	G	3	0	2	0	0	0	0	0	0	3	0	4	0	0	0	0	0	0	2	GAGGAAGGAGCAGTGCAGACCGTGGAGGTGAAGCAAGCAGCGGCCTGGAAATTCCTTTGGTGGGCTGGAACTTTCCCTATACATCTAATTGTCCAAGAAAA
scaffold_5:7063589	Thhalv10008158m.g and/or Thhalv10008227m.g	T	A	1	0	2	0	0	0	0	0	0	1	0	3	0	0	0	0	0	0	2	CATGGGATCACCATTAAAACAACAGAGAGTATGATTGAAGATCTTCTCGCTGAAGCTGCAAAAATCCGAAGAGGAGGAGGAGGAGGCCATGATGATGATCA
scaffold_5:7063608	Thhalv10008158m.g and/or Thhalv10008227m.g	A	G	1	0	2	0	0	0	0	0	0	1	0	4	0	0	0	0	0	0	2	CAACAGAGAGTATGATTGAAGATCTTCTCGCTGAAGCTGCAAAAATCCGAAGAGGAGGAGGAGGAGGCCATGATGATGATCAAGGCAAGAACGGCGTGGAA
scaffold_5:7063614	Thhalv10008158m.g and/or Thhalv10008227m.g	G	C	1	0	2	0	0	0	0	0	0	1	0	4	0	0	0	0	0	0	2	AGAGTATGATTGAAGATCTTCTCGCTGAAGCTGCAAAAATCCGAAGAGGAGGAGGAGGAGGCCATGATGATGATCAAGGCAAGAACGGCGTGGAATCGGAG
scaffold_5:7063643	Thhalv10008158m.g and/or Thhalv10008227m.g	C	A	1	0	2	0	0	0	0	0	0	1	0	3	0	0	0	0	0	0	2	GCTGCAAAAATCCGAAGAGGAGGAGGAGGAGGCCATGATGATGATCAAGGCAAGAACGGCGTGGAATCGGAGAAAAGCAAAACTGAGGACATTAAGGAGAG
scaffold_5:7096560	Thhalv10007266m.g	C	T	3	0	3	0	1	0	0	0	0	0	0	3	0	0	0	0	0	0	2	TTACTAGCTGGATCTGTGGAATCATCAAGAACTTGAACTATCATTCGATCCAACGGCCAAGATAGCCTGCAGGCTGCTCCTATAGATAACTGACAAACCTG
scaffold_5:7102661	Thhalv10006630m.g	C	G	4	0	1	0	0	0	0	3	0	0	0	0	0	0	0	0	0	0	2	CGGCTTTTAAATGACGGCAAATCAAAGAGCTTTGTATCATTATCAAAATCCTCATCATCGTCCGGTACGTCAAACTTCTTAAGCTTCTCAAGGATGTCGAG
scaffold_5:7194794	Thhalv10009103m.g	C	T	0	0	1	0	0	0	0	0	0	0	0	4	0	0	0	0	0	0	2	ATCCAAAATAAACAGGCATATATCTTCCGCAAGTTTTGACAAAATAATCACACAAAAATTAACAAAGAAAAAGAGAGGATACAAAGTCGAAACAATTCATT
scaffold_5:7356660	Thhalv10006692m.g	G	A	7	0	1	0	0	0	0	4	0	5	0	6	4	0	12	0	6	0	2	TCGATGCCCTCCACCATTGCGGTAACGTCAAGAACCTTTGAAATGTTTCCGACTGAATATGTCTCCACAAGCCTAAGAGACGAACTTCATGAAGCTATGGC
scaffold_5:7491341	Thhalv10008456m.g	T	C	0	0	0	0	0	0	0	0	0	1	0	4	0	0	0	0	0	0	2	CCAGCAATCAATGACCATCTGCAATTGAATTCCCCAGAATTTATCAGTGTTTTTCCCACAAAAATCACAGATAAAGGTTGAAAATTTCCAAAATCCCATGA
scaffold_5:7545788	Thhalv10009192m.g	T	A	2	0	1	0	0	0	0	0	0	0	0	5	0	0	0	0	0	0	2	CACTGATGTCAAAAAAATGTTATTTTTACTTCTTTTCGGAAAAATCTTATTATTCCCCCGCTTATGCAGTTGTGCTAATGGAGAATTCTCGCAGGTGCTTA
scaffold_5:7677030	Thhalv10007894m.g	G	A	0	0	1	0	1	0	0	1	0	0	0	2	0	0	0	0	0	0	2	AAAAAAGTTTGGGGGAAAACCAGAAGAAAAGTCCGAGAAAATAGATACAGGGAGAGATCCTCGTTGACACGCATCTAAAGGTCAGAAGAAGTCACAGGTGA
scaffold_5:7703642	Thhalv10009245m.g	A	T	3	0	1	0	0	0	0	2	0	1	0	1	0	0	0	0	0	0	2	TTATGTTTCCATTTATTTGTTAATCAGGAAATTAAATGGATGATGACTGTATATTGGATTTTAATCATATTTTCATATATGGTTCCTAACAATGTCCTAAC
scaffold_5:7927097	Thhalv10009123m.g	C	A	0	0	0	0	0	0	0	2	0	2	0	3	5	0	5	0	0	0	2	AGCTCAGAAGAAGCTAATTTCCCTCGGTAAACTTCTTGAAGCGAGAGGATCACTGTAAACATAAGAATAGAGCCTAGCATCGATGTTCCAGCTCCCGCCAT
scaffold_5:8048752	Thhalv10008635m.g	G	A	0	0	0	0	1	0	0	0	0	0	0	4	0	0	0	0	0	0	2	TTTTTCCTCGAGAGTTAAATACCCTGTGTCCGTACAGGTATATGGTATCTGCTGCTCTATGATAAAAATCTCTGTTTGCAAAGAAAAGAAAATAAAGGAAA
scaffold_5:8105988	Thhalv10006905m.g	G	A	1	0	1	0	0	0	0	1	0	0	0	4	0	0	0	0	0	0	2	AATATATAATTCAATGTATTAGCGGGATAATAAAAAGCAATCCCTAGAAAGTAGAAATCAAACAGTAACGAAGCTCAGAGAGCAGTGTCAATGGCGGAAAG
scaffold_5:8121725	Thhalv10010018m.g	C	A	5	0	2	0	0	0	0	3	0	3	0	1	4	0	4	0	0	0	2	TGTCGATGCTGATTCATAGAATCTGGATGATGAACTCTCGTAGGACCTTGCAAATCGAATCCGCCGTACGAAGAAGCTCCACCACGAACCACACTTCCTTG
scaffold_5:8144400	Thhalv10007964m.g	T	A	16	0	1	0	11	0	0	0	0	1	0	16	0	0	0	0	0	0	2	CACACATACAGCCTCTCTCTATTTCCTCGCTTCTAATTAGTAAGGTACCGTGAAGGAGAAGAAAGAAAGAGATAAGGACAAATATGGGAATCCTTTTTGAA
scaffold_5:8145780	Thhalv10007964m.g	G	A	16	0	8	0	10	0	0	7	0	0	0	81	0	0	0	0	0	0	2	TTAAAAATATAATGAGGAATCCTCATGCATCAATTGTTAATTTCATCTTCGCTTTATTCCTTGTTTGCGATGATCATGCCTTTGTCCTTGTCTTCAATGCA
scaffold_5:8148256	Thhalv10007957m.g	T	C	264	0	124	0	92	0	0	0	0	2	0	1	0	0	0	0	0	0	2	GCACAAGCACCTTCTTACCACGGGGTGGAACATGTCGCCGGAGATATGTTTGTGGATGTCCCAGCAGGAGATGCCATGATCTTGAAAGTAAGTTCAACAAT
scaffold_5:8148265	Thhalv10007957m.g	C	T	277	0	129	0	101	0	0	0	0	2	0	1	0	0	0	0	0	0	2	CCTTCTTACCACGGGGTGGAACATGTCGCCGGAGATATGTTTGTGGATGTCCCAGCAGGAGATGCCATGATCTTGAAAGTAAGTTCAACAATTCTTTAATT
scaffold_5:8148271	Thhalv10007957m.g	A	C	288	0	134	0	102	0	0	0	0	2	0	2	0	0	0	0	0	0	2	TACCACGGGGTGGAACATGTCGCCGGAGATATGTTTGTGGATGTCCCAGCAGGAGATGCCATGATCTTGAAAGTAAGTTCAACAATTCTTTAATTTTAACA
scaffold_5:8148841	Thhalv10007957m.g	T	C	2	0	0	0	0	0	0	1	0	1	0	12	0	0	0	0	0	0	2	TTGGAGCAATTTTTAATAAAAATAAGCTTTTATTATATTCTCATTGTACTTTTTAAGAGCCAGCTGTAATTAATTAGTCACATGAAATTCATTGGTTTCTC
scaffold_5:8184378	Thhalv10008766m.g	G	A	6	0	0	0	2	0	0	3	0	1	0	4	0	0	1	0	0	0	2	CTGAGTCAGCATCATGACCGGCGAGATTCTCCCCTTTTTACGCCGGCGAGGTTCTTTCCCGAGTGAGTTTTGGATCGCGACGCTTGCTTTCACGGCGAGAG
scaffold_5:8304670	Thhalv10008032m.g	A	G	9	0	3	0	10	0	0	2	0	0	0	1	0	0	0	0	0	0	2	AGCTCACGGCTCCTTTCTTTCTCCAGTCAACAGATTTAGGCAAAGCTTCAACGTCCTTATAAGCGAATTCTTCGTAAGATCTTTCATCATTGCGTCTCGCT
scaffold_5:8304974	Thhalv10008032m.g	A	C	2	0	3	0	4	0	0	2	0	0	0	2	0	0	0	0	0	0	2	GAGTTCGATGAGTTTGTCATGAGACTCCAAATCCTCGGGTGAATATCCGAAAATGGAGTAATCGTGGGAAGCAGCAAAAGAGAGGGAGAGAGATGCAGAGG
scaffold_5:8400793	Thhalv10007472m.g	A	G	0	0	0	0	0	0	0	3	0	2	0	5	0	0	0	0	0	0	2	TAACCAAATTCCCTTAGATTGGAGAATGTCTTTGAGAAGTGATGATACTTAATAAATAGCAGTAGTAGAAAGTATAAACAAATAACCAGATTCCACAAAAG
scaffold_5:8400935	Thhalv10007472m.g	A	T	1	0	1	0	1	0	0	6	0	4	0	4	0	0	0	0	0	0	2	TTCGTAGCTGTTATTTGAGCTGCAATGACATTCAAAAATCGAACACGGTGACTAAATAACGAACAAAGGAAGCCACAATCGTAGAGAAACCTTAGAACATG
scaffold_5:8404737	Thhalv10007795m.g	G	T	6	0	1	0	1	0	0	0	0	1	0	5	0	0	0	0	0	0	2	CGAAAAAAATACTTTTTATTGACCGGTTCTGATTAACTGAATGTTTAAAAGCATGATTAATCATAAGTTTAGATCAAATTTAATTAGATTATTTATATTCT
scaffold_5:8567056	Thhalv10007885m.g	A	T	0	0	0	0	0	0	0	8	0	1	0	0	0	0	0	0	0	0	2	CCCAAAGAAAAACACGGCCGATATGGTTTTGTTTTCTGGCTTAGGTGGTGATGGGCCAGGTGGCTTAGGTGGTGATGGTTTTGGCGATGGGGCAGGTGGTT
scaffold_5:8580989	Thhalv10008827m.g	C	T	1	0	1	0	7	0	0	3	0	2	0	6	0	0	0	0	0	0	2	CGCCGGATCGAAAACGCTCAAAAAAATCCCCTTTCAGCTTCTTCCTCAAACCATCGACATTCCTAAAGAACCAAATCTAATTCTCTCGTTCACTAAACCGA
scaffold_5:8581075	Thhalv10008827m.g	C	A	0	0	0	0	5	0	0	3	0	2	0	6	0	0	0	0	0	0	2	CGTTCACTAAACCGAAAATCGAACTCGCAAGCTTGTGAATCTGAGAAACCCCAAAATGTAGAGAAGAAGGGAGCAAAGATTTCAAAAATGGCAAAGCGTAA
scaffold_5:8581083	Thhalv10008827m.g	T	A	0	0	0	0	5	0	0	3	0	2	0	6	0	0	0	0	0	0	2	AAACCGAAAATCGAACTCGCAAGCTTGTGAATCTGAGAAACCCCAAAATGTAGAGAAGAAGGGAGCAAAGATTTCAAAAATGGCAAAGCGTAAATCGATGA
scaffold_5:8581093	Thhalv10008827m.g	G	A	0	0	0	0	5	0	0	2	0	2	0	6	0	0	0	0	0	0	2	TCGAACTCGCAAGCTTGTGAATCTGAGAAACCCCAAAATGTAGAGAAGAAGGGAGCAAAGATTTCAAAAATGGCAAAGCGTAAATCGATGAGAGAAAGAGA
scaffold_5:8615643	Thhalv10008450m.g	T	C	2	0	1	0	3	0	0	1	0	1	0	2	0	0	0	0	0	0	2	ttcttctttgcttcttcttctttccctgtcttcttcttcttttttgcttcttcttctttccctttactcttcgtctttacttcttcttcttctttctctgt
scaffold_5:8664635	Thhalv10006748m.g	T	C	1	0	1	0	1	0	0	2	0	0	0	1	0	0	0	0	0	0	2	GTATCACTTGCAGTAAGTGTCTTGCAGAAAAACTCAGTCGGGTGCTTGCTTCCTCTCAATAGCCCAAAGTCTGGTACAGGAAACACATCTCTCTCCTAATG
scaffold_5:8721264	Thhalv10007873m.g	C	G	20	0	7	0	4	0	0	1	0	0	0	2	0	0	0	0	0	0	2	ATATCCGAAACAGTTACACTTGCACTACTTACACATATAAACAATCAAAACATATGATTCTAACTTACCCACAAACAAATTAAAGAAGGAGAAAAACAAAA
scaffold_5:8721273	Thhalv10007873m.g	C	T	19	0	7	0	4	0	0	1	0	0	0	2	0	0	0	0	0	0	2	ACAGTTACACTTGCACTACTTACACATATAAACAATCAAAACATATGATTCTAACTTACCCACAAACAAATTAAAGAAGGAGAAAAACAAAACCtttatat
scaffold_5:8721275	Thhalv10007873m.g	A	G	19	0	7	0	4	0	0	1	0	0	0	2	0	0	0	0	0	0	2	AGTTACACTTGCACTACTTACACATATAAACAATCAAAACATATGATTCTAACTTACCCACAAACAAATTAAAGAAGGAGAAAAACAAAACCtttatataa
scaffold_5:8721277	Thhalv10007873m.g	C	T	19	0	7	0	4	0	0	1	0	0	0	2	0	0	0	0	0	0	2	TTACACTTGCACTACTTACACATATAAACAATCAAAACATATGATTCTAACTTACCCACAAACAAATTAAAGAAGGAGAAAAACAAAACCtttatataaaa
scaffold_5:8721282	Thhalv10007873m.g	C	G	19	0	6	0	3	0	0	1	0	0	0	2	0	0	0	0	0	0	2	CTTGCACTACTTACACATATAAACAATCAAAACATATGATTCTAACTTACCCACAAACAAATTAAAGAAGGAGAAAAACAAAACCtttatataaaaaaaaa
scaffold_5:8721285	Thhalv10007873m.g	C	T	20	0	6	0	3	0	0	1	0	0	0	2	0	0	0	0	0	0	2	GCACTACTTACACATATAAACAATCAAAACATATGATTCTAACTTACCCACAAACAAATTAAAGAAGGAGAAAAACAAAACCtttatataaaaaaaaataa
scaffold_5:8786682	Thhalv10006936m.g	C	T	7	0	3	0	1	0	0	4	0	0	0	1	0	0	0	0	0	0	2	TTACTAACTTCCCAGATTGTACTCCATAGATCATCGCTGAACTCCGACGACGGCGAAGGTGGAGCTGATCCAACCTTGTTGAATCCGCTTCCTTGGATCTC
scaffold_5:8786720	Thhalv10006936m.g	T	C	7	0	3	0	1	0	0	3	0	0	0	1	0	0	0	0	0	0	2	GAACTCCGACGACGGCGAAGGTGGAGCTGATCCAACCTTGTTGAATCCGCTTCCTTGGATCTCCTCCACGACTTTCTCGACGATACGCAAAAGCATACCGT
scaffold_5:8786726	Thhalv10006936m.g	G	C	7	0	3	0	1	0	0	3	0	0	0	1	0	0	0	0	0	0	2	CGACGACGGCGAAGGTGGAGCTGATCCAACCTTGTTGAATCCGCTTCCTTGGATCTCCTCCACGACTTTCTCGACGATACGCAAAAGCATACCGTCAACCA
scaffold_5:8882947	Thhalv10007357m.g	A	T	0	0	1	0	2	0	0	0	0	0	0	3	0	0	0	0	0	0	2	TGAGGATGGGACTAAGCTAGAAGCTGATCTTGTGATACTCGCGACTGGTTATGATGGAAAGAAGAAGCTCAAAGCCATTGTTCCTGAACCTTTTCGAACTT
scaffold_5:8999837	Thhalv10007154m.g and/or Thhalv10007293m.g	G	C	3	0	1	0	1	0	0	3	0	1	0	0	0	0	0	0	0	0	2	CAAAGGTTGTATCTTTATTGTCTCAAGTTCAACTCAAAACCCCTATAAACGCAAAGGGTCAAAGTACAGATCTTTTATTACACTGAAACCTTATCAAACTC
scaffold_5:9018250	Thhalv10007868m.g	A	T	0	0	0	0	0	0	0	0	0	0	0	7	0	0	0	0	0	0	2	TTAATGGTTTTGTGTTTATGGGTTCTCTTTGTTCTTACAGATTTTGGATCAAATTTGATTGTTTTTGTTCGCAATGACGCTACTCGAAGTTATCTCCAACG
scaffold_5:9018971	Thhalv10007868m.g	A	T	3	0	0	0	1	0	0	4	0	1	0	3	0	0	0	0	0	0	2	TGGGACAGCCAGGCTTTGTTGGCTATTGAAAAGGCGAGCAACACAGAGCTATCAAAGAAGTCTAAAGTTGCTGAAGAGGCTTCGGTCTTGCTGATGGTTGC
scaffold_5:9109173	Thhalv10008142m.g	G	A	2	0	0	0	1	0	0	6	0	3	0	4	1	0	4	0	1	0	2	TGAGAACCGACGAACCACACTCTGGATTCCACGAGATTTCCCAATTTCGCGGCTTTGTTCCCTAAAGCGCTCGTGAAAAACCCACGGATTTTCTCCGATCG
scaffold_5:9110620	Thhalv10008073m.g	T	G	7	0	2	0	3	0	0	11	0	1	0	9	35	0	16	0	19	0	2	AGCAGGACGATCTTCTCTATCCTTGTCCCCTTTGTTAGCTTCAAGATTCTTCAGATTCTCAAAGCTACAAAGCTTCACAACTTTCTCAACAACCCTTTTTT
scaffold_5:9113291	Thhalv10007318m.g	G	A	6	0	1	0	0	0	0	3	0	2	0	2	1	0	1	0	0	0	2	TGGCGTGATGGCTCAGTTAACCAGTCAGATGTGAGCTTGATCATCAAACAGTGGAGGCTCTTTGGTAGTGCCTCCGCAACCGATTGCCCAAATATTGTGGT
scaffold_5:9113357	Thhalv10007318m.g	G	A	5	0	1	0	0	0	0	4	0	0	0	3	1	0	0	0	2	0	2	AGTGCCTCCGCAACCGATTGCCCAAATATTGTGGTTTGAACAGTAGCTGCGTTTGCTCGCTCTTCAAGGGCTTGGATGTGAGATTTCATGGTCATCATTGT
scaffold_5:9126249	Thhalv10006990m.g	G	C	4	0	0	0	0	0	0	2	0	2	0	1	3	0	1	0	0	0	2	CTCCCCGCATGCTTCTGAACACCTCATGGAGTACGGCTTTATATTTTTCAGCCGGCCATAGCTGCACGGCCGGGTTGAGAAACTTGAAGGAGTTTCCCAAC
scaffold_5:9126319	Thhalv10006990m.g	T	A	3	0	0	0	1	0	0	2	0	2	0	2	3	0	1	0	0	0	2	CGGGTTGAGAAACTTGAAGGAGTTTCCCAACCATCTTTCGTCTACAGTGGTGGGAGGAAGTGATGACAAAGCGAGCCACTTGAGAACTAACCAGTTAAGAT
scaffold_5:9126435	Thhalv10006990m.g	T	G	2	0	0	0	2	0	0	1	0	2	0	1	0	0	1	0	0	0	2	GCGGTGCTTTCGACTGGGATTGTGACGGTTTTACAACAACTGGTGGTGTCTGTGGTACGGAGCTTGTGACAACATCTGCTGCCTTATCATAGCCTGGATGT
scaffold_5:9126501	Thhalv10006990m.g	C	T	2	0	0	0	2	0	0	1	0	3	0	0	0	0	0	0	0	0	2	TGACAACATCTGCTGCCTTATCATAGCCTGGATGTCTGTTATTCAGATGCCTTCCAAGATTACCTTGAAAGAGGAAAACATAACATAAACAACAAATTTTG
scaffold_5:9157621	Thhalv10006963m.g	A	T	5	0	2	0	1	0	0	1	0	2	0	3	1	0	1	0	1	0	2	AAAACAATACAAACAAGACACCAGAAACTCCGTAAAAGCCTATTTTCCATAGTTCATAGTTGAGGTTTGGATGTTTCCATTTTCTTCTTCAGCTTCATCCC
scaffold_5:9159757	Thhalv10006963m.g	C	T	6	0	2	0	3	0	0	6	0	2	0	0	0	0	1	0	1	0	2	TAGAAGAATATCTGTACCTTCCAGGGCTCATAGGCGACACTCTTGAGTTTCGTCTACCAAATAGACCTAAGAGATATAACGGTACCCATAGAAGGATCCGG
scaffold_5:9160189	Thhalv10006963m.g	A	G	4	0	2	0	2	0	0	2	0	2	0	3	2	0	0	0	6	0	2	GTAGGCCTTAGTTCCCATCCATGAAGACCTTCAAGAACATTGGCCTTTCCAGGAAGAAGAGTCAAGAGAAGTGCAGAAACTCCATTTATGCATCTTGCAAT
scaffold_5:9160249	Thhalv10006963m.g	G	A	3	0	2	0	1	0	0	2	0	3	0	4	2	0	0	0	5	0	2	GTCAAGAGAAGTGCAGAAACTCCATTTATGCATCTTGCAATGTTGTTCAAGGACTCGTAAGTCAAAGTTTTCACTGACCTGCACTAAAACCCAAAATTTAT
scaffold_5:9160252	Thhalv10006963m.g	C	T	3	0	2	0	1	0	0	2	0	3	0	4	2	0	0	0	5	0	2	AAGAGAAGTGCAGAAACTCCATTTATGCATCTTGCAATGTTGTTCAAGGACTCGTAAGTCAAAGTTTTCACTGACCTGCACTAAAACCCAAAATTTATAGT
scaffold_5:9162924	Thhalv10007641m.g	A	T	23	0	1	0	5	0	0	8	0	7	0	9	6	0	9	0	2	0	2	AATAGACATATAAACTGGAGCTTACTGGCCATCAGGAAGCTCGTACGACGAAGTTGGGATGTTTGAATATGATTTGTCTGCAGATAAAGCATCACATCAGG
scaffold_5:9165854	Thhalv10009989m.g	A	G	4	0	3	0	0	0	0	5	0	0	0	3	7	0	6	0	2	0	2	CCTTCAAGCAACATAATCCTTATTGCCTCTAACCCGGTTTGAAATGTATAATCCAACTGCAAAATCAGAAACAATCAAAGCTTTTATCTTTCTGAAAAAAA
scaffold_5:9167320	Thhalv10009989m.g	A	G	1	0	1	0	3	0	0	1	0	2	0	1	0	0	5	0	0	0	2	GTGCCCTGGTACTTTTTTCCGGGATTACCCAAACCAACAATGAGCCATGGAAGCTGTGGCGGCGAAGATTTTGGCTTCGGAGAAGGTAACTGAGCCTGAAG
scaffold_5:9192249	Thhalv10007020m.g	C	T	6	0	2	0	0	0	0	4	0	0	0	1	1	0	1	0	0	0	2	TGCTCTGCAATTAATTTCCGACAGCCATGCCGCCGGTGGTGGGTCATAACCGGAGCACTGGAATAGTTCGATCTTCTCGGTGTTGTGGCTTAATGAGAACA
scaffold_5:9197999	Thhalv10006702m.g	A	G	1	0	0	0	0	0	0	0	0	0	0	3	0	0	0	0	1	0	2	GCTGGATACAGCGTAGAGAACGAGGAGAAGATGATAGAGGAGGATGAAGAACAGAGTCAAGTCGCGTGGCATATAACTTTCATAGAGGAAAGACAACAAAT
scaffold_5:9198096	Thhalv10006702m.g	C	T	1	0	0	0	0	0	0	0	0	0	0	4	0	0	0	0	0	0	2	AAATCATAGAGCTGTGGCATGTCTGTCATGTTTCCATCATCCACAGGACACAATTCTATCTACTGTTTAAAGGTGATCAAGCCGATCAGATCTACATGGAA
scaffold_5:9226669	Thhalv10008592m.g	T	G	4	0	2	0	0	0	0	0	0	0	0	5	0	0	4	0	0	0	2	AGCACGGGCTGCTAACTTCAACATTGCGCTGGACGATGTGTCCATCACAGTCTTGACATTTGGAAGGGAGTTCACGGCAGCCATAGAAGCCAAGCAGGTGG
scaffold_5:9227974	n/a	T	G	0	0	0	0	1	0	0	1	0	0	0	2	0	0	0	0	1	0	2	TATTGAGATGTACTCCAAGTGTGGCACGATTAGTCAAGCTGTCGAATTGTTCAACCAGATGAATGGAAAAGATGTTATATCGTGGAGTACAATGATCGATT
scaffold_5:9228603	Thhalv10008778m.g	A	T	22	0	11	0	2	0	0	5	0	0	0	2	2	0	2	0	0	0	2	TGAGGTTAATGAATGCTTCAAGAGCTTCTCTCATCCACCAATTCTGACATACTTCTCTTGCCTCATCCAAACCAACCCATTTGCGTTGTCTAATTTCCGCC
scaffold_5:9263392	Thhalv10008945m.g	G	A	1	0	1	0	0	0	0	3	0	0	0	0	0	0	2	0	0	0	2	AGTTTCAAATTAATTTGGCATACAAAGGGAATTAGATTCTGCGTCTGGAAGAATAGAACAAACACTCGTTTCTTCTCAGAGAAATAGTTACATGACAACTT
scaffold_5:9273367	Thhalv10008547m.g	G	C	16	0	5	0	9	0	0	13	0	13	0	18	36	0	36	0	6	0	2	ACTATTCCCTCCATAATCTCTCATTAGGGACCAAATCCTCTAGAAACTCTGATTTGACAACAGACCAAAGCCTCTAGAAACTCAAGTCAAGCAGGAGCAAT
scaffold_5:9273616	Thhalv10008547m.g	C	A	19	0	7	0	4	0	0	14	0	28	0	7	45	0	43	0	1	0	2	ACATAGTCTATGCCTTGACATAATCCTTTGCTATTATATGGTTTTGAACCCAACACAAGGGCTAACGGCTTCTTCTTGCCTTCGTTTCCAAATGTGTCCAC
scaffold_5:9274291	Thhalv10008547m.g	G	C	31	0	3	0	5	0	0	11	0	9	0	6	42	0	34	0	1	0	2	ATCTGCTCTGAGATTACACCGAAAGCCAGAAACCCCGCCCAGGCAAGACCGGCGCCGATTCCGAACCGCCGTGTCAACGAAGAAGCGACCCAATCCGTCGT
scaffold_5:9274469	Thhalv10008547m.g	G	A	17	0	1	0	2	0	0	2	0	2	0	2	15	0	16	0	2	0	2	GAAAAGGAGACTCTGACTGTGGTGGAGGGTTCTGCTCCGGCGGCGGATTGGAAGAAGAGGCGTAACACTGGTGGTACGGTGCTGTTTTGGAGAACGGCTGC
scaffold_5:9274603	n/a	A	T	2	0	0	0	0	0	0	0	0	1	0	2	0	0	0	0	0	0	2	GCCATTTTCGAGAAACTTTCAGCTGTTAAAGTGTTTATAAACGCTTATCTAGTTCGTGTGATGTATCTTCAAGGCACAAGACGAACAAAATTATCCATTTT
scaffold_5:9275031	Thhalv10006685m.g	G	A	2	0	1	0	0	0	0	2	0	1	0	14	1	0	0	0	1	0	2	GAACAGCACACCACAACAAAACATGCAAAGAATAATCCCACCATATAGTCGTCTTCTTCAACTCTATTATTGTTCCTGCTCAGTGATCAATGAAGAAGAAC
scaffold_5:9275057	Thhalv10006685m.g	T	G	2	0	1	0	1	0	0	1	0	2	0	14	5	0	0	0	1	0	2	AAAGAATAATCCCACCATATAGTCGTCTTCTTCAACTCTATTATTGTTCCTGCTCAGTGATCAATGAAGAAGAACTGGGAACTGCTCTCTGAATGTTTGGA
scaffold_5:9275115	Thhalv10006685m.g	T	A	12	0	2	0	2	0	0	3	0	2	0	15	8	0	1	0	8	0	2	GATCAATGAAGAAGAACTGGGAACTGCTCTCTGAATGTTTGGACTCATTATAGGTTTCTGTATCTGCTTTAGAGAAGCCATGATCTCTGCAAAACTTGGTC
scaffold_5:9275128	Thhalv10006685m.g	C	T	12	0	3	0	2	0	0	3	0	3	0	15	9	0	1	0	8	0	2	GAACTGGGAACTGCTCTCTGAATGTTTGGACTCATTATAGGTTTCTGTATCTGCTTTAGAGAAGCCATGATCTCTGCAAAACTTGGTCTTAACCTTGGATC
scaffold_5:9275573	Thhalv10006685m.g	A	G	17	0	5	0	6	0	0	1	0	6	0	6	17	0	3	0	6	0	2	TATTTGGGTCAAGAGCTTTGATTGAAAAGAAAAAAAAAACCGTACTTTTCATCCGCGGGTTCGTTTCTAAGCACTTCTGGAGCCATCCATTCAGCCTGCAA
scaffold_5:9275576	Thhalv10006685m.g	C	T	17	0	5	0	6	0	0	1	0	6	0	7	18	0	3	0	6	0	2	TTGGGTCAAGAGCTTTGATTGAAAAGAAAAAAAAAACCGTACTTTTCATCCGCGGGTTCGTTTCTAAGCACTTCTGGAGCCATCCATTCAGCCTGCAATTA
scaffold_5:9275621	Thhalv10006685m.g	C	T	2	0	0	0	0	0	0	0	0	0	0	4	2	0	1	0	2	0	2	TCATCCGCGGGTTCGTTTCTAAGCACTTCTGGAGCCATCCATTCAGCCTGCAATTAGCAAACACTAAATCAAACCTAGCTTAGATCAATGAAAAGACATCA
scaffold_5:9276441	Thhalv10006685m.g	A	G	6	0	3	0	2	0	0	6	0	3	0	12	2	0	5	0	5	0	2	AGAAATTCTGTAACAATTGAGAGGTTTGGTGGGCGGGTTACAGCTCCCATAAAGAGAACAATGTTAGGATGTCTGAGCCTTCTCATCATCCGGACCTTGCA
scaffold_5:9276613	Thhalv10006685m.g	C	T	7	0	3	0	4	0	0	6	0	3	0	10	2	0	4	0	3	0	2	GGGTACCAGAGTTTCCAGAGAAGTAAGGCTTGTACCTCACTTCTGAATTCCTCCAGTGCCTCTCCGGTAATATCTTGGTCAATGAACTTCTTGACAGCCAC
scaffold_5:9276628	Thhalv10006685m.g	G	A	9	0	2	0	4	0	0	6	0	3	0	8	2	0	5	0	4	0	2	CAGAGAAGTAAGGCTTGTACCTCACTTCTGAATTCCTCCAGTGCCTCTCCGGTAATATCTTGGTCAATGAACTTCTTGACAGCCACTGCCTACCAAATCAA
scaffold_5:9276833	Thhalv10006685m.g	T	A	13	0	1	0	3	0	0	12	0	4	0	7	3	0	9	0	5	0	2	TGAGAGATACTCACAGTTCCATGCCAATCTCCCCTATACACCTCTCCGTATGATCCTGGATAAAGAAAGGTAAATCTAAAATAGTTATTCGTTGTAGCACT
scaffold_5:9277424	Thhalv10006685m.g	T	A	1	0	4	0	1	0	0	5	0	6	0	5	9	0	2	0	14	0	2	AGTGGAGGCAAAAACCTCACAGGACCAAGATTACTCTGGTTTCTTCCTTGTTGAATTGTTCCAAAATCTTTCCCTTTCTCCTCACTGGATTCAGCCACAGA
scaffold_5:9277825	Thhalv10006685m.g	C	A	7	0	4	0	1	0	0	10	0	3	0	2	8	0	6	0	0	0	2	ACGAATCATGAGATCCCCTCCACCTTCAGATTGCTTTTCCTCCCGGGAACCCTTGGTCCTAGAGCGATGTTCCGCTGACCAAGATTCTGGGTTCTCTTCAA
scaffold_5:9279681	Thhalv10006685m.g	C	A	3	0	2	0	2	0	0	4	0	1	0	2	5	0	2	0	0	0	2	TGGTTGCTTCATCCCCTGTGCTATGATTGGCATTGGAAGAAGTTGTTGGACTAGGGCTTTTTCTTTGAGCAACAGAGCTTAACCAATTTGATAAACCCGAG
scaffold_5:9279756	Thhalv10006685m.g	T	A	2	0	2	0	3	0	0	3	0	1	0	2	4	0	2	0	0	0	2	AGCTTAACCAATTTGATAAACCCGAGAAGGGTTTGGATTCTGGGTTATTATGGGTATCGAGAGACCTCGTTGAATCTGAAGGAGATGGTTCTGCATCACTC
scaffold_5:9279765	Thhalv10006685m.g	A	G	2	0	2	0	3	0	0	3	0	1	0	2	4	0	2	0	0	0	2	AATTTGATAAACCCGAGAAGGGTTTGGATTCTGGGTTATTATGGGTATCGAGAGACCTCGTTGAATCTGAAGGAGATGGTTCTGCATCACTCGACTTATTG
scaffold_5:9279833	Thhalv10006685m.g	T	C	2	0	2	0	3	0	0	3	0	1	0	2	4	0	2	0	0	0	2	GAAGGAGATGGTTCTGCATCACTCGACTTATTGCTCCTGTTTGAGATTGATCCTTCGCCGTCTTCTCGTTGATTCGGCACGATACGAAGCTTTTTTAGAAA
scaffold_5:9279839	Thhalv10006685m.g	G	C	1	0	2	0	3	0	0	2	0	1	0	1	4	0	2	0	0	0	2	GATGGTTCTGCATCACTCGACTTATTGCTCCTGTTTGAGATTGATCCTTCGCCGTCTTCTCGTTGATTCGGCACGATACGAAGCTTTTTTAGAAATTTCTT
scaffold_5:9280145	n/a	C	T	2	0	1	0	1	0	0	1	0	3	0	1	3	0	0	0	2	0	2	ATCAACCAAGACTCTCAAAGCCTCGAGAAATATCAGATTTCAATTTCGAGCAAATACCCAGAATACTTTTTCTCCGGATTTCAAAAGCAGATCAAACCCAA
scaffold_5:9283604	Thhalv10007165m.g	A	G	23	0	7	0	9	0	0	7	0	10	0	3	12	0	22	0	2	0	2	CAGGGTGTGCAGGAAACTGAATTCTTCACAGAGTATGGAGAAGCAAACAGATACCAGATTCAAGAAGTCGTTGGAAAAGGAAGCTATGGTGTCGTGGCTTC
scaffold_5:9291614	Thhalv10007176m.g	A	T	0	0	2	0	1	0	0	0	0	3	0	0	0	0	0	0	0	0	2	CCTCCGATCTCGATCCTAGAGAGCTACTTTAAGAAACAGAGCAAAGGAGTATTCACGCTCGATTTCCCGGAGAATCCGCGGAACAGATTCGATTTCACGGG
scaffold_5:9291677	Thhalv10007176m.g	G	A	0	0	2	0	1	0	0	0	0	3	0	0	0	0	0	0	0	0	2	TTCCCGGAGAATCCGCGGAACAGATTCGATTTCACGGGAGTGAATCCGGTGACGGAAAACATGAACGCCGAATTCGGGACGAAGCTGTTCGAGGTGGAATT
scaffold_5:9315956	Thhalv10009775m.g	A	T	6	0	3	0	3	0	0	3	0	2	0	2	1	0	5	0	1	0	2	AGTTGGAATCTCCTGGGAAGATCCGGATTTGCCAAGAACGTACGTCCATAACCCACAAGATCAGTTCTTGCCTCTTCCACTGCCTTGTTTCCGTCTTCTCT
scaffold_5:9316766	Thhalv10009775m.g	A	G	13	0	1	0	3	0	0	1	0	4	0	2	4	0	16	0	1	0	2	GGTACTGTATATATACAAGAAGGAGAAAAAGCGGGTTTTTGGCAAACCTAAATGAAACACCCTGCCACCATGCCAAATCTGGCAGAAGAAGATGCCGCCTT
scaffold_5:9316776	Thhalv10009775m.g	C	T	14	0	1	0	3	0	0	1	0	4	0	2	4	0	16	0	1	0	2	ATATACAAGAAGGAGAAAAAGCGGGTTTTTGGCAAACCTAAATGAAACACCCTGCCACCATGCCAAATCTGGCAGAAGAAGATGCCGCCTTTCAAATGAAC
scaffold_5:9316785	Thhalv10009775m.g	A	G	13	0	2	0	3	0	0	1	0	4	0	2	4	0	16	0	0	0	2	AAGGAGAAAAAGCGGGTTTTTGGCAAACCTAAATGAAACACCCTGCCACCATGCCAAATCTGGCAGAAGAAGATGCCGCCTTTCAAATGAACCGCATCCAC
scaffold_5:9316809	Thhalv10009775m.g	G	A	13	0	2	0	3	0	0	1	0	4	0	2	1	0	13	0	0	0	2	AAACCTAAATGAAACACCCTGCCACCATGCCAAATCTGGCAGAAGAAGATGCCGCCTTTCAAATGAACCGCATCCACAATGGGCTTCCACGCCTCCACTTG
scaffold_5:9316818	Thhalv10009775m.g	C	G	13	0	2	0	3	0	0	2	0	4	0	1	1	0	13	0	0	0	2	TGAAACACCCTGCCACCATGCCAAATCTGGCAGAAGAAGATGCCGCCTTTCAAATGAACCGCATCCACAATGGGCTTCCACGCCTCCACTTGCTCTCTAGT
scaffold_5:9316819	Thhalv10009775m.g	A	G	13	0	2	0	3	0	0	2	0	4	0	1	1	0	13	0	0	0	2	GAAACACCCTGCCACCATGCCAAATCTGGCAGAAGAAGATGCCGCCTTTCAAATGAACCGCATCCACAATGGGCTTCCACGCCTCCACTTGCTCTCTAGTC
scaffold_5:9316836	Thhalv10009775m.g	A	G	11	0	2	0	3	0	0	2	0	3	0	1	1	0	13	0	0	0	2	TGCCAAATCTGGCAGAAGAAGATGCCGCCTTTCAAATGAACCGCATCCACAATGGGCTTCCACGCCTCCACTTGCTCTCTAGTCCATATTCCAGGTGCATC
scaffold_5:9316848	Thhalv10009775m.g	C	T	10	0	2	0	2	0	0	2	0	2	0	1	1	0	12	0	0	0	2	CAGAAGAAGATGCCGCCTTTCAAATGAACCGCATCCACAATGGGCTTCCACGCCTCCACTTGCTCTCTAGTCCATATTCCAGGTGCATCCGTTAAGCTTCA
scaffold_5:9348364	Thhalv10008184m.g	C	T	4	0	0	0	0	0	0	0	0	1	0	2	0	0	0	0	0	0	2	AATCCCTTTTCTCTATATCTCTCACCTTGTTGCAGAGACCTTTTATGCTCCTGAAAAATTTCTGAACAATCAGATTCGAAAATGGCGGACGCCACAGGATC
scaffold_5:9348382	Thhalv10008184m.g	A	T	4	0	0	0	0	0	0	0	0	1	0	2	0	0	0	0	0	0	2	CTCTCACCTTGTTGCAGAGACCTTTTATGCTCCTGAAAAATTTCTGAACAATCAGATTCGAAAATGGCGGACGCCACAGGATCTGGTACGTCAATCTCCGA
scaffold_5:9348384	Thhalv10008184m.g	C	A	4	0	0	0	0	0	0	0	0	1	0	2	0	0	0	0	0	0	2	CTCACCTTGTTGCAGAGACCTTTTATGCTCCTGAAAAATTTCTGAACAATCAGATTCGAAAATGGCGGACGCCACAGGATCTGGTACGTCAATCTCCGAAT
scaffold_5:9474532	Thhalv10006585m.g	G	A	6	0	1	0	2	0	0	2	0	0	0	6	0	0	0	0	0	0	2	TAGTCCATTGTCTTCTCGATCCTGCTCCTTTTCGAAGGCGAGCTTGTTGAGTTCTGCATCACTTTAGTATCATGCCCTGTGAATACCACCACTCCGTAAAC
scaffold_5:9622567	Thhalv10009187m.g	A	G	3	0	2	0	1	0	0	0	0	2	0	5	0	0	0	0	0	0	2	AATTACTTTAATTAATAGGCCCATGTTAAACACGAGTAATCCTTAGTTCGACTTTTGTTTTCTTTGTCGTCGATCCTTAAGTTCCTTTATTATCCTTAGAT
scaffold_5:9729997	n/a	G	C	4	0	2	0	0	0	0	3	0	0	0	2	0	0	1	0	1	0	2	GACACCAGATATGATTCGTCCAAGAGCTGCCAAGAAGTAAAGACAGATCAGGACCTGAAAGAATGAAACATCAGAAGATAACACAAATTTAATTTACAGTA
scaffold_5:9818407	Thhalv10006808m.g	T	A	4	0	2	0	1	0	0	0	0	4	0	1	0	0	0	0	0	0	2	TTAGAGCTACAATACTGTAACAATTTGCACTGTCGACCAATGGCACGGGTTAACCAATCATTGATTCTAGTTTCCTCGTCATGATTTTCAAGTCTGCACCC
scaffold_5:9834382	Thhalv10009033m.g	C	A	0	0	1	0	1	0	0	3	0	4	0	1	0	0	0	0	0	0	2	GCTCTCCGGCGATGAGTTGATAACTGGAACTACAGAGTAGCTTTTGACATCATCCAATATCACATATTCTCCGACTTTTTCAATTTCTGTCTTTCTTGAAA
scaffold_5:9977087	n/a	A	C	0	0	0	0	2	0	0	0	0	2	0	1	0	0	0	0	0	0	2	TGCATCAAAAAATTTCCAGAAGAATCAGAGAAAACTAGGGGAAAACGTACATGAAGAATTAATCGATGATGGGATTAGAAGTTCACGGCGTGATTTCGAGT
scaffold_5:10007408	n/a	A	G	2	0	1	0	3	0	0	2	0	0	0	4	6	0	3	0	0	0	2	AAACTACACTATTTGGTCATGTTAACGGATTCTAACTGGCAAAGATCATTACACAGGTTCTCCTATTACCGTCATCTACTGAAGCGGTTTTGTCTTCCTTC
scaffold_5:10014451	Thhalv10007635m.g	T	G	2	0	0	0	1	0	0	0	0	1	0	4	0	0	0	0	0	0	2	CTTCCGCGAATGCTTGTCCTACGGTTATACAGCCACCAGGTATAACATTATGCGTACAGACGAATATCATCGAAAACAACTTGGGAGTTTTACCTTCTTGT
scaffold_5:10023788	Thhalv10008460m.g	A	T	2	0	1	0	0	0	0	0	0	1	0	2	0	0	0	0	0	0	2	GACATGGACAACCTTGACTGTTTTGTAGCTTGTAACGATGAAATCAATGAATGTTTTACGACGCTACCTCCATGCATTGCTTTTATGTAAAGACTTGTCTT
scaffold_5:10051062	Thhalv10007622m.g	C	G	19	0	2	0	3	0	0	12	0	7	0	29	6	0	10	0	0	0	2	GCTCTGTGAATGAAGAAGACAAGGAAGAGcaccagtgtcacgatgatcatcaccatgaccatgaccatgactgccatgatcaccaCAAGGAGCATGATCAT
scaffold_5:10230343	Thhalv10008534m.g	G	A	1	0	1	0	0	0	0	0	0	3	0	3	0	0	0	0	0	0	2	TAGTATCATCGTTCCCTTTTCAATCCTAAACCCTTTTTACACTTTATTCCGCATGATTGACAGAAAAAACTAACATACAATGGCATTACCCTTGGATCAGT
scaffold_5:10291503	Thhalv10009183m.g	T	A	1	0	1	0	1	0	0	1	0	3	0	2	0	0	4	0	0	0	2	GATGAAGCGTCTGGTCCCAACGTTCAACCGCATCCTGGTGCAGAGAGTCATCCAGCCTGCAAAAACCGAAAGTGGCATTCTCCTCCCAGAGAAATCCTCCA
scaffold_5:10457554	Thhalv10008620m.g	A	T	1	0	3	0	2	0	0	1	0	1	0	2	0	0	0	0	0	0	2	AATGTTTAATATTTCTTGGTTTTGAATGAAACAGAAGCAACTCCAAAACTAGTTCTTAAGATAatggatatgaagggactaaccatttcacacgtcaagag
scaffold_5:10555873	Thhalv10007701m.g	A	C	4	0	2	0	2	0	0	0	0	1	0	2	0	0	0	0	0	0	2	TCTAAGCAATTACCCATTTCAGATAGAAAGAAAAACGAAATTAGATAATTAAAAGCAGCTTGAAAATTCTCAAGTAGACAAAGCTGGTGTTCTTGTTGAGC
scaffold_5:10593346	Thhalv10008529m.g	A	T	6	0	6	0	4	0	0	3	0	0	0	5	0	0	0	0	0	0	2	CACATCCATTCTCAACATCATCGCCTTATCGTGCCTTATGCATATGGAGCATTATACAACCATCCATTAGAAGGTCTTCTCTTGGACACCATTGGTGGTGC
scaffold_5:10628767	Thhalv10008594m.g and/or Thhalv10008948m.g	A	T	5	0	1	0	6	0	0	1	0	0	0	3	0	0	0	0	0	0	2	CAGGTATCAGATCTAATTTGCAGAATGGAGACGAAATGGGCAGAGTGGGGAGTGTGGACATGTCCAAGCAACGAGACTAAGCTATGGGAACACGAGTGGGA
scaffold_5:10768042	n/a	G	A	0	0	1	0	0	0	0	0	0	2	0	1	0	0	1	0	0	0	2	CGTATCTGACTGGGAAGAAAGTCATAAACCAAGTACATAAATTGATATCTGTGTCCAAGATCTCACCTTAATAACTCTACTGTTAGTGGTCATAATCATAA
scaffold_5:10776224	Thhalv10007655m.g	A	T	1	0	0	0	1	0	0	2	0	0	0	3	0	0	0	0	0	0	2	CGATATAAACACCTGATAGAATGTGAACAATATGCCTCCAAGCATCCCAGAAAAATCTCTCAGAAACCACTGCATATTACAAACAAGATATAATCACTATA
scaffold_5:10801346	Thhalv10007373m.g	C	G	3	0	2	0	2	0	0	0	0	2	0	7	0	0	0	0	0	0	2	CATTCAAGCAAAACTCTACAAAGAGATAGCTTCCGTTACAAGTAACAACACTAGATCCTTGTCGGATTCCGACATCCCAAAACTGCCGTACCTTCAAGCTA
scaffold_5:10801609	Thhalv10007373m.g	A	C	2	0	0	0	1	0	0	0	0	0	0	4	0	0	0	0	0	0	2	CTGAAGAGTTTAAGCCTGAAAGGTTCGTTGATGGTGAGGATGTTAGCATCATGGGTTCAGATCTTAGGTTGGCTCCATTCGGGTCGGGTCGTCGGGTTTGC
scaffold_5:10801918	Thhalv10007373m.g	A	G	2	0	0	0	0	0	0	0	0	0	0	7	0	0	0	0	0	0	2	TACTTGTTTAATCAACTACTATGGGTAGTCGCttttaataattaataattaataattatGTTTGGGAAGGAAGTTAGGGTTTTGGTACGTCGGTTGAACTT
scaffold_5:10877329	Thhalv10008348m.g	C	A	2	0	0	0	1	0	0	1	0	2	0	4	0	0	0	0	0	0	2	TGCAGCTATGAAGTAGTTTTGGAACTGGAAAAAGATAAGCACCCTGTCGACGGACCAATTTACTACTATATGTTCAACACACTTCTCTATTGCTTGCTTGT
scaffold_5:11068767	Thhalv10007422m.g	C	A	10	0	0	0	1	0	0	0	0	3	0	1	0	0	0	0	0	0	2	CAATTGCAAATGCAAGAAAGAAATATGGGGGAAAAAGAAAATTAATAGATCAAATTTTAGAGCTTTACCATGAGCACTGCCTTGATATTATCGATACTGAG
scaffold_5:11069625	Thhalv10007422m.g	T	G	5	0	0	0	1	0	0	0	0	0	0	4	0	0	0	0	0	0	2	AAGCTTGATGGGCTCGGAGGAAGTTTCCATTTTGAGGGTTTTAGCTTTTTTGATAAGAAGAAAAAGGAAACTATGAATATGGGAAAGAGGCAAAGGAAACT
scaffold_5:11069633	Thhalv10007422m.g	A	T	5	0	0	0	1	0	0	0	0	0	0	4	0	0	0	0	0	0	2	TGGGCTCGGAGGAAGTTTCCATTTTGAGGGTTTTAGCTTTTTTGATAAGAAGAAAAAGGAAACTATGAATATGGGAAAGAGGCAAAGGAAACTGAAGAAGA
scaffold_5:11094328	Thhalv10007279m.g	G	T	1	0	3	0	1	0	0	2	0	1	0	0	0	0	0	0	0	0	2	CCCAAATTTTTTATTTGATGTTTCATCTTTTAGGCGAAAGTAGCGACAACGAGAGAATCTGAGATTGATTCGCTTTCCCGGCAGTAATTTCCTCTCGATTT
scaffold_5:11105373	Thhalv10007850m.g	G	T	4	0	2	0	2	0	0	2	0	2	0	3	0	0	0	0	0	0	2	CAGAGAGAAACAAAACTATCAGAAATTTGAATCAGAACAGAAAAAATAAAGAAATAAATTGATTTAAAATCGCGAATGAGTAGAGAGAAGGGGATGAAAAA
scaffold_5:11105389	Thhalv10007850m.g	A	T	3	0	2	0	1	0	0	2	0	1	0	3	0	0	0	0	0	0	2	TATCAGAAATTTGAATCAGAACAGAAAAAATAAAGAAATAAATTGATTTAAAATCGCGAATGAGTAGAGAGAAGGGGATGAAAAAGGCTGTGTCCTCTCTG
scaffold_5:11178892	Thhalv10008579m.g	C	T	5	0	0	0	0	0	0	1	0	0	0	2	0	0	0	0	0	0	2	TACCAAGCTATTGGTTCAGTCGAGGCAATCGCTAAAACATCCAAAGAAGACATATTAGCAAACACAGATCTCTCTTCCGACAAGGCTGAGATGCTCACCAG
scaffold_5:11295119	n/a	G	T	1	0	0	0	0	0	0	3	0	0	0	0	0	0	2	0	0	0	2	CAGAAGTTTTACAAAAAGACTAACATAAAAAGTACAAAAAAAGTTTCTTTGGTTTGGTTTCTGTTCTGTCTGATTTCTCTCTGGCGAAAACAAAAGGAGGT
scaffold_5:11367872	Thhalv10006784m.g	C	G	4	0	3	0	3	0	0	1	0	1	0	11	0	0	0	0	0	0	2	GGGTCTCTACGGTATGGTGGAGTAGGAAAAACAACACTTCTCACACAAATCAACAATAAGTTTGTTGATTTGTGTGACGCAAATGATGGCGTTGAGATTGT
scaffold_5:11367890	Thhalv10006784m.g	T	C	4	0	3	0	2	0	0	1	0	1	0	11	0	0	0	0	0	0	2	GGAGTAGGAAAAACAACACTTCTCACACAAATCAACAATAAGTTTGTTGATTTGTGTGACGCAAATGATGGCGTTGAGATTGTCATTTGGGTTGTGGTTTC
scaffold_5:11367900	Thhalv10006784m.g	G	A	4	0	3	0	2	0	0	1	0	1	0	9	0	0	0	0	0	0	2	AAACAACACTTCTCACACAAATCAACAATAAGTTTGTTGATTTGTGTGACGCAAATGATGGCGTTGAGATTGTCATTTGGGTTGTGGTTTCTGGTGATCAA
scaffold_5:11479370	Thhalv10009327m.g	T	A	4	0	0	0	0	0	0	5	0	17	0	0	0	0	0	0	0	0	2	CGCGTGGGGTTTGAGGAAGTGGTTAAAACGGCGACGTATAACGGTGGTTTTAAGGAGGTGGAGAGGAAGATGAATGATTTAAAGGTTAGCCATCTTACGAT
scaffold_5:11519081	Thhalv10008483m.g	G	A	1	0	0	0	0	0	0	3	0	0	0	2	0	0	0	0	0	0	2	CATTGCCATCCCAATACCAACAAAACAAATCAACAAATTATTTGACCCCAGTCTATAGATTCCACTATCTGTAGTGTTGTTACCCAAAGAGTACAACACTT
scaffold_5:11765868	Thhalv10008352m.g	A	G	2	0	0	0	0	0	0	0	0	1	0	4	0	0	0	0	0	0	2	TTTCTTCTAACTGTTATGTTTGCATCTTTCAAAATCATTACTTTCGCTTTATCCTGTCAAGGGTTTTTATCACAGAGTTCAGTGTTTTAATTCAAGCATTT
scaffold_5:11765869	Thhalv10008352m.g	T	C	2	0	0	0	0	0	0	0	0	1	0	4	0	0	0	0	0	0	2	TTCTTCTAACTGTTATGTTTGCATCTTTCAAAATCATTACTTTCGCTTTATCCTGTCAAGGGTTTTTATCACAGAGTTCAGTGTTTTAATTCAAGCATTTC
scaffold_5:11765882	Thhalv10008352m.g	T	A	1	0	0	0	0	0	0	0	0	1	0	4	0	0	0	0	0	0	2	TATGTTTGCATCTTTCAAAATCATTACTTTCGCTTTATCCTGTCAAGGGTTTTTATCACAGAGTTCAGTGTTTTAATTCAAGCATTTCTAATTAGTGTTGA
scaffold_5:11765909	Thhalv10008352m.g	T	A	1	0	0	0	0	0	0	0	0	1	0	4	0	0	0	0	0	0	2	TTTCGCTTTATCCTGTCAAGGGTTTTTATCACAGAGTTCAGTGTTTTAATTCAAGCATTTCTAATTAGTGTTGAACATTGGTGATTCGGTTAGTTGAAAGC
scaffold_5:11765919	Thhalv10008352m.g	C	A	1	0	0	0	0	0	0	0	0	1	0	4	0	0	0	0	0	0	2	TCCTGTCAAGGGTTTTTATCACAGAGTTCAGTGTTTTAATTCAAGCATTTCTAATTAGTGTTGAACATTGGTGATTCGGTTAGTTGAAAGCTTGGATAGTG
scaffold_5:11765940	Thhalv10008352m.g	T	C	1	0	0	0	0	0	0	0	0	1	0	4	0	0	0	0	0	0	2	CAGAGTTCAGTGTTTTAATTCAAGCATTTCTAATTAGTGTTGAACATTGGTGATTCGGTTAGTTGAAAGCTTGGATAGTGTTTTCATAGGTTTTGGAAAAT
scaffold_5:11765946	Thhalv10008352m.g	G	T	1	0	0	0	0	0	0	0	0	1	0	4	0	0	0	0	0	0	2	TCAGTGTTTTAATTCAAGCATTTCTAATTAGTGTTGAACATTGGTGATTCGGTTAGTTGAAAGCTTGGATAGTGTTTTCATAGGTTTTGGAAAATGTCATG
scaffold_5:11796663	Thhalv10006804m.g	T	C	13	0	3	0	2	0	0	1	0	1	0	1	0	0	0	0	0	0	2	CCAAAAATCATTCGATAACTTGAACAGGGGATACATGTCTCCAGAGTATGTGTGGACAGGAACATTCTCTGAGAAATCTGACATTTATAGCTTTGGAGTTT
scaffold_5:11915044	Thhalv10007202m.g	A	G	3	0	0	0	0	0	0	0	0	1	0	7	0	0	0	0	0	0	2	GTTGGAACAAAACTTGAGCACGTTGTCTCAAAGCTTGCTCTTGAGGTTAAAGAGCAGCAGACAGGCACATCTGGTGGGGGTCAAGTGAAACCACGCGATGG
scaffold_5:12057345	Thhalv10009373m.g	C	T	2	0	0	0	1	0	0	1	0	0	0	2	0	0	0	0	0	0	2	ACCAGAGCTTCTGCTACACCAACAGCAATTCCCATCCTCGTGCCCCAATCCAAGACCTGAGTTTCCTGCCGTAGACCCGGACTTGGCCTCGCGTTTGCTAC
scaffold_5:12100105	Thhalv10008234m.g	G	A	3	0	0	0	1	0	0	0	0	1	0	4	0	0	0	0	0	0	2	CTCCCACCATATTGTGTAAGTCACACTCTTCTTGGCTATATTTGATCTTCGTTTTCTTCTTTTTATCTATAAGAATAGTATTTATTTATTTTTATATTCGA
scaffold_5:12100984	Thhalv10008234m.g	C	T	30	0	40	0	25	0	0	19	0	3	0	68	0	0	0	0	0	0	2	ACAGCCATGGATTGGGCTAGGAGAAAGCTAATGTTCTATTCTTATTGTAGCGATAAGTCGAGATATAAAGTCATGCCTGCTGAGTGCAGCtaaaattttta
scaffold_5:12100999	Thhalv10008234m.g	T	C	26	0	30	0	24	0	0	16	0	3	0	61	0	0	0	0	0	0	2	GCTAGGAGAAAGCTAATGTTCTATTCTTATTGTAGCGATAAGTCGAGATATAAAGTCATGCCTGCTGAGTGCAGCtaaaatttttatttttaattttgatt
scaffold_5:12101070	Thhalv10008234m.g	C	A	2	0	5	0	2	0	0	1	0	0	0	10	0	0	0	0	0	0	2	CAGCtaaaatttttatttttaattttgattaaaaCCAACTTTGTTATCTACTTAAGAGAATACTTATATAATAATATCATTTTACTTAGGATAATTAGCGG
scaffold_5:12122365	Thhalv10006661m.g	T	C	1	0	0	0	1	0	0	2	0	0	0	2	0	0	0	0	0	0	2	AAAGGGAGCAAAGAAGCCCAATTCATCTGACTCACTAACTTCGAACTCATTGTTGTTTAACGGTTTCAGAAGCATACATGTGTGCTCACCAGTCACAGCGC
scaffold_5:12122658	Thhalv10006661m.g	T	C	1	0	0	0	1	0	0	1	0	2	0	1	0	0	0	0	0	0	2	GGTCGTCGATCACGAAGAGGAACCAGCAAAGGTGGAAGATTGGCGCGAGGTTTTATTTGTTCCTCAAGCAAAGAAACCTATGGAAAAGAAATCAACTAAGA
scaffold_5:12143105	Thhalv10008575m.g	G	C	0	0	2	0	0	0	0	1	0	0	0	2	0	0	0	0	0	0	2	AAAAAACCGTCTTTAAGGAGGAAAAGAAGAAGAAGAGAAGAGAAACAGGTGTGAGCTCTTCCTTCTTCTCTCTTGTGCTATTTTAAACCTTTCCTCCCCTC
scaffold_5:12293592	Thhalv10007903m.g	G	A	9	0	1	0	1	0	0	3	0	1	0	0	0	0	0	0	0	0	2	GCACCAGTTCCTCCACGATAGGCACGTGGAATCACCTCCTCAACGTAGAGGTTCAATGCCCCTGTACCTTCCTGTACAAGAAACCACATCCAAGGCCAAAG
scaffold_5:12334574	Thhalv10006696m.g	C	G	2	0	1	0	13	0	0	0	0	4	0	0	0	0	0	0	0	0	2	ACGGTGGTTGGATTAATCTGAAGGTTGTTTGTTCACATCGGGAAATTTGGCTTAAGAGGAGGAGAGAGGTTTCGATAATGGCGGGCGCGAGAAAACCTTCA
scaffold_5:12450489	Thhalv10009442m.g	A	C	1	0	1	0	1	0	0	3	0	2	0	1	0	0	0	0	0	0	2	GGAATGATCATCCCTGCTCAACCTACGGAGCATTGTCAAAACAATAAGCCAGAGAAAGAAATGATCCTCCCTCAACCTACGGAGCATTGTCAAAACAATCA
scaffold_5:12454987	n/a	G	C	4	0	0	0	0	0	0	0	0	0	0	4	0	0	0	0	0	0	2	GGCCACTCTACACAGTCCACACCTACTTCTGACGGAGAAGAGAGAGTTTTGGTAACCTTGAGATCGGCGCCAGATCCTCCGCCGTATATTCTCTTCGGTAT
scaffold_5:12490903	Thhalv10006625m.g	G	A	18	0	3	0	4	0	0	16	0	9	0	11	10	0	6	0	3	0	2	TGGAATGGCGGCTGTGAGGATATCATCGAAAGACATGATTTTCTGGTTCCGTTCTCATACCGCTGGTGAAGTGAGATGGGGAGGTGCAAAGCATGATCCAG
scaffold_5:12519307	Thhalv10008261m.g	G	A	0	0	0	0	0	0	0	3	0	0	0	4	0	0	0	0	0	0	2	ACACATCTTTGTTATAAACATCTGAGTTTTCTGCTTTGGTACTAAATAAAGGGATATATTTAAAAAGAAACAACCGAGGATTTTCTGTACAAGAGCAAGCC
scaffold_5:12519608	Thhalv10008261m.g	T	C	1	0	0	0	1	0	0	0	0	1	0	2	0	0	0	0	0	0	2	GTCTGATGATGTTGGATTGTTTCCATTTGGTGAACCATCAAACCCGTAAATCGCCGAACCTCCAGAGGATGGATTGTTCAGAGTATTTGATGAAGGATTCG
scaffold_5:12520277	Thhalv10008261m.g	G	C	1	0	1	0	0	0	0	1	0	0	0	4	0	0	0	0	0	0	2	GAGCCAGTTGGAGTGAAGTTTGAGAAGCTCCAGGCTTTGCCACGCACCAGGTTTGTCCTGGAACCGATGGAGAGTTTGAGACAACAGGCGGTGGAACCACA
scaffold_5:12528072	Thhalv10007579m.g	A	G	2	0	1	0	3	0	0	1	0	1	0	1	0	0	0	0	0	0	2	GAGACATCAAGTCAAGCAATATATTGATTGATGATAGATTCAACGCAAAGATTTCTGATTTTGGGCTTGCCAAGTTGCTTGGAGATGGGAAAAGCCATGTG
scaffold_5:12624880	Thhalv10007698m.g	C	T	4	0	4	0	4	0	0	2	0	1	0	0	0	0	0	0	0	0	2	ACTTTTCCAGCTAGATCTACTGTGTATTTTACTGCGATTTCTTTCTAACTCGGTGAGTTTCATGGTTTCTGACTGGCGAAGCCTCCATATCGTCTACGTTT
scaffold_5:12647851	n/a	T	A	2	0	1	0	3	0	0	2	0	0	0	1	0	0	0	0	0	0	2	TTCATTACAAGATATTGCTATGTCGAATATCTTCGGCTCTTTGTCTTTGCTCAAATATACTTATAATTTTGTGATTATCTATCTTTTTAGGAATGTATCTT
scaffold_5:12686344	Thhalv10006730m.g	C	T	7	0	2	0	0	0	0	1	0	3	0	1	0	0	0	0	0	0	2	ATTCTGCATCCCGAGAACAATTTACTTGCTGTTATTGTTCATCCCCCAGACCATCCTGGGACTATACCTCCCGAGGGTGGGCAAGGTGGTGATCACGAGGT
scaffold_5:12688034	Thhalv10006730m.g	G	A	2	0	0	0	1	0	0	0	0	1	0	3	0	0	0	0	0	0	2	GGATCTATGTGGGACGGCTTTGCAGATGGAAAGGGAAACTTCACTGACGGGCCTTATGAGATTCAATACCCTGAAGATTTCTTTAAAGACACATTTTATAA
scaffold_5:12688130	Thhalv10006730m.g	G	A	3	0	0	0	1	0	0	0	0	0	0	3	0	0	0	0	0	0	2	TATAAGTTTGGGTTCAATCCGGAGGTCGGTTCGGTTGGAATGCCAGTTGCGGATACGATAAGAGCAACAATGCCTCAAGAAGGTTGGGAGATTCCTCTGTT
scaffold_5:12711912	Thhalv10007451m.g	T	C	8	0	1	0	0	0	0	0	0	1	0	2	0	0	0	0	0	0	2	ATGCAATTGAACCATCACGTTCTCTCTTTTTAAGTTGAAATCAGTCACATTTCATTAGAAACTATATGTTTTCTTAGTTCAGATAGTATTTGACAAATACG
scaffold_5:12712632	Thhalv10007451m.g	C	G	2	0	0	0	1	0	0	0	0	1	0	5	0	0	0	0	0	0	2	TGAAGAAGAGCGCAATGCCGCAATTTTGCATCAGCTGTACACATTTATAACAAAAATGTATGTTATTGTTCCAAATATAACGCTGGAGCAAATCAGGCTGG
scaffold_5:12712643	Thhalv10007451m.g	G	A	3	0	0	0	1	0	0	0	0	1	0	5	0	0	0	0	0	0	2	GCAATGCCGCAATTTTGCATCAGCTGTACACATTTATAACAAAAATGTATGTTATTGTTCCAAATATAACGCTGGAGCAAATCAGGCTGGACCGGTTTGAT
scaffold_5:12780832	Thhalv10006887m.g	T	G	2	0	1	0	0	0	0	8	0	5	0	3	16	0	8	0	5	0	2	AGGGGTTGAATCACGTTTGGCAAGCTTCATTTTTGTGCTATCTGAACTCCTGATATCTAAATTCCCTTCCCAGCTTTTCCTCAACGCCTTGGCTCCAAACT
scaffold_5:12853031	Thhalv10006555m.g	C	T	1	0	2	0	0	0	0	1	0	1	0	1	0	0	0	0	0	0	2	GAACTGGAAAAATATGCAAAACGGACCTGTTTAGATCTTTTCTTGCGTCTCTTCCGTTTCAAACGAAGTTGAAGTTCACGATCAATATTAATATCATCCTC
scaffold_5:12864779	Thhalv10009120m.g	G	A	0	0	1	0	2	0	0	2	0	1	0	1	0	0	0	0	0	0	2	ATATAAAGCTTCTCAATGTATGGTAATATTGTTTCAAAATGAGTCGATGAGGAGGATCCAGAGCATAGGCACTTAACAAAGAGCGAAGGGTTTGATAGGAT
scaffold_5:12864786	Thhalv10009120m.g	C	G	0	0	1	0	2	0	0	2	0	1	0	1	0	0	0	0	0	0	2	GCTTCTCAATGTATGGTAATATTGTTTCAAAATGAGTCGATGAGGAGGATCCAGAGCATAGGCACTTAACAAAGAGCGAAGGGTTTGATAGGATTTCATTT
scaffold_5:12941506	Thhalv10006826m.g	G	A	3	0	0	0	0	0	0	0	0	2	0	1	0	0	0	0	0	0	2	TCTTATGAAGGCTCTTCGATAGCGTTTTCTCAAGGTATGTCAGTAATGGGGCTATTTTGTAAGAAACCCGAGTGGCTCAAGACCTGGGGGAAGATTGAGTT
scaffold_5:12941521	Thhalv10006826m.g	A	T	3	0	0	0	0	0	0	0	0	2	0	1	0	0	0	0	0	0	2	TCGATAGCGTTTTCTCAAGGTATGTCAGTAATGGGGCTATTTTGTAAGAAACCCGAGTGGCTCAAGACCTGGGGGAAGATTGAGTTTAAGGATGCTTATAG
scaffold_5:12941587	Thhalv10006826m.g	C	T	3	0	0	0	1	0	0	0	0	22	0	1	0	0	0	0	0	0	2	ACCTGGGGGAAGATTGAGTTTAAGGATGCTTATAGAAAACTTAAAGAGGACATCAAGAATGAGAAAGCTTGGGTAGTTGATTGTCAGGGAACTAGACTTGG
scaffold_5:13281758	Thhalv10006814m.g	G	A	8	0	0	0	3	0	0	6	0	8	0	5	17	0	23	0	17	0	2	CCAGAGAAACCTCCACGTCCTCTTGCACGGCCAATCGCATCGATCTCATCGATAAATATTATGCTAGGTGCGCACTGTCTAGCCTCTTGAAACAAGTTTCT
scaffold_5:13296761	Thhalv10007946m.g	G	A	11	0	4	0	7	0	0	6	0	4	0	11	8	0	2	0	0	0	2	AGCATTTTCAATAAGTATATCTCACCATATAAGGACTGGGTCTTCCTTTAGCATCAGGGTTGCTTCCGTTCTCAGTTCCAGGAGTTGGATAATCACTTGAG
scaffold_5:13305702	Thhalv10008362m.g	T	C	17	0	24	0	35	0	0	32	0	3	0	21	24	0	49	0	28	0	2	AATAGGCATGCTGTAGTGGAGGAGCTTGCAGGATTTGGAGCAGTAATACATATTTGTGCCAGAGACGAAACTCAGCTTAATGAGTGTTTAAGCCAATGGCA
scaffold_5:13306069	Thhalv10008362m.g	G	A	75	0	46	0	47	0	0	81	0	37	0	71	133	0	190	0	97	0	2	AATCTGCTTTCCATCTGAGCCAGCTTGCACATCCTCTGCTTAAGGCTTCAGGATGTGGTAACATCGTTTTCATGTCTTCTGTTGCTGGAGTTGTATCGCTT
scaffold_5:13391838	n/a	T	C	1	0	0	0	1	0	0	0	0	0	0	6	0	0	0	0	0	0	2	GTGTGATGATAATTCCTCTGTCTCGCTTCATCTGACCGTTAGATAAATTATAAATGTAGAGATAGGAAAGCAATTTTAGACGTGTTTTAACTTCATTCAGA
scaffold_5:13391888	n/a	A	C	1	0	0	0	0	0	0	0	0	0	0	6	0	0	0	0	0	0	2	TAAATGTAGAGATAGGAAAGCAATTTTAGACGTGTTTTAACTTCATTCAGATATTTTATTTGTTAGGAAACTCTGTGATTGTGTATATACCGTATCGTAGC
scaffold_5:13391906	n/a	A	G	0	0	0	0	0	0	0	0	0	0	0	6	0	0	0	0	0	0	2	AGCAATTTTAGACGTGTTTTAACTTCATTCAGATATTTTATTTGTTAGGAAACTCTGTGATTGTGTATATACCGTATCGTAGCATGTTTATTGTACACAAA
scaffold_5:13402687	n/a	A	G	6	0	4	0	3	0	0	1	0	0	0	13	0	0	0	0	0	0	2	AAAGGTTAAGTATTTGTTGGCCGTATATTAATGTTTATTCTTGGTATATAAAAAGGTTAAGTATTTGTTGCACCACACACACTCATAACTACGGTAATAGA
scaffold_5:13483140	Thhalv10007960m.g	G	A	4	0	1	0	0	0	0	0	0	2	0	1	1	0	3	0	0	0	2	TCTCTCTCACTACCCAGACACCTCGCTGTGCACTCCACAGCTACTTGACTGTACGCTTCCTTCACTGATTCGGGAACCTTAGAACCTTCTTTGTGCAGAAT
scaffold_5:13531604	Thhalv10006911m.g	C	A	2	0	0	0	1	0	0	2	0	1	0	0	0	0	0	0	0	0	2	TGCATAAGTTCTTCTGTAATTCTCCACTGTGAAACACTTCTCTGTGTACACGTAAACGTCCTCTTTGCAAGACAGGAGAGCTGCAACGGCGTGGCTACACG
scaffold_5:13532175	Thhalv10006911m.g	T	A	1	0	0	0	0	0	0	1	0	0	0	3	0	0	0	0	0	0	2	CAAAGAAGGTTCACAAGAGTTGAGTTTTGGAATTCTCTTTGGAACCGTTCTGTGAGGTAGTGGACACAAAAGCCATGAGTCGCTGTTGGGAAATTAGACTC
scaffold_5:13532433	Thhalv10006911m.g	G	A	2	0	1	0	0	0	0	2	0	0	0	2	0	0	0	0	0	0	2	GCTCCATCTCCATCAAATCCAGTGGCAAGCAGCAATGTCCCCGGATATTTGCTCTTTAACAAAGTCTTGTCCAGTGCAATAAGAGGCCGGCAAGCATTTAA
scaffold_5:13546952	Thhalv10006683m.g	A	C	1	0	0	0	0	0	0	1	0	2	0	0	0	0	0	0	1	0	2	CGATGGACTCTGTAAGGTTGGGAAACTAGACGAAGCACAAGAAGTGAAAAATGAGATGTCTGAGCATGGATTCACCGCAACCTTATATACTTACAGTTCTC
scaffold_5:13732957	Thhalv10008518m.g	G	C	3	0	1	0	0	0	0	5	0	0	0	3	0	0	0	0	0	0	2	ATCGTTGAAATTCACATTCTCCATCTTCTGGAGAGACTCCTTAACGACTTGGACAGGGAAATTGAGTACGGCGAGGCTGCCTTTCAAAGCGAAAGCTGCCT
scaffold_5:13753657	Thhalv10008185m.g	C	G	0	0	1	0	0	0	0	3	0	1	0	1	0	0	0	0	0	0	2	AGGTAACTGGTGTCAAATATCCACAAGACATGACTGAACCAGAATCCTTCCATAGGGCTATGTGGGTCACGGTCCGAATCTGTGAACTGGTGATGGAACCT
scaffold_5:13808151	Thhalv10007042m.g	G	T	2	0	0	0	0	0	0	0	0	1	0	2	0	0	0	0	0	0	2	ACACTCCTTGAGTGAAGAGAAGACAACGGCCCGTTTTTACATTATGAAGTGCACTTCAGAAGACAAATTTTCTGGAGAATTACCTGTTGAAGAAGCACTTA
scaffold_5:13808388	Thhalv10007042m.g	G	T	2	0	0	0	1	0	0	0	0	1	0	2	0	0	0	0	0	0	2	TGTTGATATTCCTGATCAGCCTCTTTTGCTCTTCTCTACATAATTAGCATGCAAGGTCCTTTATTTGAGAAGAGCTTCTCGGAATGGGCTACAAATACTAT
scaffold_5:13857549	n/a	A	T	1	0	0	0	1	0	0	0	0	2	0	1	0	0	0	0	0	0	2	AGTAAGGAATTGAGAAGAGTCATTTGCATAATGTTAAGACTATTTGTACTAGTAACCACTGCAAAAGGGGATATACAACAAACTTTTTTTTTTTCATTTGG
scaffold_5:13907469	n/a	G	T	1	0	0	0	0	0	0	0	0	3	0	2	0	0	0	0	0	0	2	ATATACAATGTTTGTTCCCAAAAAAAAACCCACTATTTTGCGCCTTGTTCGTGCGCAATATACACTTTACCCTGCGCACATAGTCGTTATCACTTTCCCTT
scaffold_5:14034401	n/a	T	C	0	0	1	0	1	0	0	1	0	0	0	5	0	0	0	0	0	0	2	GCCCAAACACTCTCGCCTATGGGTCTTTGttaatatatatttttttctgatatattttgaaattgaaatttagttatattgataaatttattCCAAACTAT
scaffold_5:14164550	Thhalv10007033m.g	C	G	0	0	2	0	2	0	0	6	0	0	0	2	0	0	0	0	0	0	2	GGAGATCCTTATTTCCCGCGCGAAGTCCTCCACGCCATGAAACGAGGCGCCAAAATCCTCAACCTCTCCAGCTTCCGCGACGATTCGAACTCGTGCCCTTG
scaffold_5:14164568	Thhalv10007033m.g	C	G	0	0	2	0	1	0	0	6	0	0	0	2	0	0	0	0	0	0	2	CGCGAAGTCCTCCACGCCATGAAACGAGGCGCCAAAATCCTCAACCTCTCCAGCTTCCGCGACGATTCGAACTCGTGCCCTTGGGATTTCACCGCTTTCGT
scaffold_5:14244438	Thhalv10006716m.g	G	A	3	0	0	0	0	0	0	4	0	3	0	0	0	0	0	0	0	0	2	GAGGAACATAGCTCAGGAAGTGGCAGTATCACTAGTGGTATCAAATTAGAGGGCGCTGTGACTAGTGGTATTGAAGCAAGAGATGGTTATGTTGTGCGAGG
scaffold_5:14285707	Thhalv10006720m.g	G	C	3	0	1	0	1	0	0	3	0	0	0	0	0	0	0	0	0	0	2	AAATCAGATTCAGCTTTCACAAGGAAAAATCAGTTTAGTAGATGGAGTAAGGGAAGTTCTACATATCCTAAAAATTCAGACGTGAGCAATAGCAACCCTAC
scaffold_5:14332826	n/a	A	T	0	0	0	0	0	0	0	2	0	2	0	2	0	0	0	0	0	0	2	TACAAGACTACCGTTCAGTTGTTTGAGGACACTCCAACGTCGAGAATAATAGATAGCATAACCCAACACCAAAACAGCAATGTCAACACTGTTTTACTCTG
scaffold_5:14362704	Thhalv10008112m.g	T	A	2	0	0	0	0	0	0	3	0	0	0	2	0	0	0	0	0	0	2	CGACTCGGTCACGTTGGCCGTTAAGTGGAGAGATTCCATCTCTTTCTGCATGCTTAGCAATGGATCTAATTGGACTCACCTCCATTCTCTCCCTAACCAGT
scaffold_5:14433407	n/a	C	T	1	0	0	0	0	0	0	0	0	0	0	5	0	0	0	0	0	0	2	TTTACCCATAATATATACCTTAATATATTGAATAAAAACAAAAAGTAAAACTGGCAACTTCATGGTTACATATGTGCCGAATAAATTCGGTTTTTGTCATT
scaffold_5:14468337	Thhalv10007018m.g	A	C	2	0	0	0	3	0	0	4	0	5	0	0	0	0	0	0	0	0	2	GGGAAGATACCGGAGACACAGAAGGTTATCGTTGATGCGATGGGGAGAACAAGCGAGCTGCTGTTACAGCTTGTAAACAACGCCGGAGATATAAACAGCGG
scaffold_5:14468572	Thhalv10007018m.g	G	T	2	0	0	0	0	0	0	3	0	4	0	0	0	0	0	0	0	0	2	TCGTCGTAGGAGATGCTAGAAAGGTGTTTCAAGTGATGTTGCATATGCTCGGGGGTTTGATTAACCGGAAGAACAAAGGGAATGTGACTTTCCGGGTTTTA
scaffold_5:14468605	Thhalv10007018m.g	G	A	2	0	0	0	0	0	0	4	0	3	0	0	0	0	0	0	0	0	2	TGATGTTGCATATGCTCGGGGGTTTGATTAACCGGAAGAACAAAGGGAATGTGACTTTCCGGGTTTTAACGGAAGGAGGAAACTCAGGTGTAGTAGAGAGG
scaffold_5:14468681	Thhalv10007018m.g	A	G	2	0	1	0	0	0	0	4	0	2	0	0	0	0	0	0	0	0	2	AGGAAACTCAGGTGTAGTAGAGAGGAAAGATAGCCAAGAAGCGGTTTGGCAACAATGCTATTCCAAAGAATACATCGAAGTTAGATTCGGATTCGAGGTAG
scaffold_5:14468777	Thhalv10007018m.g	C	G	1	0	1	0	1	0	0	5	0	2	0	0	0	0	0	0	0	0	2	GGTAGCTACAAAAGGCCAAGAGagtagtagtagtagtactagtagtagCACTAAACCGGAGGAGGAGGAGGAGGAGATTCCGAGTTTCGACATCTGCCAAG
scaffold_5:14468793	Thhalv10007018m.g	G	A	1	0	2	0	1	0	0	3	0	2	0	0	0	0	0	0	0	0	2	CAAGAGagtagtagtagtagtactagtagtagCACTAAACCGGAGGAGGAGGAGGAGGAGATTCCGAGTTTCGACATCTGCCAAGATATCGTAAAGGTTGG
scaffold_5:14468810	Thhalv10007018m.g	G	C	1	0	3	0	1	0	0	3	0	2	0	1	0	0	0	0	0	0	2	tagtactagtagtagCACTAAACCGGAGGAGGAGGAGGAGGAGATTCCGAGTTTCGACATCTGCCAAGATATCGTAAAGGTTGGACATTTTTGTTTTTTCA
scaffold_5:14468832	Thhalv10007018m.g	C	A	1	0	3	0	1	0	0	3	0	2	0	1	0	0	0	0	0	0	2	CCGGAGGAGGAGGAGGAGGAGATTCCGAGTTTCGACATCTGCCAAGATATCGTAAAGGTTGGACATTTTTGTTTTTTCATTCGCAGGTAGATAAAATATGT
scaffold_5:14496766	Thhalv10008636m.g	T	G	1	0	1	0	0	0	0	2	0	0	0	6	0	0	0	0	0	0	2	CAAGAGACTAAGGATCATGAAAGGATCAGAAGCCAAAGGTTTAGGCTGTGTTGTATGAGGCAAGTCTTCAGGAAACCTAACAGAGACACAAGAAACCTAAA
scaffold_5:14496804	Thhalv10008636m.g	C	A	1	0	1	0	0	0	0	2	0	0	0	2	0	0	0	0	0	0	2	GTTTAGGCTGTGTTGTATGAGGCAAGTCTTCAGGAAACCTAACAGAGACACAAGAAACCTAAAGAGAACAGAGTTTTTCTTGATCGAGATAAATCTCTGTC
scaffold_5:14577423	Thhalv10007184m.g	A	T	2	0	0	0	0	0	0	0	0	5	0	0	0	0	0	0	0	0	2	TTTACGAGGCTTGTGATTGATTAAGCTTTGCTATTGCAGAATTTTGCAGAAAATGGCACCAGATCCTCGTATAAAGAAAGCTTGTATCGCCATGAAGGCTT
scaffold_5:14601052	Thhalv10006882m.g	G	T	2	0	0	0	0	0	0	1	0	1	0	1	0	0	0	0	0	0	2	GACAAGCTGTGACTCCCAAACATATTTTTTTTCGTCCGCTCTGCTTTCTCGTCTGAGCATCGTTATCAGCCAAGATCAGCTTCTCAGCTCTGCACTGTGTT
scaffold_5:14601090	Thhalv10006882m.g	T	C	2	0	0	0	0	0	0	0	0	2	0	1	0	0	0	0	0	0	2	CTCTGCTTTCTCGTCTGAGCATCGTTATCAGCCAAGATCAGCTTCTCAGCTCTGCACTGTGTTAGGATCACGGCATTGTTGTTAACTGCATCCACCAGCCA
scaffold_5:14639463	Thhalv10007322m.g	G	A	0	0	0	0	0	0	0	2	0	1	0	3	0	0	0	0	0	0	2	TACTCGCAACACTTGTAGTACTAAACAAACTTTAACTATCTGTTATCGAAGCTTTGTGAAAGAGCTGGCTACTACTAGTCACATCCTTATTTATTTCATCA
scaffold_5:14654828	Thhalv10008980m.g	A	G	4	0	1	0	5	0	0	1	0	5	0	0	0	0	0	0	0	0	2	AAAAGCAATAAGACCATACGACTCATCGTGGACGAAGACAATACCGGGCAATAGCATTTTCCGTCCAAAGAATGAAGATAAACGaccatcatcatcgttat
scaffold_5:14710692	Thhalv10007899m.g	C	A	0	0	1	0	0	0	0	4	0	2	0	0	0	0	0	0	0	0	2	GCATAAATAACCCCTGCTCCCAAGCAGCCGACAAGCAATTTGTCGAGCAGCGAAAAAGCGGAACTTTTTCTCTGGGTCATCTAATGCTTCATATGTAGCCC
scaffold_5:14828981	n/a	A	G	2	0	0	0	1	0	0	3	0	2	0	0	0	0	0	0	0	0	2	TTATCAGAATCGACCCATCAGATTCTTGAAGAGAGGAAAGACCAGAAGAAACCAAACCTCTTGAATTTGTAAATTTTTTTAGGAAGCACGAGAATTTTTTT
scaffold_5:14914405	Thhalv10009174m.g	C	G	4	0	0	0	0	0	0	6	0	4	0	0	0	0	0	0	0	0	2	TACGGTGCGAATCCAACGGTATACGAGCTAGATGAGATGTCCAATGGACCCGAGATCGAACGAGCATTGGTCGAGCTTGGGTGCAAACCAACCGTGCCAGC
scaffold_5:14943755	Thhalv10008570m.g	A	T	0	0	0	0	2	0	0	2	0	0	0	1	0	0	0	0	0	0	2	TGTGGATGGAAATCGAAGCTCATCAGTTTGATCCACCCGCATCGAAACTCACATGGGAACAAGTCATTAAGCCTCTCTACGGTCTAGAGACTGATCAGTCG
scaffold_5:14970017	Thhalv10008837m.g	G	C	2	0	1	0	0	0	0	2	0	0	0	4	0	0	0	0	0	0	2	GTTGCAACACTACGGAAGCTATGCACAAGATATCACATGTACAAGGATACGAACCCGATTTTAGTTCCAAGCTGATTAGTTGTCTGACATCTTTGAATCTT
scaffold_5:14970043	Thhalv10008837m.g	T	A	2	0	1	0	0	0	0	2	0	0	0	4	0	0	0	0	0	0	2	AAGATATCACATGTACAAGGATACGAACCCGATTTTAGTTCCAAGCTGATTAGTTGTCTGACATCTTTGAATCTTCTTCTCATGTTTGTTATAAACTTACA
scaffold_5:14970050	Thhalv10008837m.g	C	A	2	0	1	0	0	0	0	2	0	0	0	4	0	0	0	0	0	0	2	CACATGTACAAGGATACGAACCCGATTTTAGTTCCAAGCTGATTAGTTGTCTGACATCTTTGAATCTTCTTCTCATGTTTGTTATAAACTTACAACAACAA
scaffold_5:14970054	Thhalv10008837m.g	C	G	2	0	1	0	0	0	0	2	0	0	0	4	0	0	0	0	0	0	2	TGTACAAGGATACGAACCCGATTTTAGTTCCAAGCTGATTAGTTGTCTGACATCTTTGAATCTTCTTCTCATGTTTGTTATAAACTTACAACAACAATACA
scaffold_5:14970062	Thhalv10008837m.g	A	T	2	0	1	0	0	0	0	2	0	0	0	4	0	0	0	0	0	0	2	GATACGAACCCGATTTTAGTTCCAAGCTGATTAGTTGTCTGACATCTTTGAATCTTCTTCTCATGTTTGTTATAAACTTACAACAACAATACAATTGGTAT
scaffold_5:14970064	Thhalv10008837m.g	T	C	2	0	1	0	0	0	0	2	0	0	0	4	0	0	0	0	0	0	2	TACGAACCCGATTTTAGTTCCAAGCTGATTAGTTGTCTGACATCTTTGAATCTTCTTCTCATGTTTGTTATAAACTTACAACAACAATACAATTGGTATCA
scaffold_5:14970074	Thhalv10008837m.g	A	G	1	0	1	0	0	0	0	2	0	0	0	3	0	0	0	0	0	0	2	ATTTTAGTTCCAAGCTGATTAGTTGTCTGACATCTTTGAATCTTCTTCTCATGTTTGTTATAAACTTACAACAACAATACAATTGGTATCAAAGTTTTTTT
scaffold_5:14970109	Thhalv10008837m.g	G	T	1	0	1	0	0	0	0	1	0	0	0	2	0	0	0	0	0	0	2	TTGAATCTTCTTCTCATGTTTGTTATAAACTTACAACAACAATACAATTGGTATCAAAGTTTTTTTATAAATCGAGAATCTCGGATTTCTTTTCTTGACAG
scaffold_5:15046160	Thhalv10006955m.g	T	C	16	0	6	0	10	0	0	8	0	0	0	2	0	0	0	0	0	0	2	CTGCTCCCGGTTATAACATTTGGTGCGCCGTTTGTAATATGTGGAGGCGATCGTCTTCTTAAAAAACTCGGATTGCCTAAAAGCCATGTTCAAGCTATCAC
scaffold_5:15117546	Thhalv10008363m.g	C	A	6	0	7	0	3	0	0	13	0	7	0	0	8	0	11	0	2	0	2	ACTGGCGATGAGCACCAAGCAGCATCGATTTAGAAATAGCAGAGTGAGAACTCAAAGGTAAAAACGAAGATGAGCTTCCCCAAAGCCCTCTCTTGCTTGGA
scaffold_5:15120606	Thhalv10008179m.g	A	G	1	0	0	0	0	0	0	0	0	0	0	4	0	0	0	0	0	0	2	ACCGTCAAGATCTGAGGGTCAGAATGCGCCCCGAAACCTATTTGGCTAACACCTCTTAAAGCGTACGGTGCAGGTGGATAGTGATTCAAGCGTAGGATCGA
scaffold_5:15120722	Thhalv10008179m.g	T	C	1	0	0	0	0	0	0	0	0	0	0	4	0	0	0	0	0	0	2	TCTGATCAGGTCACTCACTTCGTTAGATCTCTGGCCCAACAAATTTTCGATCGTCAGATCAATTATCTCACATGCCAGATCTTTAACGGCGCGTATGTAAT
scaffold_5:15165462	Thhalv10008332m.g	A	G	0	0	0	0	1	0	0	0	0	2	0	4	4	0	5	0	2	0	2	GGAAAGCCAGTTTAAGAGCTCTGAAGAACAGGTTTTGTTGTGATCCAACTAGGACGAGGAGAGTTTTTTTATTTGCACCATTTTCTTGTTTCCGGCTTTAT
scaffold_5:15177426	Thhalv10007665m.g	C	T	2	0	0	0	0	0	0	4	0	0	0	1	2	0	2	0	0	0	2	CTCCGTAACAAAATTCAGGGAAACACTAGGCTCGTTGAAGGATCCATTAGCGAGGTCAACATCTGTAGCTTCGACCCTTGGATATTGTGCTGTAAGTTGCG
scaffold_5:15224955	Thhalv10008355m.g	T	C	24	0	12	0	12	0	0	28	0	12	0	17	26	0	71	0	22	0	2	TGTTCCATCAAGCGAAGCAATGGCGATTTTGGCAGAGTTTATTGAACCCATTGTGACATATCCGCTTCCACGGCTCTCTCCAGTCTCAGGATTTCGCGATA
scaffold_5:15280304	Thhalv10008506m.g	T	C	0	0	0	0	1	0	0	1	0	3	0	0	0	0	0	0	0	0	2	TTGTCGGTGGATCCAAGGTTGTTCATTTCAGACCTGAGCACAACCTGAATTCTTCTTCTCCCATGGAGCCACTCTCATCAGCTTCTTCTTCCTCTGAAGAT
scaffold_5:15284505	Thhalv10008123m.g	T	A	2	0	0	0	0	0	0	0	0	0	0	3	1	0	0	0	0	0	2	GGGGAGGAAACAACATATTCTGCTTTTGGTTCATGAATCGAAGATTTGTCTTTTGATTTTGTGTGTGTTTTTTTTCCTTTCCCTTTTCTCTTGATTTTATA
scaffold_5:15518534	Thhalv10009990m.g	T	C	0	0	0	0	0	0	0	0	0	0	0	3	0	0	2	0	0	0	2	CACATGCCTCCAAGTTGAGAGCTTTGGATCTTATCTACCAATTTCATGGATGATGATGATCTCACTGTAAATTGTAGACTTAATTCTCCGGTGAAGGTTAA
scaffold_5:15601197	Thhalv10006521m.g	G	A	14	0	1	0	6	0	0	3	0	2	0	0	15	0	14	0	1	0	2	TGTTTTTTTTTTCACGTTGGCAGTTGAGCGGTTCTGGAATTGGCCAATCTGTACTACATCTTCCTTCTACTGTTCAGCCTCAACAGAAAAATGAAGTGCAT
scaffold_5:15609561	Thhalv10006521m.g	G	A	28	0	4	0	11	0	0	15	0	6	0	15	17	0	16	0	12	0	2	AGTGGATATATATACTAAAGCTTAATCTACCGATAACAGGCTATCCAGCAGCTACAAGCGGGTGAGACACAGGCTCAGAATGTGGTGGCCTTGCAGATGTT
scaffold_6:81774	Thhalv10003969m.g	T	C	14	0	13	0	4	0	0	1	0	2	0	1	0	0	0	0	0	0	2	ATCTGTGTCCAACAAAGATACAACCGCTCAATTTATGGAAAGTGCATCTCTGATCTCTCTTTCATAATGATACCCCCAGAGATGCAGTTACAATGGCATAA
scaffold_6:112902	Thhalv10004431m.g	G	A	1	0	0	0	1	0	0	1	0	0	0	2	0	0	0	0	0	0	2	TGTCTGAAACACCGCCATCGCTATGTGAAGCTTTGTTCTTTCCGGTACCGGAGACATCTTTCTCCGCCGGAGAGATCTGTTTTTTTTTTTTTTTTCCTTTT
scaffold_6:135412	Thhalv10003607m.g	A	C	2	0	0	0	0	0	0	2	0	2	0	1	0	0	0	0	0	0	2	TCTTTGCATACGGGCAAACAAGCAGTGGGAAGACGTACACTATGAGTGGAATTACTCACTGCACCTTGGTTGATATATATGACTACATTGACAAGGTAAAT
scaffold_6:328599	Thhalv10003724m.g	G	A	14	0	2	0	1	0	0	4	0	3	0	6	3	0	4	0	1	0	2	TAAACCTATCGGGATCACGATCTCTCTCCTCCAATCCTCTACCGTTTCCGGCATTATTACGATTCCTCGAATCTGAAGCGACCTCTGGTAACGGCAGAGGC
scaffold_6:364747	n/a	T	C	1	0	1	0	1	0	0	0	0	3	0	2	0	0	0	0	0	0	2	ATATTACACGTGCCTCTTCCTTTGAATGGGGTCGTTGACTCGTTGATGGATAATGTTTGTTTTCTCTCTATTACGGATGGATACTGTAGTTAAGTGATCCT
scaffold_6:505618	Thhalv10003745m.g	T	C	1	0	0	0	0	0	0	4	0	1	0	0	0	0	0	0	0	0	2	AGCACATAGGTACTACACCAGAGGGGAAGAGATAGGAAAGCTTCTTAAGCTTGTTCTTGAGGACCTTGTTGGCTCTGATGCCGCTCCTAGCGAATTGCTTA
scaffold_6:607291	Thhalv10005067m.g	A	T	2	0	1	0	1	0	0	2	0	0	0	1	0	0	0	0	0	0	2	TCCTTATTACAATAATATGATGACGACAAACACTCCTTTGATATTTCATTAAGCTTTCTGATCAATTTACTGGTTTACTTCTCGATAGTTTCGATTTCGTG
scaffold_6:609632	Thhalv10004091m.g	G	A	0	0	1	0	0	0	0	4	0	2	0	1	0	0	0	0	0	0	2	GATGTGCCAGTGTCAATGGAGCCATCATCGGTCAGAACCAGTTTCCTCACGGTCCAAAATCCAAAAAATGCCCCAGCCAAAGATAGAAACACCCCGCCAAA
scaffold_6:619114	n/a	T	C	2	0	1	0	3	0	0	1	0	1	0	7	0	0	0	0	0	0	2	AATATGAAATTAAACATACTACACGAAAACATCCCGACTAGATATTGAATTTATATACAAACATGAAAATCTAGCACAACTGAACAAAGCACACCAAATCA
scaffold_6:740818	Thhalv10004532m.g	T	A	115	0	38	0	49	0	0	80	0	43	0	140	24	0	34	0	18	0	2	TGCAGGTGGACTAGAGCTATTGTTTGTAGTGATCGACTGTCCTTTAGGTATGTTTTGTGGCACTTCCTTCTTTGTTACAGATTGGGTAGCTGCCACTTCAG
scaffold_6:802822	Thhalv10003865m.g	A	G	2	0	0	0	5	0	0	3	0	0	0	1	0	0	0	0	0	0	2	TTGGAATCATCAACGCGCATAAAGGATTCCCAGGAAGAAGGAGAGGAAAGATAATGGTGGAAGGACAAGTAAGTAGAATCGCCGAGCCATGTCCGCCACAC
scaffold_6:954365	Thhalv10005022m.g	T	C	0	0	0	0	0	0	0	0	0	0	0	8	0	0	0	0	0	0	2	CAAGGACCTGAAGATTTACGAATCTAAGCTCTACACAGACAAAGGGCAAATTGCACTATTGTCCTTGTCAATTAGCAAAGTCACTATAACTACCATTTTTA
scaffold_6:975695	Thhalv10004427m.g	T	A	0	0	0	0	1	0	0	4	0	3	0	0	0	0	0	0	0	0	2	GTTATGGAGAAGACTCTGATGACGATGATCATGATGATAATCTGGAGAAGTAGGAAGGTAATGATGATGATTTACCGTCGATGAAGACACGAGTTTGTGAG
scaffold_6:1029124	Thhalv10004949m.g	C	G	5	0	2	0	1	0	0	1	0	0	0	4	0	0	0	0	0	0	2	CTTTAATACATTTTTATTTCTGATTCAGGATGGTGAAAAATCTGATGATGCTGGTTATTTGAGAAGCGGGAGAGTCTCCGGAGGATTGTTGCCGGAGCTAT
scaffold_6:1077895	n/a	G	A	1	0	1	0	3	0	0	1	0	2	0	2	0	0	0	0	0	0	2	TGTATTTCTTGGTCTACATCCCCCAAGTGGTTTCTCTGATTTTCTTCAGTGGTTTGTTTAAAAAGTTTGCCGAAAAGAAAAACGTTTTTATCTTTCCTGGG
scaffold_6:1086270	Thhalv10005173m.g	T	A	0	0	1	0	0	0	0	2	0	1	0	2	0	0	0	0	0	0	2	GTGAGTATTTTGATTGCGAATAATTGCACTAAAAAATGTAATTTATGTGCTAGTGATGCTGGCCAGGACGGCCGGAGCTAACTCTTTCCTTCCCTTTCTTC
scaffold_6:1086297	Thhalv10005173m.g	C	G	0	0	1	0	0	0	0	2	0	1	0	2	0	0	0	0	0	0	2	ACTAAAAAATGTAATTTATGTGCTAGTGATGCTGGCCAGGACGGCCGGAGCTAACTCTTTCCTTCCCTTTCTTCTTTGCTCTGACCTTTATGCCCCTACTC
scaffold_6:1087088	Thhalv10005173m.g	C	G	0	0	1	0	1	0	0	0	0	2	0	5	0	0	0	0	0	0	2	CGACTGGTTTAAAGTCACCGGAGACGTCGTCGTTGGAGAATGGTGATGAACAAGGCCAAGACACCTGAAGATAGCTCTAAGAGTTTGGTCGAGGAACTGAA
scaffold_6:1183792	Thhalv10005089m.g	A	T	1	0	0	0	0	0	0	2	0	1	0	1	0	0	0	0	0	0	2	TCCTCATCCAAATATAATCAGGACTCTGGTTTCTCAGTTGGTGAAACACGAGCGAATCGAGACCACTCTCACAAAGGTGCTAATTCCTCCCCCCCCCCCCC
scaffold_6:1202398	Thhalv10004008m.g	G	A	1	0	0	0	0	0	0	2	0	2	0	0	0	0	0	0	0	0	2	TTCGGAGGCGAAGATGGTGGCCGAAATTTTTCTGAATCGATGAGATCGCGGTGTTGATGCTGACGATGGGTTTGGTCATCGGTTTGTATGTTTCTAGAGCT
scaffold_6:1330337	Thhalv10005618m.g	C	T	19	0	8	0	7	0	0	12	0	5	0	16	11	0	17	0	4	0	2	CATAAACGGCAACCCACCAGGAACTTCCGGGGGCACATCATACTGCTGCCCACGGACTTCCTCCGGAATAATGTAGCCCGGAGTAGCCATAGGTGTCGGGG
scaffold_6:1357947	Thhalv10003564m.g	G	A	0	0	0	0	0	0	0	2	0	0	0	5	0	0	0	0	0	0	2	AAGAAAAAAAAAAAAACCAAACCCCTAGAGACCAATTCACCATGTAAACTGTGAAAACCCAACCACTTTGTGTACAAAAAGCTTTGCGCATTGAAACTATG
scaffold_6:1358034	Thhalv10003564m.g	A	T	2	0	0	0	0	0	0	2	0	0	0	3	0	0	0	0	0	0	2	GCATTGAAACTATGCGCAAGCCAGTTTCCTAGAAGACATAAAAAAATCTAAGGGTACATACAACTGAAAAAAAACATGTCTCTATCCATCATGGACCGAAA
scaffold_6:1377119	Thhalv10003831m.g	T	C	19	0	1	0	4	0	0	22	0	20	0	6	34	0	29	0	18	0	2	GTGACCGGTCCAGCGCAAGGAAAATCATCAGAAAATGTATCTGATACAAGTACACAAAACAAGGATATATTGATGCTCCATGAAGAGGTTAGTCACTTATT
scaffold_6:1430324	Thhalv10003654m.g	T	G	6	0	6	0	1	0	0	11	0	2	0	3	1	0	5	0	4	0	2	TGATCTACTTGAGCATCCACATTTGTCTCGTTGTTTTCCTTCTCAATTTTTGTTTCATTATCTTCACTGGCTGTTTTGGTTTCTTTATCATCTTTGACACC
scaffold_6:1552452	Thhalv10005102m.g	A	G	0	0	0	0	2	0	0	1	0	0	0	2	0	0	0	0	0	0	2	TGTGGAATCCCGATCCGGGAAATTCCAAACTCTATATTCAAAACGGTGTCACTTCACCTTATTCCCGTATCTTTCCACCTTTGCCTTGAAAACACAAACTA
scaffold_6:1653583	n/a	A	G	0	0	3	0	0	0	0	13	0	0	0	2	0	0	0	0	0	0	2	CGATTAACTCCGATGGAGACGAAGCTTTCGCAGTTCATCTTCTAATTTCTAGTTCCGGAGCAATGGAGACGATGCTTTCGCAGTTCATCTTCTGATTTCTG
scaffold_6:1681271	Thhalv10003590m.g	G	A	1	0	0	0	2	0	0	3	0	1	0	0	0	0	0	0	0	0	2	TCTTAGTGTAAAACTGACCCTCTGTGTGTTCTGCTCTACTAAGTGTGGTTGTACACTTGCTATAGAGAATATTGTATTAGTATCTGTGGTTTATTAGCTTA
scaffold_6:1692813	Thhalv10004204m.g	G	A	1	0	1	0	0	0	0	0	0	0	0	4	0	0	0	0	0	0	2	TTACAGTTAAACCCGGAACAAAAATTAATTGGTGACAATTTTGTGTAACAGGCATTGACTTGCCAGATAGATATAGTTTAGAGACACTATACTTTACCTAA
scaffold_6:1694841	Thhalv10004204m.g	G	T	4	0	1	0	1	0	0	4	0	0	0	5	0	0	0	0	0	0	2	ACAAATGGAATAACAAAACATGCAGAGATCATTGGTAGAAGAAAATTACTGGGAATTTCCTTCGAACAGGGTGGTTGAACTTGCAACTCGAACCGTATTTG
scaffold_6:1703155	Thhalv10004594m.g	C	G	9	0	1	0	4	0	0	5	0	1	0	4	1	0	9	0	2	0	2	GTTATATTCTGAAGCTGCTGGACGAGATTGCAGAGAGATTTTTCGGGGTGCAGCGTAAGAATCCTCTGCAAGGAATGTTTGGAGACATCTTCAAGGTAAAT
scaffold_6:1716823	n/a	C	A	6	0	2	0	3	0	0	5	0	8	0	0	0	0	0	0	0	0	2	ATATCAAgaaggaacctagggttcttctcgtgtgggaccggtaatccaatcgacgattgttggcgatgcgataaaaattgggagaaaaatcgaaaacgttt
scaffold_6:1716862	n/a	T	C	4	0	2	0	3	0	0	1	0	4	0	0	0	0	0	0	0	0	2	ggtaatccaatcgacgattgttggcgatgcgataaaaattgggagaaaaatcgaaaacgtttagccgattgcggaataggttttggcaaaaacgcaatcgg
scaffold_6:1784608	Thhalv10005688m.g	G	A	1	0	0	0	0	0	0	0	0	4	0	0	0	0	0	0	0	0	2	CAATACATCCCCTCTCGTTCAGGTTCAGGTTCAGAGCACTCCAACAACTGGTTTTGCTCACACCAACACAAGTCCCCAAGACAATCACAAGAGTAGATAAT
scaffold_6:2035729	Thhalv10004487m.g	G	A	7	0	0	0	0	0	0	1	0	1	0	3	0	0	0	0	0	0	2	TAACTTTAACATCATCATCGCCGGTTTCAGAGACCGGACCGCTTTCTGCAGCAGCATGCGAAGAAGGTGGAGAAGGGTTTGAACAATCTTTCTTCAGCTTC
scaffold_6:2085007	Thhalv10005136m.g	C	T	4	0	1	0	1	0	0	4	0	0	0	0	0	0	0	0	0	0	2	TTCGTGGGCTTCATTGCTGCATAAGCCATATTTTCAACCTCTTTCTTTCTCCTTCTTCTGTAAAATCACAAAAACTACAAATATATCGATCACACGCACAC
scaffold_6:2100333	Thhalv10004950m.g	C	T	0	0	0	0	0	0	0	0	0	0	0	14	0	0	0	0	0	0	2	GCAAATGATCCATGGATTAATGGATAATCATTAGGTAGGGAAAAGAAAAACTAGTATTAAATGTTTTGTTGGATGATCCTTTCTAAAATAATGAATTTATA
scaffold_6:2100912	Thhalv10004950m.g	A	G	25	0	38	0	67	0	0	15	0	1	0	90	0	0	0	0	0	0	2	GTGATGTTGAGAGCCGCGTGAGCCATTAGCTTGGGGCTTGTTTGGATGAGACTGGCTTGAGTAGAGAGTGAAGCGACGCATAGTCTTTGATATTGTGTGAA
scaffold_6:2100964	Thhalv10004950m.g	T	G	20	0	25	0	62	0	0	12	0	1	0	80	0	0	0	0	0	0	2	TGGCTTGAGTAGAGAGTGAAGCGACGCATAGTCTTTGATATTGTGTGAAATTGCATGACGATTTTACAAACTCTGTGTTTGTTGTTGTTGTATGGACCGAC
scaffold_6:2119130	Thhalv10004834m.g	T	C	1	0	0	0	1	0	0	5	0	4	0	8	0	0	0	0	0	0	2	TCAAAAGCAATCCTTCTCCTATGGGCAGAAACTGCGTTTTCCTCCCATCGTTAAACCTCCACGACCCTCTCGAAAACGCGTTATATCCCACCACAACCGCC
scaffold_6:2119225	Thhalv10004834m.g	A	T	1	0	0	0	1	0	0	5	0	3	0	8	0	0	0	0	0	0	2	ACCGCCACACCGCTTCCACCGCCGTTTCTTGCGTTTTCTTCATGGTGATTAACAATCTTTCTAACGATCTCCTGGTGGTTCTCGAGGTTACAATCGACGAG
scaffold_6:2119246	Thhalv10004834m.g	C	T	1	0	0	0	1	0	0	4	0	3	0	9	0	0	0	0	0	0	2	CCGTTTCTTGCGTTTTCTTCATGGTGATTAACAATCTTTCTAACGATCTCCTGGTGGTTCTCGAGGTTACAATCGACGAGAACGAAATCGGCTTCTCCGAA
scaffold_6:2119317	Thhalv10004834m.g	T	C	2	0	0	0	1	0	0	5	0	3	0	8	0	0	0	0	0	0	2	ATCGACGAGAACGAAATCGGCTTCTCCGAAATGATCATTAATTAGAGTGTTGTTGTTAGATTCTCCGATTACAAAATGTATCTGATGTATCTCTGATGGTT
scaffold_6:2119335	Thhalv10004834m.g	T	C	2	0	0	0	1	0	0	5	0	4	0	8	0	0	0	0	0	0	2	GGCTTCTCCGAAATGATCATTAATTAGAGTGTTGTTGTTAGATTCTCCGATTACAAAATGTATCTGATGTATCTCTGATGGTTCCAACATTTTCTTGGATA
scaffold_6:2119354	Thhalv10004834m.g	T	A	2	0	0	0	1	0	0	4	0	4	0	9	0	0	0	0	0	0	2	TTAATTAGAGTGTTGTTGTTAGATTCTCCGATTACAAAATGTATCTGATGTATCTCTGATGGTTCCAACATTTTCTTGGATATGATTAGTTCTTCGAGGCC
scaffold_6:2159567	Thhalv10003756m.g	C	G	3	0	1	0	0	0	0	3	0	1	0	3	0	0	0	0	0	0	2	ggtggtAGAGGCCAGAGATGGTGATCACTCTTATTTAAACCCTTTTATCTCTGTTTTTCCTTTTTCTTTTTCTATAAACAACTCCAGGGGAAGCTTCTGTT
scaffold_6:2279477	Thhalv10004852m.g	G	A	8	0	1	0	3	0	0	9	0	5	0	3	8	0	4	0	0	0	2	AGCTCGAGCGGCAATCTTGTTTTCAAGAACCTCGGGATGAGAATTCCGGTGGTGACGGTGATCAGAAGTGGAAGAGACGGTCTCGTGGTGCCTCGATGATG
scaffold_6:2405021	n/a	C	A	2	0	0	0	2	0	0	0	0	0	0	4	0	0	0	0	0	0	2	AAAGAAAACAAAATTAAAACGAAATCTAAAAGATAAAGAAAACAAGTCAGCAGTCCACTACAACTCCAAACAACACAAGGCGTATGATCTTTCTCGGTCCG
scaffold_6:2412537	Thhalv10004479m.g	A	C	1	0	0	0	0	0	0	2	0	2	0	1	0	0	0	0	0	0	2	TTTACACCTCTCCTAAGAATCTCAGTACGGTACAAATCCAACAACTTATTATGATCAAGAACAGACCCCGTTGGATTCTTGTTTACCGGCTCTTTACCAGA
scaffold_6:2523815	Thhalv10004168m.g	T	C	0	0	0	0	0	0	0	2	0	3	0	1	0	0	0	0	0	0	2	AAATGGTGATGGTGAGAGACTGAGAGTGTACCTGTGGATGAAGATGGAAGTTTTGATGTTTTGAAATGACTTTGGACAAGCCAGGAGGAACGTCAAGTGAT
scaffold_6:2524720	Thhalv10004168m.g	G	C	0	0	1	0	0	0	0	4	0	0	0	0	0	0	0	0	0	0	2	ACCAAAGCTCCTCATGCCCTGGAAATCTCCTCGTGTCCCTTCCTTCTTTTGCGATGAACGGGAAATCAGAGAAACCCATTACCTCTCTCGGAGTAGCCAAC
scaffold_6:2581708	Thhalv10003505m.g	A	G	0	0	1	0	3	0	0	7	0	1	0	0	0	0	0	0	0	0	2	TCGTTCCCATTGATGGACTATCCTCCTAGCAAGGTCAAATTCATCAAGGCAACTCCCGGAGCTGAAGTGACAACACACAAGAAAAACACCGTTCCAACTCA
scaffold_6:2611739	n/a	G	T	4	0	2	0	2	0	0	4	0	0	0	2	0	0	0	0	0	0	2	TCGTGGTTTGCTTCAATATGTTTCCGAATTTACTCAGAAAAGCCATTGTCGTTGGATATCTAAGATAGAAAGCCAAATTAGTCAAATCAGAAATAACTAGC
scaffold_6:2935172	Thhalv10004719m.g	A	G	2	0	1	0	0	0	0	4	0	0	0	0	0	0	0	0	0	0	2	GAACAAACCCAATCACGTTCGGGAACTGCCAAATTCGACAGAAATTTTAAAACGATTAAAAGATCATTTATTTAGTGCTCAAAGCAATATAAACTACTTTA
scaffold_6:2995879	Thhalv10004218m.g	T	C	2	0	2	0	0	0	0	3	0	0	0	5	0	0	0	0	0	0	2	TTGGGTTTTGAACCTTGAAGTGCATCTAGCTGGTGTGGATTACATGCCGTTACGTTAAGCTTACAATGGTTCCAACGTCCGGTTCGATCAGCAGAAGGTGG
scaffold_6:2997725	Thhalv10004218m.g	G	C	2	0	1	0	2	0	0	5	0	1	0	1	0	0	3	0	0	0	2	GGATTTTGTTACTAAGAAAAATGGAATTGAAATCACCTGGATTTAAAGAGGCGTTATTGCTCAAGATTCCAGTGAAGACGACAGTCTTGGTCATAAAACGT
scaffold_6:3020452	n/a	T	C	0	0	0	0	0	0	0	2	0	1	0	4	0	0	0	0	0	0	2	ACAACAAAAAGTCACATTTTGGAAACAGAACACACTTATAATGACACAAATCATAACAAACTATCTTTGATGTTGGGTCTTGTTCTTAATGATGCTAACTA
scaffold_6:3116508	Thhalv10003896m.g	G	A	12	0	1	0	3	0	0	5	0	2	0	8	0	0	0	0	0	0	2	ATCAAAAACCGTGAAGCGATGAATCAACCGAGCCGGAGAAATCGAAACTAGTTCGTCAAAACCTAATTTCCGCCAAGTATTCGAGAATCGGAAACCCTCTC
scaffold_6:3205532	Thhalv10003978m.g	A	G	4	0	2	0	4	0	0	0	0	1	0	2	0	0	0	0	0	0	2	ATCCCGACTTCATCGAGCCTGAAATTCTGACGAGCCTTCTTCATGAACCCAACAAAACACCAGAATGCCTCATTGTCATCAGGTATGACTGAGAGTATAGG
scaffold_6:3205547	Thhalv10003978m.g	T	G	4	0	2	0	5	0	0	4	0	2	0	5	0	0	0	0	0	0	2	AGCCTGAAATTCTGACGAGCCTTCTTCATGAACCCAACAAAACACCAGAATGCCTCATTGTCATCAGGTATGACTGAGAGTATAGGGGAGAGAAGATCGCT
scaffold_6:3222091	Thhalv10003925m.g	T	G	1	0	1	0	0	0	0	1	0	2	0	0	0	0	0	0	0	0	2	ATGCAGATAGATATTGGCCCAGTCTTTGCAATTGATTTTAGTGTCACAGATATCCTTTTATATGCTGTACTAATCTTCCAAATCTTAATATTACGGAGTAT
scaffold_6:3246609	Thhalv10004527m.g	C	G	5	0	0	0	1	0	0	1	0	1	0	1	0	0	0	0	0	0	2	ATTTTATTATTTTGAATTAGTAAAACGGTCGGTCAGGTTGTATGTTATATCTCATGGTTTTATTTAATTGGTGATTTCTGAGATGTCAGAATGGCCAAAAA
scaffold_6:3246631	Thhalv10004527m.g	G	A	4	0	0	0	1	0	0	2	0	1	0	1	0	0	0	0	0	0	2	AAACGGTCGGTCAGGTTGTATGTTATATCTCATGGTTTTATTTAATTGGTGATTTCTGAGATGTCAGAATGGCCAAAAATAGACTTTTAGACTATATAAGA
scaffold_6:3246678	Thhalv10004527m.g	A	G	4	0	1	0	1	0	0	2	0	1	0	1	0	0	0	0	0	0	2	GGTGATTTCTGAGATGTCAGAATGGCCAAAAATAGACTTTTAGACTATATAAGAGACTTACATAGCTTTTTCTAAACTATCATTTAAACTATCATTTATCT
scaffold_6:3249303	Thhalv10004527m.g	C	A	10	0	4	0	1	0	0	1	0	0	0	5	0	0	0	0	0	0	2	TAGTCTACCTAGACCGGTAGATGTATTTATTAGGACTATTATGGGCATATCCGGTGTCCAAAATTTAAGAAAGTATGCCCCCCATATTCAAGTCATAATTT
scaffold_6:3265998	Thhalv10004105m.g	C	T	39	0	11	0	4	0	0	6	0	10	0	16	44	0	13	0	6	0	2	TATATGAAAACAACAAACTTCTTCCCTACCTCTTTCTTGACAGTTTCTGGCTTCTGACTGTTATGGTTAACCTGAAGACGCAGCCTTCTTGAGGCATCTCC
scaffold_6:3282406	Thhalv10004269m.g	G	C	4	0	1	0	0	0	0	4	0	0	0	0	0	0	0	0	0	0	2	ATATCAACATTAGCTGTCCAAAGGAGCTTCAAGTGATGGGAGAGGAAGAGGAAGAGAGAGGTGGAGTTGTTGCTTGCAAGAGCGCTTGTGAGGCTTTCGGA
scaffold_6:3420950	Thhalv10003765m.g	C	T	1	0	2	0	0	0	0	1	0	1	0	2	0	0	0	0	0	0	2	GGTGCGGATCAGCATGAAAGAATCCAACCTCAAGCAGCTGCTTTAATGAACAGGATAAACCCTGTGAACCAAACCAGTTCAAGGTTCTCAGTGGTGGAACA
scaffold_6:3420958	Thhalv10003765m.g	A	G	1	0	2	0	0	0	0	1	0	1	0	1	0	0	0	0	0	0	2	TCAGCATGAAAGAATCCAACCTCAAGCAGCTGCTTTAATGAACAGGATAAACCCTGTGAACCAAACCAGTTCAAGGTTCTCAGTGGTGGAACATTTACAAG
scaffold_6:3453754	Thhalv10004116m.g	T	G	1	0	1	0	3	0	0	1	0	1	0	1	0	0	0	0	0	0	2	TCAGCAAATATGATTGCTTTGAGAGATGATGATGATGAGTGATGAAGATTTTATTGGTGGTTTGTTTTATAAGAAACACAGTAAGGCGGTTTGAGACGGCC
scaffold_6:3516000	Thhalv10004164m.g	A	G	24	0	5	0	5	0	0	2	0	1	0	4	0	0	0	0	0	0	2	GGTTTGGATAGTGACAATGCATTGTGGCATTGGTTTGGCCGTTTACTTGGAATTGAAGATACATCCATTTTATCTTGAATTTAAAGTTCAGTGCCTTTTAA
scaffold_6:3647951	Thhalv10004303m.g	G	A	4	0	0	0	0	0	0	4	0	2	0	1	0	0	0	0	0	0	2	ATTGACTCCTGTAATGCCATTATTTGCAGATTGCTGAGGGTGAAATTCCTGTAACCGCTAACAAAGGGTATTTGGTGAAATGGTGTCAATATTTGTGCATT
scaffold_6:3648101	Thhalv10004303m.g	T	C	3	0	1	0	0	0	0	4	0	1	0	1	0	0	0	0	0	0	2	TCCTGTTGTATGGCTAGGGAGGAAATAGTTGAATACAAAGGACTTGACCCTACTAATCGCCTGCAGCTTCTTAAAGCACTTTGTGAGCTTCGAGTCCAAGT
scaffold_6:3649137	Thhalv10004303m.g	A	C	3	0	0	0	0	0	0	4	0	3	0	0	0	0	0	0	0	0	2	CGTTAGTATGGCTTGTTCTTTTGTATATTTTATTGTGCAGACGAGTATGAAAAAATGATCAGTGAGGCTGTGAAGGATGCAGAGTAAGAGCTTGACTATTT
scaffold_6:3692804	Thhalv10004012m.g	A	G	2	0	0	0	0	0	0	0	0	0	0	4	0	0	0	0	0	0	2	CAAGTCAAATGCTGTAACATTGTGTTTtcatcttttcaattcaggaaataaatcctactctttttggtgtaatcatctatgttatgaaatTTTTTCATAAC
scaffold_6:3792205	Thhalv10003945m.g	T	A	2	0	0	0	1	0	0	2	0	2	0	0	0	0	0	0	0	0	2	AGCTGATAAAAAAACCAAGGCGAGCCCAATAAGAAGCTTCATTGTTAATCTGTAGATGTATGTGTGTTGTGTTGTGTGGAACCTTGTGCCAATCTAGGGTT
scaffold_6:3835715	Thhalv10004076m.g	T	C	3	0	0	0	1	0	0	1	0	0	0	2	0	0	0	0	0	0	2	TAGGATGGATCCAGTCGAGGACAAAGAAGGGTTCTTCATCGCTTTGTTCATTAAGACAAACAAACTCAATAACCCAACATCGTCTGAACTTCCCGAGAGAG
scaffold_6:3835716	Thhalv10004076m.g	T	C	3	0	0	0	1	0	0	1	0	0	0	2	0	0	0	0	0	0	2	AGGATGGATCCAGTCGAGGACAAAGAAGGGTTCTTCATCGCTTTGTTCATTAAGACAAACAAACTCAATAACCCAACATCGTCTGAACTTCCCGAGAGAGA
scaffold_6:3844075	Thhalv10004888m.g	T	A	0	0	0	0	0	0	0	9	0	1	0	2	0	0	0	0	0	0	2	TGTTCGACACTTTGTCTGGAGTTGAAGTGAAGCTACACAAAACACATCAATCTTATTTTAACATTGAGTCATCCAAATTAATACAATAAAAGGGAGACTTT
scaffold_6:3975293	Thhalv10004552m.g	T	C	1	0	0	0	1	0	0	0	0	0	0	3	0	0	0	0	0	0	2	CATATCTTTTTTTAGACAAATACGCAAATAAAAACTGTAAGATCTCTCTTTGTTTACCTCAAAAGTCAAAAGTGTAAATATTATTCAACATCATCTACTTC
scaffold_6:4161933	Thhalv10004245m.g	A	T	1	0	1	0	1	0	0	3	0	0	0	0	0	0	0	0	0	0	2	AAATTTGATCTGTGAAAACTTCTTATTCCTTATATATATACGCAGGGAATATCGCGGCGTTTTCTTCCCGAGTCAGCCCAAAATCAGAAGCACCTGCAAAT
scaffold_6:4162055	Thhalv10004245m.g	A	G	1	0	2	0	2	0	0	2	0	1	0	2	0	0	0	0	0	0	2	GTTCCTGTTGAAGCTTCGGATAGTCCGAAACCAAGTAGCGGGTACTTGGGAAGAGACACAATTGCTAATGCAGCTGCAAGAATTGGACCAGCAGTTGTCAA
scaffold_6:4162070	Thhalv10004245m.g	T	C	1	0	2	0	2	0	0	2	0	1	0	2	0	0	0	0	0	0	2	TCGGATAGTCCGAAACCAAGTAGCGGGTACTTGGGAAGAGACACAATTGCTAATGCAGCTGCAAGAATTGGACCAGCAGTTGTCAATCTATCAGTTCCTCA
scaffold_6:4182574	Thhalv10003596m.g	T	A	2	0	0	0	2	0	0	3	0	1	0	0	0	0	0	0	0	0	2	AAATTTTGGATAAATAATTTGGGGAAAATAATGATTGTACCATAAGCTTGTGTCAGCTTTAAAAATGGGAGGCATCCTTCTGCTGATGCAATTGAATGTGG
scaffold_6:4212371	Thhalv10004079m.g	G	A	1	0	1	0	0	0	0	2	0	0	0	1	0	0	0	0	0	0	2	CACACCCATTTAACGAGATGATGAAGCTTTATGAAACCACTTACCAATATGAGAAAGTAGCCATGGTCATTTCGATGATGAAAGAGAACAAGATACCAAGA
scaffold_6:4212394	Thhalv10004079m.g	G	C	1	0	2	0	0	0	0	2	0	0	0	1	0	0	0	0	0	0	2	AAGCTTTATGAAACCACTTACCAATATGAGAAAGTAGCCATGGTCATTTCGATGATGAAAGAGAACAAGATACCAAGAAATGTTCTCTCATACAATCTCTG
scaffold_6:4212418	Thhalv10004079m.g	A	G	1	0	2	0	0	0	0	2	0	0	0	1	0	0	0	0	0	0	2	TATGAGAAAGTAGCCATGGTCATTTCGATGATGAAAGAGAACAAGATACCAAGAAATGTTCTCTCATACAATCTCTGGATGAACGCAAGCTGCGAAATTTC
scaffold_6:4212433	Thhalv10004079m.g	A	G	2	0	2	0	0	0	0	2	0	0	0	1	0	0	0	0	0	0	2	ATGGTCATTTCGATGATGAAAGAGAACAAGATACCAAGAAATGTTCTCTCATACAATCTCTGGATGAACGCAAGCTGCGAAATTTCAGGGGTTGTAGCTGT
scaffold_6:4306223	Thhalv10003536m.g	G	T	1	0	2	0	0	0	0	5	0	1	0	1	1	0	3	0	2	0	2	ACGAACAAGACCCACAGGGTCTGATAGATAGCAATTCTGCCACTCTAATTGGATCCACTGTTGGCTCAATGGCTCCAGTAACCAAGCAAGAATTTCTTGCT
scaffold_6:4385361	Thhalv10003841m.g	C	T	1	0	1	0	0	0	0	0	0	2	0	2	0	0	0	0	0	0	2	TTCCACGGGTCGGGATTCGAGATCTCCGGGTGACGTGGCGGTGGCGGTGGCGGTGGTCCCAGCGGAAGGTTGGCTGTACAAAGCTGTAAGTTGGTGAAAAT
scaffold_6:4416715	Thhalv10005117m.g	A	T	0	0	0	0	2	0	0	0	0	0	0	3	0	0	0	0	0	0	2	AAAGTCTCAGTATATAATCGCTTGTAAAAGTCTTTTAATCGCATTTTTTCAATTCCGGATTTTAGAGGTCTTACAACAAAGAGAGAAAGAGAAGGAGGAGA
scaffold_6:4533208	Thhalv10003751m.g	T	G	4	0	0	0	3	0	0	1	0	0	0	2	0	0	0	0	0	0	2	TGAATCAGCCTTTGGATTATTTGATGTGGAAACTGCAAGATCCCTAAGTCTTTGGCAGATCGTCTCGTAGCTGCACACAGAGTAACCATACGAAATCCAAT
scaffold_6:4533327	Thhalv10003751m.g	G	A	4	0	0	0	2	0	0	2	0	0	0	2	0	0	0	0	0	0	2	GTTCAGATAATTCCAGAGTGTAATTGCCAAGAATCTCACCTGCAAACTTTGTGAGATTGAAACACCTTTTTCAAGGCCTTTAGTATCGCCCTCCGAATATC
scaffold_6:4533332	Thhalv10003751m.g	A	T	4	0	0	0	1	0	0	2	0	0	0	2	0	0	0	0	0	0	2	GATAATTCCAGAGTGTAATTGCCAAGAATCTCACCTGCAAACTTTGTGAGATTGAAACACCTTTTTCAAGGCCTTTAGTATCGCCCTCCGAATATCTTCTG
scaffold_6:4533401	Thhalv10003751m.g	A	C	3	0	0	0	1	0	0	1	0	0	0	3	0	0	0	0	0	0	2	GGCCTTTAGTATCGCCCTCCGAATATCTTCTGACATTTTTTGTCCAACAAAACGATGTATTGCATTTCTTGAACTTCCTCCTTTGTCTGAGAGAGTTGTTG
scaffold_6:4553470	Thhalv10004295m.g	T	A	2	0	0	0	1	0	0	0	0	1	0	2	0	0	0	0	0	0	2	AACAATTGCCCCGGAGAAAGAAAAAAACTTGTTCATTTCTTATCCTCTTCTTTGGTTTGGGTGTTAATAGTATCCGATCTTATCTGCGAAGGAAGAATATC
scaffold_6:4553612	Thhalv10004295m.g	G	T	4	0	0	0	3	0	0	0	0	2	0	2	0	0	0	0	0	0	2	TAGAAGCTTGTGACATATCATAACCATATCCAGGGAATGATGTTGACCCTGGATTTACGAAAGTGCCATCGGAGGAGCTTCTATTGATCATGCTTAGAGAG
scaffold_6:4782626	Thhalv10003524m.g and/or Thhalv10003986m.g	A	G	1	0	0	0	1	0	0	0	0	0	0	3	0	0	0	0	0	0	2	AATAATAACTCATTACCGGCCCTCTATCTGATCGTATAGTTCAATTTTACAAAATAGTATTACGCACTAAAAACTTAGTTAACCTGGTGTCTCCTAAGTGA
scaffold_6:4817021	Thhalv10003521m.g	G	C	4	0	1	0	1	0	0	2	0	2	0	0	0	0	0	0	0	0	2	GAACTGCAAAATTCGATTAACCAGAGCCGCTCAGCCAGATTTGGCTCGCCGCATGCTGGCTCAGAGGATCAAGTTTCATGTGCACTTTGGGATCTTATTCA
scaffold_6:4821635	Thhalv10004924m.g	C	T	1	0	1	0	0	0	0	3	0	0	0	0	0	0	0	0	0	0	2	TGATCCTGACACCATTTTTTCCTCCTTCACTGTGCTTTGAGCGCGGCTGACGAATTCCCTCACCAAATTATATTCGAGGAGAGTATTTTCGACCTAGGGCT
scaffold_6:4847624	Thhalv10004656m.g	C	T	0	0	0	0	0	0	0	4	0	3	0	0	0	0	0	0	0	0	2	GCTTTCCAAAACCACACTATCGCCATCTCTGGGTTCTTGTCGATTAGCTGCAACCAAATACTCTTACTTATTAATAACCTTATTTTTTTACTCTTTACATA
scaffold_6:4847640	Thhalv10004656m.g	C	A	0	0	0	0	0	0	0	2	0	3	0	0	0	0	0	0	0	0	2	CTATCGCCATCTCTGGGTTCTTGTCGATTAGCTGCAACCAAATACTCTTACTTATTAATAACCTTATTTTTTTACTCTTTACATACAAAAATACTTTATTG
scaffold_6:4884063	Thhalv10004021m.g	C	T	1	0	0	0	0	0	0	9	0	0	0	0	0	0	0	0	0	0	2	TCGCGAGGGGGAATGGAGACACATCGCACCGTCACTGTTCTCTCCGCCGGCCGGCGGACATACGCCGACGGGAGTGGGTGCACGTGGCTCGTGGAGGTGGA
scaffold_6:4884070	Thhalv10004021m.g	A	T	1	0	0	0	0	0	0	9	0	0	0	0	0	0	0	0	0	0	2	GGGGAATGGAGACACATCGCACCGTCACTGTTCTCTCCGCCGGCCGGCGGACATACGCCGACGGGAGTGGGTGCACGTGGCTCGTGGAGGTGGAGAGCGAA
scaffold_6:4884071	Thhalv10004021m.g	C	T	1	0	0	0	0	0	0	9	0	0	0	0	0	0	0	0	0	0	2	GGGAATGGAGACACATCGCACCGTCACTGTTCTCTCCGCCGGCCGGCGGACATACGCCGACGGGAGTGGGTGCACGTGGCTCGTGGAGGTGGAGAGCGAAA
scaffold_6:4977570	Thhalv10003836m.g	T	G	1	0	0	0	0	0	0	1	0	2	0	3	0	0	0	0	0	0	2	TTCCGCCGGTCAGATCGCTCTTTTTTCTTCAGTGCCGGTGGTCTTGAGAATACGATGCCCGGAAATGAAATTTGAAACTCATTGTGCCTCTAACTCAATTT
scaffold_6:5107225	Thhalv10003552m.g	T	A	1	0	0	0	0	0	0	3	0	2	0	0	1	0	4	0	1	0	2	CGCCTTATGAATAGTCTTGGGATTGTAGAGAAACCTTCAACTGGCGATCTTGTTCATAAGGAAAACTCTACAGTCTCTATCAGACTCTACCATGGAGGTCT
scaffold_6:5252342	Thhalv10004404m.g	T	C	5	0	0	0	5	0	0	2	0	0	0	5	0	0	0	0	0	0	2	TCAGACCCATCAACACTTTTTCTCTTTCTTTCTCTCTTATCAACGCTCGGTCTCGCTCTATCTTTGTTCTCAGTACTCAGCTTCGGCATCTCTCTTTGATC
scaffold_6:5350926	Thhalv10004190m.g	T	G	0	0	0	0	0	0	0	0	0	1	0	5	0	0	0	0	0	0	2	ACATTGATGGGACGAAGAGAGTGGAACCGGGCACGCAGTTGGGATCCATTTCCGGGTCAAACCAGTTTGGGTCATACACATCGGATTTTGGGTGGGGAAAA
scaffold_6:5457311	Thhalv10004583m.g	C	G	13	0	2	0	4	0	0	6	0	13	0	5	0	0	0	0	0	0	2	TTGTATATCCTAAGAGTCTAAGATCGAGAGCAAGCACATATGACATAACACAAACACTATAAAACCCTAAGATACCCCCTAATTGTTTTCCCCATATATAC
scaffold_6:5520493	Thhalv10004538m.g	C	G	5	0	2	0	1	0	0	1	0	7	0	5	0	0	0	0	0	0	2	TGATGAGTCACAATCTTTCAAGTGTTCAAACCCCGAAAATGACTGAAATGCCCCTGGACAGTCCTTCCCATCATTACTCTTGATCACTTCCTTTGTCTCAG
scaffold_6:5520617	Thhalv10004538m.g	T	C	7	0	1	0	2	0	0	0	0	4	0	12	0	0	0	0	0	0	2	GCGGAGTTGTGTGTCTTTGGCGAGTTCTTCACCCACCCTTTAAGCAATTTTGCTATATTCTCGGTACTCGAAGCATAAATGGCAGATGTTTCTTGCGTCCT
scaffold_6:5667008	n/a	G	A	1	0	0	0	0	0	0	3	0	1	0	1	1	0	1	0	1	0	2	GGGTCTTCAAATGAAAATGATGAAAGTAATAACCTTCCATTCAAAAGAGAGGTTGAGGAGAAAGAACACAACGCGCAACACCCAATTAAACCCACTTTGAG
scaffold_6:5688320	Thhalv10003530m.g	G	A	1	0	0	0	0	0	0	1	0	2	0	1	0	0	0	0	0	0	2	GGATATTGTTGGACAAGAACAGGGGAGAGACAAACAGCAAGAATGAGAGAGAAGTACTTAAGAGCAGTCTTAAGACAAGATGTGGGTTACTTTGATCTTCA
scaffold_6:5688380	Thhalv10003530m.g	T	C	1	0	0	0	0	0	0	2	0	3	0	0	0	0	0	0	0	0	2	AGAGCAGTCTTAAGACAAGATGTGGGTTACTTTGATCTTCATGTCACAAGTACTTCTGATGTTATCACAAGTGTCTCTAGCGACAGCTTCGTCATCCAAGA
scaffold_6:5821622	Thhalv10005709m.g	T	A	0	0	1	0	0	0	0	0	0	0	0	4	0	0	0	0	0	0	2	AGGAGGAATTAACACTCATCTTGCGTACTTTGTCCAGAAAGTTTCTTGATTCGTCTTCAAGTTTCATCTTCAATTCTTGCGTAACCTCTCCCTGTGATTGA
scaffold_6:5821802	Thhalv10005709m.g	G	C	0	0	1	0	0	0	0	0	0	0	0	4	0	0	0	0	0	0	2	TGTTTTCAGGTGAATCCGAAGAAGGAAACTGGAGCTTGAATGTAACGGTGGAAGTAGTAGCAAAGGGGCATTTCTTTAATGACTTGCGAAATGCTTCTTCT
scaffold_6:5851395	Thhalv10004716m.g	C	T	1	0	1	0	2	0	0	0	0	1	0	4	0	0	0	0	0	0	2	TTGAAGGTGAGACACATGGCGGGCATAGAGTCATCGCCGGAGAATTCACACAGCTCGCCATTTCTATTTCCTCTCCTTTATATCTAAAAGCACTACAGAGT
scaffold_6:5858283	Thhalv10003551m.g	G	A	0	0	0	0	0	0	0	0	0	0	0	5	0	0	0	0	0	0	2	ATACAGTTTTTGACCACATACGTGAAAAAGCAAAGTGTTTTCCTTCATTGGCCACTTTGAATCAAACCTCTCCGGCATCAGGAAAATCAACTCTGAAAAGG
scaffold_6:5859703	Thhalv10005453m.g	A	G	0	0	0	0	1	0	0	1	0	1	0	4	0	0	1	0	0	0	2	GAAAGTCTCTCAACATTACCTTCAAGTTGCTGCTGCTGATCTTCAAACAGATTCTTCTTCATCTCTCTATCCAAATCGCTCATCTCATCTTTGAACAGCTC
scaffold_6:5860195	Thhalv10005453m.g	G	A	2	0	0	0	0	0	0	0	0	0	0	5	0	0	0	0	0	0	2	CTCCTGTGGACAGGTTTGTTGCATTTGGGACACACCCTCGTGTGAACTGTGATCCAGTTAACTGTCTCAGACTCATCTTCACACTTCTTTCTCCATAGCTT
scaffold_6:5883209	Thhalv10005120m.g	C	T	2	0	1	0	0	0	0	0	0	3	0	0	0	0	0	0	0	0	2	ACTCCTCCGCCCACCATAAGCCGACGTCGTTTCATTACCAAGACAACTAGCGTATCTCATGAGATCAGCATTTGTCTCCTCTAGTTCCCTTTGCAGCCTCA
scaffold_6:5883213	Thhalv10005120m.g	T	C	2	0	1	0	0	0	0	0	0	3	0	0	0	0	0	0	0	0	2	CTCCGCCCACCATAAGCCGACGTCGTTTCATTACCAAGACAACTAGCGTATCTCATGAGATCAGCATTTGTCTCCTCTAGTTCCCTTTGCAGCCTCAAGAC
scaffold_6:6257018	Thhalv10003731m.g	C	T	0	0	0	0	0	0	0	1	0	4	0	0	0	0	0	0	0	0	2	ACAGACCGAGCTTTGTACCTGGATTAGCCAAGATGAGAGCAAGATCGATGCTGGGATTCCTGGCCGCGACATCTAAGGCAAGACATGCTCCAATAGATTCT
scaffold_6:6257032	Thhalv10003731m.g	C	T	0	0	0	0	0	0	0	2	0	5	0	0	0	0	0	0	0	0	2	GTACCTGGATTAGCCAAGATGAGAGCAAGATCGATGCTGGGATTCCTGGCCGCGACATCTAAGGCAAGACATGCTCCAATAGATTCTCCAACTAAATATAT
scaffold_6:6257038	Thhalv10003731m.g	A	G	0	0	0	0	0	0	0	2	0	5	0	0	0	0	0	0	0	0	2	GGATTAGCCAAGATGAGAGCAAGATCGATGCTGGGATTCCTGGCCGCGACATCTAAGGCAAGACATGCTCCAATAGATTCTCCAACTAAATATATAGGTCT
scaffold_6:6257615	Thhalv10003731m.g	G	A	0	0	0	0	0	0	0	7	0	9	0	2	0	0	0	0	0	0	2	TTTACGCACTCCCCGAGTTTCTTGTGTTGGCGAATGAGCCCAAGTCCAGTGCCATCGATTCCTGCAAGTTTTTGTAAGTCTCTCTGTTTCGTTAACTTGGA
scaffold_6:6257746	Thhalv10003731m.g	A	G	0	0	0	0	0	0	0	7	0	8	0	2	0	0	0	0	0	0	2	AATGAAATTAACAAGAGTTTAGAGGAGGAGGAGGAACCAGGTATAAAAAGAAGAAGAGGAGAGCCTTGAGCCTGAGCGCTACACTCCAACGGAGAAAACCA
scaffold_6:6257857	Thhalv10003731m.g	G	A	0	0	0	0	0	0	0	6	0	6	0	2	0	0	0	0	0	0	2	CCAAAACCATCTTCTTCATCTCCGACGAAGTCTCTCGCTTCCTCCAAAAAGTCCGACAAGCTTTTCCGCGAATCGGGACGCGCCGTCTCCACTCTCGAATA
scaffold_6:6257869	Thhalv10003731m.g	T	C	0	0	0	0	0	0	0	5	0	6	0	2	0	0	0	0	0	0	2	TCTTCATCTCCGACGAAGTCTCTCGCTTCCTCCAAAAAGTCCGACAAGCTTTTCCGCGAATCGGGACGCGCCGTCTCCACTCTCGAATACGGACTCTCCAC
scaffold_6:6257892	Thhalv10003731m.g	T	C	0	0	0	0	0	0	0	5	0	6	0	1	0	0	0	0	0	0	2	CGCTTCCTCCAAAAAGTCCGACAAGCTTTTCCGCGAATCGGGACGCGCCGTCTCCACTCTCGAATACGGACTCTCCACCACCACCAACTTCGCTCCGTCTT
scaffold_6:6257944	Thhalv10003731m.g	T	G	0	0	0	0	0	0	0	3	0	4	0	0	0	0	0	0	0	0	2	TCCACTCTCGAATACGGACTCTCCACCACCACCAACTTCGCTCCGTCTTCTTCCTTGTTCTTCCGTCTTCTTCGAACACCTCCAGGTGTCGGAGATTTGAT
scaffold_6:6257946	Thhalv10003731m.g	C	T	0	0	0	0	0	0	0	3	0	4	0	0	0	0	0	0	0	0	2	CACTCTCGAATACGGACTCTCCACCACCACCAACTTCGCTCCGTCTTCTTCCTTGTTCTTCCGTCTTCTTCGAACACCTCCAGGTGTCGGAGATTTGATCG
scaffold_6:6257947	Thhalv10003731m.g	C	A	0	0	0	0	0	0	0	3	0	4	0	0	0	0	0	0	0	0	2	ACTCTCGAATACGGACTCTCCACCACCACCAACTTCGCTCCGTCTTCTTCCTTGTTCTTCCGTCTTCTTCGAACACCTCCAGGTGTCGGAGATTTGATCGC
scaffold_6:6257979	Thhalv10003731m.g	G	A	0	0	0	0	0	0	0	3	0	2	0	0	0	0	0	0	0	0	2	CTTCGCTCCGTCTTCTTCCTTGTTCTTCCGTCTTCTTCGAACACCTCCAGGTGTCGGAGATTTGATCGCCGTGATACGATACTTGGAGGCGGAGCTCCGTC
scaffold_6:6257980	Thhalv10003731m.g	T	A	0	0	0	0	0	0	0	3	0	2	0	0	0	0	0	0	0	0	2	TTCGCTCCGTCTTCTTCCTTGTTCTTCCGTCTTCTTCGAACACCTCCAGGTGTCGGAGATTTGATCGCCGTGATACGATACTTGGAGGCGGAGCTCCGTCG
scaffold_6:6291132	Thhalv10004350m.g	G	A	24	0	8	0	2	0	0	23	0	9	0	11	12	0	10	0	3	0	2	CCTGCTTTTACCAGATTTCTTCCTTGTAAGACTAGGACGATGCTTGTGGAGCAAGTCCCAGTTAGTCGACGAGGGAAGTGAAGAACCATCACGCTCATGGG
scaffold_6:6397311	Thhalv10003883m.g	C	T	5	0	0	0	0	0	0	1	0	2	0	1	1	0	1	0	1	0	2	ACGATCACTCTCAATGGAAGCAGCTGGTTCTGTGCAGCGCTCTTGCTTGCCTCTACTGTTAGTTTCTTGCAGTCCAAGATTCTGCATAACCTCTTTCTCTC
scaffold_6:6397849	Thhalv10003883m.g	A	G	0	0	1	0	1	0	0	1	0	0	0	3	0	0	0	0	0	0	2	TGACTTGTCTGCTAAAGGTATCAACAGCTCGCTAACGGTTGCCTTATCCAATTGGTTTCCGGCTTTAGCCGCGAGATCCATCTTCGAAGACTGAGAAACGT
scaffold_6:6414001	Thhalv10004667m.g	C	A	7	0	0	0	2	0	0	3	0	0	0	1	0	0	0	0	1	0	2	TAACCGAGATTGAGTCACCTATTGTTTGTTTGGTTTGAAATACCAAGTTTCCTGGCTTGAGTGATGAGAGTAAGCTTGATAGAGTAAACATCAACATAAGT
scaffold_6:6434651	Thhalv10005702m.g	G	A	0	0	0	0	0	0	0	0	0	0	0	4	0	0	1	0	0	0	2	GCTCCCCAAGTTGGCAACACATATGTAGCAACACTCCACCATCATATGGCGTATAGGGTCCAAAACAATGCTATGGACCTCAGTCTCCCACGAGACACAGA
scaffold_6:6439723	Thhalv10004762m.g	A	G	12	0	10	0	1	0	0	3	0	6	0	5	4	0	11	0	7	0	2	ACAACTATGCCAATGATTGGGTTTGGATCAAGCAGCGAGATGCTTGATGGATTTTCTTCTGTACCTTCATTCGATCTTCCTCGTACAACTGATGTGAGCTT
scaffold_6:6770583	Thhalv10004778m.g	A	T	3	0	0	0	0	0	0	0	0	4	0	10	4	0	4	0	1	0	2	CAGATCTTTGTTCACACTTGCGATATCCAAACTCGGGACAATGTTCTTCAAAAGAGCTCCGACAAATCTTATCACAGAAGGACTAAACTCAGGCCATGAGA
scaffold_6:6824416	Thhalv10004443m.g	G	A	12	0	5	0	4	0	0	3	0	6	0	25	0	0	0	0	0	0	2	GTAGAAATATTGAAACTTACCAATGGCTTTCCTGTATCCGGAAAAATCCCGCAGCTAGCAGAAGCATAATTAATACCAGTTGTTATATTGTTCTTCTGATC
scaffold_6:6824857	Thhalv10004443m.g	G	A	5	0	3	0	5	0	0	5	0	4	0	15	0	0	0	0	0	0	2	CTAAAAGAGAGAAATGCAACTTGTTTTCGTTCTTACCTATGTAATCAGCAGTTGTTTTGCCATCGCTGAAACGGCCGGTGGGTTTGCCTCCTTCAAAGACA
scaffold_6:6905695	Thhalv10004291m.g	A	C	12	0	1	0	0	0	0	1	0	2	0	1	0	0	0	0	0	0	2	CTGGAAACTGTTCCTGAGGATAATGGTGATACTTTGGCTCTGATGCATCAAGTAGATTGTAAGCAATAGAGGAAAAGGGTTCAACATGGGAGAGCAAACGG
scaffold_6:6907490	Thhalv10004291m.g	T	C	1	0	0	0	0	0	0	0	0	0	0	4	0	0	0	0	1	0	2	ATCCCTATGAGTTACTCTTGTAAAAATGATCAACAACAACTACTAATGAGTTTCACAGTTGCAAACTGATTTTAGGCTTAATATTTGGTGATTAATAACCA
scaffold_6:7020940	Thhalv10004114m.g	A	G	1	0	0	0	2	0	0	2	0	1	0	0	0	0	0	0	0	0	2	CTGCTCAAGCATTTTGATTTGGACTTGCTTGATTCAGCTCTTCGCCACCGACGAGCTTTGGCATTCCCGGTTCTCCACCGGTTTAACCAATCAGATTTCCC
scaffold_6:7020954	Thhalv10004114m.g	T	G	1	0	0	0	2	0	0	2	0	1	0	0	0	0	0	0	0	0	2	TGATTTGGACTTGCTTGATTCAGCTCTTCGCCACCGACGAGCTTTGGCATTCCCGGTTCTCCACCGGTTTAACCAATCAGATTTCCCGGTTTTCCTTCCCT
scaffold_6:7022129	Thhalv10004114m.g	A	G	2	0	1	0	0	0	0	6	0	2	0	0	0	0	0	0	0	0	2	TTGATTTTCCATGGTTATCTTGTGTGTTTCTAGGTATGCATATCCTTGGTAAAGAGAGAAAGAGATAGTCTCTGAGGAGAGAAGGGTGCAAGGGATGTGTC
scaffold_6:7022130	Thhalv10004114m.g	A	G	2	0	1	0	0	0	0	6	0	2	0	0	0	0	0	0	0	0	2	TGATTTTCCATGGTTATCTTGTGTGTTTCTAGGTATGCATATCCTTGGTAAAGAGAGAAAGAGATAGTCTCTGAGGAGAGAAGGGTGCAAGGGATGTGTCC
scaffold_6:7022139	Thhalv10004114m.g	A	G	2	0	1	0	0	0	0	6	0	2	0	0	0	0	0	0	0	0	2	ATGGTTATCTTGTGTGTTTCTAGGTATGCATATCCTTGGTAAAGAGAGAAAGAGATAGTCTCTGAGGAGAGAAGGGTGCAAGGGATGTGTCCATTGACACC
scaffold_6:7022193	Thhalv10004114m.g	A	G	2	0	1	0	0	0	0	6	0	2	0	0	0	0	0	0	0	0	2	ATAGTCTCTGAGGAGAGAAGGGTGCAAGGGATGTGTCCATTGACACCCGAAGAGGCAGTTTTGGTCCTAAAAGCATTAGGGTTTCAAAAGGATACACAGGT
scaffold_6:7022199	Thhalv10004114m.g	A	G	2	0	1	0	0	0	0	5	0	2	0	0	0	0	0	0	0	0	2	TCTGAGGAGAGAAGGGTGCAAGGGATGTGTCCATTGACACCCGAAGAGGCAGTTTTGGTCCTAAAAGCATTAGGGTTTCAAAAGGATACACAGGTTTACAT
scaffold_6:7022209	Thhalv10004114m.g	C	T	2	0	1	0	0	0	0	7	0	2	0	0	0	0	0	0	0	0	2	GAAGGGTGCAAGGGATGTGTCCATTGACACCCGAAGAGGCAGTTTTGGTCCTAAAAGCATTAGGGTTTCAAAAGGATACACAGGTTTACATTGCAGCTAGT
scaffold_6:7022242	Thhalv10004114m.g	G	A	2	0	0	0	0	0	0	6	0	3	0	0	0	0	0	0	0	0	2	AAGAGGCAGTTTTGGTCCTAAAAGCATTAGGGTTTCAAAAGGATACACAGGTTTACATTGCAGCTAGTGAGATTTACAGTGGTGCGAGGAGATTAGCCCTT
scaffold_6:7022257	Thhalv10004114m.g	A	G	2	0	0	0	0	0	0	5	0	3	0	0	0	0	0	0	0	0	2	TCCTAAAAGCATTAGGGTTTCAAAAGGATACACAGGTTTACATTGCAGCTAGTGAGATTTACAGTGGTGCGAGGAGATTAGCCCTTCTAAAAGAATCATTT
scaffold_6:7022268	Thhalv10004114m.g	C	T	2	0	0	0	0	0	0	5	0	2	0	0	0	0	0	0	0	0	2	TTAGGGTTTCAAAAGGATACACAGGTTTACATTGCAGCTAGTGAGATTTACAGTGGTGCGAGGAGATTAGCCCTTCTAAAAGAATCATTTCCAAGAATTGT
scaffold_6:7022269	Thhalv10004114m.g	A	G	2	0	0	0	0	0	0	5	0	2	0	0	0	0	0	0	0	0	2	TAGGGTTTCAAAAGGATACACAGGTTTACATTGCAGCTAGTGAGATTTACAGTGGTGCGAGGAGATTAGCCCTTCTAAAAGAATCATTTCCAAGAATTGTG
scaffold_6:7022298	Thhalv10004114m.g	A	G	2	0	0	0	0	0	0	2	0	2	0	0	0	0	0	0	0	0	2	ATTGCAGCTAGTGAGATTTACAGTGGTGCGAGGAGATTAGCCCTTCTAAAAGAATCATTTCCAAGAATTGTGAGTTTTCTATTACTTTTAACATTAAGCAA
scaffold_6:7022299	Thhalv10004114m.g	G	A	2	0	0	0	0	0	0	2	0	2	0	0	0	0	0	0	0	0	2	TTGCAGCTAGTGAGATTTACAGTGGTGCGAGGAGATTAGCCCTTCTAAAAGAATCATTTCCAAGAATTGTGAGTTTTCTATTACTTTTAACATTAAGCAAC
scaffold_6:7022501	Thhalv10004114m.g	C	G	0	0	0	0	0	0	0	3	0	1	0	2	0	0	2	0	0	0	2	TTCATCTCAAATGGCAGCTCTAGATTTCATTGTATCAGTAGCCAGCAACACTTTTATTCCTACCTACTATGGAAACATGGCAAAGGTTGTTGAAGGTCATC
scaffold_6:7022636	Thhalv10004114m.g	C	T	0	0	0	0	0	0	0	1	0	0	0	2	0	0	2	0	0	0	2	AGTTCTCAGCAAGAATCTTGAAATGAGCATTTTCTTTTTGGAAGATATCTCGGGTTTAAGAAAACAATCCTACTAAACCGGAAGAGACTTGTGGAGCTTTT
scaffold_6:7022707	Thhalv10004114m.g	C	G	0	0	0	0	0	0	0	2	0	0	0	3	0	0	2	0	0	0	2	ACTAAACCGGAAGAGACTTGTGGAGCTTTTGGACTTGCATAATAACAAGACGATCTCTTGGGATCAGTTTGCAGTATCTGTCAAGGAGGCTCATGAGGGAA
scaffold_6:7023604	Thhalv10003809m.g	G	T	3	0	1	0	0	0	0	3	0	1	0	11	2	0	0	0	0	0	2	TTTAAAAATCCAACCTCTTTCTTTGAGTTTGATCGAACCATGGAAATGATGATAGCTTCCTTCTCTCGACCTTGGAAACCATCCACCGTTGAGATCTCCAT
scaffold_6:7024195	Thhalv10003809m.g	T	C	2	0	1	0	1	0	0	9	0	3	0	4	0	0	0	0	0	0	2	ACACATCTTGAACCCTTTAGCAACGCGATCCAGCAAGCTACCTCAAGAGCTTGTGCTCCTTCATCGATGATCACCAAGTCGAAAGTTATATTATCAAGCTT
scaffold_6:7024360	Thhalv10003809m.g	C	T	2	0	0	0	0	0	0	4	0	1	0	0	0	0	0	0	0	0	2	GCTAATTGCTGCCTTTTACGCTCCTCCTTACCCAGAGCTCGAAGGTCCTTCTGGATTCCTCTCCTCGTGTTTCTATCTTTCGTTTTCAACAACTTCCCGTT
scaffold_6:7062411	Thhalv10003931m.g	T	A	2	0	0	0	0	0	0	4	0	3	0	7	0	0	0	0	0	0	2	ATTGTAGATACAAATGATTCTGATAAGCTTCTGGGAGGACTACTTGCTAATGGGTTTGATGAAGATTCTTGCCTTAGTAGATACCAATCAGTGCTATACCG
scaffold_6:7077396	Thhalv10005550m.g	G	A	6	0	0	0	0	0	0	8	0	2	0	1	5	0	5	0	0	0	2	GCTTCTTGGTCAGAATGGCGTATAGTAGAACTTCGTTCTGTAAGATAATCGGGTTGTCTGCCAGAAATGTTTGCTACTCAGTGCAAAAAGATATAATTTTC
scaffold_6:7110395	Thhalv10003943m.g	C	A	0	0	1	0	0	0	0	1	0	1	0	2	0	0	0	0	0	0	2	TCGGAGACTGAGGGCGGCGGCGAGCTTCACCGGCGGTGTTTCACGGCGGCCCTCTCAATCTCCATTTTTCTCGGTTGAATAAAAGCTTCAAAAAGAGCAGA
scaffold_6:7176555	Thhalv10004126m.g	G	A	2	0	0	0	0	0	0	0	0	4	0	0	0	0	0	0	0	0	2	TATGGATGAGAATGTGATGGTTTTTCGTTTTTAAGACCTTGGTCTATAGAGTGAGGATTGGAGTTTTGAACAACAGAGTTACAAAAATTTATATGTATAAG
scaffold_6:7176565	Thhalv10004126m.g	G	A	2	0	0	0	0	0	0	0	0	3	0	0	0	0	0	0	0	0	2	AATGTGATGGTTTTTCGTTTTTAAGACCTTGGTCTATAGAGTGAGGATTGGAGTTTTGAACAACAGAGTTACAAAAATTTATATGTATAAGTAATCTTGGC
scaffold_6:7215072	Thhalv10004613m.g	G	A	2	0	0	0	1	0	0	1	0	1	0	2	0	0	0	0	0	0	2	ATGAAACCCTGGTGGGTATTGAAGTCAGGAGATGGGTTTTTCTGGATGAGGAAGCTAGAGTGAAAGGAGAGATTGAGACTAATGTAGAAATCGCCATTTGC
scaffold_6:7277793	Thhalv10004880m.g	C	A	5	0	4	0	0	0	0	1	0	1	0	1	0	0	0	0	0	0	2	ATTACTTGACTTACGCCTTTGTATCTTATTACTTATCCCAATGAATGTTGCAGACTAGGGGTAGAGTAAAGATCTCACACCTGTAAATCCTTTTGTGATAG
scaffold_6:7277797	Thhalv10004880m.g	C	T	5	0	4	0	0	0	0	1	0	1	0	1	0	0	0	0	0	0	2	CTTGACTTACGCCTTTGTATCTTATTACTTATCCCAATGAATGTTGCAGACTAGGGGTAGAGTAAAGATCTCACACCTGTAAATCCTTTTGTGATAGCATC
scaffold_6:7312914	Thhalv10003581m.g	T	A	4	0	5	0	2	0	0	1	0	3	0	3	0	0	0	0	0	0	2	TTGTCTGATTCCATCGCGAAGCTTGATCGGATTATGGTTCTTAATCTCTCTCGGAATTTCATCAAAGAATCGATCCCTCTTTCGATCTTCGACTTGGTAAA
scaffold_6:7356442	Thhalv10005229m.g	C	T	0	0	0	0	1	0	0	4	0	0	0	1	19	0	1	0	4	0	2	TTTGTTTCGCTCAGGCATTTACCCTTGAACCTGTGGCTTTTCGACTCACACTTTCGTGCCTCCACCGTCACTGGACCCATCCCTAGACAAAAACACAAAAA
scaffold_6:7415649	Thhalv10004791m.g	C	T	2	0	1	0	1	0	0	0	0	0	0	3	0	0	0	0	0	0	2	AACGACAAATCTTCTTCTTCTTCGTGTTCTTGCCAAGTATTTTCCCAATTCTTCGTCTCCTTCACTGTTTTCTATTGACAGAAAAAAAAGACGAAAACCAA
scaffold_6:7416002	Thhalv10004791m.g	G	T	2	0	1	0	0	0	0	0	0	0	0	4	0	0	0	0	0	0	2	AATACTTGTGACGAAAATTCGTAAATGAAATAAACATACCTCGAGGAAATGATGCGATTGAAACGTCGTCGTTTCCTTCGTCTTCTCCATGTTCATGATGT
scaffold_6:7416085	Thhalv10004791m.g	T	C	2	0	1	0	0	0	0	0	0	0	0	3	0	0	0	0	0	0	2	TCTCCATGTTCATGATGTGAAGAAAGTCATCATCATCATCATCACCAAACTCTGAAGTCTGCTCCTTTCTCCTTCCTCCTCTGCACCAAAGtaaataataa
scaffold_6:7485093	Thhalv10003548m.g	A	G	4	0	1	0	1	0	0	3	0	0	0	0	0	0	0	0	0	0	2	CTGAGGAAGCTCAAGTTTTCGCAGCTTATCGAGGCCACGAACGGATTCTCAGCCGCGAGTATGATCGGACACGGTGGATTCGGCGAGGTTTTCAAGGCCAC
scaffold_6:7485189	Thhalv10003548m.g	T	A	4	0	1	0	1	0	0	3	0	1	0	0	0	0	0	0	0	0	2	GCCACGCTTAAAGACGGATCTTCCGTGGCGATCAAGAAACTGATCAGGCTTAGCTGTCAAGGAGATCGAGAGTTTATGGCGGAAATGGAAACCCTAGGGAA
scaffold_6:7511489	n/a	A	G	1	0	1	0	5	0	0	0	0	1	0	2	0	0	0	0	0	0	2	AAAAAATGGTGCTTAATTGAAGAACAGGGAAACAGAACACAATTACTTGCATAAACAAGAATCAGATCTGAAGCTTCAAAATGCGACAAACATTATTAGCT
scaffold_6:7573038	Thhalv10003606m.g	G	A	19	0	4	0	6	0	0	15	0	11	0	15	9	0	17	0	10	0	2	ACGATGCCATTAAACTCACTGTTGCAGCTTCTAGTCTTAACAATGGCGGAGGAAGCGAGAGCGGTTACAGTCACAGTGGAAGTGCGGCGAGTGACATTCAC
scaffold_6:7629716	Thhalv10003970m.g	T	C	6	0	6	0	6	0	0	14	0	14	0	13	20	0	19	0	13	0	2	GCGATCCCCGAGACACGACGGTTTGTTTTCTCGTTCTGTAAAAGCTGCGATTGAACCTCGTGTTTGATATCGCTCACCGCTCGCTTCAACGCTCTAGCCTC
scaffold_6:7629719	Thhalv10003970m.g	A	C	6	0	6	0	6	0	0	14	0	14	0	13	21	0	18	0	14	0	2	ATCCCCGAGACACGACGGTTTGTTTTCTCGTTCTGTAAAAGCTGCGATTGAACCTCGTGTTTGATATCGCTCACCGCTCGCTTCAACGCTCTAGCCTCGTC
scaffold_6:7629845	Thhalv10003970m.g	A	G	10	0	4	0	8	0	0	13	0	12	0	13	19	0	15	0	12	0	2	TTAGCCCCTGCTTCTACTAAAGCCTCGTTTATCTCCAAAGCAGATTCACTATATTGAAGCTTATCAGCCAAATCCATAGCCGTTTCTTTCTGGTTATTTAC
scaffold_6:7638751	Thhalv10004986m.g	C	G	2	0	0	0	5	0	0	2	0	0	0	1	1	0	1	0	1	0	2	TTCACCTTCGAACTTCTTCTTCTTCTCTCTCTCTCTCAAATCTTTTCAGGCGTAACGAATCGAATCATAAACACTTAAGCATAACTAAAACTTCCGATCTA
scaffold_6:7638777	Thhalv10004986m.g	A	C	2	0	1	0	6	0	0	5	0	1	0	3	1	0	3	0	2	0	2	CTCTCTCTCTCAAATCTTTTCAGGCGTAACGAATCGAATCATAAACACTTAAGCATAACTAAAACTTCCGATCTATAAACCGACCAATAGATTCGTGGGTT
scaffold_6:7646193	Thhalv10004723m.g	C	T	1	0	1	0	0	0	0	2	0	1	0	1	1	0	2	0	1	0	2	TGGGAGCGACTGTCAAGACTGTTTGATGGAGGCAATCGGACGGCTGAAATCGGATTGCTCAACAGCCGCTTGGGGTGACGTGTACTTAGCCAAGTGCTACG
scaffold_6:7646201	Thhalv10004723m.g	T	G	1	0	1	0	0	0	0	2	0	1	0	1	1	0	2	0	1	0	2	ACTGTCAAGACTGTTTGATGGAGGCAATCGGACGGCTGAAATCGGATTGCTCAACAGCCGCTTGGGGTGACGTGTACTTAGCCAAGTGCTACGCGCGGTAT
scaffold_6:7646255	Thhalv10004723m.g	T	G	1	0	1	0	0	0	0	2	0	1	0	1	1	0	2	0	0	0	2	CAGCCGCTTGGGGTGACGTGTACTTAGCCAAGTGCTACGCGCGGTATTGGTTGCGTGGAGGCCACTCGCGATCTAATGGCTACGGTAAAAGTTGCTTTTGT
scaffold_6:7646275	Thhalv10004723m.g	A	C	2	0	1	0	0	0	0	2	0	1	0	1	1	0	2	0	0	0	2	TACTTAGCCAAGTGCTACGCGCGGTATTGGTTGCGTGGAGGCCACTCGCGATCTAATGGCTACGGTAAAAGTTGCTTTTGTTTCTATTTTAAGATCGTTAT
scaffold_6:7655663	Thhalv10004013m.g	C	T	4	0	6	0	2	0	0	2	0	3	0	3	6	0	1	0	7	0	2	GGGGAAAGCTTCAGGAAGCTGTGATTTCAAAGGAGTTGCTACAGTCACCACCACTGATCCAAGTATGTGAACCTCTCAGCATAGTCATTCACTTCTTTGCA
scaffold_6:7656446	Thhalv10004013m.g and/or Thhalv10004706m.g	C	T	8	0	5	0	4	0	0	17	0	5	0	12	14	0	28	0	18	0	2	TTGATAGTCGAAAGCGTCATATGGGTTTGTACCTGCCCTATAGTAACAAGCTTGGCATTCAAATACAGGCCGAGCCGTAGCATCAGTGGTTGCAATCTCAT
scaffold_6:7827228	Thhalv10004016m.g	G	C	10	0	2	0	5	0	0	2	0	3	0	3	6	0	4	0	5	0	2	AACAAAAGAACTCAACTGAAACTTCCTCTTCTTCATCTCGTTAACCACACGCCAAGATTCCTCCAATCTCCCAGCACCAACGTAGTAACTCAAGAGAATCT
scaffold_6:8787564	Thhalv10005035m.g	G	A	1	0	1	0	0	0	0	5	0	0	0	1	0	0	0	0	0	0	2	TTGGTGCGGAGTTTCGGGTTTCAACGGCGCTTGGTGAACTTGATTTTCCGGTGGCTCGGTGAGGTGGCTTTTCTTGAGTGGTGCGGCTTGTATGCTGGTGG
scaffold_6:8917606	Thhalv10004243m.g	A	T	1	0	1	0	2	0	0	1	0	0	0	2	0	0	0	0	0	0	2	GTGAGGACTGTTCGAAGAGATTGTTGCTGGGTTTTCAAACATGACCAGAGATTCATGGTTTTATAAGGAAGAACACGAAATTTCGTAAGAGTTTCATAGGA
scaffold_6:9281362	Thhalv10003827m.g	A	T	43	0	14	0	21	0	0	5	0	14	0	16	13	0	24	0	5	0	2	CATTGTGGTTGATGAGCCTGATCCAGATGATTTGGAGATTCAAAGGATCCAAGACTCTGTTACCATCATCTCTAACCGTCTCAAGAAAGCCATAAATGCCT
scaffold_6:10101640	n/a	T	C	0	0	0	0	0	0	0	0	0	7	0	0	0	0	0	0	0	0	2	TCTGATTCCCTGTAGAGAGCGTAGGCTAAGCGGGATGGTACAGTCGAAGATGGGCCGATTGGCCTAGTTATCGGCTAAGGGATTGCAGCTGCTGTCATAAA
scaffold_6:10101830	n/a	C	A	0	0	0	0	0	0	0	0	0	7	0	0	0	0	0	0	0	0	2	AGGGGTAGCTGTGGAGCACTCCGGTATTGCTGCTGCTGTGATGAATGAGTCTCTCTCTTGCTTACCTGGGAATAAGTAGCATGAGCAAGTCAGTTAAGTGA
scaffold_6:10459218	n/a	A	G	2	0	0	0	0	0	0	0	0	1	0	3	0	0	0	0	0	0	2	TAACGGTGCGATAAAAAATTATGCCAATTTTTGTGAAAACAATCCAATTTAGCGAGCAAATGAAGCAAGTGCAGAAAAAGCAAAAAAAAAAAGAAGAAGAC
scaffold_6:10477012	n/a	G	A	1	0	0	0	0	0	0	0	0	0	0	9	0	0	0	0	0	0	2	TTCGAAGATCGCTGCAAATCGCCTCAGATCTGGGACTACACCGTGTGTGGGTAGCTCTAGATTCCGAAACACTTATCAAGAGCATCAAATTGAAGGACAAC
scaffold_6:11089197	Thhalv10003989m.g	C	A	16	0	5	0	2	0	0	12	0	5	0	10	8	0	5	0	6	0	2	CTTCCCACTAGTCTCTGGAACTAGCACGTACACAAAAATAACCGATAGCGCAGACACGAGGGAGAAGACGAAGAAGGTTCCTCCGACAGTGATGGCACGTG
scaffold_6:14076562	Thhalv10004311m.g	T	G	1	0	0	0	0	0	0	3	0	3	0	3	0	0	0	0	0	0	2	GAGCTTCCGTTGATATATGCTGCTTCTTATTGGGATCTTGAATCTGGATTTTAGAAGTTGAATCTATGATTTAGCTAATAGTTTTGTTCCATGGGCTGCGC
scaffold_7:51455	Thhalv10011850m.g	A	T	1	0	2	0	2	0	0	1	0	1	0	4	0	0	0	0	0	0	2	AATAGCCTACTTAGGAGTGAGTTGTTGCACATGTTGTCCGTGTAGCTTCCACTAGATCTTTCGAGTCTTTATAATATCTATACGTAGTAGAAACAAGCTTT
scaffold_7:51952	Thhalv10011850m.g	C	A	1	0	0	0	0	0	0	2	0	0	0	2	0	0	0	0	0	0	2	AACCACCTCCTCCGAACAACTACTAGTTCAGATAAGACAAGACAATGAAACACTTTCCGGGACTTTGTATCTAAATCTAGAGGAGACTAGGAAATGCCTCT
scaffold_7:72947	Thhalv10011215m.g	C	T	6	0	3	0	5	0	0	7	0	5	0	4	0	0	0	0	0	0	2	TGGTACTATTGTGGGTGTCATTGTTGGCGTAGTAGGACTTTTGAGCATCTCGGCATGTGTGGTTATCTTCATCATCCGAAAAAGAAGAAAGCGGTACACAG
scaffold_7:73370	Thhalv10011215m.g	T	A	4	0	2	0	2	0	0	4	0	0	0	4	0	0	0	0	0	0	2	GTACTTAGAAACCAGAGTATAAGTTATACGTTTTGTTTCGCATAACAGGGTAAACTCAGTGATGGAAGAGAAGTGGCGGTGAAGCAGTTGTCGGTTGGATC
scaffold_7:164732	Thhalv10011589m.g	T	A	1	0	1	0	1	0	0	0	0	2	0	2	3	0	3	0	0	0	2	TGAATTCAAGCTCGTACAAGTTTCCCTGACGGAAACAGGTGACTTACATGTATCACCATCATTCTCTTCGTCTTCAAAAGCTTCTGCGGATTGGGAACCAC
scaffold_7:189431	Thhalv10011171m.g	T	C	28	0	10	0	4	0	0	23	0	8	0	5	27	0	27	0	11	0	2	GTGATGGAGTACCTAGTGAGCTAGCAGACCTCCAAGCTATGCATCTTGTCTCCACTGCGCAGGGTCAACCTGATACTTCCAGTATTCAAAATGTGTCTGTT
scaffold_7:217903	Thhalv10011262m.g	G	A	6	0	3	0	1	0	0	3	0	0	0	10	0	0	0	0	0	0	2	ACCGTCTCTTGAAGTCATCAGCCCCATAGCCGCTGCAGCGGAGCAGAAGAGATTAAGCATCCCGAGTGTTCCGAGGAGGAGAAACATCGGAGACTCCACTC
scaffold_7:255296	Thhalv10011642m.g	T	C	2	0	0	0	0	0	0	0	0	2	0	5	0	0	0	0	0	0	2	TGAAGTTTTCCACGAAGTTCTCAGTACCTGGAAAGGATTTTAGGGGGGAATCAGAAAGGGTATGTGTGCTATTATTATTATACAAGGACTATTTTTTTGTG
scaffold_7:262477	Thhalv10011333m.g	G	A	5	0	2	0	4	0	0	1	0	3	0	2	2	0	8	0	2	0	2	GCTAAATGTGAAGAGGTGCCTAAGAAATCAGCTGTCTCGACATCAACTGAGCAGCTCAGTATTGCAGAACTGGAGCTACGCTTCAAGGTTCTCCGAGAAAA
scaffold_7:363894	Thhalv10011181m.g	C	G	2	0	1	0	2	0	0	2	0	2	0	0	1	0	3	0	2	0	2	GATGCTTCTGCAGGAGCAACAGAAGACGGGTATGAACCAACAGACTGTGTCGAATGAGAGAATACGGTCAACGATTAATACACAGGAGCAATCACTGCTTC
scaffold_7:529676	Thhalv10011802m.g	T	C	1	0	2	0	1	0	0	1	0	2	0	4	0	0	0	0	0	0	2	TCATCACGGTGGTTATGATTAGGGTTCTCGTTGAGTACTGCTTCATGGTTTGATGTTGTGATCTTTTATGATTTCTCTCTTTTATATATATGTATATGTTG
scaffold_7:952234	Thhalv10011382m.g	C	T	7	0	7	0	3	0	0	4	0	0	0	2	0	0	0	0	0	0	2	AGAGATGTTAAGATGGAAGAGGAAGCTGAACAAGAGGCTATCAGTACATTCGTTGGTGATTCTGCCGATGGAGAGAAATTTGCTAACAAAATGGGACCTGA
scaffold_7:952269	Thhalv10011382m.g	A	G	6	0	7	0	2	0	0	4	0	0	0	1	0	0	0	0	0	0	2	GGCTATCAGTACATTCGTTGGTGATTCTGCCGATGGAGAGAAATTTGCTAACAAAATGGGACCTGAGATTATGAAAATGCTAGCAGATGGTTATGAAGATA
scaffold_7:952296	Thhalv10011382m.g	T	A	7	0	5	0	3	0	0	4	0	0	0	1	0	0	0	0	0	0	2	TGCCGATGGAGAGAAATTTGCTAACAAAATGGGACCTGAGATTATGAAAATGCTAGCAGATGGTTATGAAGATATATGCGAGAGGGCTTTGCCGTCTACTG
scaffold_7:952306	Thhalv10011382m.g	T	A	7	0	5	0	3	0	0	4	0	0	0	1	0	0	0	0	0	0	2	GAGAAATTTGCTAACAAAATGGGACCTGAGATTATGAAAATGCTAGCAGATGGTTATGAAGATATATGCGAGAGGGCTTTGCCGTCTACTGCTAATGATGC
scaffold_7:952357	Thhalv10011382m.g	C	T	7	0	4	0	3	0	0	5	0	0	0	1	0	0	0	0	0	0	2	GGTTATGAAGATATATGCGAGAGGGCTTTGCCGTCTACTGCTAATGATGCCGTTTTGGACGCTTATGAAACCAATCTCATGGTAAAGTTTCCGTGGCTTCT
scaffold_7:952366	Thhalv10011382m.g	C	T	8	0	4	0	3	0	0	5	0	0	0	2	0	0	0	0	0	0	2	GATATATGCGAGAGGGCTTTGCCGTCTACTGCTAATGATGCCGTTTTGGACGCTTATGAAACCAATCTCATGGTAAAGTTTCCGTGGCTTCTTACTCTCTA
scaffold_7:952762	Thhalv10011382m.g	C	T	8	0	4	0	3	0	0	5	0	0	0	4	0	0	0	0	0	0	2	TTGAGACTCTAAGTTTTCTCTGTCTATAGATTGAGTGTGAGCCAGAATATCTGATGCCGGCCTTTGGTTCGAATCCTGACATTGATGAGAAGCCACCAATG
scaffold_7:952778	Thhalv10011382m.g	G	A	7	0	3	0	4	0	0	5	0	0	0	4	0	0	0	0	0	0	2	TCTCTGTCTATAGATTGAGTGTGAGCCAGAATATCTGATGCCGGCCTTTGGTTCGAATCCTGACATTGATGAGAAGCCACCAATGTCTCTGCGCGAGTGCC
scaffold_7:952779	Thhalv10011382m.g	T	A	7	0	3	0	4	0	0	5	0	0	0	4	0	0	0	0	0	0	2	CTCTGTCTATAGATTGAGTGTGAGCCAGAATATCTGATGCCGGCCTTTGGTTCGAATCCTGACATTGATGAGAAGCCACCAATGTCTCTGCGCGAGTGCCT
scaffold_7:976300	n/a	G	T	0	0	0	0	0	0	0	1	0	0	0	7	0	0	0	0	0	0	2	ACGGCATTGTTCTTTCAATCTTTGCAACTCAGAGATTATGCTGTGCCCCTGTTTAATGGGTTTTTAATCCTGCTTTTGGATATTTGTAATCGGGGAAAAGA
scaffold_7:976351	n/a	A	G	0	0	0	0	0	0	0	0	0	0	0	5	0	0	0	0	0	0	2	TTTAATGGGTTTTTAATCCTGCTTTTGGATATTTGTAATCGGGGAAAAGAATGAATGATTCTTGACTGTTTTTTATGGTTACAGTGACTAATACATGCCTT
scaffold_7:1047255	Thhalv10011273m.g	C	T	4	0	1	0	0	0	0	2	0	1	0	0	0	0	0	0	0	0	2	ATTTACGTTTTTTACTTTGAAGATAGTTCCTTTTCTTCCCCTTCAATACTCTTAGCCGTCTCTACTTGCTCATTTTCAGTTTTAATGTTCATGGCCGCGTC
scaffold_7:1232291	Thhalv10011625m.g	C	G	5	0	1	0	0	0	0	0	0	0	0	3	0	0	0	0	0	0	2	GACTTGAGCTTCCATGTTTGACCATTACAGTTTCTTCTGAGCGCAAGTTTCTTGGTGGTCTCTGCCTTTGATTGCTTGAAACCTGCACCAAGATTCAAAAC
scaffold_7:1232420	Thhalv10011625m.g	A	T	5	0	1	0	0	0	0	0	0	0	0	3	0	0	0	0	0	0	2	CTCCGAAACCATGTTCTTTCACATTAAGAGTGAATATTTACCTTTGGAACATCTTGTGAACTAGCGAGGGCTTCGCGGATCAAGAATCCCATTCTTGAATC
scaffold_7:1347514	Thhalv10011733m.g	G	A	12	0	6	0	21	0	0	2	0	0	0	5	0	0	0	0	0	0	2	CCGGAAGAACTAAACAGTCCGGCGTCAAATTTCACCGGAAAAAACCCTAAGCTTCCCGGAGAAACTCTCTCTGAGTTCCTCTCTCACCATCCCGAGACCGC
scaffold_7:1348547	Thhalv10011733m.g	A	G	9	0	5	0	3	0	0	1	0	3	0	1	0	0	0	0	0	0	2	AACCTGAGTTGTTTGTTCTTAATCTCTGTTCTGTTTTTGTAAATACCCTCAACGATGCCAACAATAATAATAAACGCTCTTCATTTTCTCTCCTATTTTAC
scaffold_7:1579914	Thhalv10012221m.g	G	C	2	0	0	0	0	0	0	1	0	2	0	0	2	0	0	0	2	0	2	CTCCGTGGCTGGATAGACCAATGTCTTGTGCTTCTCCTGTTCCTGTCCGGGCTTCTGGATCCTCTGTTAGATCCTCAAGTGATCTTACAAAGTCTACATCG
scaffold_7:1732337	Thhalv10011373m.g	G	T	2	0	0	0	1	0	0	0	0	5	0	0	0	0	0	0	0	0	2	TGTGTTTTGGAAATTGGCAATGTTTGTTGCAGGTAAGATTCAATTCACCTGTAGGCTAGCATGCTCATTTGCAGATGCATCAATTCTTGCAAAAACAAGAT
scaffold_7:1749506	Thhalv10011813m.g	T	G	4	0	1	0	1	0	0	1	0	0	0	2	0	0	0	0	0	0	2	CCCAAAAATGGTTTCCCGGCTCAGCAAACCGGTACACCGAGTCAATTCGCTCCACCAAACTATCATCAAGCTAATGTTAAACTATCTGTCGGGAGTCCATG
scaffold_7:1749545	Thhalv10011813m.g	C	T	4	0	1	0	1	0	0	1	0	0	0	2	0	0	0	0	0	0	2	AGTCAATTCGCTCCACCAAACTATCATCAAGCTAATGTTAAACTATCTGTCGGGAGTCCATGGAGGACTGGTTTGTTTGATTGTCAAGAAGACCAAACCAA
scaffold_7:1780239	Thhalv10011231m.g	G	C	2	0	1	0	2	0	0	1	0	3	0	1	0	0	0	0	0	0	2	TGTAGAAGCACCACAAAGACTTCTTGGGATTCTTTGGAAAACAGCAGTTGGAATGCAGAGGGTTCTTTGTTTAGTCAAGGAAGTCCTATGCAGAGTGTCTT
scaffold_7:2004594	Thhalv10011228m.g	T	C	1	0	0	0	0	0	0	2	0	3	0	0	0	0	0	0	0	0	2	CGCGACACCAACTATCTAATCAAAGCCACATTCGTATATGGAAACTACGATGGTCTTAATGTCGATCCGAATTTCGACCTTTTCTTGGGTCCGAATTTATG
scaffold_7:2017000	Thhalv10011230m.g	T	C	1	0	1	0	0	0	0	3	0	0	0	1	0	0	0	0	0	0	2	AACAGTTGTTGCTGGAACTCCAGGATATCTCGATCCCGAGTAAGTATAAATGCTTTTGAGATATTTTCTATTTTCTCCATAGAGAAAAAAAATTGAGAAAA
scaffold_7:2017565	n/a	A	G	1	0	2	0	3	0	0	3	0	0	0	5	0	0	0	0	0	0	2	GTAAATTTTTATTTATATGTTTCTGTTTTTTACGTGAAGAATTATCATGGATACCATATTCCCAATCACTTGGAGCAATCATCTACGGATAGGCAACTTGA
scaffold_7:2030100	Thhalv10011248m.g	G	A	2	0	0	0	7	0	0	1	0	4	0	2	0	0	0	0	0	0	2	GAGCTTAACATTTGGTACTGACGTGAGGCCAACGGCTTGGTAGATTACATGAAAAATTATCATGGGTACCACGGAAATTTTTGTTTATATGTTTACATATT
scaffold_7:2030119	Thhalv10011248m.g	C	T	1	0	0	0	5	0	0	0	0	4	0	0	0	0	0	0	0	0	2	GACGTGAGGCCAACGGCTTGGTAGATTACATGAAAAATTATCATGGGTACCACGGAAATTTTTGTTTATATGTTTACATATTTTACGTGAACAAATATCAT
scaffold_7:2030123	Thhalv10011248m.g	G	T	1	0	0	0	5	0	0	0	0	4	0	0	0	0	0	0	0	0	2	TGAGGCCAACGGCTTGGTAGATTACATGAAAAATTATCATGGGTACCACGGAAATTTTTGTTTATATGTTTACATATTTTACGTGAACAAATATCATGCTG
scaffold_7:2030143	Thhalv10011248m.g	T	C	1	0	0	0	4	0	0	0	0	4	0	5	0	0	0	0	0	0	2	ATTACATGAAAAATTATCATGGGTACCACGGAAATTTTTGTTTATATGTTTACATATTTTACGTGAACAAATATCATGCTGTAATATATTCCTAATCATTT
scaffold_7:2030145	Thhalv10011248m.g	C	T	1	0	0	0	4	0	0	0	0	4	0	5	0	0	0	0	0	0	2	TACATGAAAAATTATCATGGGTACCACGGAAATTTTTGTTTATATGTTTACATATTTTACGTGAACAAATATCATGCTGTAATATATTCCTAATCATTTGG
scaffold_7:2030160	Thhalv10011248m.g	C	G	1	0	0	0	4	0	0	1	0	4	0	7	0	0	0	0	0	0	2	CATGGGTACCACGGAAATTTTTGTTTATATGTTTACATATTTTACGTGAACAAATATCATGCTGTAATATATTCCTAATCATTTGGATCAATGATCTTATG
scaffold_7:2030163	Thhalv10011248m.g	A	T	0	0	0	0	2	0	0	1	0	4	0	7	0	0	0	0	0	0	2	GGGTACCACGGAAATTTTTGTTTATATGTTTACATATTTTACGTGAACAAATATCATGCTGTAATATATTCCTAATCATTTGGATCAATGATCTTATGGAT
scaffold_7:2030171	Thhalv10011248m.g	C	T	0	0	0	0	1	0	0	1	0	4	0	7	0	0	0	0	0	0	2	CGGAAATTTTTGTTTATATGTTTACATATTTTACGTGAACAAATATCATGCTGTAATATATTCCTAATCATTTGGATCAATGATCTTATGGATTATCAAAG
scaffold_7:2030176	Thhalv10011248m.g	A	C	0	0	0	0	1	0	0	1	0	4	0	7	0	0	0	0	0	0	2	ATTTTTGTTTATATGTTTACATATTTTACGTGAACAAATATCATGCTGTAATATATTCCTAATCATTTGGATCAATGATCTTATGGATTATCAAAGTAGAA
scaffold_7:2030180	Thhalv10011248m.g	A	G	0	0	0	0	1	0	0	1	0	0	0	7	0	0	0	0	0	0	2	TTGTTTATATGTTTACATATTTTACGTGAACAAATATCATGCTGTAATATATTCCTAATCATTTGGATCAATGATCTTATGGATTATCAAAGTAGAATAAA
scaffold_7:2030185	Thhalv10011248m.g	T	C	0	0	0	0	1	0	0	1	0	0	0	7	0	0	0	0	0	0	2	TATATGTTTACATATTTTACGTGAACAAATATCATGCTGTAATATATTCCTAATCATTTGGATCAATGATCTTATGGATTATCAAAGTAGAATAAAAACAT
scaffold_7:2030197	Thhalv10011248m.g	T	G	0	0	0	0	0	0	0	1	0	0	0	7	0	0	0	0	0	0	2	TATTTTACGTGAACAAATATCATGCTGTAATATATTCCTAATCATTTGGATCAATGATCTTATGGATTATCAAAGTAGAATAAAAACATGATCAGTATTAT
scaffold_7:2030217	Thhalv10011248m.g	C	A	0	0	0	0	0	0	0	1	0	0	0	7	0	0	0	0	0	0	2	CATGCTGTAATATATTCCTAATCATTTGGATCAATGATCTTATGGATTATCAAAGTAGAATAAAAACATGATCAGTATTATTTTCATTGAGATATAAATGT
scaffold_7:2030252	Thhalv10011248m.g	A	T	0	0	0	0	0	0	0	0	0	0	0	5	0	0	0	0	0	0	2	GATCTTATGGATTATCAAAGTAGAATAAAAACATGATCAGTATTATTTTCATTGAGATATAAATGTTTAAATGACATTGAAGCTGTTATTTCTAAAAGTGA
scaffold_7:2030270	Thhalv10011248m.g	A	T	0	0	0	0	0	0	0	0	0	0	0	5	0	0	0	0	0	0	2	AGTAGAATAAAAACATGATCAGTATTATTTTCATTGAGATATAAATGTTTAAATGACATTGAAGCTGTTATTTCTAAAAGTGATTAAAACAATAACACAAT
scaffold_7:2030276	Thhalv10011248m.g	C	T	0	0	0	0	0	0	0	0	0	0	0	5	0	0	0	0	0	0	2	ATAAAAACATGATCAGTATTATTTTCATTGAGATATAAATGTTTAAATGACATTGAAGCTGTTATTTCTAAAAGTGATTAAAACAATAACACAATGTTATA
scaffold_7:2030283	Thhalv10011248m.g	G	T	0	0	0	0	0	0	0	0	0	0	0	5	0	0	0	0	0	0	2	CATGATCAGTATTATTTTCATTGAGATATAAATGTTTAAATGACATTGAAGCTGTTATTTCTAAAAGTGATTAAAACAATAACACAATGTTATATGTATTA
scaffold_7:2037377	Thhalv10011227m.g	C	A	76	0	22	0	34	0	0	1	0	0	0	2	0	0	0	0	0	0	2	AAAACCACTTGGCAAGGAGATCCATGTGTCCCCAAACAGTTTTTGTGGGACGGTCTAAACTGCGATAACTCCGATATTTCTACTCCACCGATAATCACTTC
scaffold_7:2038199	Thhalv10011227m.g	C	T	100	0	36	0	50	0	0	1	0	0	0	12	0	0	0	0	0	0	2	TTGTACCAGTGGTTGCATCAATTGCATCAATAGCTGTTCTTATAGGTGCACTCGTCCTGTTCCTTGTTCTCAGAAAGAAAAAGGCATCAAAAGTAGAAGGT
scaffold_7:2038202	Thhalv10011227m.g	G	T	101	0	36	0	48	0	0	1	0	0	0	12	0	0	0	0	0	0	2	TACCAGTGGTTGCATCAATTGCATCAATAGCTGTTCTTATAGGTGCACTCGTCCTGTTCCTTGTTCTCAGAAAGAAAAAGGCATCAAAAGTAGAAGGTATT
scaffold_7:2086458	Thhalv10011312m.g and/or Thhalv10011475m.g	T	C	1	0	0	0	1	0	0	2	0	1	0	6	0	0	0	0	0	0	2	ATTGTGTCATTTACAAGAACAACTTATGAGAGATGCCAATGATTTTGTAATTTTTTGGTTTAGGATCAGCGAAAACCGGATCTCTCCGAAAAATCTTAAAA
scaffold_7:2408209	Thhalv10011777m.g	G	T	1	0	0	0	3	0	0	3	0	0	0	0	0	0	0	0	0	0	2	ATCTTGAAGCAACACGGATGGGAAAATTGCGAAGAAAGAAAATCTTGGTCGCAAATTTCGGATTATTGCATAGTTTATTATTATTATTCATCTTCAAGAAG
scaffold_7:2713627	Thhalv10011871m.g	G	A	1	0	4	0	0	0	0	2	0	0	0	2	0	0	0	0	0	0	2	TGATTCTATCATGTGAAACAAATCATATATAAACCAAGAAAAATAGATCTGTTAAAGCGATTCAGGGTTACATTAGGAACAAAATCTCAGAGACAGAAAAA
scaffold_7:2713628	Thhalv10011871m.g	T	G	1	0	4	0	0	0	0	2	0	0	0	2	0	0	0	0	0	0	2	GATTCTATCATGTGAAACAAATCATATATAAACCAAGAAAAATAGATCTGTTAAAGCGATTCAGGGTTACATTAGGAACAAAATCTCAGAGACAGAAAAAA
scaffold_7:2840256	Thhalv10011679m.g	G	C	4	0	0	0	2	0	0	2	0	1	0	0	0	0	0	0	0	0	2	GACAGCAGGAAAAGGCATTGTTCACTCTGAAATGCCTTCTTCTAATGCTAGTAGCATTACTCACTGCAAAGGCCTGCAGCTTTGGATCAATCTCTCCTCAA
scaffold_7:3111818	Thhalv10011376m.g	C	A	1	0	1	0	0	0	0	5	0	0	0	0	0	0	0	0	0	0	2	ACCTTTATAAGAAGGTGGTAATATCTCAGGGAGTATAGCTCGAACCATTACTGTATATGGATATCATAAATAAAGAAGCTTGTAAGCTCAAAGGTTGACAT
scaffold_7:3156336	n/a	G	A	0	0	2	0	2	0	0	2	0	1	0	5	0	0	0	0	0	0	2	TCCTTCCTTTCTTTTTCCACTAGAAGCAAAAATTTGTCTAGTGGAAGAGGGCAAGTGGACAACTAATCTCCTATGTCAAATGGACAAAGCGCATGAAACGT
scaffold_7:3156352	n/a	T	A	0	0	2	0	2	0	0	2	0	1	0	5	0	0	0	0	0	0	2	CCACTAGAAGCAAAAATTTGTCTAGTGGAAGAGGGCAAGTGGACAACTAATCTCCTATGTCAAATGGACAAAGCGCATGAAACGTCAAACGCTACCAATAG
scaffold_7:3156373	n/a	A	C	0	0	2	0	2	0	0	2	0	1	0	5	0	0	0	0	0	0	2	CTAGTGGAAGAGGGCAAGTGGACAACTAATCTCCTATGTCAAATGGACAAAGCGCATGAAACGTCAAACGCTACCAATAGAACTTAGCTGTCTAAGCTCTT
scaffold_7:3156549	Thhalv10011462m.g	A	T	0	0	4	0	4	0	0	2	0	1	0	0	0	0	0	0	0	0	2	CGGCATCCTCCAAGCATGTCACGTGCTTCACACCCACCTCCACCTTAGGCATGCTCTGTTTCTCCACTCCTTCCACCATCGTCGACATGACAAACCCCAAG
scaffold_7:3175376	Thhalv10011174m.g	G	A	8	0	3	0	3	0	0	4	0	4	0	1	5	0	7	0	2	0	2	AACTTAGGGGTTTAGCAAGCCCTGCTTCTAGTGGCGATGGAAGCAGTAATGGCACATTCTTCAGGGCTGTTCTGTTAGTTCGGAGGGCGAAGGTACACTTG
scaffold_7:3263174	Thhalv10011632m.g	T	C	2	0	0	0	1	0	0	4	0	0	0	2	0	0	0	0	0	0	2	ACTTTACAGCCAAAATAAGTTTTTAAAACTCAAAACATAGAATGCTACAATAATCTTCTTTGCGCAACAAACGTAGCAACCAATACAACACCAAGTCGAGT
scaffold_7:3401047	Thhalv10012271m.g	T	A	21	0	4	0	3	0	0	3	0	8	0	8	0	0	0	0	0	0	2	TGACCCAAAATCTTTCCCTGGCTCACCCAATGTGCTCTGAAGCTCATCAATTGTTAAGGCATATAACGAAGACTGCCTAGCTAATGGCTTTGACTGGTTAT
scaffold_7:3515599	Thhalv10011485m.g	C	T	4	0	0	0	0	0	0	2	0	0	0	1	0	0	0	0	0	0	2	TCTTTTATGACTTTTAGTTGTCTGTCTTCACCGGAGTAGTAAGCGAGTTCCTGTGAATGTGAATATAAGTTTTGAGTGAATTGTAATGTTTTCATTGGATT
scaffold_7:3633371	Thhalv10011605m.g	T	G	4	0	0	0	4	0	0	3	0	0	0	2	0	0	0	0	0	0	2	AATGATGGTGGTTGTGGCGTAGAGGAAGAGGTAAAACCACAAGAGGCCATTTCTTTTCTTCTTTCGTTAACCATCGTGCTAGTAGTTAAACCGAGGCCTAA
scaffold_7:4104794	Thhalv10011633m.g	C	A	1	0	1	0	2	0	0	2	0	0	0	1	0	0	0	0	0	0	2	TTAGCTCATGAAAGGTCACCAAAATATCAAATTCCAGAGAAGTATAAAACCGTTACTGTTTTGTATTCTTTGCCAAGTCTCTACTTCTGATTTGATTTCTT
scaffold_7:4105043	Thhalv10011633m.g	G	A	14	0	5	0	5	0	0	1	0	3	0	1	0	0	0	0	0	0	2	GTGATGAATCAGTGCATTCTGCAAACCAAGTGGCGACAAAACACGAGAGAGTTTGTCTTAGAACAAATGAGATATCAATTCGTGTGCTCCAAGGAACAACA
scaffold_7:4105060	Thhalv10011633m.g	T	C	13	0	5	0	5	0	0	1	0	3	0	1	0	0	0	0	0	0	2	TCTGCAAACCAAGTGGCGACAAAACACGAGAGAGTTTGTCTTAGAACAAATGAGATATCAATTCGTGTGCTCCAAGGAACAACATCAAAGCCGGTTTGGCA
scaffold_7:4105071	Thhalv10011633m.g	T	A	13	0	5	0	5	0	0	1	0	3	0	1	0	0	0	0	0	0	2	AGTGGCGACAAAACACGAGAGAGTTTGTCTTAGAACAAATGAGATATCAATTCGTGTGCTCCAAGGAACAACATCAAAGCCGGTTTGGCACAGCGGGTTCA
scaffold_7:4105168	Thhalv10011633m.g	A	T	15	0	4	0	5	0	0	2	0	5	0	2	0	0	0	0	0	0	2	TTCAGAAGAAAAGCGAGAACACCTAGAGCTCGTTGTGAGAAGAAACCACAAGAAAATATAGATGATGAGAGAAGAAGAGAAGACCCTCGTGTTCCCGAGAT
scaffold_7:4105426	Thhalv10011633m.g	G	A	23	0	5	0	9	0	0	6	0	2	0	3	0	0	0	0	0	0	2	GAAGATGAGATTGATGCAATGGAAGATCTATGTTACAATGAAGATGGAGAGGCTAAAACTGATGGAGATAAAGCATGTCCTGACCAATCTTTGATGAGCTC
scaffold_7:4105493	Thhalv10011633m.g	G	A	25	0	5	0	4	0	0	2	0	0	0	7	0	0	0	0	0	0	2	ATAAAGCATGTCCTGACCAATCTTTGATGAGCTCCAAGAACAATGTCATCGCGATTACAACAAAGAAAGAAGAAATGGAGGATTATGAGAGTAATGCAAAG
scaffold_7:4105548	Thhalv10011633m.g	T	G	24	0	5	0	3	0	0	1	0	0	0	10	0	0	0	0	0	0	2	TACAACAAAGAAAGAAGAAATGGAGGATTATGAGAGTAATGCAAAGCAGATGAACATGTTACTTAGGCTTAATTACGAAAATGTTATAGCAGCTTGGGATA
scaffold_7:4105622	Thhalv10011633m.g	C	A	24	0	4	0	3	0	0	0	0	1	0	12	0	0	0	0	0	0	2	ACGAAAATGTTATAGCAGCTTGGGATAAACAAGAATCTCCAAGAGGAGCACCAATAAACGAAACTGAGTTTAACAACATAAGTACCTTCCAGCTAGTTCCT
scaffold_7:4105788	Thhalv10011633m.g	C	T	21	0	2	0	4	0	0	1	0	1	0	12	0	0	0	0	0	0	2	TAGTTTCAAATTGAGAAAATTTACCATATATGGATCTTGATTGCAGGGGACAGAGGAGAAGAAAATGAGCAGCAAAAGTGAGAGAGAAGCAAGAGTTTGGA
scaffold_7:4105888	Thhalv10011633m.g	T	C	7	0	1	0	2	0	0	1	0	1	0	6	0	0	0	0	0	0	2	AGATACAGAGATAAAAGGAAGAATCGTTTGTTCGAGAAGAAGATAAGGTATGAGGTTAGAAAGGTTAACGCAGACAAAAGACCGAGAATGAAAGGTCGGTT
scaffold_7:4105948	Thhalv10011633m.g	G	A	7	0	1	0	2	0	0	1	0	1	0	7	0	0	0	0	0	0	2	AAGGTTAACGCAGACAAAAGACCGAGAATGAAAGGTCGGTTTGTCCGGAGGTCTTTAGCCAGCGAGACCTAAGAATAGATTCTCAGATTCTACTTTGTGAG
scaffold_7:4105963	Thhalv10011633m.g	G	A	7	0	1	0	1	0	0	1	0	1	0	7	0	0	0	0	0	0	2	AAAAGACCGAGAATGAAAGGTCGGTTTGTCCGGAGGTCTTTAGCCAGCGAGACCTAAGAATAGATTCTCAGATTCTACTTTGTGAGAATTCTTGTTAAATA
scaffold_7:4106004	Thhalv10011633m.g	T	A	7	0	1	0	1	0	0	1	0	1	0	7	0	0	0	0	0	0	2	AGCCAGCGAGACCTAAGAATAGATTCTCAGATTCTACTTTGTGAGAATTCTTGTTAAATAAAAGGACAGCTGCAAAGGTAGACCATAAACTATGAAATTCA
scaffold_7:4132338	Thhalv10011346m.g	G	A	4	0	2	0	3	0	0	5	0	0	0	6	0	0	0	0	0	0	2	TAAGCTAAGCATACCATTCCCGTAGCTCACTTTTGTAACTTGCATCTGATGAACTTCCCTAGAAGAATAGGAAAATGTAAATTTTATTTGAATATGTAAGT
scaffold_7:4132613	Thhalv10011346m.g	G	A	7	0	3	0	1	0	0	4	0	0	0	5	0	0	0	0	0	0	2	AAATCACTGCCCATGAAGATATACCCTTCACCGTTTAGATCAGAGGGAAGGCAATGGCCAACCACATTGCTGATGATACCTTGGCTTGCAAGTTGAGAAGG
scaffold_7:4132704	Thhalv10011346m.g	T	G	5	0	2	0	0	0	0	4	0	0	0	10	0	0	0	0	0	0	2	GTTGAGAAGGCAAGCTAATTTTAGCTCTGCTCAGACCGAGGATCCCATCTTTCTTCAGCAGAGTGTTCAACAGTAGGCCTTGCTGATCATATCCACACCTT
scaffold_7:4163695	Thhalv10011755m.g	T	G	0	0	0	0	0	0	0	2	0	0	0	10	0	0	0	0	0	0	2	ATATATAAATACAAAAAAGAAACAAATAGCAATATTATTTAATATATCATTTTGGTATGATAAAATTCATTTAAGTCAACCCATCATTTGTTGACCCATGG
scaffold_7:4163702	Thhalv10011755m.g	T	G	0	0	0	0	0	0	0	2	0	0	0	10	0	0	0	0	0	0	2	AATACAAAAAAGAAACAAATAGCAATATTATTTAATATATCATTTTGGTATGATAAAATTCATTTAAGTCAACCCATCATTTGTTGACCCATGGGAGGAGC
scaffold_7:4309663	Thhalv10011470m.g	A	T	2	0	0	0	0	0	0	0	0	4	0	1	0	0	0	0	0	0	2	GGCTGGAAGTATTCAGACTGGGAGCAAAAGGGCGTTCCATTGAGAATCGAAATTGGTCCCAGGGACTTGGCTAAGAATCAGGTGAGAATAGTGAGGCGTGA
scaffold_7:4309690	Thhalv10011470m.g	T	A	2	0	0	0	0	0	0	0	0	4	0	1	0	0	0	0	0	0	2	AAGGGCGTTCCATTGAGAATCGAAATTGGTCCCAGGGACTTGGCTAAGAATCAGGTGAGAATAGTGAGGCGTGACAATGGCGCCAAGGCAGATCTCTCGAG
scaffold_7:4361395	n/a	T	G	0	0	0	0	0	0	0	0	0	0	0	6	0	0	0	0	0	0	2	aattcttgggtatccgaggaaagagaagaatgggaagcctgagggtattgttgaagtggaagaacttatcaaagttagaggcttcttgggaaccatcaatc
scaffold_7:4361416	n/a	A	G	0	0	0	0	0	0	0	0	0	0	0	5	0	0	0	0	0	0	2	agagaagaatgggaagcctgagggtattgttgaagtggaagaacttatcaaagttagaggcttcttgggaaccatcaatcacattgcctttcactacccaa
scaffold_7:4361421	n/a	A	T	0	0	0	0	0	0	0	0	0	0	0	5	0	0	0	0	0	0	2	agaatgggaagcctgagggtattgttgaagtggaagaacttatcaaagttagaggcttcttgggaaccatcaatcacattgcctttcactacccaaatttt
scaffold_7:5025901	Thhalv10012408m.g	T	A	4	0	0	0	0	0	0	1	0	0	0	2	1	0	1	0	0	0	2	GCATGTGCTACATGCACCCTGATCAGCTCTCTCTCTAATAGTTCTCCTGCTAGCTCAACCCTGAAACTGTCTCTGTTCTCACAATTTGACTTCCTAAAGTA
scaffold_7:5537087	Thhalv10011620m.g	T	C	3	0	5	0	2	0	0	1	0	0	0	6	0	0	0	0	0	0	2	CCGGCGAGATGCGTTTCCTCTCTCAAACCTTCCAAGCAAGTGCTGAAACATCACGGCACCGACATCATCCGCAAGTCGCAGCGCAAGAATCGATTTCTCTT
scaffold_7:5834841	Thhalv10012201m.g	A	G	0	0	3	0	0	0	0	2	0	0	0	11	0	0	0	0	0	0	2	CTCCTTGGAGAAGCAAGGCTTCTTGAGTAGACTCTCTATCCAAGTTACGAACTGATTCTAGCTCGTTCGCAACTCTATTCATGTAAAGTTTAGCAAGCTTG
scaffold_7:5834877	Thhalv10012201m.g	A	G	0	0	3	0	0	0	0	1	0	0	0	9	0	0	0	0	0	0	2	TATCCAAGTTACGAACTGATTCTAGCTCGTTCGCAACTCTATTCATGTAAAGTTTAGCAAGCTTGATCGATGCTCTTTTGATCTATCAATGGCATTAGAAC
scaffold_7:5834878	Thhalv10012201m.g	G	T	0	0	3	0	0	0	0	1	0	0	0	9	0	0	0	0	0	0	2	ATCCAAGTTACGAACTGATTCTAGCTCGTTCGCAACTCTATTCATGTAAAGTTTAGCAAGCTTGATCGATGCTCTTTTGATCTATCAATGGCATTAGAACA
scaffold_7:5836442	Thhalv10012201m.g	C	T	4	0	1	0	1	0	0	0	0	0	0	6	0	0	0	0	0	0	2	GAGATCTTAGCTTCAGCTGAAACAAGATCCTGAGAAAGCTTCCTGTTCTTCAATTCTAGCTCTGCATTTGAGCTTCGAGCTTCCTCTAGCTCCGCTTTCAA
scaffold_7:6391701	Thhalv10011800m.g and/or Thhalv10011899m.g	T	G	1	0	0	0	1	0	0	1	0	0	0	3	0	0	0	0	0	0	2	AGTTTTTTTTCAACCCCTAAGCTATCGTTGGTTTCATCACTGTGCTTACATTTTTTGACAGCATCCATAGATACTGTTGGACAAGGAAGAATGATAAAAAA
scaffold_7:7182787	Thhalv10012141m.g	G	A	0	0	0	0	0	0	0	1	0	1	0	3	0	0	0	0	0	0	2	atacctgatcggccgaaaatttacgattcagacagatcagaagagtttacggtatttgctggaacaaaggatactcacaccagagcagcaacgctggatgg
scaffold_7:9000814	Thhalv10011712m.g	T	G	25	0	14	0	9	0	0	18	0	22	0	23	6	0	12	0	5	0	2	GAAACCGTGCAAAGCGAGCTCTTCAGTGTTTCCCCTTGCAGAGTCTCTCTTATGGCCAAAATCGCATCTTTTATCAGCTCTTCTCTTGATGATTCTTTGAA
scaffold_7:9190038	n/a	C	A	0	0	0	0	0	0	0	2	0	0	0	4	0	0	0	0	0	0	2	cctaacttcctccagtgaaactgtatctttaccgactatgaacgattgcacgaagttctcgtatgataacggcagagataccaacagaagcaaagcagcat
scaffold_7:9190083	n/a	C	A	0	0	0	0	0	0	0	2	0	0	0	4	0	0	0	0	0	0	2	ttgcacgaagttctcgtatgataacggcagagataccaacagaagcaaagcagcatcctcatcctccaccttaacatcgatattacaaagttctagtaata
scaffold_7:10129561	Thhalv10011444m.g	A	G	10	0	1	0	4	0	0	0	0	3	0	0	0	0	0	0	0	0	2	TTCCTTCATGAACTCCGCAAACTCCTCATCCCCTATACGTGGCTGTCCAAATGTGTAGATTCCTTCTATCTTATCAAGTAGCTCATCCTCACCGTGAAATG
scaffold_7:10165593	n/a	G	A	1	0	0	0	3	0	0	6	0	2	0	0	0	0	0	0	0	0	2	TGAAGCCCAAAACTTGGATACACAGCGACATTTCCCGAAAGACTACGCCGGCAATCTCAAAAGGATTTCGGTGATGATATAGATTGGGATCGTCTCTGAGA
scaffold_7:10165643	n/a	A	T	1	0	0	0	3	0	0	6	0	2	0	0	0	0	0	0	0	0	2	GCAATCTCAAAAGGATTTCGGTGATGATATAGATTGGGATCGTCTCTGAGATTTCAATTGAGATCGGAGATCGTCGGGAAATGGTTAGAGCATCCTCAGCG
scaffold_7:10188339	Thhalv10011314m.g	T	A	1	0	0	0	1	0	0	2	0	0	0	1	2	0	3	0	3	0	2	CCTATCTTCTCACCACCTCAGGATCATCAACCTCAAACGCAGACACCAAATACATAAAAAAGGCCTAAGACCAAGTTGTTCTGATGAGGCTGCAATGGTAT
scaffold_7:10384188	Thhalv10011200m.g	T	C	13	0	1	0	1	0	0	14	0	3	0	1	6	0	2	0	3	0	2	GAGCTTTTGCTGTTATGGCGGAAGAGAATCGCAAGGATCGAGGCGTTTCGTCTGAAGTCACGATTCCTTCTGGTTTGAACCGGATCCGGACTCGGTTAGCT
scaffold_7:10511881	n/a	G	T	0	0	0	0	0	0	0	2	0	1	0	2	0	0	0	0	0	0	2	catgctggcggcgatgatgtcgaataaattggacatctcgtggatcttctgtcgagcagtctggatctcctctcgctgcacaacttgctccgtccgcaagt
scaffold_7:10511988	n/a	T	C	0	0	0	0	0	0	0	2	0	1	0	2	0	0	0	0	0	0	2	tctcagtgtgggattctttgagctgctgccgcaagaccaccggatcctcatgaatccggctagacatagcgatgagacaatcagctatagatcccatccct
scaffold_7:10512483	n/a	T	A	0	0	0	0	0	0	0	1	0	2	0	5	0	0	0	0	0	0	2	tccaggcatctacgggcaaaagaagtctggccggatgtatgcagtataactctcttcctaccatatggaccaactccattccgaaccgccgcacatttggc
scaffold_7:10512578	n/a	C	T	0	0	0	0	0	0	0	2	0	2	0	1	0	0	0	0	0	0	2	tttggcgaccgtgtcctgtgcgtgagactcgatctagtacgcctctagctcgttccaacatgtcgtagacatggcactgggcttcgcgtcattgccgttga
scaffold_7:12990799	n/a	T	C	5	0	0	0	0	0	0	1	0	1	0	1	0	0	0	0	0	0	2	ggccatatcctcttaggacgaccatggcagtatgacagagaggtaTCACATAATGGGAGAACAAACCAATACTCTTTCAGTTTTAACGATCGGAGGATCAC
scaffold_7:13318503	n/a	G	A	0	0	0	0	0	0	0	11	0	2	0	5	3	0	1	0	2	0	2	ctatcgacgcacattctccaagaaccatcttttttggaatcaacaatgcaggaacagcacatgaactcagactttcccgcaaaaatcccttagcaacaagt
scaffold_7:13791916	Thhalv10011324m.g	T	G	15	0	5	0	5	0	0	17	0	6	0	8	13	0	17	0	10	0	2	CTACAATTAACTTAGATAACATGCCAGAACAAGGAAAACAAGAGAATTACTTGTAGTGCAGCTAAAACACCGCAGGGACCACCTTCATGCTGCACTAAGCC
scaffold_8:349456	Thhalv10023744m.g	A	G	0	0	0	0	0	0	0	3	0	1	0	3	0	0	0	0	0	0	2	TTTTACATTTTTTTTAAATATGTCTTTGTAATTGCCAAAAAAAAAAAAAAAAAAACAAAGGAACAGAGAGGAGAAGGAATGTTATTTGTTTAACAAGTGAC
scaffold_8:410722	Thhalv10023416m.g	C	G	1	0	1	0	0	0	0	3	0	1	0	1	0	0	0	0	0	0	2	GTGGAGGAAGAAGAAGAGAGCGGAGATAGCAACAAACACGGTGAAGATGACGGTGGAGGAGGAAGAAGAAGAGGAGAGGATGATTCCGATTGTACGGACGG
scaffold_8:572155	Thhalv10023218m.g	G	T	3	0	1	0	0	0	0	3	0	1	0	3	0	0	1	0	3	0	2	AATTTTTCATTAACGGAAGCGCGGTGGAGGAGCTACCTGCTATAAAATCAGGCTCACTGCCATGTTTAACTGACTTTTCAGCAGGAGAATGCAAATATCTG
scaffold_8:788029	Thhalv10023288m.g	T	C	1	0	0	0	0	0	0	4	0	0	0	0	0	0	0	0	0	0	2	CGGTGTCTCAGCCACCACCGGCCTCTAACCCATTTCCGGTATCTCAGCCATCTATAGCCTCTAAGCCATTGCCTGTGTCTCAGCCACCTATAACCTCTAAG
scaffold_8:966071	Thhalv10023725m.g	C	A	0	0	1	0	1	0	0	2	0	0	0	2	0	0	0	0	0	0	2	ATTGACAATTAAAAGGACTTTGCCTTTGTATTGACTGAGTTCGAAGCTGTCCCCCTTTGCATCCTGTTGCAAGCAGTAGAAGAGAAAATAGCGATTTTATC
scaffold_8:1090893	Thhalv10023745m.g	C	T	8	0	3	0	6	0	0	1	0	0	0	6	0	0	0	0	0	0	2	GTATGCACTTGGTGGGATATCTCCTTCCAAGAAAACCGGCTCCAATGGAACACTGCAGCATTGTTTCAAAACATATCTCCTCAGGTTTTAAAACCAAGCAA
scaffold_8:1197625	Thhalv10023354m.g	A	G	1	0	0	0	1	0	0	1	0	1	0	2	0	0	0	0	0	0	2	ATACAAGGAGATGATTAACAGGTCTATAAATCCTGATAATATTACTTACAATTCATTGATCAACGGACTTTGCTTGAACGATCGTCTAGACGAGGCCAAAG
scaffold_8:1198150	Thhalv10023354m.g	C	A	0	0	0	0	2	0	0	3	0	0	0	0	0	0	0	0	1	0	2	GTTTAGCAGCCTCAGCCTTAAAGGAGTAAAACCGAATGTTGTAACCTACACTACAATGATCTCGGGCTTATGTAGGAAAGGCTTAAAGAAGGATGCATATG
scaffold_8:1198166	Thhalv10023354m.g	C	A	0	0	0	0	2	0	0	3	0	0	0	0	0	0	0	0	1	0	2	CTTAAAGGAGTAAAACCGAATGTTGTAACCTACACTACAATGATCTCGGGCTTATGTAGGAAAGGCTTAAAGAAGGATGCATATGCCTTATTCAGTAAAAT
scaffold_8:1198169	Thhalv10023354m.g	A	T	0	0	0	0	2	0	0	3	0	0	0	0	0	0	0	0	1	0	2	AAAGGAGTAAAACCGAATGTTGTAACCTACACTACAATGATCTCGGGCTTATGTAGGAAAGGCTTAAAGAAGGATGCATATGCCTTATTCAGTAAAATGAA
scaffold_8:1198226	Thhalv10023354m.g	C	T	1	0	0	0	3	0	0	3	0	0	0	1	0	0	0	0	1	0	2	AAAGGCTTAAAGAAGGATGCATATGCCTTATTCAGTAAAATGAAAGAAGACGGGCCTATCCCAAATAGCGGTCCATATAATACGCTGATTAGGGCATATCT
scaffold_8:1198229	Thhalv10023354m.g	G	A	1	0	0	0	3	0	0	3	0	0	0	1	0	0	0	0	2	0	2	GGCTTAAAGAAGGATGCATATGCCTTATTCAGTAAAATGAAAGAAGACGGGCCTATCCCAAATAGCGGTCCATATAATACGCTGATTAGGGCATATCTTAG
scaffold_8:1198233	Thhalv10023354m.g	A	C	1	0	0	0	3	0	0	3	0	0	0	1	0	0	0	0	2	0	2	TAAAGAAGGATGCATATGCCTTATTCAGTAAAATGAAAGAAGACGGGCCTATCCCAAATAGCGGTCCATATAATACGCTGATTAGGGCATATCTTAGAGAT
scaffold_8:1198290	Thhalv10023354m.g	G	A	1	0	1	0	3	0	0	3	0	0	0	0	0	0	0	0	2	0	2	ATAGCGGTCCATATAATACGCTGATTAGGGCATATCTTAGAGATGGTGACGAAGTAACATCAGTCAAACTCATCAAGGAAATGAGGAGTTGCAAATTCTGT
scaffold_8:1400315	Thhalv10023306m.g	A	G	12	0	1	0	3	0	0	7	0	5	0	2	0	0	0	0	0	0	2	AAACTAGAGGTTATCAAGGTCGTTGATAAAGGCCCGGTTCCGATTCCTAAAGCCGCTGGTACAGAATACCGGTATAGTGTTCTTAATAAACCGGTGCATAT
scaffold_8:1400319	Thhalv10023306m.g	G	C	12	0	1	0	3	0	0	7	0	5	0	2	0	0	0	0	0	0	2	TAGAGGTTATCAAGGTCGTTGATAAAGGCCCGGTTCCGATTCCTAAAGCCGCTGGTACAGAATACCGGTATAGTGTTCTTAATAAACCGGTGCATATGGAT
scaffold_8:1407465	Thhalv10023349m.g	C	T	0	0	0	0	0	0	0	3	0	1	0	1	0	0	0	0	0	0	2	AAAGCCCATGTAGCAAATTGCTGTATGTCACAATATCACGAGGCACACCACCCAAAACCATATGTTTGAATATTTCTTGGGCATTATCACAATCGCCAGCT
scaffold_8:1407467	Thhalv10023349m.g	C	A	0	0	0	0	0	0	0	3	0	1	0	1	0	0	0	0	0	0	2	AGCCCATGTAGCAAATTGCTGTATGTCACAATATCACGAGGCACACCACCCAAAACCATATGTTTGAATATTTCTTGGGCATTATCACAATCGCCAGCTTG
scaffold_8:1407468	Thhalv10023349m.g	A	G	0	0	0	0	0	0	0	3	0	1	0	1	0	0	0	0	0	0	2	GCCCATGTAGCAAATTGCTGTATGTCACAATATCACGAGGCACACCACCCAAAACCATATGTTTGAATATTTCTTGGGCATTATCACAATCGCCAGCTTGG
scaffold_8:1448014	Thhalv10023606m.g	T	G	2	0	2	0	1	0	0	0	0	2	0	1	0	0	0	0	0	0	2	TGGGCCATATCAGAGCACAACATCAGTAAACCTTGGCTTAAACGCTCGGTTGAAGCTAGAATCCGTGATGCTCAAAGAGAAGTGGAGGATATACCCGAGAG
scaffold_8:1448029	Thhalv10023606m.g	T	A	2	0	2	0	1	0	0	2	0	2	0	1	0	0	0	0	0	0	2	CACAACATCAGTAAACCTTGGCTTAAACGCTCGGTTGAAGCTAGAATCCGTGATGCTCAAAGAGAAGTGGAGGATATACCCGAGAGCATCGAGGAGCTTGA
scaffold_8:1448092	Thhalv10023606m.g	A	G	3	0	3	0	3	0	0	2	0	2	0	3	0	0	0	0	0	0	2	GAAGTGGAGGATATACCCGAGAGCATCGAGGAGCTTGAGAAATACGCAGAAGATACGGTTTCTACGCTTCTGTACAATACACTCCAAGCAGGCGGAATCAG
scaffold_8:1448104	Thhalv10023606m.g	T	C	3	0	4	0	3	0	0	2	0	3	0	3	0	0	0	0	0	0	2	ATACCCGAGAGCATCGAGGAGCTTGAGAAATACGCAGAAGATACGGTTTCTACGCTTCTGTACAATACACTCCAAGCAGGCGGAATCAGTTCAACAGCAGC
scaffold_8:1505924	Thhalv10023331m.g	G	C	3	0	0	0	0	0	0	3	0	0	0	1	0	0	0	0	0	0	2	AACCGGTACTGATCCCAACATCAATTTTAGGGTTATCCGGGACCCATGTTGCATTAGAATCATAGTATGTCCCAATGGCATAATGGTCAATTCTAGTATCG
scaffold_8:1505956	Thhalv10023331m.g	A	G	3	0	0	0	0	0	0	2	0	0	0	1	0	0	0	0	0	0	2	TTATCCGGGACCCATGTTGCATTAGAATCATAGTATGTCCCAATGGCATAATGGTCAATTCTAGTATCGTCCATGCTAGCCTTCACGATATGCTTCACATC
scaffold_8:1595774	Thhalv10023246m.g	A	G	1	0	1	0	1	0	0	0	0	3	0	2	0	0	0	0	0	0	2	TTTTTATTGGGGATAACAGCATCTTCTGGAAATAATGCGCAATATAGCAAACACGATTTGACCTGCTCCCCCTTAAGATTATCGTAGCTATACTTCAAAAG
scaffold_8:1595776	Thhalv10023246m.g	A	C	1	0	1	0	1	0	0	0	0	3	0	2	0	0	0	0	0	0	2	TTTATTGGGGATAACAGCATCTTCTGGAAATAATGCGCAATATAGCAAACACGATTTGACCTGCTCCCCCTTAAGATTATCGTAGCTATACTTCAAAAGCG
scaffold_8:1595834	Thhalv10023246m.g	C	T	1	0	1	0	1	0	0	0	0	3	0	2	0	0	0	0	0	0	2	ACCTGCTCCCCCTTAAGATTATCGTAGCTATACTTCAAAAGCGGAAGGATCTTATCTTCCATGCCAGAAAACTCTACAGCGTATGAAGTCAAAACATCTAT
scaffold_8:1595882	Thhalv10023246m.g	T	A	1	0	1	0	1	0	0	0	0	3	0	2	0	0	0	0	0	0	2	ATCTTATCTTCCATGCCAGAAAACTCTACAGCGTATGAAGTCAAAACATCTATAGCGTGGCGCCATTCCTGTACCGTTCTCTTGCATGACATGGTCTCCCC
scaffold_8:1595888	Thhalv10023246m.g	G	A	1	0	1	0	1	0	0	0	0	3	0	2	0	0	0	0	0	0	2	TCTTCCATGCCAGAAAACTCTACAGCGTATGAAGTCAAAACATCTATAGCGTGGCGCCATTCCTGTACCGTTCTCTTGCATGACATGGTCTCCCCTACAAC
scaffold_8:1595900	Thhalv10023246m.g	C	T	1	0	1	0	1	0	0	0	0	3	0	2	0	0	0	0	0	0	2	GAAAACTCTACAGCGTATGAAGTCAAAACATCTATAGCGTGGCGCCATTCCTGTACCGTTCTCTTGCATGACATGGTCTCCCCTACAACATTGAGCGCCAA
scaffold_8:1595905	Thhalv10023246m.g	C	T	1	0	1	0	1	0	0	0	0	3	0	2	0	0	0	0	0	0	2	CTCTACAGCGTATGAAGTCAAAACATCTATAGCGTGGCGCCATTCCTGTACCGTTCTCTTGCATGACATGGTCTCCCCTACAACATTGAGCGCCAATGGTA
scaffold_8:1595957	Thhalv10023246m.g	C	G	1	0	1	0	1	0	0	0	0	2	0	1	0	0	0	0	0	0	2	GTTCTCTTGCATGACATGGTCTCCCCTACAACATTGAGCGCCAATGGTAGCCCACAACATTTTTTAGCAACTTTTCTTGCAAGATCAGGGATATCCGGATC
scaffold_8:1669046	Thhalv10023453m.g	G	C	16	0	4	0	7	0	0	12	0	18	0	7	21	0	19	0	13	0	2	GGGCCACCTGCTCTAGATGCGATGTGGACTTCTTTTGCAACTTTAGATATGTCTCTACTAATATCGGCTCCACTCGCAAAATTTCCAATCACCACCACCAC
scaffold_8:1670835	Thhalv10023453m.g	C	T	0	0	0	0	2	0	0	2	0	1	0	0	1	0	0	0	0	0	2	AGCTCCGGCTCCGATCACTGCCACGTGTTGATATTTTATTGGGTTTGAAGCTGGTGCCATTGTAAAATTTTGATTCGTTCTTTGTATTTTTCTTTTTCTTT
scaffold_8:1948073	n/a	T	C	0	0	0	0	0	0	0	5	0	0	0	0	0	0	0	0	0	0	2	GTCGGAGATCGCTCTAGATTATCTCCCTCTCTCCTTCGTTCTTTTTGCGGTGGGGGGTATGGGCTTTGTTGGCTATGGTGCTCAATGGCTTCTCAGCACCA
scaffold_8:1972867	Thhalv10023628m.g	G	A	2	0	4	0	1	0	0	5	0	2	0	2	1	0	2	0	2	0	2	CTGAACCATCTCTGCACTATCCGAGTACTCATCAGAATCAGTTTCAGAACGAGGTGCTCCTACAGAGACAGTTTCCGAGATTTGAGTCTCAATATCAACCT
scaffold_8:2016149	Thhalv10023595m.g	A	C	22	0	6	0	7	0	0	5	0	0	0	13	3	0	1	0	0	0	2	ACAGAGAGCTTTACTTGATTTGTTGATAAACACATTGAAACTTGCTCTTAAAACACTTCTCAGATTATTATAATTATTATTATCTTCCATAAACATAAACA
scaffold_8:2122658	n/a	T	C	0	0	0	0	0	0	0	0	0	0	0	5	0	0	0	0	0	0	2	atgcgatggtgccacaatactgaatcatcacccacacttgtctgcaaagctgtaactgcatcaatgctgcgaaaagtgtagagaccctctccctctcgttc
scaffold_8:2177259	Thhalv10023540m.g	G	T	2	0	0	0	0	0	0	0	0	0	0	3	0	0	0	0	0	0	2	ACTCCTAGTCAACTAATCCAAATCAAGATTGATTACCCGAGAAGGAAAAAGAGGTATACCAACCTCGCTGATGCCGAACCAATTGTCCTCAAGTCTGTTCT
scaffold_8:2178207	Thhalv10023540m.g	C	T	6	0	1	0	2	0	0	1	0	0	0	8	0	0	0	0	0	0	2	GATTCAATGTGGCATGGTGGGCTTACTCGTTCCCACTCACCTTTCTTGCTCTAGACTCGGTTCAGTATGCGCAAGAGGTGAATAACCAGGTCGCTTCTGCT
scaffold_8:2178239	Thhalv10023540m.g	T	A	6	0	1	0	2	0	0	0	0	0	0	7	0	0	0	0	0	0	2	CCACTCACCTTTCTTGCTCTAGACTCGGTTCAGTATGCGCAAGAGGTGAATAACCAGGTCGCTTCTGCTTTGATGTTCATCTTCTCTTCCATATCAGTTTT
scaffold_8:2178269	Thhalv10023540m.g	C	T	6	0	1	0	2	0	0	0	0	0	0	8	0	0	0	0	0	0	2	CAGTATGCGCAAGAGGTGAATAACCAGGTCGCTTCTGCTTTGATGTTCATCTTCTCTTCCATATCAGTTTTGATATTTCTTGGTGTGATGTTACTGACAGT
scaffold_8:2178393	n/a	G	A	5	0	0	0	3	0	0	0	0	0	0	3	0	0	0	0	0	0	2	GACGCGATCCTGTCCTCTGGTCTGCTACTGCTCCAAAAGACAAATAAAAAGCCAATCTTTCATTCAATGCGAGTTTGTAAACCACATCTAGTCTCTATTAG
scaffold_8:2180552	Thhalv10023975m.g	C	G	4	0	0	0	0	0	0	0	0	3	0	1	0	0	0	0	0	0	2	AATATAGTCTCGTGGAACTCGATCATAGCAGCTTACGAGAAGAACAAGGACTACAAAGAAGCTGTTGATGTGTTTATCCGGATGAACATCGAAGGAGAGAA
scaffold_8:2180577	Thhalv10023975m.g	A	C	4	0	0	0	0	0	0	0	0	4	0	1	0	0	0	0	0	0	2	TAGCAGCTTACGAGAAGAACAAGGACTACAAAGAAGCTGTTGATGTGTTTATCCGGATGAACATCGAAGGAGAGAAGCCTGACCCTCATACTCTAACTTCT
scaffold_8:2180591	Thhalv10023975m.g	C	T	4	0	0	0	0	0	0	0	0	4	0	3	0	0	0	0	0	0	2	AAGAACAAGGACTACAAAGAAGCTGTTGATGTGTTTATCCGGATGAACATCGAAGGAGAGAAGCCTGACCCTCATACTCTAACTTCTCTTCTCAGCGTATC
scaffold_8:2180664	Thhalv10023975m.g	T	C	4	0	0	0	1	0	0	0	0	5	0	3	0	0	0	0	0	0	2	ATACTCTAACTTCTCTTCTCAGCGTATCAACTGGGCTTGTGAATCTGAGGTTAGGAATGCAGATGCACCAAATCGTCCTCAAGACTGTGATCCCCGATGTT
scaffold_8:2235462	Thhalv10024167m.g	G	T	4	0	1	0	2	0	0	2	0	5	0	1	1	0	1	0	0	0	2	AAAACGATTGAAGAAAAAGTCAACATCTATAAAAGGTTAGGCTTTGATGTGGAAGATGTATGGGGAATGTTCAAGAAGTTCCCACAGTTTCTGATATACTC
scaffold_8:2257730	n/a	C	A	0	0	0	0	0	0	0	0	0	0	0	5	0	0	0	0	0	0	2	tacggatctggatactttaaaaagtctggatatccggccccgttccaggtctaTTAAATATTACTAGTCTACTATGTACCTTGCTTTATACCATGTCATAA
scaffold_8:2308806	Thhalv10023447m.g	A	C	0	0	0	0	0	0	0	2	0	3	0	0	0	0	0	0	0	0	2	GACTCACACAATGAATGTTCGGCTAATTCAAGAATCTGCATCTCTGTTTAAGAGATCATTCAATCGCAAAGATCCAAACTTTGGGGGGAGGAAGAAAACGA
scaffold_8:2321114	n/a	C	A	0	0	0	0	1	0	0	0	0	1	0	4	1	0	0	0	0	0	2	GCACAATTACAAAGTTTCCAACAACTTTCTTGGCATACACATTTTGAGATCCTACGATTTTCCTCTGCAAGTGCTTCAATTTATTGGCGTTGCTATCTTTT
scaffold_8:2321118	n/a	C	G	0	0	0	0	1	0	0	0	0	1	0	4	1	0	0	0	0	0	2	AATTACAAAGTTTCCAACAACTTTCTTGGCATACACATTTTGAGATCCTACGATTTTCCTCTGCAAGTGCTTCAATTTATTGGCGTTGCTATCTTTTTCAT
scaffold_8:2321129	n/a	T	A	0	0	0	0	1	0	0	0	0	1	0	4	1	0	0	0	0	0	2	TTCCAACAACTTTCTTGGCATACACATTTTGAGATCCTACGATTTTCCTCTGCAAGTGCTTCAATTTATTGGCGTTGCTATCTTTTTCATCGATCTTTTGC
scaffold_8:2321149	n/a	G	A	0	0	0	0	0	0	0	0	0	1	0	4	0	0	0	0	0	0	2	TACACATTTTGAGATCCTACGATTTTCCTCTGCAAGTGCTTCAATTTATTGGCGTTGCTATCTTTTTCATCGATCTTTTGCCGGTTCTGCTCTCAGCATTT
scaffold_8:2321205	n/a	A	T	0	0	0	0	0	0	0	3	0	1	0	5	0	0	0	0	0	0	2	GCTATCTTTTTCATCGATCTTTTGCCGGTTCTGCTCTCAGCATTTTCCATACCATTGTCCTTCGCCCAAAGCCTCTTGGGGTCATGAAGCTGCCATTTCCC
scaffold_8:2321214	n/a	C	T	0	0	0	0	0	0	0	3	0	1	0	5	0	0	0	0	0	0	2	TTCATCGATCTTTTGCCGGTTCTGCTCTCAGCATTTTCCATACCATTGTCCTTCGCCCAAAGCCTCTTGGGGTCATGAAGCTGCCATTTCCCTCTGCTTCT
scaffold_8:2321231	n/a	T	G	0	0	0	0	0	0	0	3	0	1	0	5	0	0	0	0	0	0	2	GGTTCTGCTCTCAGCATTTTCCATACCATTGTCCTTCGCCCAAAGCCTCTTGGGGTCATGAAGCTGCCATTTCCCTCTGCTTCTTCCTCGAAAAAGAACTT
scaffold_8:2321243	n/a	G	A	2	0	0	0	0	0	0	3	0	0	0	3	0	0	0	0	0	0	2	AGCATTTTCCATACCATTGTCCTTCGCCCAAAGCCTCTTGGGGTCATGAAGCTGCCATTTCCCTCTGCTTCTTCCTCGAAAAAGAACTTGCAAGTAGAAGA
scaffold_8:2321247	n/a	C	T	2	0	0	0	0	0	0	3	0	0	0	4	0	0	0	0	0	0	2	TTTTCCATACCATTGTCCTTCGCCCAAAGCCTCTTGGGGTCATGAAGCTGCCATTTCCCTCTGCTTCTTCCTCGAAAAAGAACTTGCAAGTAGAAGAAAGG
scaffold_8:2321251	n/a	T	G	2	0	0	0	0	0	0	3	0	0	0	4	0	0	0	0	0	0	2	CCATACCATTGTCCTTCGCCCAAAGCCTCTTGGGGTCATGAAGCTGCCATTTCCCTCTGCTTCTTCCTCGAAAAAGAACTTGCAAGTAGAAGAAAGGCATC
scaffold_8:2321376	n/a	T	C	2	0	1	0	0	0	0	4	0	1	0	4	0	0	0	0	0	0	2	AAAAGTTTAACTTGTGAGTTCACTGTAGATAAATTTTAACCTGCACTTGCTGCAGTGACCTGATGGATACAAGCCATTTGTTAAGAATATGCGATGCTATC
scaffold_8:2321396	n/a	A	C	2	0	1	0	0	0	0	4	0	1	0	4	0	0	0	0	0	0	2	CACTGTAGATAAATTTTAACCTGCACTTGCTGCAGTGACCTGATGGATACAAGCCATTTGTTAAGAATATGCGATGCTATCGAAACTGCAACTAAGATATG
scaffold_8:2321421	n/a	G	A	2	0	1	0	0	0	0	4	0	1	0	4	0	0	0	0	0	0	2	CTTGCTGCAGTGACCTGATGGATACAAGCCATTTGTTAAGAATATGCGATGCTATCGAAACTGCAACTAAGATATGTTGCAAGAAGTTGCCAAAAGCAAAA
scaffold_8:2321443	n/a	T	C	2	0	1	0	0	0	0	2	0	1	0	2	0	0	0	0	0	0	2	TACAAGCCATTTGTTAAGAATATGCGATGCTATCGAAACTGCAACTAAGATATGTTGCAAGAAGTTGCCAAAAGCAAAACCATGAAAACAGAACGTAAACA
scaffold_8:2321446	n/a	G	C	2	0	1	0	0	0	0	2	0	1	0	2	0	0	0	0	0	0	2	AAGCCATTTGTTAAGAATATGCGATGCTATCGAAACTGCAACTAAGATATGTTGCAAGAAGTTGCCAAAAGCAAAACCATGAAAACAGAACGTAAACAAGA
scaffold_8:2321453	n/a	G	A	2	0	1	0	0	0	0	2	0	1	0	2	0	0	0	0	0	0	2	TTGTTAAGAATATGCGATGCTATCGAAACTGCAACTAAGATATGTTGCAAGAAGTTGCCAAAAGCAAAACCATGAAAACAGAACGTAAACAAGATGGAGCT
scaffold_8:2321454	n/a	A	G	2	0	1	0	0	0	0	2	0	1	0	2	0	0	0	0	0	0	2	TGTTAAGAATATGCGATGCTATCGAAACTGCAACTAAGATATGTTGCAAGAAGTTGCCAAAAGCAAAACCATGAAAACAGAACGTAAACAAGATGGAGCTC
scaffold_8:2321486	n/a	C	G	2	0	1	0	0	0	0	2	0	1	0	1	0	0	0	0	0	0	2	ACTAAGATATGTTGCAAGAAGTTGCCAAAAGCAAAACCATGAAAACAGAACGTAAACAAGATGGAGCTCAACCATGAACCATGCTTCTTCAACACTGACAG
scaffold_8:2321501	n/a	G	C	2	0	1	0	0	0	0	2	0	1	0	1	0	0	0	0	0	0	2	AAGAAGTTGCCAAAAGCAAAACCATGAAAACAGAACGTAAACAAGATGGAGCTCAACCATGAACCATGCTTCTTCAACACTGACAGGACCTCGTATTAGAG
scaffold_8:2321525	n/a	C	T	2	0	1	0	0	0	0	2	0	1	0	1	0	0	0	0	0	0	2	TGAAAACAGAACGTAAACAAGATGGAGCTCAACCATGAACCATGCTTCTTCAACACTGACAGGACCTCGTATTAGAGCAGACCTAGTAGAGAAGAACGAAC
scaffold_8:2321547	n/a	T	A	2	0	1	0	0	0	0	2	0	1	0	1	0	0	0	0	0	0	2	TGGAGCTCAACCATGAACCATGCTTCTTCAACACTGACAGGACCTCGTATTAGAGCAGACCTAGTAGAGAAGAACGAACTAGAAAAAGCAGACTCGCTTTG
scaffold_8:2321548	n/a	A	C	2	0	1	0	0	0	0	2	0	1	0	1	0	0	0	0	0	0	2	GGAGCTCAACCATGAACCATGCTTCTTCAACACTGACAGGACCTCGTATTAGAGCAGACCTAGTAGAGAAGAACGAACTAGAAAAAGCAGACTCGCTTTGA
scaffold_8:2321731	n/a	C	T	0	0	1	0	0	0	0	3	0	0	0	2	0	0	0	0	0	0	2	AGAACAAAAGACTGATGGGTGTTGTATCTTTCATAGGATCCAACTCAAATCTCATTCACTTGCGGAACTCAACCAAGTCGCAAGAATCTAAGTATGTGGAG
scaffold_8:2321807	n/a	A	T	0	0	0	0	0	0	0	3	0	0	0	1	1	0	0	0	0	0	2	GTCGCAAGAATCTAAGTATGTGGAGACGAACAGAAGAAAAAAAAAAACGAATTTTAGTGATATAGATAAAGAAAAGCAAAATCCTTGACAAGCCTTTTTAT
scaffold_8:2321850	n/a	C	T	0	0	0	0	0	0	0	4	0	1	0	0	1	0	0	0	0	0	2	AAAACGAATTTTAGTGATATAGATAAAGAAAAGCAAAATCCTTGACAAGCCTTTTTATCTATGAAACACGACCTCTGGTCAAGATAGCCATAAGCTCAGAC
scaffold_8:2322019	Thhalv10023472m.g	T	A	3	0	0	0	1	0	0	5	0	1	0	2	5	0	2	0	1	0	2	ATACGACATTGAAGGAAGTTCACTTCCCTTTCCAAGCAATCCTTTGGACATGAGAGCTTTAATTACGTTACACCTTGGTACAATCCTCTTCTCCATGCTGT
scaffold_8:2322047	Thhalv10023472m.g	T	G	3	0	1	0	1	0	0	4	0	1	0	1	5	0	2	0	1	0	2	TTTCCAAGCAATCCTTTGGACATGAGAGCTTTAATTACGTTACACCTTGGTACAATCCTCTTCTCCATGCTGTATCCAAGTACTGCAGGTGTTGAAGCCAC
scaffold_8:2322076	Thhalv10023472m.g	G	A	3	0	1	0	1	0	0	3	0	0	0	1	4	0	2	0	1	0	2	TTTAATTACGTTACACCTTGGTACAATCCTCTTCTCCATGCTGTATCCAAGTACTGCAGGTGTTGAAGCCACGGCCTTTAGTGGCCAGTTCATCTTCTTCA
scaffold_8:2340757	Thhalv10023445m.g	C	G	0	0	0	0	1	0	0	0	0	0	0	3	1	0	1	0	3	0	2	AGGAAAGCGCTTGCACATCATAGCAGACTCATCTCTGGTGAACCCAAGGCCTAGTAATGTTTCAATGGAGTCCACTATCTTTTGCTCCGAGTAAATCAGAA
scaffold_8:2340928	Thhalv10023445m.g	C	G	0	0	0	0	0	0	0	1	0	0	0	3	0	0	2	0	3	0	2	CTTTTCTTCAATCGTTTTGTCGCTCATTTGGTAAACAGCGTGTAGAGCATCGACAAACTTTAAGGTTGTCGGATCAATGCCCATGTCAACAACCTTCTTGA
scaffold_8:2340980	Thhalv10023445m.g	G	A	0	0	0	0	0	0	0	1	0	0	0	3	0	0	2	0	4	0	2	ACAAACTTTAAGGTTGTCGGATCAATGCCCATGTCAACAACCTTCTTGACGGATTCTTCAAATCTTTCTTTTCCAGTTACAGAACCGAAATTAGAGATGAG
scaffold_8:2341013	Thhalv10023445m.g	A	C	1	0	0	0	0	0	0	1	0	1	0	3	0	0	1	0	4	0	2	TCAACAACCTTCTTGACGGATTCTTCAAATCTTTCTTTTCCAGTTACAGAACCGAAATTAGAGATGAGCATAGAGAATAACAGCTTCTGAGGCACACCCAA
scaffold_8:2341114	Thhalv10023445m.g	C	G	1	0	0	0	0	0	0	2	0	1	0	2	0	0	1	0	3	0	2	TTCCCTCAACGCCAATACATTTCTGAGTTTGTTCTCCTGCTGACTACCCTCTGGCGAAGAATGACACAACTTTACGTACTTGGAGCTCTTATCGGCTTCTA
scaffold_8:2341346	Thhalv10023445m.g	G	C	1	0	1	0	0	0	0	3	0	0	0	3	0	0	0	0	0	0	2	TTGGGACCAATACATTTCTCAGCATCTAATATGAGCAATCCTGGGAAAGCGCTAACGATGCTGGAGATTTGAGGACCTGTGAACCCATGACTCCTAAGAAG
scaffold_8:2356210	Thhalv10023461m.g	C	A	1	0	0	0	0	0	0	0	0	1	0	3	0	0	0	0	0	0	2	TCATCTCTGCAGAATCCTAGGCCTAGAATTGTTTCAGTGGAGTTCAATATCTTTTGCTCCGAGAGTGCCAGAATGTTTGGGCACTTCTTGAACATTTCCCA
scaffold_8:2440393	Thhalv10023219m.g	C	T	7	0	2	0	3	0	0	4	0	3	0	0	3	0	4	0	1	0	2	ATGTTGGAAAGAATTGAAGCAGCCTTTCGGCGATTGCTTTGCATGACTGACAATATACTGAATTTGACACTCTGGAGAAACTTATCAGCGAGATCTCCAGG
scaffold_8:2565862	Thhalv10023224m.g	A	G	2	0	2	0	1	0	0	4	0	3	0	5	0	0	0	0	0	0	2	TCAGCTCCAAAGCCAATGTCTAGTCGTGACCGTTTTAAGCTGCAGCAAGAATCGCTGAGCCACAAACGTCAAGCCATGAAGCTTCGGAGGGAAGGTAAAAT
scaffold_8:2565866	Thhalv10023224m.g	C	T	2	0	2	0	1	0	0	4	0	1	0	5	0	0	0	0	0	0	2	CTCCAAAGCCAATGTCTAGTCGTGACCGTTTTAAGCTGCAGCAAGAATCGCTGAGCCACAAACGTCAAGCCATGAAGCTTCGGAGGGAAGGTAAAATGCAA
scaffold_8:2565869	Thhalv10023224m.g	A	G	2	0	2	0	1	0	0	4	0	1	0	5	0	0	0	0	0	0	2	CAAAGCCAATGTCTAGTCGTGACCGTTTTAAGCTGCAGCAAGAATCGCTGAGCCACAAACGTCAAGCCATGAAGCTTCGGAGGGAAGGTAAAATGCAAGAA
scaffold_8:2589977	Thhalv10023736m.g	G	A	4	0	4	0	14	0	0	4	0	2	0	6	0	0	0	0	0	0	2	ATTTAAGAAAAAAAAACTACAAACTTTAACTCACCAGGAGGATAACAAACGGGAGGATCTTCAAAGAGAGAGCGAGAGATTTGTTTATGAGCAACGCCGAT
scaffold_8:2590210	Thhalv10023736m.g	G	A	8	0	2	0	11	0	0	0	0	0	0	6	0	0	0	0	0	0	2	ACTATCAAAGTATACTCTGTTTTCGAACCGAGCGAAACAAGGGTTCTGTAGTTGAACTTCGAGCTCCCCTGTCTTCTCGTCTAGACTGTAACTCTCCACGT
scaffold_8:2590211	Thhalv10023736m.g	T	C	8	0	2	0	11	0	0	0	0	0	0	6	0	0	0	0	0	0	2	CTATCAAAGTATACTCTGTTTTCGAACCGAGCGAAACAAGGGTTCTGTAGTTGAACTTCGAGCTCCCCTGTCTTCTCGTCTAGACTGTAACTCTCCACGTT
scaffold_8:2590274	Thhalv10023736m.g	C	A	7	0	1	0	10	0	0	1	0	0	0	2	0	0	0	0	0	0	2	TCCCCTGTCTTCTCGTCTAGACTGTAACTCTCCACGTTGTCTGGAAACAACCCACCTGGTAAACCACGAGCTTCGAGGAGGTTTCGAATTGAAGATTGTGA
scaffold_8:2697832	Thhalv10023521m.g	T	C	5	0	0	0	1	0	0	1	0	1	0	3	0	0	0	0	0	0	2	AAGAAGGACATTCAAAGCCAACTGGAGAAGATGAAGAAGTACTGCACTGTTATCAGAGTTCTTGCTCACACTCAGGTTTTCATCTTTCTCAATATGGACAA
scaffold_8:2697940	Thhalv10023521m.g	A	T	5	0	0	0	1	0	0	0	0	0	0	3	0	0	0	0	0	0	2	TTTCATTTACTTAATTCGTTTTTAATAACTTTTGGACATGCATTATAGATAAAGAAAATGAAGGGGCTAAAGCAGAAGAAGGCACATCTGAACGAGATTCA
scaffold_8:2697982	Thhalv10023521m.g	C	T	6	0	0	0	0	0	0	0	0	1	0	3	0	0	0	0	0	0	2	TTATAGATAAAGAAAATGAAGGGGCTAAAGCAGAAGAAGGCACATCTGAACGAGATTCAGGTCAATGGTGGAGATATAGCAAAGAAGGTTGACTATGCCTA
scaffold_8:2787273	Thhalv10023279m.g	G	C	10	0	2	0	5	0	0	8	0	1	0	2	2	0	6	0	2	0	2	ACACATCTAACAAGTGCCATGCGGAGCTTTTAGACACAGGAAATCTTGTTGTGATTGATGATGTTTCAGGGAAAACATTATGGCAAAGCTTCGAGAATCTT
scaffold_8:2790778	Thhalv10023335m.g	A	C	3	0	5	0	1	0	0	1	0	1	0	1	0	0	0	0	0	0	2	TCGATGGAATGCCTGAACGAGATGTAAAGTTTCAGTGGTGATGTTTAGACACGTACAGTGTTTCAGGTGAGCTTCTTCTAGGTTTTTGAAATCTTCATTTT
scaffold_8:2797204	Thhalv10023284m.g	A	G	6	0	1	0	1	0	0	3	0	3	0	4	0	0	0	0	0	0	2	GATGCATGGAAGAAAGAACTGAAACCACAAGATGTTTATTTCTTTGAGATACAAACCATATTGACTATCACGGATAACTTCAGCATGGAAAACAAGCTTGG
scaffold_8:3111093	Thhalv10023258m.g	A	C	86	0	22	0	43	0	0	2	0	1	0	0	0	0	0	0	0	0	2	CCTCTGCATTTAATATATGTATCAATCGCCGACACATGACTACCATCCACATGGAGCACACTAAGATTCTCCATACTCAACAGCGATGACATATTGAATGG
scaffold_8:3111095	Thhalv10023258m.g	G	T	86	0	21	0	43	0	0	2	0	1	0	0	0	0	0	0	0	0	2	TCTGCATTTAATATATGTATCAATCGCCGACACATGACTACCATCCACATGGAGCACACTAAGATTCTCCATACTCAACAGCGATGACATATTGAATGGCT
scaffold_8:3111101	Thhalv10023258m.g	C	T	86	0	22	0	44	0	0	2	0	1	0	0	0	0	0	0	0	0	2	TTTAATATATGTATCAATCGCCGACACATGACTACCATCCACATGGAGCACACTAAGATTCTCCATACTCAACAGCGATGACATATTGAATGGCTTTTCTT
scaffold_8:3111145	Thhalv10023258m.g	T	A	69	0	13	0	32	0	0	2	0	1	0	0	0	0	0	0	0	0	2	GGAGCACACTAAGATTCTCCATACTCAACAGCGATGACATATTGAATGGCTTTTCTTTAAAACCTCGAATACCCAGAGAATTGATGCAGTTAGCCAACCTT
scaffold_8:3111158	Thhalv10023258m.g	C	G	78	0	16	0	36	0	0	2	0	1	0	0	0	0	0	0	0	0	2	ATTCTCCATACTCAACAGCGATGACATATTGAATGGCTTTTCTTTAAAACCTCGAATACCCAGAGAATTGATGCAGTTAGCCAACCTTGGATCGCCTAATA
scaffold_8:3111160	Thhalv10023258m.g	C	T	87	0	18	0	37	0	0	2	0	1	0	0	0	0	0	0	0	0	2	TCTCCATACTCAACAGCGATGACATATTGAATGGCTTTTCTTTAAAACCTCGAATACCCAGAGAATTGATGCAGTTAGCCAACCTTGGATCGCCTAATATA
scaffold_8:3111166	Thhalv10023258m.g	C	T	87	0	19	0	36	0	0	2	0	1	0	0	0	0	0	0	0	0	2	TACTCAACAGCGATGACATATTGAATGGCTTTTCTTTAAAACCTCGAATACCCAGAGAATTGATGCAGTTAGCCAACCTTGGATCGCCTAATATATGCTTC
scaffold_8:3111171	Thhalv10023258m.g	A	C	88	0	20	0	38	0	0	2	0	1	0	0	0	0	0	0	0	0	2	AACAGCGATGACATATTGAATGGCTTTTCTTTAAAACCTCGAATACCCAGAGAATTGATGCAGTTAGCCAACCTTGGATCGCCTAATATATGCTTCAAACC
scaffold_8:3111172	Thhalv10023258m.g	G	C	90	0	20	0	38	0	0	2	0	1	0	0	0	0	0	0	0	0	2	ACAGCGATGACATATTGAATGGCTTTTCTTTAAAACCTCGAATACCCAGAGAATTGATGCAGTTAGCCAACCTTGGATCGCCTAATATATGCTTCAAACCC
scaffold_8:3111175	Thhalv10023258m.g	T	C	92	0	20	0	39	0	0	2	0	1	0	0	0	0	0	0	0	0	2	GCGATGACATATTGAATGGCTTTTCTTTAAAACCTCGAATACCCAGAGAATTGATGCAGTTAGCCAACCTTGGATCGCCTAATATATGCTTCAAACCCAAC
scaffold_8:3122705	Thhalv10023266m.g	G	T	1	0	0	0	1	0	0	1	0	1	0	1	0	0	0	0	0	0	2	ATGACAACAAGCGCTAGTGGCAGACCACAACATTCTTTAGCGACCTTTTTGGCAAGCTCGACAATGGCAGGATCTCTACTTAATGTATTATCTCCTACCTT
scaffold_8:3142353	n/a	T	C	0	0	0	0	0	0	0	5	0	0	0	0	0	0	0	0	0	0	2	TAACAGAACAGAGAGAGAGCAAATTCTACAGAGTTCTAGAGAGAGAAAGTTTTCTTCTCGGTGATCGGAGTTACAGCGATCGGGTTGGTCGATCTCGGAGG
scaffold_8:3142391	n/a	T	A	0	0	0	0	0	0	0	5	0	0	0	1	0	0	0	0	0	0	2	GAGAGAGAAAGTTTTCTTCTCGGTGATCGGAGTTACAGCGATCGGGTTGGTCGATCTCGGAGGTCTCTGCGTCGGTTCTTTTCCAAGAGTTTTCCCTGCAA
scaffold_8:3142424	n/a	C	G	0	0	0	0	0	0	0	5	0	0	0	1	0	0	0	0	0	0	2	TACAGCGATCGGGTTGGTCGATCTCGGAGGTCTCTGCGTCGGTTCTTTTCCAAGAGTTTTCCCTGCAAATAGCTGTAGAAAGATTCAGCAAAAGGTTCACT
scaffold_8:3506783	n/a	C	T	7	0	0	0	6	0	0	1	0	1	0	2	9	0	4	0	4	0	2	tccttgatgagatttcctttgttgatgccatggacaagtttgagggaatccgtttgcatgtgaaggtctttgtagccatgttggattgcatcctccaacgc
scaffold_8:3586745	Thhalv10023544m.g	A	C	2	0	1	0	1	0	0	1	0	0	0	2	0	0	0	0	0	0	2	tAAGCAATATCTTCTCTTGAAATTTCTTCACGGATAAGAATAGCAAGATAATCAACTAGACGATTCTGCCGCTTTGCTTTCAAATCTCTCTATTCCATTTC
scaffold_8:3586761	Thhalv10023544m.g	T	C	2	0	1	0	1	0	0	1	0	0	0	2	0	0	0	0	0	0	2	TTGAAATTTCTTCACGGATAAGAATAGCAAGATAATCAACTAGACGATTCTGCCGCTTTGCTTTCAAATCTCTCTATTCCATTTCTCACTCACCATTGGAC
scaffold_8:3586809	Thhalv10023544m.g	G	A	2	0	1	0	1	0	0	1	0	0	0	2	0	0	0	0	0	0	2	TCTGCCGCTTTGCTTTCAAATCTCTCTATTCCATTTCTCACTCACCATTGGACCTTTCTTCGCCATTTTTTTTTGTCCTTTCTGCATTTACGAATCGCGGA
scaffold_8:3589318	Thhalv10023544m.g	A	G	0	0	0	0	0	0	0	0	0	0	0	5	0	0	0	0	0	0	2	AAGCTATAATCCATTCGTTGTGAGATTGTTATTGTATAACTTATCGTTTTATTTTTGCAGAGGATTACAATTGCTGAAATCAAGAAACACCCATGGTTCCT
scaffold_8:3589322	Thhalv10023544m.g	T	C	0	0	0	0	0	0	0	0	0	0	0	5	0	0	0	0	0	0	2	TATAATCCATTCGTTGTGAGATTGTTATTGTATAACTTATCGTTTTATTTTTGCAGAGGATTACAATTGCTGAAATCAAGAAACACCCATGGTTCCTTAAG
scaffold_8:3597394	Thhalv10023226m.g	T	C	1	0	0	0	0	0	0	2	0	3	0	1	0	0	0	0	0	0	2	ATGGGACGCTTCGGCAGATAAGTAAACGCCTTCCCAGAACCAAAGAGGAATTACTCGATATCACTGGTCTTGGAAAGTAAGTATCTATGAGCTTTTTAAAC
scaffold_8:3597396	Thhalv10023226m.g	A	C	1	0	0	0	0	0	0	2	0	3	0	1	0	0	0	0	0	0	2	GGGACGCTTCGGCAGATAAGTAAACGCCTTCCCAGAACCAAAGAGGAATTACTCGATATCACTGGTCTTGGAAAGTAAGTATCTATGAGCTTTTTAAACTC
scaffold_8:3597523	Thhalv10023226m.g	A	G	1	0	0	0	0	0	0	2	0	3	0	2	0	0	0	0	0	0	2	AAAACTCAGGGGATGTTTATCTCTTAAAACTCTAAACAGAGCCAAGGTGAACAAGCATGGGGATCGTTTATTGGAAATTATTGAATCAACCATCAACGAGC
scaffold_8:3814218	Thhalv10023426m.g	G	A	0	0	1	0	1	0	0	1	0	0	0	2	0	0	0	0	0	0	2	TTCATTTTTTTTACGTTCAGGCAAGACATTATTATCAGTCGTGTAAGGGCGCTTGCATTCTCAGAGCTCTGTTTCTTATTGGTAATAAACGTTGCTATAAT
scaffold_8:3814257	Thhalv10023426m.g	C	A	0	0	1	0	1	0	0	1	0	0	0	2	0	0	0	0	0	0	2	CGTGTAAGGGCGCTTGCATTCTCAGAGCTCTGTTTCTTATTGGTAATAAACGTTGCTATAATTATATGATTGAGAATCAGCAAATCAATCTTATGGGTCTG
scaffold_8:3814267	Thhalv10023426m.g	A	T	0	0	1	0	1	0	0	1	0	0	0	2	0	0	0	0	0	0	2	CGCTTGCATTCTCAGAGCTCTGTTTCTTATTGGTAATAAACGTTGCTATAATTATATGATTGAGAATCAGCAAATCAATCTTATGGGTCTGTTTTACTTTC
scaffold_8:3868261	n/a	A	G	0	0	0	0	0	0	0	0	0	0	0	5	0	0	0	0	0	0	2	aggaagaagaaatcgaagatggcaaagtagacgtcaaaggagaatataaaaaagacgaagaagaagggtaatgaggaagaacagggagaagaaaaaaaaca
scaffold_8:3916375	Thhalv10023334m.g	C	G	1	0	0	0	0	0	0	3	0	0	0	1	0	0	0	0	0	0	2	AATCTTGTGCCTCTCAGAGCTTATTTCCAAGCAAAAGAAGAATGCCTGCTCGTTTATGATTACTTTCCCAATGGAAGTCTCTTCTCTCTTATCCATGGTAT
scaffold_8:4160535	Thhalv10023322m.g	A	G	0	0	0	0	0	0	0	5	0	1	0	1	0	0	0	0	0	0	2	CCATCGACGGCGACTCCGCCAGCATTCTCTCAATTCCTCCGCCTCCTCTGAAATCCACCATTTCCGCCACGATCTCCTTCTGAAACTGACTGTTGACGAGA
scaffold_8:4160536	Thhalv10023322m.g	A	G	0	0	0	0	0	0	0	5	0	1	0	1	0	0	0	0	0	0	2	CATCGACGGCGACTCCGCCAGCATTCTCTCAATTCCTCCGCCTCCTCTGAAATCCACCATTTCCGCCACGATCTCCTTCTGAAACTGACTGTTGACGAGAT
scaffold_8:4264003	Thhalv10023668m.g	C	T	7	0	5	0	2	0	0	4	0	4	0	5	3	0	4	0	3	0	2	GTGCTAATGTCTTCTTCACAAACTTTGATATCAAAAGTCCTGCTGATAAGCTGCTCATTTACTTGACGTTCTACATAAATGTGGCGTTAAAGAGGCTCGAA
scaffold_8:4929798	Thhalv10023592m.g	G	A	11	0	2	0	9	0	0	4	0	0	0	2	0	0	0	0	0	0	2	TGCGCCGACGCTCATGGCGGCCTCGTCGTACCGGCGATCCAACGGAGTTTGAAGTAAGATTTATTTTCCTTTTGATTAAGAAACAATTTCAGATGCTTTTT
scaffold_8:4930722	Thhalv10023592m.g	A	C	5	0	5	0	1	0	0	1	0	3	0	7	0	0	0	0	0	0	2	AGTCTGATGTTCTCAAAGAAATAGCGAAGGCCAAAGGAAAAACAGTGGCAAAGGTACTAACCTGCAAAAGAAAGTTGAGATGGAACTTGGTTTTGGGGGAT
scaffold_8:5126191	Thhalv10024169m.g	C	T	2	0	0	0	0	0	0	0	0	1	0	2	0	0	0	0	0	0	2	GTCGATCTTCCCGGAATAACTCGTGTTCCAGTGAATGGACAGCCGGAAAACATCTATGAGCAGATCTCAGGGATGATTATGAAGTACATTGAGCCTCAAGA
scaffold_8:5126194	Thhalv10024169m.g	C	T	2	0	0	0	0	0	0	0	0	1	0	2	0	0	0	0	0	0	2	GATCTTCCCGGAATAACTCGTGTTCCAGTGAATGGACAGCCGGAAAACATCTATGAGCAGATCTCAGGGATGATTATGAAGTACATTGAGCCTCAAGAATC
scaffold_8:5126383	Thhalv10024169m.g	T	G	3	0	0	0	2	0	0	0	0	1	0	5	0	0	0	0	0	0	2	CGGACTCTGGCCGTTGTCACAAAGGCTGACATGGCTCCTGAAGGTCTACTTCAGAAAGTCACTGCAGATGATGTGAGTATTGGACTTGGTTACGTCTGCGT
scaffold_8:5239901	Thhalv10023236m.g	C	G	3	0	0	0	0	0	0	1	0	5	0	0	0	0	0	0	0	0	2	GATAGCTTCCAGAAATCTCTTAACGCGTTGGTTCCTGCTAGTGATGCTGACAAGAAAAAAGAGAATGGAAAATCTCAAAAGGGATTAGTTGTTGGAAAACT
scaffold_8:5239909	Thhalv10023236m.g	A	G	3	0	0	0	0	0	0	1	0	5	0	0	0	0	0	0	0	0	2	CCAGAAATCTCTTAACGCGTTGGTTCCTGCTAGTGATGCTGACAAGAAAAAAGAGAATGGAAAATCTCAAAAGGGATTAGTTGTTGGAAAACTTGGTGAAG
scaffold_8:5596875	Thhalv10023238m.g	G	A	2	0	0	0	0	0	0	2	0	1	0	1	0	0	0	0	0	0	2	TCCACCTTGAGCAATTGAAAGCTTAGGTGAAGCAGGAAGCGTTCCAAATGGGTTTGCAACAGGGTTTGGTTGCATAACACTAGCGTTAGCCGTCGCAGGCC
scaffold_8:5682504	n/a	T	C	6	0	0	0	0	0	0	0	0	1	0	2	0	0	0	0	0	0	2	catgcacacttaatgtgcttgatgtgccagatgtttcaacaatcagaaaatcagatttcctttccgaccagatgtccataactggactcagatgctcctac
scaffold_8:5694791	n/a	T	A	1	0	0	0	0	0	0	0	0	3	0	1	0	0	0	0	0	0	2	GGGTATCTTCGGAGGTAAAGCTAAAGGAGATTTAGTTTTACCTACagttctcacaagtaaaagtccagcagagtttgtaagtgaagcagtacctgaacaaa
scaffold_8:6124514	Thhalv10023765m.g	C	A	3	0	3	0	1	0	0	4	0	0	0	1	3	0	2	0	4	0	2	ACCCTAAATTACCTCCTCCAAGAATTCTTTTCAAGACCCGCCGATGTCCTCAAAAAGTCGAGCTTACTCAACAATCCTCAACGCACCTTGACAACCCACAA
scaffold_8:6168496	Thhalv10023768m.g	G	A	0	0	2	0	0	0	0	1	0	1	0	1	0	0	0	0	0	0	2	TATCCTTATAAATAAAACCTCCAATGTCAAATTCTGATAGACTCTACTCCGAAGAAGGAATCAAAAAATTTGCAACAACCAAAACCAAACTAATCCCATGA
scaffold_8:6191127	Thhalv10023244m.g	A	C	0	0	0	0	0	0	0	5	0	0	0	0	0	0	0	0	0	0	2	TTAACATCTCCTTCTGCATTCACCAAATGAGAGTTGTCTCTGGCCATGAAAAACTCCCAAAATCCCCATAACATTATACCTTCGACCGCAGGATGACCAAA
scaffold_8:6393742	Thhalv10023209m.g	C	G	5	0	5	0	0	0	0	1	0	5	0	0	0	0	0	0	0	0	2	TTGTGGATGATTAGTACCAGAAGATCCACACTGGTAAGACTCTACGGAAGCAAGTATGTTTAGTTGCTATATTATGATGATAGTGTGAAGTGATAGTATTT
scaffold_8:6412628	Thhalv10023210m.g	C	A	4	0	0	0	2	0	0	5	0	1	0	0	3	0	5	0	1	0	2	ATCTGTAGTCCTTTATCACATCAAGTTTCACTGACGCTGATAACCATGCACTCCATCCAAATTCCTACACATGATGTTTTCGAATTTTCATTGCCAATTTA
scaffold_8:6917056	Thhalv10023215m.g	A	T	5	0	0	0	0	0	0	3	0	2	0	1	2	0	2	0	2	0	2	TCGTCAAATCTATGGTCCATCTTCTTATAGAAGAAGGCAAACCTCAACACACATGAACTACAAACCAAGATTTTTAAGGTAAAACATGTGCAAGACGCAGT
scaffold_8:7052419	Thhalv10023510m.g	A	C	7	0	7	0	12	0	0	6	0	4	0	13	0	0	0	0	0	0	2	CTTAATCAAAGAGAGAACAATGTTGAAGTTTAGTCTCTCATGTCAAATGTATGTGGTGTCTTTTTTCAAAATATTTTCCTGTTCGGCTAATTAATCGTGTA
scaffold_8:7060656	Thhalv10023597m.g	G	T	16	0	4	0	14	0	0	2	0	1	0	9	0	0	0	0	0	0	2	TTAACTAACAGAAGAATCAGAACAAGTTCAGAATCCAGAACCAGACCAGAGCTTGAGCCAAAGAAGATTGTTGATGCTAAATCAAAGAAAATGGTGGATCT
scaffold_8:7061044	Thhalv10023597m.g	G	A	93	0	27	0	35	0	0	8	0	5	0	24	0	0	0	0	0	0	2	AAATTATTCGCGCTTGGGAAGTTATACGCAAACTATGCCATATTCACGTTGATTTCCGCCTCCCAGTTGATATTTACCGTGATTTTCACTGCCATTATAAA
scaffold_8:7185789	Thhalv10023548m.g	A	T	0	0	1	0	1	0	0	1	0	0	0	3	0	0	0	0	0	0	2	GCAGAAAACATTTCAAACAACAAACCCTCACAAGAGTAAAATCCCCCAAAACCCTCTTTTACAGTCAAAGTGTCTTTGCCACAAAACTGAATTATGCCCCC
scaffold_8:7190286	n/a	A	G	0	0	0	0	2	0	0	5	0	0	0	2	0	0	0	0	0	0	2	GTGTTCGACCTAACCACATGAGTATTTTTAATCCATCATAGACTAGAACTACCACATAGTTGTGTAGAATGAAATGGCTTATTTTATCCATGATACTAAAT
scaffold_8:8567614	n/a	T	C	0	0	0	0	0	0	0	2	0	1	0	0	1	0	1	0	0	0	2	cggataaacacagaagattggtggattttaaagttggagatcaagtgtttttgaagcttcgtccttatcgccaaactttggtggctcgtcgagtctgccag
scaffold_8:9218722	Thhalv10023424m.g	G	C	4	0	0	0	0	0	0	6	0	1	0	1	0	0	0	0	0	0	2	TCTCATCTAAGATCGGCCATTGATTAGCTATGATTCGTTCCACTGTAAGCGCGTCGCAAGTTGCAGCCACGGTTACAGCCTCTGAGCTCAATGGTCTAGCC
scaffold_8:9636400	Thhalv10024163m.g	A	G	8	0	0	0	1	0	0	0	0	2	0	4	0	0	0	0	0	0	2	CCAAAAAAGAGATTTATCGATGTTTCTGTGATTCCGTCCTCATCGATAATACTCGAAAGGTTTGAATTTCATGAGTTTCttaattttttttaaaaaaaatt
scaffold_8:10028107	Thhalv10023508m.g	G	T	0	0	0	0	0	0	0	1	0	3	0	1	0	0	0	0	0	0	2	TCACAAGTTTCACCGCCGTTGCCGGAACTACACTCTCCAGCGGCATCGGGGTTATCAGATTCCGGTTTATCAGTATCGGTTACTTCCGGTTTTTCTTCGGT
scaffold_8:10265603	Thhalv10023309m.g	G	T	1	0	0	0	0	0	0	2	0	0	0	2	0	0	0	0	0	0	2	TGCACCAACACTCGGACATCAAACTGTACTTTCAGCAAGTATCTTACATAGTTCTATATGTATATGTATTCAAACTTCAAGTTGACGCATACGAGGCACAT
scaffold_8:12271875	Thhalv10023339m.g	C	T	6	0	0	0	3	0	0	2	0	3	0	2	4	0	3	0	3	0	2	GGACTTTCTCGACAAAAATATAGCAGAGATAAAACCTGTTAAGCCGCTCCCGTTGGAAGGAACTCCATTCAAGGTTGTTGAAGAAGTCAATGATCTGAAGG
scaffold_8:13112993	Thhalv10023775m.g	G	A	0	0	2	0	2	0	0	0	0	2	0	1	0	0	0	0	0	0	2	TGGTGGAGTGTGAATTTTCACTCTTCGCTCTTTTGTAAATGTGTATAAAAGATCtaatattttattgaatgtttatatttaaaataattttaaCATTGGAG
scaffold_9:12771	n/a	A	C	0	0	1	0	0	0	0	1	0	0	0	3	0	0	0	0	0	0	2	AGAGGAAATCCAAATGCAGGTGCTCGTTCTTACAAGCTGAAGAAGAAAATAAATTGAAGACGAAATTTGGGGCTTCCTCTCGTCGTTATCTTCTCTCTTTC
scaffold_9:270661	Thhalv10018763m.g	A	T	168	0	37	0	24	0	0	20	0	22	0	25	0	0	0	0	0	0	2	ATCGGACGGTGTTGGTTGCGGGCGGGCATGACGAAGAGAAGCAAGCGCTGACATCAGCAATTTGTTATGACGTGGCAGAAGACAAGTGGGCGCTTTTACCT
scaffold_9:270753	Thhalv10018763m.g	C	T	185	0	33	0	32	0	0	28	0	19	0	37	0	0	0	0	0	0	2	CTTTTACCTGATATGGCACGGGAACGAGACGAATGCAAAGCGATATTCCACGCTGGCAGATTCCACGTCATCAGTGGATACGCCACGGAGGAACAGGGCCG
scaffold_9:280672	Thhalv10018163m.g	C	T	2	0	0	0	1	0	0	3	0	2	0	0	0	0	0	0	0	0	2	TTTCATCGTTGCATTCAGGTCTGGTGCTGTAATGGGTTTCCTTCTCGCAGCAAACGGTCTCTTGGTGCTTTACATTACCATCAACCTCTTCAAGATTTATT
scaffold_9:280742	Thhalv10018163m.g	C	G	2	0	0	0	1	0	0	2	0	2	0	1	0	0	0	0	0	0	2	TACATTACCATCAACCTCTTCAAGATTTATTACGGCGATGACTGGGAAGGCCTTTTTGAGTCCATCACTGGTTATGGTCTTGGTGGATCCTCCATGGCGCT
scaffold_9:311959	Thhalv10018376m.g	G	C	2	0	0	0	1	0	0	1	0	0	0	2	0	0	0	0	0	0	2	AACGTCTCTCCAATGGTTTTTGGGTCTAAACATGGAAGAAGTTGGCTCAAGGCTGACTCTGCCGCCGGATCATGCACCCATTGGTCCATAGCCATACACGT
scaffold_9:316429	Thhalv10018541m.g	A	C	2	0	4	0	0	0	0	2	0	1	0	2	0	0	0	0	0	0	2	CCCCACCATCCCAACTTCGACCACCCGCGAAGAATCAGATTATGAATCTTAGTATTACTCACACTAAAACCATTACCGATCACATTCTTCCCAAAACAAAG
scaffold_9:322032	Thhalv10018494m.g	T	G	1	0	2	0	5	0	0	1	0	2	0	3	0	0	2	0	2	0	2	AAATTGCTACAAAATGTCAAAGAGGAAACCGAACAGAAAGTCTCAGAAGCTGCGAGCAAGGCAATAGGCCAGAGACTGCAGAAGCTGCAAACCAGGCTTGA
scaffold_9:333260	Thhalv10019140m.g	C	A	6	0	0	0	5	0	0	1	0	1	0	1	0	0	0	0	0	0	2	ACCGTAGATCTAAACGTCTCGGATTGTTTTACGGCGGCGCTGGACTCCTCCAGACATTCCACGGTGGTAGCACCGCCGCCGCCGCCGCTTATAGACGTGGC
scaffold_9:360422	Thhalv10018057m.g	G	T	2	0	0	0	1	0	0	4	0	2	0	4	0	0	0	0	0	0	2	TGAAACAGATTCAGTTGGCTTTTTCGTCTGTATGTTATTAGAAGAAAGCGGgaatgattgattgattgattggtcttgtttggttaattggttTAGAAACT
scaffold_9:364399	Thhalv10019085m.g	G	A	1	0	0	0	1	0	0	3	0	0	0	0	0	0	0	0	0	0	2	GGTTCCCCTTCGAAAATTCCCGTACTTGGGTATTCATGAGCTCCAAATGCGTACTCTATCCCATGAACTATGTATATACACATACCAATTTTTTTAAAAAA
scaffold_9:417953	Thhalv10018925m.g	T	G	2	0	2	0	0	0	0	0	0	0	0	6	0	0	0	0	0	0	2	GGCATGAAAGAAAGAGTAGATGATAATAATCCCTTGTGAGACAGGAAATGTAACATGTAATCGTTTTCATACAATCTTCAATACATTCGGCTTAGAAACTT
scaffold_9:464791	Thhalv10018741m.g	G	C	2	0	0	0	0	0	0	2	0	0	0	1	0	0	0	0	0	0	2	AATGATCCAAGGAATCTGAATCAAACCAACATAAACCTGTGCTTGAGAGGGTTGAACAATCTGTTCGTCTTTCAGGTAGTACTGCGTGCTGACTTTGCTGA
scaffold_9:474204	Thhalv10018877m.g	A	C	2	0	2	0	0	0	0	3	0	0	0	0	0	0	0	0	0	0	2	CTCTCAGCGGAGCAAGAAGACAATCGTCAACGACGAAATCAGCGATAAAAAAGCGGTTGCGGTTGCGTCTGTGTCTTCGTCCGCTTTCCTTAAATCAAAAC
scaffold_9:524637	Thhalv10018198m.g	G	A	17	0	11	0	7	0	0	20	0	10	0	19	55	0	44	0	31	0	2	CAATTCGAGAAGAAATGGCGGTAAATCTAAGTATTTCTTGGTGAACCGGAGGAGATTAGCGCGTGCGGCTCTGGTTCAAGCTAGGCCCAGGGAAGATGGAG
scaffold_9:587317	Thhalv10018144m.g	G	C	0	0	2	0	0	0	0	0	0	1	0	4	0	0	0	0	0	0	2	GTCTCTGCTATACCCTTTATTGATTCTATGATCTCGTCTTTGCTGCGATTGTCTTGCTCGTGTATCATGTGCAATGAAACTGCGTTCAGCTTTCCTTCTGC
scaffold_9:587359	Thhalv10018144m.g	T	C	0	0	2	0	0	0	0	0	0	1	0	4	0	0	0	0	0	0	2	CTGCGATTGTCTTGCTCGTGTATCATGTGCAATGAAACTGCGTTCAGCTTTCCTTCTGCGCTTTCTCTCTGCCAAAAACATGGACGCATTAAACCAGAATC
scaffold_9:587499	Thhalv10018144m.g	T	C	0	0	3	0	0	0	0	0	0	1	0	4	0	0	0	0	0	0	2	CAGCTCAGCATCTTAGTCAAAATTTTAAGCAAAGAGTCCTACCTTAAAGCTTTGTATGTCATTTAAAAGACGACCCATAATGCTCACGAGCTTGTATAGCT
scaffold_9:587503	Thhalv10018144m.g	T	C	0	0	3	0	0	0	0	0	0	1	0	4	0	0	0	0	0	0	2	TCAGCATCTTAGTCAAAATTTTAAGCAAAGAGTCCTACCTTAAAGCTTTGTATGTCATTTAAAAGACGACCCATAATGCTCACGAGCTTGTATAGCTGATT
scaffold_9:587514	Thhalv10018144m.g	A	G	0	0	2	0	0	0	0	0	0	1	0	2	0	0	0	0	0	0	2	GTCAAAATTTTAAGCAAAGAGTCCTACCTTAAAGCTTTGTATGTCATTTAAAAGACGACCCATAATGCTCACGAGCTTGTATAGCTGATTATATTCAGGGC
scaffold_9:587528	Thhalv10018144m.g	A	G	1	0	2	0	0	0	0	0	0	1	0	2	0	0	0	0	0	0	2	CAAAGAGTCCTACCTTAAAGCTTTGTATGTCATTTAAAAGACGACCCATAATGCTCACGAGCTTGTATAGCTGATTATATTCAGGGCTTTCGACAGTTTTT
scaffold_9:587535	Thhalv10018144m.g	C	T	1	0	2	0	0	0	0	0	0	1	0	3	0	0	0	0	0	0	2	TCCTACCTTAAAGCTTTGTATGTCATTTAAAAGACGACCCATAATGCTCACGAGCTTGTATAGCTGATTATATTCAGGGCTTTCGACAGTTTTTTCTGAAA
scaffold_9:587566	Thhalv10018144m.g	T	G	1	0	2	0	0	0	0	0	0	1	0	3	0	0	0	0	0	0	2	AGACGACCCATAATGCTCACGAGCTTGTATAGCTGATTATATTCAGGGCTTTCGACAGTTTTTTCTGAAAGTGGTGGTCCGATCAGATAGGTCGCTGGGAG
scaffold_9:587608	Thhalv10018144m.g	C	A	2	0	2	0	0	0	0	0	0	3	0	2	0	0	0	0	0	0	2	TCAGGGCTTTCGACAGTTTTTTCTGAAAGTGGTGGTCCGATCAGATAGGTCGCTGGGAGGACAATTGGTCCTAGTGCAAATGATATGTACGCATTTTCCAT
scaffold_9:587631	Thhalv10018144m.g	G	A	2	0	2	0	0	0	0	0	0	2	0	2	0	0	0	0	0	0	2	TGAAAGTGGTGGTCCGATCAGATAGGTCGCTGGGAGGACAATTGGTCCTAGTGCAAATGATATGTACGCATTTTCCATGTAATCGTCCAAGCTTGGAGTTG
scaffold_9:587665	Thhalv10018144m.g	G	C	2	0	2	0	0	0	0	0	0	2	0	2	0	0	0	0	0	0	2	AGGACAATTGGTCCTAGTGCAAATGATATGTACGCATTTTCCATGTAATCGTCCAAGCTTGGAGTTGACTTGTCACTGGACCACTTGGCTTCTCTCAACAT
scaffold_9:691674	Thhalv10018016m.g	C	G	2	0	1	0	2	0	0	0	0	0	0	3	0	0	0	0	0	0	2	TGGCAGCAAGAAGACGTAAGACAGCGTCTGAAGCATTTCTAACTTGGAAGCTAGAGCAAGTAAGACTCTCAAGCAGAAGGTAAAGCGAAGAGTGAAGAAAC
scaffold_9:723055	n/a	G	A	6	0	3	0	17	0	0	2	0	1	0	0	0	0	0	0	0	0	2	GAGAAGCAGATGGTGAGCATCGACGGCCATGAGAGGCAGGAAGGTTTATAGAGAGAGAAGGAGGAGAAGGAGGAAGTTTAAAAGAGATAGAAAAATTAGAA
scaffold_9:801748	Thhalv10018313m.g	T	C	1	0	0	0	0	0	0	1	0	1	0	3	0	0	0	0	0	0	2	TCCATGATTAGTCTTACTGAAGACATTATGATTTTTATTGCCTTAGGTGCTCAAAATGGATATTGACCACGCAATTAGGAGATGGCCTTTACTCCTTGGTT
scaffold_9:833621	Thhalv10018565m.g	C	A	12	0	5	0	33	0	0	6	0	2	0	7	0	0	0	0	0	0	2	TTCTCAATCACATTAGCTCTCTGCTTCACTCTCTCCGGTTTCTTGATCGGCGCACACGCCAAAGTTCCCCTCGACGAGCAATTCCGAGTGGTCAACGAAGG
scaffold_9:833625	Thhalv10018565m.g	C	A	12	0	5	0	34	0	0	6	0	4	0	11	0	0	0	0	0	0	2	CAATCACATTAGCTCTCTGCTTCACTCTCTCCGGTTTCTTGATCGGCGCACACGCCAAAGTTCCCCTCGACGAGCAATTCCGAGTGGTCAACGAAGGAGGC
scaffold_9:920870	Thhalv10018251m.g	A	G	3	0	0	0	0	0	0	1	0	0	0	4	0	0	0	0	0	0	2	AGCAGCATTTGATTTACATTTTCTCCTCACTTCGTCAACAGTTATGTTCTACTCTATAGGCATCTTGTAGGGAGATGTTTTCCTTGGATGTTGTTTTATCC
scaffold_9:1045207	Thhalv10018975m.g	C	A	2	0	0	0	0	0	0	0	0	1	0	3	0	0	0	0	0	0	2	CCTTTGACATTGATAAACTTAGCGACATGATAATCCTCCATTGAACGCTTCGATTTCCCCTTTACTAAACTAAATCCAAACTTGATTCCTCCTTCATTGTT
scaffold_9:1163262	Thhalv10018244m.g	G	A	1	0	2	0	0	0	0	12	0	6	0	0	0	0	0	0	0	0	2	ATCATCACGATTAACTGTAGATATGGTTTAGTTTTATTGAGACGTACGGCGATGAGAAGTCCAATCTCAACGGAGACAAAGATGACGCCAAAGAAAGCTCC
scaffold_9:1163286	Thhalv10018244m.g	G	A	2	0	2	0	0	0	0	11	0	7	0	0	0	0	0	0	0	0	2	GGTTTAGTTTTATTGAGACGTACGGCGATGAGAAGTCCAATCTCAACGGAGACAAAGATGACGCCAAAGAAAGCTCCCATACAAGCAACAAAATCGAGCTT
scaffold_9:1164656	Thhalv10018244m.g	G	A	5	0	0	0	0	0	0	10	0	4	0	0	0	0	0	0	0	0	2	AACGTGGCGGTGAAGGCAAGACGGAGATATTCATCAGGATTTGTGTTTGGGTCGACCTCAGCTCGAAGCAAAGTACCTAGCAACAGAGATACCACAGCAAC
scaffold_9:1312499	Thhalv10018493m.g	C	T	6	0	2	0	1	0	0	3	0	2	0	0	0	0	0	0	0	0	2	TATTTCTTTAAAAAGTGGTTCGAGGTGTTGGATGGATTGCTCGGAAAACACTGGAGGAATATTGGATTGATTTTCAACTGCACTTTTCTTCTCTTTGGATC
scaffold_9:1312789	Thhalv10018493m.g	T	C	2	0	1	0	1	0	0	2	0	1	0	2	0	0	0	0	0	0	2	GCAACAACTGTTTTTATTCCTTCGTTCCATAATTATAGAATTTGGTCATTTCTTGGACTCGCTATGACTACTTACACTTCTTGGTATCTCACCATTGCTTC
scaffold_9:1314144	Thhalv10018493m.g	T	C	1	0	0	0	1	0	0	3	0	0	0	2	0	0	0	0	0	0	2	ATGGTCAATTTTGTTCGCCAGATCGACACTTTTGGTCTATTCACCAAATGTTACCAATGCCCACCTCACAAGCATTGATATTTACGTATTTAACCATTCAA
scaffold_9:1330309	Thhalv10018575m.g	C	T	4	0	2	0	0	0	0	1	0	0	0	4	0	0	0	0	0	0	2	ATGCGGTGAATGGGATGATGGTAGTCTCGTAATCCGGCTTCCTCCAGAAACCGGCCCGGTACATAGAGCGGTTCAGGTATATAATAATACCAAAAGGATTA
scaffold_9:1372118	Thhalv10018213m.g	T	A	5	0	1	0	0	0	0	0	0	1	0	2	11	0	2	0	3	0	2	TTCTTCCCAACGCATTCGAAATACATAAACAACAAACAAACAAAACTCAGTCTCCAAAAGTACACTGTACACAACGTGTGTGCCTTTCTCTTTGTTGTTTG
scaffold_9:1400836	Thhalv10017994m.g	A	T	1	0	2	0	0	0	0	2	0	1	0	0	0	0	0	0	0	0	2	TTCGTTCTTCTCCTACCAAAATGCAACCATTAGACAGTTGACGAGCTGCAATGTGCTTGTGAAATTGGAGTTGTTTTATCCATCAAAGAGTGTCATCTGTT
scaffold_9:1406376	Thhalv10017994m.g	G	A	2	0	0	0	1	0	0	2	0	2	0	0	0	0	0	0	0	0	2	ACACAATCGCGGATTTCCTCACTGTGACAGCACAAATTCCAGAGGATCTGGGCAGCGTCTTCTTTGGCCTTGTGAGATCCAGTCTCGAGCAACTGGACAAG
scaffold_9:1489430	Thhalv10019411m.g	A	C	0	0	0	0	2	0	0	3	0	0	0	2	0	0	0	0	0	0	2	TCGCCGCTTAGATTTTCAACTCTCTTGAGAAACCATAAATAATCAACTATATCTCTCTGTTTTGCTCGATCTGTCGTGACATTGATTTGCTTTGTCGCGTT
scaffold_9:1504410	n/a	T	C	1	0	1	0	2	0	0	1	0	0	0	2	0	0	0	0	0	0	2	ACCCTAAATCACCGACTCCATAAAGACGATACAATGAGAAATTGCACTCATAGGAGTATGAATCCCCGAATCAATTCCGTTATCCAGAAAGAACAAACCCT
scaffold_9:1520407	Thhalv10018483m.g	T	C	3	0	0	0	1	0	0	1	0	1	0	2	0	0	0	0	0	0	2	GAACCGAGATTATCGCACTACGGATGCATAGTTGATCTACTGAGCCGGGATGGGCAGATTAAGGAGGCTAAGTTAGTGGTGGAAGGGATGCCAATGAAGCC
scaffold_9:1520414	Thhalv10018483m.g	A	C	3	0	0	0	1	0	0	1	0	1	0	2	0	0	0	0	0	0	2	GATTATCGCACTACGGATGCATAGTTGATCTACTGAGCCGGGATGGGCAGATTAAGGAGGCTAAGTTAGTGGTGGAAGGGATGCCAATGAAGCCTAGCGTG
scaffold_9:1520419	Thhalv10018483m.g	G	A	3	0	0	0	1	0	0	1	0	1	0	2	0	0	0	0	0	0	2	TCGCACTACGGATGCATAGTTGATCTACTGAGCCGGGATGGGCAGATTAAGGAGGCTAAGTTAGTGGTGGAAGGGATGCCAATGAAGCCTAGCGTGGTTGT
scaffold_9:1520429	Thhalv10018483m.g	T	A	3	0	0	0	1	0	0	1	0	1	0	2	0	0	0	0	0	0	2	GATGCATAGTTGATCTACTGAGCCGGGATGGGCAGATTAAGGAGGCTAAGTTAGTGGTGGAAGGGATGCCAATGAAGCCTAGCGTGGTTGTTTGGGGTTGT
scaffold_9:1523172	Thhalv10019841m.g	G	A	2	0	1	0	4	0	0	0	0	1	0	6	0	0	0	0	0	0	2	TCAAGTTTTTATTTATTTATATGTGGGTTTTGTGAAAATGTCACAACAGGGTGTCGAGTGTTTAGATGCACGAGGAAGTACGAGTACATTGAAGTCATGGT
scaffold_9:1523243	Thhalv10019841m.g	T	G	3	0	1	0	3	0	0	0	0	1	0	7	0	0	0	0	0	0	2	GAGGAAGTACGAGTACATTGAAGTCATGGTGCGCGACGGTGATGACGTAATCAAGCGTGTAATCATCGATCTTGATTTCAAATCACAGTTTGAGCTGGTGA
scaffold_9:1523277	Thhalv10019841m.g	A	T	3	0	1	0	3	0	0	2	0	1	0	4	0	0	0	0	0	0	2	GACGGTGATGACGTAATCAAGCGTGTAATCATCGATCTTGATTTCAAATCACAGTTTGAGCTGGTGAAACAGACGAAAGCTTACAAAGACATGACTCAGAT
scaffold_9:1523412	Thhalv10019841m.g	T	A	2	0	0	0	2	0	0	2	0	1	0	1	0	0	0	0	0	0	2	CTCAAAAGAGTTGTTTCGTTGGTTTGTGGTGAGATGAAAAAGTCGATGAATGAAGAAGGTATGTCAAGACCGCCATGGAGGACTACGAGGTACATGCAAGC
scaffold_9:1523421	Thhalv10019841m.g	T	A	2	0	0	0	2	0	0	2	0	1	0	1	0	0	0	0	0	0	2	GTTGTTTCGTTGGTTTGTGGTGAGATGAAAAAGTCGATGAATGAAGAAGGTATGTCAAGACCGCCATGGAGGACTACGAGGTACATGCAAGCCAAGTGGCT
scaffold_9:1523427	Thhalv10019841m.g	A	T	2	0	0	0	2	0	0	2	0	1	0	1	0	0	0	0	0	0	2	TCGTTGGTTTGTGGTGAGATGAAAAAGTCGATGAATGAAGAAGGTATGTCAAGACCGCCATGGAGGACTACGAGGTACATGCAAGCCAAGTGGCTCCCTGA
scaffold_9:1629791	n/a	A	G	2	0	0	0	2	0	0	0	0	5	0	0	0	0	0	0	0	0	2	TCCAATACAGCATTTTTAATTCACCTTTCACTTTCCCAATCATCGATTCAATAGGCTGCAAAACAGAGAGGAGGCTAACTAAAGAACACAAGTAGAAATCA
scaffold_9:1629839	n/a	T	C	3	0	0	0	2	0	0	0	0	5	0	0	0	0	0	0	0	0	2	CAATAGGCTGCAAAACAGAGAGGAGGCTAACTAAAGAACACAAGTAGAAATCAGCTCTAACAAAGGAAGTTGTAACAACACACAAAATAGTAGACAGCCCT
scaffold_9:1629915	n/a	G	T	3	0	0	0	2	0	0	0	0	5	0	0	0	0	0	0	0	0	2	AACACACAAAATAGTAGACAGCCCTCAGATCTTTCATACAGAGCTTATTTGAAGTCATTGACGGCACATCGCATTGGTATCCACCAAAGCCAAAAGACCTA
scaffold_9:1629926	n/a	C	T	3	0	0	0	2	0	0	0	0	5	0	0	0	0	0	0	0	0	2	TAGTAGACAGCCCTCAGATCTTTCATACAGAGCTTATTTGAAGTCATTGACGGCACATCGCATTGGTATCCACCAAAGCCAAAAGACCTAACATCATCATC
scaffold_9:1629973	n/a	C	T	2	0	0	0	2	0	0	0	0	5	0	1	0	0	0	0	0	0	2	TGACGGCACATCGCATTGGTATCCACCAAAGCCAAAAGACCTAACATCATCATCGCCACCACTGTAACCATCATGCATGTGTATATATATATATATagaaa
scaffold_9:1723322	n/a	T	C	3	0	0	0	0	0	0	6	0	0	0	1	0	0	0	0	0	0	2	TTTCATTGTTGCAAATAACGTTGTATTGGTCTTTCTATTTGTGAGGAACCTATCAACCACTTTTCCTATGTTTCCCACTTCCTGTTTTGTAGGAGTTGATA
scaffold_9:1723346	n/a	C	T	2	0	0	0	0	0	0	6	0	0	0	1	0	0	0	0	0	0	2	ATTGGTCTTTCTATTTGTGAGGAACCTATCAACCACTTTTCCTATGTTTCCCACTTCCTGTTTTGTAGGAGTTGATAACTCCAATTTGCTTCTTGTACGAT
scaffold_9:1723395	n/a	A	T	1	0	0	0	0	0	0	6	0	0	0	1	0	0	0	0	0	0	2	CCCACTTCCTGTTTTGTAGGAGTTGATAACTCCAATTTGCTTCTTGTACGATCCCTATTCaatcaatgaaaaacaacaaaaagaagtagtctaaacttccc
scaffold_9:1796322	Thhalv10018908m.g	A	T	0	0	0	0	0	0	0	0	0	0	0	3	0	0	1	0	1	0	2	CCACTCTGTGAACACTCCTTTCCCTTTAGCATATTATCACCTCTGATTGTACTTCTTTGTGTTCTCAAATATGTAACAAAGGCTTTTTTAGCTTTCAACCT
scaffold_9:1796326	Thhalv10018908m.g	C	T	0	0	0	0	0	0	0	0	0	0	0	3	0	0	1	0	1	0	2	TCTGTGAACACTCCTTTCCCTTTAGCATATTATCACCTCTGATTGTACTTCTTTGTGTTCTCAAATATGTAACAAAGGCTTTTTTAGCTTTCAACCTTTTT
scaffold_9:1796330	Thhalv10018908m.g	G	C	0	0	0	0	0	0	0	0	0	0	0	3	0	0	1	0	1	0	2	TGAACACTCCTTTCCCTTTAGCATATTATCACCTCTGATTGTACTTCTTTGTGTTCTCAAATATGTAACAAAGGCTTTTTTAGCTTTCAACCTTTTTAAGG
scaffold_9:1796336	Thhalv10018908m.g	T	C	0	0	0	0	0	0	0	0	0	0	0	3	0	0	1	0	1	0	2	CTCCTTTCCCTTTAGCATATTATCACCTCTGATTGTACTTCTTTGTGTTCTCAAATATGTAACAAAGGCTTTTTTAGCTTTCAACCTTTTTAAGGAAATAT
scaffold_9:1873374	Thhalv10018134m.g and/or Thhalv10018293m.g	T	A	3	0	1	0	0	0	0	1	0	0	0	5	3	0	1	0	0	0	2	CAAGAATGCATACAGACTTAACCAATATTGGTGAATATACCAGAGAAGTTTGGGATCTTATCGATGTGCTTCAAGGCGTTCTCAGCGATCTGACGTGTTCT
scaffold_9:1990109	Thhalv10018512m.g	T	A	2	0	0	0	0	0	0	2	0	0	0	2	0	0	0	0	0	0	2	AGGATACATGAAGATGGTTGTAAAAAAGAATCTGCGGAGAAGATGAACGGTGAAGGAGTTAAAATGGCTGAGGAGACAAAGAGTAAGTTTTGCTATGGCGA
scaffold_9:1990116	Thhalv10018512m.g	G	A	2	0	0	0	0	0	0	2	0	0	0	2	0	0	0	0	0	0	2	ATGAAGATGGTTGTAAAAAAGAATCTGCGGAGAAGATGAACGGTGAAGGAGTTAAAATGGCTGAGGAGACAAAGAGTAAGTTTTGCTATGGCGACGAGGAG
scaffold_9:2026441	Thhalv10018459m.g	C	T	1	0	1	0	0	0	0	1	0	0	0	2	0	0	0	0	0	0	2	GATGACGATTTCTAGATTCTACTGCTGTCTCTTTTATCTGTTAAACACTTCTGTTATTTCGAAATATCTGACTTTTTTTATGTTTGTTATTGTGCACATCA
scaffold_9:2102862	Thhalv10018857m.g	T	C	1	0	1	0	2	0	0	1	0	0	0	2	0	0	0	0	1	0	2	GTGAAGCTTTTAAGGATTGATTTTATATTTGCTCTGTttcttcttcttcttcttcttGATTTATATTATATAACAGACACTTAAAAGGAGGAGGATTCTCA
scaffold_9:2102870	Thhalv10018857m.g	A	T	1	0	1	0	2	0	0	1	0	0	0	2	0	0	0	0	0	0	2	TTTAAGGATTGATTTTATATTTGCTCTGTttcttcttcttcttcttcttGATTTATATTATATAACAGACACTTAAAAGGAGGAGGATTCTCAGGGGGAAA
scaffold_9:2109361	Thhalv10018544m.g	G	C	5	0	1	0	1	0	0	4	0	1	0	0	0	0	0	0	0	0	2	GGCTCCAAATTCTGGGAGGTTATCTGCGACGAACACGGCGTTGATCCAACGGGACGTTACACCGGTGACTCGGCCGATCTCCAGCTAGAGAGGATCAATGT
scaffold_9:2321627	Thhalv10018358m.g	G	A	0	0	0	0	0	0	0	0	0	0	0	5	0	0	0	0	0	0	2	TTTGCTAGGTCGAGCCGGTGAAATCAGGGAAGCTAAGTCTTTTATTGATAGCATGCCTGTGAAACCAATGACCAGTGTTTGGGGAGCTCTTCTGAATGCTT
scaffold_9:2332564	Thhalv10018722m.g	T	C	4	0	0	0	1	0	0	2	0	1	0	5	1	0	0	0	1	0	2	ATGGCTTCTCACGTTTCGACACCCCGATCACCGGCGCTTTCCCTCTCCTCTTCATCGTCCTTCTTTCCCGGCACTACTCTCAGGAGATTCTCCGCCGTATC
scaffold_9:2338634	Thhalv10018007m.g	C	T	4	0	2	0	7	0	0	3	0	4	0	0	3	0	2	0	1	0	2	CGCGTATGGTCTGAGGTAGGTTTTAAAATTCCTTCAGGAACTTCCCACAGCTTCCTTGCTCTTTTTGCATGCTGATCTCCCTCGTTTGAACAAGACTGTTC
scaffold_9:2513502	Thhalv10019702m.g	G	A	3	0	1	0	0	0	0	1	0	0	0	11	0	0	0	0	0	0	2	CCTCGGAGATGTTTTCAAATGTATCGGAGTACCACAGTCCTTCTGACAAGGGTTTTCAGACACCACTACCTCTTCTCCATCTCCAACAGAAGATATGGAGT
scaffold_9:2531982	Thhalv10018222m.g	C	G	3	0	5	0	1	0	0	3	0	0	0	0	0	0	0	0	0	0	2	GAGACCAGCGACCCAGTCATGCTTGTAACACAAGGCTCTTCCTCTGAGATCTGATACGATACCTTGAAATGGCCTCCTCTTCGAGCCTCTCATTCTCTCTT
scaffold_9:2692066	Thhalv10019143m.g	G	C	7	0	8	0	3	0	0	1	0	2	0	7	0	0	0	0	0	0	2	CAAGCACAAAGCATAAGATGATGATAATCTGTAATGAGGCCCAAGCCCGTGTAAGTCATTGTATAAGCTCGTTTTATAATTTCTGGACATGAGAAAATGTG
scaffold_9:2727492	Thhalv10018206m.g	A	G	2	0	1	0	3	0	0	4	0	2	0	0	0	0	0	0	0	0	2	GATTTAGCTCCAAGTGATTGTGGTGGTGATTGATAGGTTCGAAATTCTGTAAATGGGTTGCGTTAGCTCGAAGCAGACGGTCTCTGTGACGCCTGCAATCG
scaffold_9:2727505	Thhalv10018206m.g	T	C	2	0	1	0	3	0	0	4	0	2	0	0	0	0	0	0	0	0	2	GTGATTGTGGTGGTGATTGATAGGTTCGAAATTCTGTAAATGGGTTGCGTTAGCTCGAAGCAGACGGTCTCTGTGACGCCTGCAATCGATCACTCAGGCGT
scaffold_9:2727561	Thhalv10018206m.g	G	A	3	0	1	0	3	0	0	7	0	1	0	1	0	0	0	0	0	0	2	GAAGCAGACGGTCTCTGTGACGCCTGCAATCGATCACTCAGGCGTCTTCAGGGACAATGACAATGAGTGTTCCGGATCGGGTCGAGTAGTGGTTGAGGATC
scaffold_9:2751284	Thhalv10018011m.g	C	G	2	0	2	0	0	0	0	6	0	0	0	0	0	0	0	0	0	0	2	TTGTTTGGTGTTTGCAGAGTTTTTGAAAGAAGTTGTCGAATCTGCTATGACAATTGACTTTTACGTTTTGTTTCAATTGATTGCACATTTTACACAGTGGA
scaffold_9:2751315	Thhalv10018011m.g	T	A	1	0	1	0	0	0	0	6	0	0	0	0	0	0	0	0	0	0	2	GTTGTCGAATCTGCTATGACAATTGACTTTTACGTTTTGTTTCAATTGATTGCACATTTTACACAGTGGAAACGTTCTCATTTTATCCCACAATCTTGATT
scaffold_9:2751316	Thhalv10018011m.g	G	A	1	0	1	0	0	0	0	6	0	0	0	0	0	0	0	0	0	0	2	TTGTCGAATCTGCTATGACAATTGACTTTTACGTTTTGTTTCAATTGATTGCACATTTTACACAGTGGAAACGTTCTCATTTTATCCCACAATCTTGATTA
scaffold_9:2751317	Thhalv10018011m.g	C	A	1	0	1	0	0	0	0	6	0	0	0	0	0	0	0	0	0	0	2	TGTCGAATCTGCTATGACAATTGACTTTTACGTTTTGTTTCAATTGATTGCACATTTTACACAGTGGAAACGTTCTCATTTTATCCCACAATCTTGATTAT
scaffold_9:2751325	Thhalv10018011m.g	A	T	0	0	1	0	0	0	0	5	0	0	0	0	0	0	0	0	0	0	2	CTGCTATGACAATTGACTTTTACGTTTTGTTTCAATTGATTGCACATTTTACACAGTGGAAACGTTCTCATTTTATCCCACAATCTTGATTATATTATATT
scaffold_9:2753984	Thhalv10018752m.g	T	A	0	0	0	0	0	0	0	0	0	0	0	5	0	0	0	0	0	0	2	GTAGAAATAAAGAATCTTATTAAAGAGGGATCAGATTGTTGTTAACAGTATCTTGCAAGAATAAACCAAATATTGAGCCATATACACAGACAAGTTTGTGA
scaffold_9:2756244	Thhalv10018752m.g	T	G	0	0	0	0	0	0	0	0	0	0	0	6	0	0	0	0	0	0	2	AGCTCCAGCAAGACCTCCCCATAGGAACTCTCTCCAAACTACATCAATGCTTTGAGAATTTATGACTATTCGAACAGATTTATAAATATAAGGCTCCGATA
scaffold_9:2756248	Thhalv10018752m.g	A	C	0	0	0	0	0	0	0	0	0	0	0	6	0	0	0	0	0	0	2	CCAGCAAGACCTCCCCATAGGAACTCTCTCCAAACTACATCAATGCTTTGAGAATTTATGACTATTCGAACAGATTTATAAATATAAGGCTCCGATAAAAA
scaffold_9:2756253	Thhalv10018752m.g	T	A	0	0	0	0	0	0	0	0	0	0	0	6	0	0	0	0	0	0	2	AAGACCTCCCCATAGGAACTCTCTCCAAACTACATCAATGCTTTGAGAATTTATGACTATTCGAACAGATTTATAAATATAAGGCTCCGATAAAAATGCCA
scaffold_9:2756257	Thhalv10018752m.g	G	A	0	0	0	0	0	0	0	0	0	0	0	6	0	0	0	0	0	0	2	CCTCCCCATAGGAACTCTCTCCAAACTACATCAATGCTTTGAGAATTTATGACTATTCGAACAGATTTATAAATATAAGGCTCCGATAAAAATGCCACTGA
scaffold_9:2756258	Thhalv10018752m.g	A	T	0	0	0	0	0	0	0	0	0	0	0	6	0	0	0	0	0	0	2	CTCCCCATAGGAACTCTCTCCAAACTACATCAATGCTTTGAGAATTTATGACTATTCGAACAGATTTATAAATATAAGGCTCCGATAAAAATGCCACTGAG
scaffold_9:2779164	n/a	G	T	0	0	2	0	0	0	0	1	0	1	0	1	0	0	0	0	0	0	2	CCATAAGATGAAAGCTTTCTTATCCTAAATTACAGTGGTTAAGAGTGTAAGCTGGTCTCTTGAAAGTATATAATCATTTGTTGTGACAATTCCGTTCTGAT
scaffold_9:2781023	Thhalv10019030m.g	C	T	5	0	0	0	2	0	0	0	0	4	0	0	0	0	1	0	0	0	2	TCCATATTTTGTTACCTTTGTCTGTGGCAGAGATAACTTCGCTCAGAAAGCTGAAAGCTCTGGATCTAAGTGGTAATGAATTTTCGGGTTCAATGGATTTG
scaffold_9:2781042	Thhalv10019030m.g	G	A	4	0	0	0	2	0	0	1	0	4	0	0	0	0	1	0	1	0	2	GTCTGTGGCAGAGATAACTTCGCTCAGAAAGCTGAAAGCTCTGGATCTAAGTGGTAATGAATTTTCGGGTTCAATGGATTTGCAAGGCAAGTTTGCTAAAA
scaffold_9:2797058	Thhalv10018082m.g	G	T	20	0	2	0	2	0	0	1	0	2	0	0	0	0	0	0	0	0	2	CATCCTTTTGAAGATGTTCGAAGTCTGAACTTCTCCGGGTCCTTTCTCAGGGGCTTGTTTGATGACGTTGAAGGTATACCAGGCTTTCCCTAGTAGTTAGC
scaffold_9:2798707	Thhalv10018082m.g	C	G	12	0	4	0	7	0	0	3	0	0	0	2	0	0	0	0	0	0	2	ACAAACTAAGTGGAGAGGTTTTTCCAGAATCAGCAGAGTTATATGATTTACGTTGGCTGTATATGGATAACAATCAGTTTACAGGAAATATTGGACAAGGT
scaffold_9:2798711	Thhalv10018082m.g	G	C	12	0	4	0	7	0	0	3	0	0	0	2	0	0	0	0	0	0	2	ACTAAGTGGAGAGGTTTTTCCAGAATCAGCAGAGTTATATGATTTACGTTGGCTGTATATGGATAACAATCAGTTTACAGGAAATATTGGACAAGGTTTGC
scaffold_9:2798717	Thhalv10018082m.g	A	C	14	0	4	0	7	0	0	3	0	0	0	2	0	0	0	0	0	0	2	TGGAGAGGTTTTTCCAGAATCAGCAGAGTTATATGATTTACGTTGGCTGTATATGGATAACAATCAGTTTACAGGAAATATTGGACAAGGTTTGCAGAACT
scaffold_9:2799269	Thhalv10018082m.g	G	C	12	0	0	0	5	0	0	2	0	2	0	2	0	0	0	0	0	0	2	CAACAGATTGAATGGATCCATACCTTCATGTCTCAGCAATACATCATTTGGTTTGGGGAAAGAGGATAATGCATTTCACGTTTCTAATCTCGATCTAGGTA
scaffold_9:2799389	Thhalv10018082m.g	G	C	16	0	5	0	6	0	0	1	0	4	0	1	0	0	0	0	0	0	2	TCCCGATAGATATTTCAAACCTCTTCTTATTGAGCTAGATCCGCTTTATTGGCAAATCGCGGTAGCCACCCAGACGAAAGTTGAATTTGCAACAAAACACC
scaffold_9:2799398	Thhalv10018082m.g	C	T	17	0	5	0	9	0	0	1	0	4	0	2	0	0	0	0	0	0	2	ATATTTCAAACCTCTTCTTATTGAGCTAGATCCGCTTTATTGGCAAATCGCGGTAGCCACCCAGACGAAAGTTGAATTTGCAACAAAACACCGATATGATG
scaffold_9:2799444	Thhalv10018082m.g	T	C	20	0	6	0	8	0	0	2	0	3	0	3	0	0	0	0	0	0	2	ATCGCGGTAGCCACCCAGACGAAAGTTGAATTTGCAACAAAACACCGATATGATGCCTACATGGTGGGTGGAATTCTCAAATATCTGTTTGGGCTAGATCT
scaffold_9:2799588	Thhalv10018082m.g	C	A	26	0	9	0	9	0	0	2	0	2	0	3	0	0	0	0	0	0	2	GGTCTTCTGGAGATACAAGCTTTCAATCTTTCTCACAACAACTTATCAGGCGTGATACCAGATAGCTTTTCAGGTCTGAAGAATGTGGAAAGCCTTGATCT
scaffold_9:2799600	Thhalv10018082m.g	T	A	25	0	9	0	7	0	0	2	0	2	0	2	0	0	0	0	0	0	2	ATACAAGCTTTCAATCTTTCTCACAACAACTTATCAGGCGTGATACCAGATAGCTTTTCAGGTCTGAAGAATGTGGAAAGCCTTGATCTTTCCTTCAACAG
scaffold_9:2799618	Thhalv10018082m.g	G	C	22	0	11	0	7	0	0	2	0	2	0	1	0	0	0	0	0	0	2	TCTCACAACAACTTATCAGGCGTGATACCAGATAGCTTTTCAGGTCTGAAGAATGTGGAAAGCCTTGATCTTTCCTTCAACAGATTACAAGGCCGGATCCC
scaffold_9:2799630	Thhalv10018082m.g	C	T	21	0	11	0	8	0	0	2	0	2	0	1	0	0	0	0	0	0	2	TTATCAGGCGTGATACCAGATAGCTTTTCAGGTCTGAAGAATGTGGAAAGCCTTGATCTTTCCTTCAACAGATTACAAGGCCGGATCCCATCAAGACTAGC
scaffold_9:2802700	n/a	T	C	9	0	5	0	4	0	0	7	0	1	0	6	2	0	10	0	5	0	2	tccaaaactctttggaaaaagggcaattgaagaaaaggtgctctctagattcagcagcagaaccacacaacaaacattccggaggaaccaacagtccccaa
scaffold_9:2811669	Thhalv10018093m.g	C	G	7	0	2	0	3	0	0	1	0	1	0	1	0	0	0	0	0	0	2	CATTATTGGTGACAAATTCTTATATTGTCCCCATCTGTTTCTATTCTTCACAAGACCTCCTGCTTTGTGTAGCCAACCAGAACATTACTTGTGTTTGGTTC
scaffold_9:2828228	Thhalv10018158m.g	G	A	11	0	2	0	0	0	0	1	0	1	0	1	0	0	0	0	0	0	2	GTCTGTGGCAGAGATAACTTCGCTCAGGAAGTTGAAAGCTCTGGATCTAAGTGATAATGAATTTTCGGGTTCAATGGATTTGCAAGGCAAGTTTGCTCAAA
scaffold_9:2828231	Thhalv10018158m.g	A	G	11	0	2	0	0	0	0	1	0	1	0	1	0	0	0	0	0	0	2	TGTGGCAGAGATAACTTCGCTCAGGAAGTTGAAAGCTCTGGATCTAAGTGATAATGAATTTTCGGGTTCAATGGATTTGCAAGGCAAGTTTGCTCAAATAT
scaffold_9:2840579	Thhalv10019464m.g	G	A	2	0	0	0	1	0	0	4	0	0	0	0	0	0	0	0	0	0	2	AGATCATCGTAAAGATTCTGAGAATCTGTAAACCCGCCAAATACAAATAAGTTCCTCTCAAGTGCAACAGTGACATGACCGGCTCGAGGTGTTAACAGCTG
scaffold_9:2904539	n/a	A	C	11	0	0	0	2	0	0	2	0	3	0	1	3	0	5	0	0	0	2	TCGAATCGAATTGATAACGGGAAAGTCTTGTCTTTTCCTGTAGTTTGAACATTCCAGATTCTCGTCTTCATTGGAACTTTGGTGCATCGGTTCTGTTTCTC
scaffold_9:2904555	n/a	T	G	12	0	0	0	2	0	0	2	0	3	0	1	4	0	5	0	1	0	2	ACGGGAAAGTCTTGTCTTTTCCTGTAGTTTGAACATTCCAGATTCTCGTCTTCATTGGAACTTTGGTGCATCGGTTCTGTTTCTCAGCTACTTGCAATGGT
scaffold_9:2904565	n/a	C	A	12	0	0	0	2	0	0	2	0	3	0	1	4	0	5	0	1	0	2	CTTGTCTTTTCCTGTAGTTTGAACATTCCAGATTCTCGTCTTCATTGGAACTTTGGTGCATCGGTTCTGTTTCTCAGCTACTTGCAATGGTGCTCGATAGC
scaffold_9:2904599	n/a	C	G	13	0	0	0	2	0	0	3	0	4	0	1	4	0	7	0	1	0	2	CTCGTCTTCATTGGAACTTTGGTGCATCGGTTCTGTTTCTCAGCTACTTGCAATGGTGCTCGATAGCTCTGTTGCTCTCTCACCTCGCCGGAGGCATGGGC
scaffold_9:2904627	Thhalv10018256m.g	C	G	13	0	0	0	2	0	0	4	0	4	0	1	4	0	7	0	1	0	2	GGTTCTGTTTCTCAGCTACTTGCAATGGTGCTCGATAGCTCTGTTGCTCTCTCACCTCGCCGGAGGCATGGGCTATTGCGGGATCAGGTTCAGCTGATTAA
scaffold_9:2904642	Thhalv10018256m.g	G	A	13	0	0	0	2	0	0	5	0	4	0	1	3	0	7	0	1	0	2	CTACTTGCAATGGTGCTCGATAGCTCTGTTGCTCTCTCACCTCGCCGGAGGCATGGGCTATTGCGGGATCAGGTTCAGCTGATTAAAAGAAAGGACTCTGG
scaffold_9:2904648	Thhalv10018256m.g	G	C	13	0	0	0	2	0	0	6	0	4	0	1	3	0	8	0	1	0	2	GCAATGGTGCTCGATAGCTCTGTTGCTCTCTCACCTCGCCGGAGGCATGGGCTATTGCGGGATCAGGTTCAGCTGATTAAAAGAAAGGACTCTGGAAGATA
scaffold_9:2904651	Thhalv10018256m.g	A	G	13	0	0	0	2	0	0	6	0	4	0	1	3	0	9	0	1	0	2	ATGGTGCTCGATAGCTCTGTTGCTCTCTCACCTCGCCGGAGGCATGGGCTATTGCGGGATCAGGTTCAGCTGATTAAAAGAAAGGACTCTGGAAGATATGA
scaffold_9:2905030	Thhalv10018256m.g	C	T	16	0	1	0	2	0	0	7	0	8	0	7	2	0	13	0	6	0	2	TTTTTCTTAGGTATGTGAACAATATTTTTTCTTGCAGACCCACGGTTGACCGACTATGATACACTTCTTGACAATATACATGGCCTAAAGGAGGGAAAATC
scaffold_9:2905072	Thhalv10018256m.g	G	T	12	0	0	0	1	0	0	4	0	6	0	7	0	0	9	0	5	0	2	CGGTTGACCGACTATGATACACTTCTTGACAATATACATGGCCTAAAGGAGGGAAAATCTGTTCAGGTTCCAATATATGACTTCAAGTCAAGTTCACGAAT
scaffold_9:2905121	Thhalv10018256m.g	A	G	21	0	1	0	4	0	0	5	0	9	0	6	1	0	9	0	7	0	2	AGGGAAAATCTGTTCAGGTTCCAATATATGACTTCAAGTCAAGTTCACGAATTGGTTACAGGTATTGATTTTCCCTGTTGGTGTATAATCCACAGTTGAAA
scaffold_9:2905783	Thhalv10018256m.g	A	G	23	0	4	0	4	0	0	5	0	8	0	5	5	0	10	0	5	0	2	AATCTCGCTTATGTGTTTTTCTCCGACCAGGTTTATCCTATGTACAAGGCATTTATTGAACCTGATCTGAAGACAGCTCAGATTAAGATCCAAAACAAGTT
scaffold_9:2906034	Thhalv10018256m.g	A	C	15	0	1	0	3	0	0	7	0	4	0	7	4	0	11	0	1	0	2	TCTTATTGTAGTCAACGAAGGCTGTAACACCAGAACAAATGAAGGCTGCTATGTCTGAAGATTTCAAGGAACGTACAGAGGAAACTTATGACATCTATCTG
scaffold_9:2906482	Thhalv10018256m.g	T	C	11	0	4	0	1	0	0	2	0	1	0	5	1	0	7	0	14	0	2	GCTCTGGGTTACACCATTGCAACAATCTTAAAAAGAAAAAGTCATATCTTTGATGATGACAAGGTTATTGTGAAGACTGATTGGTTGGAACAACTGAACCG
scaffold_9:2906876	Thhalv10018256m.g	G	A	19	0	4	0	2	0	0	2	0	3	0	8	10	0	11	0	28	0	2	TTGTATATTCGGGCACACTGGTGATGTTTTCAGGCTTTGCCAGATGACTTGAAGACAAAACTTAGCTTAGATGATGATACAGTTTCTAGCCCTAAGGAAGC
[truncated: 72,553 more rows]
