# Supplementary material for: RNA-Seq effectively monitors gene expression in Eutrema salsugineum plants growing in an extreme natural habitat and in controlled growth cabinet conditions
Source: BMC Genomics. 2013 Aug 28;14:578. doi: 10.1186/1471-2164-14-578 (PMC3846481; doi:10.1186/1471-2164-14-578)
Supplement: Additional file 4 — Two-allele Eutrema InDels. Each row provides summary statistics for an individual InDel, identified by its scaffold position on the JGI reference genome. The polymorphism is represented by the reference allele in the JGI Eutrema genome and the alternative allele contained in at least one plant studied. The zygosity of each InDel is indicated for every plant. 100 bp of flanking sequence at the locus is included to provide genomic context for each InDel. [file 1471-2164-14-578-S4.xlsx]

## Sheet: Sheet1
Additonal file 4. Two allele Eutrema indels. The zygosity of each InDel is indicated for every plant.
JGI	scaffold	Eutrema	JGI REF allele	ALT allele	SC1	SC2	SC3	YC1	YC2	YC3	YF1	YF2	YF3	100 bp of sequence flanking the INDEL
scaffold	location	Gene locus			reads for each library either all (homoz) or partially (het) agree with the JGI REF or not (ALT)
scaffold_1	11395	Thhalv10025146m.g	CAAAA	CAAAAA	homoz_ALT	homoz_ALT	het	homoz_ALT	homoz_ALT	homoz_ALT	homoz_ALT	homoz_ALT	homoz_ALT	CATGGTTAAGCTTGACAGAGCCACCAACAGAGCCCCCGGCATAGGTCTGGCAAAAGAATAAAGGCCGTCAAAGACGGGACAATCTTCACCAACATTGAAGC
scaffold_1	52694	Thhalv10025208m.g	CAAGA	CAAGAGATCGGGAAGAAGA	homoz_REF	het	homoz_ALT	homoz_ALT	homoz_ALT	homoz_ALT	homoz_ALT	homoz_ALT	homoz_ALT	GCGGCAACATGGATCACTTTATACACGTATCTCGTAAGCAATATAGAATCCAAGAAAGACTATATAGCATAATTTGCATTCATCTAACATACCAACAAAAC
scaffold_1	105062	Thhalv10024216m.g	TGA	TGAAGA	homoz_REF	homoz_ALT	homoz_ALT	homoz_ALT	homoz_ALT	homoz_ALT	homoz_ALT	homoz_ALT	homoz_ALT	TTGTAGCATTGGTCTCCTGTCCAATCTAATGTCGAGGAGGATGATGGCAATGAGGAAGAAGAACGTTTCATGAATGCACACTCCATTGCTGCTTTTGCTAA
scaffold_1	111163	Thhalv10025662m.g	GTTGACCTTGACCTTGA	GTTGACCTTGACCTTGACCTTGA	homoz_REF	homoz_REF	homoz_REF	homoz_ALT	homoz_ALT	homoz_ALT	homoz_ALT	homoz_ALT	homoz_ALT	CCGAGATTGCCCGCTCCGTCGGCTCCACCGGTATGGCTGCAGGTCAGTACGTTGACCTTGACCTTGAAGGAGGAGGCCCCTTTCCTCTTTCCTTTGCTCAG
scaffold_1	121946	Thhalv10025111m.g	agatgatgatgatgatgatgatgatgatgatgatgatg	agatgatgatgatgatgatgatgatgatg	homoz_REF	het	het	homoz_ALT	homoz_ALT	homoz_ALT	homoz_ALT	homoz_ALT	homoz_ALT	gatgaggaagatgatgattctgatgatgaagttagtgatgagagttcagaagatgatgatgatgatgatgatgatgatgatgatgatgGTTGTGGAGGAGG
scaffold_1	122017	Thhalv10025111m.g	gtt	gTtt	homoz_REF	het	het	homoz_ALT	homoz_ALT	homoz_ALT	homoz_ALT	homoz_ALT	homoz_ALT	tgatgatgatgatgatgGTTGTGGAGGAGGTAGAGAatggtgaagtcgatgttgagattacgaaggatggtgatgatgattgcgatgatggtgctaaagga
scaffold_1	146069	Thhalv10024827m.g	CGT	CGTGT	homoz_REF	homoz_REF	homoz_REF	homoz_ALT	homoz_ALT	homoz_ALT	homoz_ALT	homoz_ALT	homoz_ALT	TTTCATTTCATTCATTGCCATTGCTGCTGATTTGTCTCTTTGGATTTTGTCGTACCACATGAAACCCAAAAAAAAAACAAAAAAAAATCTACGGACTCGTT
scaffold_1	150722	Thhalv10026471m.g	G	GA	homoz_REF	homoz_REF	homoz_ALT	homoz_ALT	homoz_ALT	homoz_ALT	homoz_ALT	homoz_ALT	homoz_ALT	CGATGAGAATCCAGCGGCTTGTGTTGTCATGTGATGTTTTGTCATATACTGTAGACCGTTTCAACTTTTCCATTACTGCTGGTGCGACGTGTGCTGTTTTT
scaffold_1	210600	Thhalv10025123m.g	aaaaaCA	aA	het	het	het	het	homoz_ALT	homoz_REF	homoz_REF	het	het	AAACAATTAAAACATTAAACATGCAGGataattaatatttataagaaaaaaaaaaCACGTTGAATATATATGAGTATACGTATATATATACGTATTAGTTT
scaffold_1	211041	Thhalv10025123m.g	G	GCGGCTTGTGTACTGGAACCGGCGGTGGATCAACTTTCTTCGGCGG	homoz_REF	homoz_REF	homoz_REF	homoz_ALT	homoz_ALT	homoz_ALT	homoz_ALT	homoz_ALT	homoz_ALT	CTTTGGCGGCTTGTGGACTGGAACCGGCGGTGGATGGACTATCTTCGGCGGTTTGGGCGGATAAGACTTCTTAGGCGGTGGTTTGTGCACTGGCACCGGCG
scaffold_1	649178	Thhalv10026378m.g	TAA	TA	het	het	het	homoz_ALT	homoz_ALT	homoz_ALT	het	homoz_ALT	het	TAAGTAGGGCCTTTTTTCTGATCCCAACATGGGTTTGTGTTTCTTATAGCTAATCGGATTTTGTTTCTGTTCGATTGAAGTTGCTGTTAAAAAGAGACGAG
scaffold_1	691045	Thhalv10025198m.g and/or Thhalv10025764m.g	AG	AGG	homoz_REF	homoz_ALT	het	homoz_ALT	homoz_ALT	homoz_ALT	homoz_ALT	homoz_ALT	homoz_ALT	ATTCATCATCCTTTTGCGTGTGATCTTTCTATTGGTTCTTATGGTGATGGAGAAGGCACAAGCAAGAGGAGGAAGAAAGACGTATTAGATGAGAGGAAAAT
scaffold_1	772314	Thhalv10025749m.g	CAAAA	CAA	het	homoz_ALT	homoz_ALT	homoz_ALT	homoz_ALT	homoz_ALT	homoz_ALT	homoz_ALT	homoz_ALT	AATGTTCAAGTTTATTAAATTGATTAAGGCATGCTACATGTAGAGTCACCCAAAACCTCCTTAAGTAACAACACGAAACTTAGTACAAGAAACCATACAAG
scaffold_1	776198	Thhalv10025561m.g	TG	T	homoz_ALT	het	homoz_ALT	homoz_ALT	homoz_ALT	homoz_ALT	homoz_ALT	homoz_ALT	homoz_ALT	TTCCATGGCGGTGTTGACATAATCCACAGAGATAAGCTCAATATCCGCCGTGATGTTGTGTTTTCCGGCCATATCTACCATCTCTTGAGTCTCCTTTATCC
scaffold_1	830783	Thhalv10026770m.g	CTTT	CTTTT	homoz_ALT	homoz_ALT	homoz_ALT	homoz_ALT	het	homoz_ALT	homoz_ALT	het	homoz_ALT	GGGAAATGGTTATACTCGGCACTCAGTATGCCGGGGAAATGAAGAAGGGTCTTTCAGTGTGATGCATTACCTTATGCCTAAGCGTCGCATTCTCTCCCTTC
scaffold_1	847628	Thhalv10026651m.g	GTTT	GTTTT	homoz_REF	homoz_REF	homoz_REF	homoz_ALT	homoz_ALT	homoz_ALT	homoz_ALT	het	homoz_ALT	GTCAACTATTTGCTGTTCCAATCTCCTTTCATTTGTTGGGAAATAAGATTGTTTAACTTTGTCAACTATTTGCTACTCCACTCTCTTTTCAGTTGTTGGGA
scaffold_1	1121410	Thhalv10024930m.g	Aatcatcatcatcatcatcatca	Aatcatcatcatcatcatca	homoz_REF	homoz_REF	homoz_REF	homoz_ALT	homoz_ALT	homoz_ALT	het	homoz_ALT	het	TCATCCACAAATACTAGAGACCACTAGACAAAACATTGATACTCAAATGGAatcatcatcatcatcatcatcaAATACTCGTCGTTTGTTGAAAGAAGAAG
scaffold_1	1136648	n/a	TGG	TG	het	het	het	homoz_ALT	het	homoz_ALT	het	homoz_ALT	homoz_ALT	CGTTTCGACTGGTTTCTTCATCTGGGTCACGTGATTATATTTACTCCTTTTGGTTGTGTTTTTGCTTCCTCGTAACAAACCCATGGTAACTGCAACAAGTT
scaffold_1	1246559	Thhalv10025906m.g	AGAGG	AGAGGCGGAGG	homoz_REF	homoz_REF	homoz_REF	het	homoz_ALT	homoz_ALT	homoz_ALT	homoz_ALT	het	CGGATTTCTTTGACGGACGAAGAAAGTGACTGCGAAGGTTGCGGCGGAGCAGAGGAGGAGGAGGGGGTAGGTGAAGGATTGAAATTGTTTGGGGTGTGGTT
scaffold_1	1259442	Thhalv10025324m.g	CAGTA	CAGTAAGTA	het	homoz_ALT	homoz_ALT	homoz_ALT	homoz_ALT	homoz_ALT	homoz_ALT	homoz_ALT	homoz_ALT	ACTCCAATTCACTCGCCTCACACCACAGTATCTTCCCACCAAATTCACAACAGTAGATGACATTGTCTATGACATACCAACCCTTTTTAACTCCCAAGGTG
scaffold_1	1446283	n/a	ATCTCTCTCT	ATCTCTCTCTCT	homoz_REF	homoz_REF	homoz_REF	homoz_ALT	homoz_ALT	homoz_ALT	homoz_ALT	homoz_ALT	homoz_ALT	CTCCCCTCCCCTTTTGTCTTGTTGCACTCGCTCTCACACTTGCTTGATCTATCTCTCTCTATTCACAAAATATCTCACTATCATCCACACAGAAATATTTT
scaffold_1	2256905	Thhalv10026432m.g	ATTTCAGATTTCAGATTTCAGATTTCAGATTTCAGAT	ATTTCAGATTTCAGATTTCAGATTTCAGATTTCAGATTTCAGAT	homoz_REF	het	homoz_REF	homoz_ALT	het	homoz_ALT	homoz_ALT	homoz_ALT	homoz_ALT	ATATCCACATTTCTCCATCTCTCTCTCGCCAGATTTCAATCATCGACCCGATTTCAGATTTCAGATTTCAGATTTCAGATTTCAGATCCCAGATCCAAGCT
scaffold_1	2290427	Thhalv10026183m.g	TCC	TC	homoz_REF	het	het	homoz_ALT	homoz_ALT	homoz_ALT	homoz_ALT	homoz_ALT	homoz_ALT	GTTCGCGGTAAGCATGGTCTCGGCATGAAATTCAAGTGTTGATCTTCGATTCCAAGCTTTTTCGATCTCGGTGATTTCTTCAGTAATCAAGAACCATAGTC
scaffold_1	2297695	Thhalv10024906m.g	GA	GATAA	het	het	het	homoz_ALT	homoz_ALT	homoz_ALT	homoz_ALT	homoz_ALT	homoz_ALT	TTCACAGTTGGTACATGATTTTGTAGCTTGAAGCAATGCAGAGGAATAAAGAGTAGGTGTGAGTGATGATATGATCAGTCTCAATTCTCTAGTGGAAGGAA
scaffold_1	2489492	Thhalv10025183m.g	aata	aATata	homoz_REF	homoz_REF	het	homoz_ALT	homoz_ALT	homoz_ALT	homoz_ALT	homoz_ALT	homoz_ALT	CCAAAATTGCCGTCAGTAACAATAGCATATTCCTCAAGGCCtttttatttaataaataaatacaaaaaaaCGCAGAAATTATTTAAGCATACAATAGCAGA
scaffold_1	2526805	Thhalv10024683m.g	CAAA	CAAAA	homoz_REF	homoz_REF	het	homoz_ALT	homoz_ALT	homoz_ALT	homoz_ALT	homoz_ALT	homoz_ALT	GCAGATACGTTTCTCCAATTTTGAATTTAAAAAAAACGTTTAAAACCACACAAAGTAGTTATGAGGAATCCAAATTCCCAGGGAGTAGAAAACGAATAAAG
scaffold_1	2604242	Thhalv10025634m.g	CAAAA	CAAA	het	homoz_ALT	het	homoz_ALT	homoz_ALT	homoz_ALT	homoz_ALT	homoz_ALT	homoz_ALT	GTTACATCAGAGAGCAAAAAGGGAAAAGAAAATGACACAGGAGTGTAAAACAAAACAATCAGCTAATCAAATGGCGTTTAACCTTAAAATCCCTATTTAAT
scaffold_1	2650024	Thhalv10026262m.g	TTA	T	homoz_REF	homoz_REF	het	homoz_ALT	homoz_ALT	homoz_ALT	homoz_ALT	homoz_ALT	homoz_ALT	TGACCCGCGTGCATGGAATGGGGTGCAACCAGTTTCTTGATTAATTCGTTTTACACTTCAGGAAACTGCAATTCTGACTTCTGTGAGCCAGAATTGGTTTA
scaffold_1	2663344	Thhalv10025138m.g	ATCA	ATCAATCTCA	homoz_REF	het	homoz_REF	homoz_ALT	homoz_ALT	homoz_ALT	homoz_ALT	homoz_ALT	homoz_ALT	GACGCATCATCAGCCTTGTAATGCTCCTCACGTGCCTCATCAACGGTCATATCATCTGCATGATTAGTCTCTTTTTCTTTCTCATCGCTCTCACTCGAACC
scaffold_1	2710020	Thhalv10024585m.g	CGGAGGAGGAGGAGGAG	CGGAGGAGGAGGAG	homoz_REF	homoz_REF	het	homoz_ALT	homoz_ALT	het	homoz_ALT	homoz_ALT	het	GGAGTCCCATCTAGGGTTATCGTCGGAGGAAGCAGAGGATGGATTTCCGCCGGAGGAGGAGGAGGAGCAGCGGCAGAGGGCGGCATGATCGGAGAGACGCT
scaffold_1	2732846	Thhalv10025570m.g	CTC	CTCTTC	het	het	homoz_ALT	homoz_ALT	homoz_ALT	homoz_ALT	homoz_ALT	homoz_ALT	homoz_ALT	AGTGGTTTCTCTCTGTGCTTCTGAACAAGCGCTTCCAGAATCTTCGCCTTCTCACCATTTTTGAAATGTACTCTCCTTCCATGTCCTTCTATACAAAATCG
scaffold_1	2745948	Thhalv10024339m.g	TAGCAGC	TAGC	het	homoz_ALT	homoz_ALT	homoz_ALT	homoz_ALT	homoz_ALT	homoz_ALT	homoz_ALT	homoz_ALT	ATAAATGGAACCACTAGCACAGAAACTTATGTTTACAATCCATTCGCCATTAGCAGCTGCTCTTAATCATCTGTTTAAGGAGAAATAATCAAGTTAGCAGA
scaffold_1	2776062	Thhalv10024694m.g	CTGGGAACTTGG	CTGG	homoz_ALT	homoz_ALT	homoz_REF	homoz_ALT	homoz_ALT	homoz_ALT	homoz_ALT	homoz_ALT	homoz_ALT	CTTTCTCGAATGATTATTGATGAAGGAGAATTTTAGGGTTCGTTTTTAATCTGGGAACTTGGCAAAAATGGAACGACGATTGATCCCTGGCTTCTTTTGGT
scaffold_1	2894183	Thhalv10024371m.g	CAT	CATAT	het	homoz_ALT	het	homoz_ALT	homoz_ALT	homoz_ALT	homoz_ALT	homoz_ALT	homoz_ALT	CCATTTGCAAACCTTTGTTGTTTCTTCTTCTCAACACTGAATTTTAAAATCATGTGACTATGGTCATGTTCCATATGCAAACCGTCAAACTTGAATTAGTT
scaffold_1	2925386	Thhalv10024257m.g	ATTTTT	ATTTTTT	het	het	het	het	het	homoz_ALT	het	homoz_ALT	het	TTTTCCTCTTTATATAAACAGACATTTTTCTTTCAGACGTGAATATACACATTTTTCATTACAACGGTCAGTGGTATATATACATTCATATATACTCCCTC
scaffold_1	3013493	Thhalv10024486m.g	GAAAAA	GAAA	homoz_REF	het	homoz_ALT	homoz_ALT	homoz_ALT	homoz_ALT	homoz_ALT	homoz_ALT	homoz_ALT	CCATTATATTTAATAAGTTAGGCGGTATGCAGAAACAACACAAGGCAAGTGAAAAACACAGCAGAAATATTGACCCTTAAGTACCAAAAGAGGTCGTACTG
scaffold_1	3076081	Thhalv10024602m.g	CCTGTTGCTGTTG	CCTGTTGCTGTTGCTGTTG	homoz_REF	homoz_REF	homoz_REF	homoz_ALT	homoz_ALT	homoz_ALT	homoz_ALT	homoz_ALT	homoz_ALT	TTGCTGTTGATTATAGCCATATCCGTATCCACCCATCTGGTTTCCATACGCCTGTTGCTGTTGTTGCTGTTGGGCATAGAACTGAGCCATCATCATCTGCT
scaffold_1	3289465	n/a	CTATA	CTA	het	het	homoz_ALT	homoz_ALT	homoz_ALT	homoz_ALT	homoz_ALT	homoz_ALT	homoz_ALT	ATTTTACCACACAGCACAATATACAACAGCCAAAAAACCTATTTATAACACTATAAAATACTTTATATGGCTAAAAACAAGCGAGCTATCTCGGACCGGAG
scaffold_1	3302849	Thhalv10024663m.g	aatatatatatatatatat	aATatatatatatatatatat	homoz_REF	het	het	homoz_ALT	het	het	homoz_ALT	homoz_ALT	het	GGATTATAACACAAGATATATGACATATAATCATCTATATTGGTCGGaaaaatatatatatatatatatGTAAGAAAAAGAACAAAATGAATGAAATCAGT
scaffold_1	3315281	Thhalv10026098m.g	TT	TTATTTTCT	homoz_ALT	het	homoz_ALT	homoz_ALT	homoz_ALT	homoz_ALT	homoz_ALT	homoz_ALT	homoz_ALT	AACGCGAATAAGGCCTTGATTGTTTGTGTTTGCGTTTAGTGTATATTTTCTTTTTAACCATTTGTAACCATTTGCAATTTAAAAAAAACAAAAAGCCAAAC
scaffold_1	3316402	Thhalv10026214m.g	TAAAAAA	TAAAAA	het	homoz_REF	het	homoz_ALT	homoz_ALT	homoz_ALT	homoz_ALT	homoz_ALT	homoz_ALT	CTCAGATCGCTGCTCTCAGTGAAGACATTGTCAAGAAGGTTCTTCCTTCTTAAAAAATCGAAAATATTTAAAAACCCTATTTTGGTCAACTTGCAATTTCT
scaffold_1	3316586	Thhalv10026214m.g	TAG	T	homoz_REF	homoz_ALT	homoz_ALT	homoz_ALT	homoz_ALT	homoz_ALT	homoz_ALT	homoz_ALT	homoz_ALT	AGAACAATTTTATTTGTAAGTTCATATATAATTAGCTCTCTTCTCGTATTTAGTAGTCGATTAAAGTTGAAATTTTTGAGGGATCGATCATAAGCAAAATA
scaffold_1	3320423	Thhalv10024659m.g	TAA	TAAA	homoz_REF	het	homoz_ALT	homoz_ALT	homoz_ALT	homoz_ALT	homoz_ALT	homoz_ALT	homoz_ALT	TTCACACTGTTCTAGTAATGGGATACATGTTTCATGATAGTACATGTACATAATAACTTCCTTTTTCCCTCTTTGAACTTTGTGAAATACTTTCTCGTCCT
scaffold_1	3338747	Thhalv10026196m.g	GAAA	GAAAA	homoz_REF	homoz_REF	homoz_REF	homoz_ALT	homoz_ALT	homoz_ALT	homoz_ALT	homoz_ALT	homoz_ALT	GTGGTTCTCTCTCTTTGTGATTGATCTGGCGATTCGTCTGGTTTCCGCGGGAAACCTCCTCTTCCGTTGACCTTCCTCCCTATCGGTGACCGTCGCGGTCG
scaffold_1	3380028	Thhalv10026353m.g	CT	C	homoz_REF	homoz_REF	homoz_REF	homoz_ALT	homoz_ALT	homoz_ALT	homoz_ALT	homoz_ALT	homoz_ALT	AACCCTTAGGAAAACAAGAGACTCAAGAGAATAAAAAACACAAAGCTAACCTATAATTTATCCAGACACATACGAAGAACCCATACGAAAACAACAGAAAA
scaffold_1	3443584	Thhalv10024366m.g	GTTCT	GT	homoz_REF	het	het	het	homoz_ALT	homoz_ALT	homoz_ALT	homoz_ALT	homoz_ALT	TTCTGAAGAAAAGCCTGATGTTGAACATCAAATTATGGAAAAAGAACCTAGTTCTGTCAAACAAGTGGATTCATCAAAAACTTCAGATATCAAAGAAGAGA
scaffold_1	3446082	Thhalv10024366m.g	CAAAA	CAAA	het	homoz_REF	het	het	het	homoz_REF	homoz_ALT	het	het	CGATGCAGAGTCCGAATCTGAAGAGACACCCAAGGCACCAGAACCAGCAACAAAAGGTAAATCAGTCGGTTCAGGCAAGTCGCAGGGAAGTCAGACGAAGT
scaffold_1	3457773	n/a	TTAAGT	TT	het	homoz_ALT	homoz_ALT	homoz_ALT	homoz_ALT	homoz_ALT	homoz_ALT	homoz_ALT	homoz_ALT	AGGAAGCCATTACAGAAGCAGAATGTATTTAGAACGAGTTTGTTTAATACTTAAGTGTTTCGCGTTCAAGTGGAATAGAGAGCAATTAACAAAACCAATTA
scaffold_1	3483402	Thhalv10024768m.g	TCGCCGCTGCCGCCG	TCGCCG	homoz_REF	homoz_REF	homoz_REF	homoz_ALT	homoz_ALT	homoz_ALT	homoz_ALT	homoz_ALT	homoz_ALT	AGCTCCGAGCTAACCACAGCCCTGTTGGTTCTGTTGCAGCTTCGTCGCACTCGCCGCTGCCGCCGGTGAAGAAGACGGAGGAGAACGAAGTCGTTGTCGGA
scaffold_1	3543851	Thhalv10026073m.g	AGTTGGTT	AGTT	homoz_REF	het	het	homoz_ALT	homoz_ALT	homoz_ALT	het	het	homoz_ALT	GAATCATCTTTCTAGTTTTGTGTTCTTTTTGCGTCTCCGGAATTCAAAAGAGTTGGTTCTAGTTCATATTTCAGTTGTTGCATCCATGACATGGTTACACA
scaffold_1	3593405	Thhalv10025646m.g	cacaacaacaacaacaacaac	cACAacaacaacaacaacaacaac	homoz_REF	homoz_REF	homoz_REF	het	homoz_ALT	homoz_ALT	homoz_ALT	homoz_ALT	het	TACAGAGTATGGATCACCTGATTCGCATCCTCTCTAACCGCCCCGaacaacacaacaacaacaacaacaacGTTGACTGCTCTCAGCTCACCGATTTCACC
scaffold_1	3723422	Thhalv10025332m.g	g	gAAGAAGAAGAGAAAAGAGGAG	homoz_REF	homoz_REF	homoz_REF	homoz_ALT	homoz_ALT	homoz_ALT	homoz_ALT	homoz_ALT	homoz_ALT	ACTAATCTGTCGTGaagaaagagagaggagaagaagaagagaaaagaggagtaaacaaaaggggaaagaagcaaagaaaaggctaaaaagagaaaagagag
scaffold_1	3912659	Thhalv10025935m.g	CTTTCTAT	CTTTCTATTTCTAT	homoz_REF	homoz_REF	homoz_REF	homoz_ALT	homoz_ALT	homoz_ALT	homoz_ALT	homoz_ALT	homoz_ALT	CTAAGTTTAAAAGTTAAAAACTCAAGGTATACACAAAAGTTGAGAAAGATCTTTCTATGGTTACAGACAGATACATTCGTTGAAAAGGAACTATACATAAA
scaffold_1	4039025	Thhalv10024525m.g	cagaagaagaagaagaaga	cagaagaagaagaaga	homoz_REF	homoz_ALT	homoz_REF	homoz_ALT	homoz_ALT	homoz_ALT	homoz_ALT	homoz_ALT	homoz_ALT	AAAGCAAAGTGATgaagaagaagaagaagtagacgtaggagaaaaagaagcagaagaagaagaagaagaGGGTGTTGGGTCGAGTCCAAAAACAAAGATGA
scaffold_1	4288886	Thhalv10024601m.g	ctcatc	cTCATCAtcatc	homoz_REF	homoz_ALT	homoz_REF	homoz_ALT	homoz_ALT	homoz_ALT	homoz_ALT	homoz_ALT	homoz_ALT	GTTATCATCTTCCGATCTCCACCATTACTACTTGAATGGAcctcctccttctcatcctcctcctcctgctacatcatctctccctctttctcctcctcTTG
scaffold_1	4348216	Thhalv10024395m.g and/or Thhalv10025919m.g	CTTGTTG	CTTG	homoz_REF	homoz_REF	homoz_REF	homoz_ALT	homoz_ALT	homoz_ALT	homoz_ALT	homoz_ALT	homoz_ALT	TGAACTATCTTCATTGTTCACAACATCTACTGTATTAGCTTCCTCAGTTTCTTGTTGAACTGAGCTATTCTCATTGCTCACAACATCTACTATAGTAGCTT
scaffold_1	4350517	Thhalv10024395m.g	GGAGAGAGAGAGAGA	GGAGAGAGAGAGA	homoz_REF	homoz_REF	homoz_REF	homoz_ALT	homoz_ALT	homoz_ALT	homoz_ALT	homoz_ALT	homoz_ALT	TGAGAATAGAAGAAATGTAAATTCCGATCAGATCGGAACACAATAAAATAGGAGAGAGAGAGAGAATCAATTCTCCTTCCTCTCTCCGAATCCAAGCAAAA
scaffold_1	4432393	n/a	tgggg	tggg	homoz_ALT	het	het	homoz_ALT	homoz_ALT	homoz_ALT	homoz_ALT	homoz_ALT	homoz_ALT	gcggatttgctcttaatattgggagatgttcggcaccgctagcagagttatggggtgtctattatgggcttgtgatcgcgtgggaacggaagtacacgaga
scaffold_1	4432463	n/a	c	cAGAGA	homoz_ALT	het	het	homoz_ALT	homoz_ALT	homoz_ALT	homoz_ALT	homoz_ALT	homoz_ALT	tgtgatcgcgtgggaacggaagtacacgagagtaaagctcgaagtagattctggtggtacgttttcttacgacagggatttgtgaatcgcatcccctgtca
scaffold_1	4445137	Thhalv10024244m.g	CAGAAGAAGAAGAAGAA	CAGAAGAAGAAGAAGAAGAA	homoz_REF	het	homoz_REF	homoz_ALT	homoz_ALT	homoz_ALT	homoz_ALT	homoz_ALT	homoz_ALT	GCTGTTAGTTGGTTTGGACAATGACGTTCTGGTTTGCTCCAAGATAGTGACAGAAGAAGAAGAAGAAAACATCGGAGTTGTTTTGTGCCTCGGTTTTGTTT
scaffold_1	4560451	Thhalv10027451m.g	T	TCGGACC	homoz_REF	homoz_REF	het	het	homoz_ALT	het	het	homoz_ALT	het	CATCGGGTTCACATACAAGCTATTTTTCCGATGATAATAACGTCGCTTCCTATATCCATGCACCGAGCATCTTGGAGGATAACCGGTTTCAGAGCACTGTT
scaffold_1	4597114	Thhalv10025986m.g	AAC	A	homoz_REF	homoz_ALT	homoz_REF	homoz_ALT	homoz_ALT	homoz_ALT	homoz_ALT	homoz_ALT	homoz_ALT	CTACCTGCTACTTGTTAGTGGCATTGTTTGGAAAACATATACCGAATGAAAACGAAGAAACCCAAGAGGATTTAATATTTTCAGTCGGTGAGACGATATGA
scaffold_1	4765940	n/a	tccaccaccaagacctgaaccaccaccaagacctgaaccacc	tCCACCACCAAGACCTGAAccaccaccaagacctgaaccaccaccaagacctgaaccacc	homoz_REF	het	homoz_REF	homoz_ALT	homoz_ALT	homoz_ALT	homoz_ALT	het	het	agtccacctacaccaccaccaagacctgagccaccgcctagaccacctattccaccaccaagacctgaaccaccaccaagacctgaaccaccgcctagacc
scaffold_1	4808041	Thhalv10025262m.g	Gacaacaacaacaacaacaacaaca	Gacaacaacaacaacaacaaca	homoz_REF	het	homoz_ALT	homoz_ALT	homoz_ALT	homoz_ALT	homoz_ALT	homoz_ALT	homoz_ALT	CTGTTGCAGAAGAAGCCTCATCTGAGGATGCATCTGAACGACCAACAGGAGacaacaacaacaacaacaacaacagtaacGCTTTGTCTTTCGACTTTTCT
scaffold_1	4857385	Thhalv10026332m.g	TTGTGT	TTGTGTGT	homoz_REF	homoz_REF	homoz_REF	homoz_ALT	homoz_ALT	homoz_ALT	homoz_ALT	homoz_ALT	homoz_ALT	GATTGAAGAAGTTAAAGCTTAAGGAGGTGTAAACGAGAGACCTAAAAGAATTGTGTATTTTGGTTTACTGTTTATACCGGTCTATCTGTTTGTAACTTGAC
scaffold_1	4923299	Thhalv10026347m.g	TACACAC	TACACACAC	het	homoz_ALT	homoz_ALT	homoz_ALT	homoz_ALT	homoz_ALT	homoz_ALT	homoz_ALT	homoz_ALT	TGAGAGTAAAAGATTATATAAACCAAAAGAGTTGAGAATCAATGGTAACATACACACTCTTTTGCTCATAGAAAAAAATGTCCGACCTCATTGCTTCTTAA
scaffold_1	4947774	Thhalv10025681m.g	TGAAGAAGAAGAAGA	TGAAGAAGAAGA	homoz_REF	homoz_REF	homoz_REF	het	homoz_ALT	homoz_ALT	homoz_ALT	homoz_ALT	homoz_ALT	GCGAATTTCATCAAGGACAGAGCCGGGGAAAACGACGACGAAGACGAAATTGAAGAAGAAGAAGAGATGGTGGTGGAAGAGGAAGACCCAGATTGGCCAGT
scaffold_1	5092946	Thhalv10024987m.g	TGCTGCGGCTGCGGCTGCGGCTG	TGCTGCGGCTGCGGCTG	homoz_REF	homoz_REF	homoz_REF	homoz_ALT	homoz_ALT	homoz_ALT	homoz_ALT	homoz_ALT	homoz_ALT	GCTGTGTAGTTGGAGGCATGTAATACTGCTGCTGTGGTTGTATGACATGTTGCTGCGGCTGCGGCTGCGGCTGTGGCTGCGCTGGAGGATGTGGTGCCATT
scaffold_1	5106900	Thhalv10026313m.g	TGTCCTCTAAATA	T	homoz_REF	homoz_REF	homoz_REF	homoz_ALT	homoz_ALT	homoz_ALT	homoz_ALT	homoz_ALT	homoz_ALT	TGTTCCTGCTTTGCTTCATGGTTATGTGTCTACTTCTCTTCTAATTATAATGTCCTCTAAATATATTAAAATGAGTATGCATATTAGCATATATATGGGTC
scaffold_1	5106962	Thhalv10026313m.g	GTATATATATAT	GTATATATAT	homoz_REF	homoz_REF	homoz_REF	homoz_ALT	homoz_ALT	homoz_ALT	homoz_ALT	homoz_ALT	homoz_ALT	ATATTAAAATGAGTATGCATATTAGCATATATATGGGTCTAATTAAGAGTGTATATATATATGTGTATGTGTAAGAGTGTTGAATCCTGAAATTGTATGAT
scaffold_1	5134835	Thhalv10026095m.g	GGAAGAAGAAGA	GGAAGAAGA	homoz_REF	het	het	het	homoz_ALT	homoz_ALT	het	homoz_ALT	homoz_ALT	GGAGCAGAGGTGAAGAAGGAAGAGGCGAAAGTAGCTGTTGAGGTAAAGAAGGAAGAAGAAGATGTAGCTGTGAGGGACCCTGAGGTGTCTATGGAATGCTT
scaffold_1	5177632	Thhalv10025553m.g and/or Thhalv10025997m.g	TGAGA	TGAGAGA	het	homoz_ALT	het	homoz_ALT	homoz_ALT	homoz_ALT	homoz_ALT	homoz_ALT	homoz_ALT	CTTAGATCCTTTATGCGTTGAGATAGCAGAGATGCCCTCCAACTAAGGACTGAGACCAAAGGAGATATCTGAAGTGCCATCATCCGACTAAGTAAATGTAG
scaffold_1	5343631	Thhalv10025115m.g	TAAACAAACAA	TAAACAA,TAACAA	het	homoz_ALT	homoz_ALT	homoz_ALT	homoz_ALT	homoz_ALT	homoz_ALT	homoz_ALT	homoz_ALT	TGCTTTCTGCGCACTACACATCTCGTCAAATTGAGAAGCATCCCATTGAATAAACAAACAAGCAAGCAAGCATCTGTAAGTGCCCCTTTTGCATGGAGAGT
scaffold_1	5343714	Thhalv10025115m.g	TGG	TG	homoz_REF	het	het	homoz_ALT	het	homoz_ALT	homoz_ALT	het	homoz_ALT	CCCTTTTGCATGGAGAGTTTGATTGAATTTTGATCTACATAGAAAAAACTTGGAATCAAATTACTACTTACTTATCGTGGCCAAGCATTGATGACTTATGT
scaffold_1	5350833	Thhalv10025109m.g	GAAAA	GAAAAA	homoz_REF	het	homoz_REF	het	homoz_ALT	homoz_ALT	homoz_ALT	het	het	GAGATGTGAGCTTCTTCTTCTTCTTCATTTTATCCCTAAAAGACGAAAGAGAAAACGCTTTACTCTTTAAATATCCATGGCCCTTTCTCTCATCTCTCATC
scaffold_1	5377708	Thhalv10026106m.g	TAAA	TAA	homoz_ALT	homoz_ALT	het	homoz_ALT	homoz_ALT	homoz_ALT	homoz_ALT	homoz_ALT	homoz_ALT	CCTCCTCAAGCTGCTGCTCCGGGACATTCTCCTCCGGGATCAATGGCACCTAAAGGGCTCTTCCCCTGTTTCTCCGACGACTTCTCCTCCCGGTTCAATGG
scaffold_1	5430390	Thhalv10025818m.g	GG	GGTG	homoz_REF	homoz_REF	homoz_ALT	homoz_ALT	homoz_ALT	homoz_ALT	homoz_ALT	homoz_ALT	homoz_ALT	AGTCAATGAGGGAGATCGCGTAATTTAATTACTTTCTATTTTAAGTAATTGGGTGACTCAAGATGGGTGGAAAAAGTTGAAAAGATTTTTGAGACTTGAGA
scaffold_1	5690825	Thhalv10025172m.g	TG	T	het	het	het	homoz_ALT	homoz_ALT	homoz_ALT	homoz_ALT	homoz_ALT	homoz_ALT	GCACACAACATCAAGAATCTTGGGGGAAGAAGAGAAAGCCTAAAGAATGATGATCGAGAATCAACGATCTCTGGTTATTGCTATGGAGACGAACGCAGAAA
scaffold_1	5735438	Thhalv10026261m.g	CATAT	CAT	homoz_ALT	homoz_ALT	het	homoz_ALT	homoz_ALT	homoz_ALT	homoz_ALT	homoz_ALT	homoz_ALT	TCCTTAAGAACAAATGAAGTTGAAACATATGTATGTCTCGAAAGATCTGTCATATGTGTTTGTGGATGCAGTTTGGACCAAGACGTAGCCTTCTATCGCAC
scaffold_1	5776314	Thhalv10025796m.g	TCTTA	TCTTACTTA	homoz_REF	het	het	homoz_ALT	homoz_ALT	homoz_ALT	homoz_ALT	homoz_ALT	homoz_ALT	TCTCTTATCCCTGGAATAAAAAAAAAACACCTGTTGTATATGAATCTGTGTCTTATTTATAGTGTCCCGGAGAGATTTCAGACGACAGAAGTACAGGCAGT
scaffold_1	5784630	Thhalv10024531m.g	AGGAGGCAGAGGCGGAGGCAGAGGCGGAGGCAG	AGGAGGCAGAGGCGGAGGCAG	homoz_REF	homoz_REF	homoz_REF	homoz_ALT	homoz_ALT	homoz_ALT	homoz_ALT	homoz_ALT	homoz_ALT	TCCATGAAAACGCCGCCGCTATCGCCACCGCTTCTACGTTGCATCGGTGGAGGAGGCAGAGGCGGAGGCAGAGGCGGAGGCAGCTGATTATGGTATGATTT
scaffold_1	5933128	n/a	CATATATAT	CATATAT	het	het	het	het	homoz_ALT	homoz_ALT	homoz_ALT	homoz_ALT	het	GCAACTCTGTAAAACCGTCATGGTTTATTATTCATGTACACACATATATACATATATATCACAGTTCAGAAAATCGCTGATTCAAAAAGTTCCAGCATTTC
scaffold_1	5947441	Thhalv10025224m.g	ATTT	ATTTT	homoz_REF	homoz_ALT	homoz_REF	homoz_ALT	homoz_ALT	homoz_ALT	homoz_ALT	homoz_ALT	homoz_ALT	AACGAATTACCCACAATCCAGGAAACCCTGAATTGAAATTCAATTCATTAATTTCTTTTCTTTTGCTCTGTGGTGATTCTCCCGGGAAAAATTTGGGTATC
scaffold_1	5977747	n/a	GCAC	GCACAC	homoz_ALT	het	homoz_ALT	homoz_ALT	homoz_ALT	homoz_ALT	homoz_ALT	homoz_ALT	homoz_ALT	AACGTAAAAAAAAAAAACAGGCACCTAAATTTACATTGCACACTCAACTTGCACTCAACTACACTGGCTCTATAGCACTTGTTCTTACCCTCTCTGTTATA
scaffold_1	5980009	Thhalv10025017m.g	A	AGC	homoz_ALT	homoz_ALT	homoz_ALT	homoz_ALT	homoz_ALT	homoz_ALT	het	homoz_ALT	homoz_ALT	GTAAAGCACGTAGAAAGTCACAAGACAATAAACGAAGGGGGAGAGATACTAACGACGCGATCGGGAGTCGTAGCGGGACCATCAATGACTTTGATGCGAGC
scaffold_1	6255828	Thhalv10026111m.g	Gagaagaagaagaagaagaaga	GAGAAGAagaagaagaagaagaagaaga	homoz_REF	homoz_REF	homoz_REF	homoz_ALT	homoz_ALT	homoz_ALT	homoz_ALT	homoz_ALT	homoz_ALT	CGGTTTCGTCACAAGAAGCTTCTTTCCTAACAGAGAAGTAGGAGGAATCGGagaagaagaagaagaagaagacgagggagaTCCTTTCTGACTCGAAACAA
scaffold_1	6275833	Thhalv10025390m.g	TCACCACC	TCACC	homoz_ALT	het	homoz_ALT	homoz_ALT	homoz_ALT	homoz_ALT	homoz_ALT	homoz_ALT	homoz_ALT	GGAGCTTCTAAACATTCTGTGTTAACAATCAACCAAAATCTGAAAACCCATCACCACCCTAACAAATCCGTGAAAAAGAAACAGCACGATCATCATCAGCT
scaffold_1	6302353	n/a	ACC	ACCC	homoz_REF	het	homoz_REF	homoz_ALT	homoz_ALT	homoz_ALT	homoz_ALT	homoz_ALT	homoz_ALT	CTCTCCCTCGAGATTAGAGCCGAGGTCAAACTGCGACAAGATATCTCCAGACCACCAGGGTATCAGCACACTGTAAATATCAGACCTTTAACTTTCTCAAG
scaffold_1	6313611	n/a	CCT	CCTCT	homoz_REF	homoz_REF	homoz_REF	homoz_ALT	het	homoz_ALT	homoz_ALT	homoz_ALT	homoz_ALT	ATGAGGttcttcttcttcttcttgctcttattcttcttcAGCAATTCTCTCCTTTTTCCCGTCGCCGTCGATTGGGTTGCTTTTAGGTTAAGTGTCTTTAG
scaffold_1	6327735	Thhalv10025619m.g	GTTTT	GTTT	homoz_REF	homoz_ALT	het	homoz_ALT	homoz_ALT	homoz_ALT	homoz_ALT	homoz_ALT	homoz_ALT	AAACATATTAAGACAATATAAATTCGTTTACTTCCGACCAGGTTTCGTACGTTTTCACTCGGTGATCAGTTTTGTCTTTTGGTCTAACCGAGTCTGATCAA
scaffold_1	6375932	Thhalv10026518m.g	GAAAAAA	GAAAAA	homoz_ALT	het	het	homoz_ALT	homoz_ALT	homoz_ALT	homoz_ALT	homoz_ALT	homoz_ALT	CAGTCTAATATACCAAAATAAAATGCTCTGAAACCAAGAAAGGTCAGAAAGAAAAAAGAGAAAAGAGACAGCCGTCCGGTTTGATGTACCGGTTGGTGTTA
scaffold_1	6529821	Thhalv10024557m.g	TGG	TG	homoz_REF	homoz_ALT	het	het	het	het	homoz_REF	homoz_REF	homoz_REF	CGACTGTCTAGTTTAGGCCGAGTACACCTGAAATGTACACCTCCAAGGGGTGGCCGTGGCGCAGGGTGGCTCAACCAAGGATTTGAAAACTGCATGAACAA
scaffold_1	6573571	Thhalv10024695m.g	CCTCTCTC	CCTCTC	homoz_ALT	homoz_ALT	het	homoz_ALT	homoz_ALT	homoz_ALT	homoz_ALT	homoz_ALT	homoz_ALT	CCTGAATAAAACGCCCGACCCTTTCTCTTTCTCTCTCCATTGTTGACTCTCCTCTCTCGTAAACATCGCTGTCTTCCAAGATGGCTTCCCTCTCCGGCCTC
scaffold_1	6646546	Thhalv10025263m.g	TAGG	TAGGAGG	het	homoz_ALT	het	homoz_ALT	homoz_ALT	homoz_ALT	homoz_ALT	homoz_ALT	homoz_ALT	GGAAAGAGAATTGGTCAATGGACAGAGATAGAAAGTGTGTGTGTGTGTATTAGGTCTTAGTGTCTTGCTTAGTTGGAGTGGTGGGAATGTTGTAGAGAAGA
scaffold_1	6683133	Thhalv10026143m.g	ATTGTT	ATTGTTGTT	het	homoz_ALT	homoz_ALT	homoz_ALT	homoz_ALT	homoz_ALT	homoz_ALT	homoz_ALT	homoz_ALT	AATTATTCTGTCATAACATTACATTGAATGCTGTTCTATTTTGGCTTACAATTGTTATCTTCACCATTCTTGTCTTCCTCCATCACCAGATGCTGCTCTAT
scaffold_1	6706248	Thhalv10024544m.g	GAAA	GAA	homoz_REF	homoz_REF	homoz_REF	homoz_ALT	homoz_ALT	het	homoz_ALT	homoz_ALT	homoz_ALT	CAACGACGTAAGTGGACAGAGGGAGAAATGAGAAAGAGGGTTTGAACTTTGAAAGAGAAACCCTAGGGTAGGTGAGGAGGAGGAAGATACATAGAAGAAGA
scaffold_1	6736891	Thhalv10026481m.g	ATCTTCTT	ATCTTCTTCTT	homoz_ALT	het	homoz_ALT	homoz_ALT	homoz_ALT	homoz_ALT	homoz_ALT	homoz_ALT	homoz_ALT	CTAAATTCGTGAATCCGATTTCCGATCCTTCGTTTTCCTCTGAGCTCTTCATCTTCTTGTTCTCGTCCCTACCATCACCGTCTAAGAGAGGATTGGAAGAA
scaffold_1	6899579	Thhalv10026259m.g	Cgaagaggaaggggaagaggaaggggaagaggaag	Cgaagaggaaggggaagaggaag	homoz_REF	homoz_REF	homoz_REF	homoz_ALT	homoz_ALT	homoz_ALT	homoz_ALT	homoz_ALT	homoz_ALT	AAGCCTCGTTGCTTGCAGAGAGCCAAGAGGATTGACAAATCCCTGAGGTTCgaagaggaaggggaagaggaaggggaagaggaagagATCATGGCAAAGCC
scaffold_1	7066752	Thhalv10025590m.g	CAAA	CAAAA	het	homoz_ALT	homoz_ALT	homoz_ALT	homoz_ALT	homoz_ALT	homoz_ALT	homoz_ALT	homoz_ALT	GACCAGGTTTTAAAATTTGTCCAAGATTTAGGCAAAACCCACAAATGCATCAAAGGAAGGACCAAATCAGATCAGATCTCCCATTTCTTGAGCTCCATACC
scaffold_1	7221358	Thhalv10024843m.g	GTAGGTGTTACA	G	homoz_REF	homoz_REF	homoz_REF	homoz_ALT	het	homoz_ALT	het	het	het	AAAAACGTTTTAACTTGTTTTCCACGTTTGTTGACGATTCAAGCTTGAAGGTAGGTGTTACAAACATCATATTCAACGAGGATATAAATCAGTGATGGATG
scaffold_1	7294414	Thhalv10025623m.g	TA	T	homoz_REF	homoz_REF	homoz_REF	homoz_ALT	het	homoz_ALT	homoz_ALT	homoz_ALT	het	GATAGAGAAGAGGAAGAAGAGAGGAAGTCATTGGTCTGAAAATGTGATTATATAAATTATATTTATGTCAGAAATTATAAGGGTTCATACTTCATAGAATA
scaffold_1	7392267	Thhalv10027105m.g	TTGCGGC	TTGCGGCTGCGGC	homoz_REF	homoz_REF	homoz_REF	homoz_ALT	homoz_ALT	homoz_ALT	homoz_ALT	homoz_ALT	homoz_ALT	GGCGGTGAAATCATCATCGGAGCCGGAGAAGGAAAAAGAAGCCGTTGCTGTTGCGGCGGTGGTGGCCGAGCCATCTTCCGCAGGAGGAGAAGAAGAAGCAG
scaffold_1	7753020	Thhalv10026223m.g	TAG	T	homoz_REF	homoz_REF	homoz_ALT	homoz_ALT	homoz_ALT	homoz_ALT	homoz_ALT	homoz_ALT	homoz_ALT	aggaagaagagaaagctaaagaagaCAAGTGATTGATTAGATTGTCACTATAGTGAGTCTCTTGGCTGTGAAACAAAACAATTGGTGTGAGTAGTAATAAT
scaffold_1	7756003	Thhalv10025134m.g and/or Thhalv10026531m.g	CTTT	CTT	homoz_REF	het	het	homoz_ALT	homoz_ALT	homoz_ALT	homoz_ALT	homoz_ALT	homoz_ALT	TACTCTTTTTGCTTCTGTGATGATATGAACAAGTTTCCCAACATCGATTACTTTGATATTGAACTGACTCATTATCCCCAAGAACAATGTATTTGAGTAAA
scaffold_1	7778340	Thhalv10024295m.g	GTACGCTT	GT	homoz_REF	homoz_REF	homoz_REF	homoz_ALT	het	homoz_ALT	het	het	het	AATTTGAAGCAGAGGTGAGTTCCAGTGAATTACTCTTTGAATTCAAATCCGTACGCTTTCCGACATGTGAGATTGGAGGATGCGGGATACGAATTTTGATA
scaffold_1	7968598	Thhalv10024772m.g	TGAGAGAGAGAGAGAG	TGAGAGAGAGAG	homoz_REF	homoz_REF	het	homoz_ALT	homoz_ALT	homoz_ALT	homoz_ALT	homoz_ALT	homoz_ALT	TTGCTTCCGATTCACATGGATTTTGGATCCTGGGCATGAGACTGTGAGACTGAGAGAGAGAGAGAGTGAAAACAGAGATTCATGTTCCAGAGAATGTGTTT
scaffold_1	8121974	n/a	ctctctctctgtctctctctgtctctctctgtctctctctgtctc	ctctctctctgtctctctctgtctctctctgtctc	homoz_REF	homoz_REF	homoz_REF	het	het	het	homoz_ALT	het	het	TCGGGTTCTCTGCTCTGCTTCTGCAGGAATCTTATAAACCctttctcttgctctctctctgtctctctctgtctctctctgtctctctctgtctcAATCTT
scaffold_1	8263317	Thhalv10026664m.g	GAT	GATCAT	homoz_ALT	het	homoz_ALT	homoz_ALT	homoz_ALT	homoz_ALT	homoz_ALT	homoz_ALT	homoz_ALT	AATATGTAGTCATGTAGAAGGAGAACCTTCGATGATACAAAATTATAAATGATTAAGATTTTAAGAGATACAATCATACAACACGTAAATGTAAATCGAAC
scaffold_1	8309567	Thhalv10025304m.g	T	TTCG	het	homoz_ALT	homoz_ALT	homoz_ALT	homoz_ALT	homoz_ALT	homoz_ALT	homoz_ALT	homoz_ALT	GTTACTGACGGTGACGGTGTTGACGGAGGTGTTGTTGGGTGGGTTGGCAGTAAGCTACAATTGTTTGCTTATGAAACTGTAAATTTTTTAAAAAAACTTAT
scaffold_1	8420603	Thhalv10025896m.g	TG	T	het	het	homoz_ALT	homoz_ALT	homoz_ALT	homoz_ALT	homoz_ALT	homoz_ALT	homoz_ALT	CATTAACGCCAGCTCTTCCCGGAACTGAACCTTATAAATGGATTTGATTATGCGATTCAAAATTGAACCTATGCCACAAATTGTATTCAGTGGAGAAGAAA
scaffold_1	8448490	n/a	ATG	ATGTG	homoz_REF	het	homoz_REF	homoz_ALT	het	homoz_ALT	homoz_ALT	homoz_ALT	homoz_ALT	CTGGTTCTTGTTGGCCCATTTCGCAAGCGCGCAACACAAGCAACCCACACATGCGTCCTTCTTCCACTCTTTAATATTTCTCAAAAGAGAAATCGAAAAGA
scaffold_1	8491147	Thhalv10024965m.g	TTATATA	TTATA	het	homoz_ALT	homoz_ALT	homoz_ALT	homoz_ALT	homoz_ALT	homoz_ALT	homoz_ALT	homoz_ALT	CAAACTAGATTAAACCAAAAATATTAATTACCGCAATTATTCCCACTAGTTTATATACTTTAAAAGAGACCTTAAATCTCTAATCCATACAGAATATATGC
scaffold_1	8557745	Thhalv10025454m.g	TTACGGTCCACAGGGAAATGGAAACTACGGTCC	TTACGGTCCACAGGGAAATGGAAACTACGGTCCACAGGGAAATGGAAACTACGGTCC	homoz_REF	homoz_REF	het	homoz_ALT	homoz_ALT	homoz_ALT	homoz_ALT	homoz_ALT	het	AACTATAACCAAGGGCCACCAGGAGGTTACAGCCAAGGAGGGCCTAGGAATTACGGTCCACAGGGAAATGGAAACTACGGTCCTGCACCGGGAGCTGCAAA
scaffold_1	8639949	Thhalv10025408m.g	GGAAGAAGAAGAAGA	GGAAGAAGAAGAAGAAGA	homoz_REF	het	homoz_REF	homoz_ALT	homoz_ALT	homoz_ALT	homoz_ALT	homoz_ALT	het	ATTTCCCCAATGGTTTACCCTCTGGACTAACCCTAATCGAAATCTACCCAGGAAGAAGAAGAAGACAATCGGACAATTGTTGGTTCCGATTCCGCCTTCTG
scaffold_1	8653334	Thhalv10026213m.g	Catatatatatatata	CATATATATatatatatatatata	homoz_REF	het	homoz_REF	homoz_ALT	homoz_ALT	homoz_ALT	homoz_ALT	het	het	CTAGTAACACGATAGATCAACCAACTTATCATACAAACACACACATTCCACatatatatatatataaacataattaaataGGGAAAGTCCATTGGTGCATA
scaffold_1	8947962	Thhalv10024707m.g	CTTT	CTT	homoz_REF	homoz_REF	homoz_REF	homoz_ALT	het	homoz_ALT	homoz_ALT	het	homoz_ALT	ACAAAAAGGTTAAAGATTCAGAAGATATTATTGCTCAGTTAATAAAAAACCTTTGCACAGTATATAGCAAAAGGCTGGAAGAGCAAAACTGATGAACAAAC
scaffold_1	8980959	Thhalv10025127m.g	GACAACAA	GACAA	homoz_REF	homoz_REF	homoz_REF	homoz_ALT	homoz_ALT	homoz_ALT	homoz_ALT	homoz_ALT	homoz_ALT	CATGTCTCCCGCAAAGGGTTTTCCAAACACAATAGAGACACAGTGAAAAAGACAACAAGAGTATTTACAAGTGGAGGAGAGAGAGAGACAAGTCAAGGAAC
scaffold_1	8983389	Thhalv10025127m.g	CAA	CAAA	homoz_REF	het	homoz_REF	homoz_ALT	homoz_ALT	het	homoz_ALT	homoz_ALT	homoz_ALT	GAGAAGAAACAGAGAAATGACTTAAAGATTTTCGGAGACGAAATTCGTATCAAGATTTTGAATCGAGAGATTTGGGAGTTTATTTATAAGCATCGAATTGA
scaffold_1	9022075	Thhalv10024687m.g	TCTCAAG	T	homoz_REF	homoz_REF	homoz_REF	het	het	homoz_ALT	het	homoz_ALT	het	ATAAACCGAGATGATTTCCGTTTGCACGAATTGATGGAGGATCTTGCAGATCTCAAGTCGTTGACAAGCTTGAAAGTGACATGGAGGAGGGATCTCGACTT
scaffold_1	9178390	Thhalv10024266m.g	TGATG	TGATGACGATG	homoz_REF	homoz_ALT	homoz_ALT	homoz_ALT	homoz_ALT	homoz_ALT	homoz_ALT	homoz_ALT	homoz_ALT	CGAGGTCCCTGAAAGTCTTAGGCGTGTATTTCTCCGTAAGACTCTGATGCTGATGCCGATGAGGATTTCTATGGCTCTTCTTCTTGTGTTTCTTCTCCCCT
scaffold_1	9178871	Thhalv10024266m.g	TACCACCACCACCACC	TACCACCACCACCACCACC	het	het	homoz_ALT	homoz_ALT	homoz_ALT	homoz_ALT	homoz_ALT	homoz_ALT	homoz_ALT	ATACTTCTCACCTTGTGGCAGTGAGTTAGAAGCAACAGACATCTCACTCTTACCACCACCACCACCTGTATCTCTACTCTTGCCCTGAACTCTCCTCGTCC
scaffold_1	9230430	Thhalv10025024m.g	TTCTTCGTCTTCGTCTTCGTCTTCGTCTTC	TTCTTCGTCTTCGTCTTCGTCTTC	homoz_ALT	het	homoz_ALT	homoz_ALT	homoz_ALT	homoz_ALT	homoz_ALT	homoz_ALT	homoz_ALT	AATGCTATTTCTAGTGAATCCCTAAAAACAGAGAGAGGGAGAGAGAGACCTTCTTCGTCTTCGTCTTCGTCTTCGTCTTCTACAACATCTCGAAATTCTCA
scaffold_1	9537063	Thhalv10026641m.g	CTATATATATATAT	CTATATATATAT	homoz_REF	homoz_REF	homoz_REF	homoz_ALT	het	homoz_ALT	het	het	het	AAACCAGTGCTTTATTCTTTTCATCATAATGTATATAGAACATGTTTCTTCTATATATATATATGTATAGACAAGCTATACTGAAAATAATTTGCAAAGCT
scaffold_1	9569064	n/a	AGAT	A	homoz_ALT	het	homoz_ALT	homoz_ALT	homoz_ALT	homoz_ALT	homoz_ALT	homoz_ALT	homoz_ALT	AATGTGATTGAAACTCCCGAATGTTTTTTTTCTATTATGAACAAGTAAAGAGATTATATATAATTAACTAAAATAAATACGTGTGTTACAAGAAAGAATCT
scaffold_1	9659633	Thhalv10026550m.g	GTT	GTTTT	het	homoz_REF	het	homoz_ALT	homoz_ALT	homoz_ALT	homoz_ALT	het	het	CTGTCTCGTTGCATTTCCTTTTTTTGTTATCAGACGATTTTGATTACCTTGTTGTGTTTGGAGTGAACAAACAAGAGTTTTGGTTCTTAGTATGAAACATC
scaffold_1	9812069	Thhalv10026310m.g	TCGCCGCCG	TCGCCG	homoz_REF	homoz_REF	homoz_REF	homoz_ALT	homoz_ALT	homoz_ALT	homoz_ALT	homoz_ALT	homoz_ALT	AAAAGTTTCTATTTTCTTCTTTTCAGGTCACCTGAGAACCGCCGCTTCCGTCGCCGCCGGCGTTACGAGCCATAGCTTCGGTGACAGTCGCGAGTTTCTGC
scaffold_1	10016162	Thhalv10024874m.g	TTGATga	TTGATGATga	homoz_REF	homoz_REF	het	homoz_ALT	homoz_ALT	homoz_ALT	homoz_ALT	homoz_ALT	homoz_ALT	TCCAGATATTAATTCTAATTCAGGTAAGTTCATTAAGAGGAACCGAAACATTGATgaagaagaagaagaagaagcagatgttgaagaagaaggagaGGGTT
scaffold_1	10016184	Thhalv10024874m.g	ag	aGAGg	homoz_REF	homoz_REF	het	homoz_ALT	homoz_ALT	homoz_ALT	homoz_ALT	homoz_ALT	het	GGTAAGTTCATTAAGAGGAACCGAAACATTGATgaagaagaagaagaagaagcagatgttgaagaagaaggagaGGGTTCAGGTTCAGGTTCAGGGGCAGG
scaffold_1	10019669	Thhalv10025654m.g and/or Thhalv10026573m.g	TCC	TC	homoz_REF	homoz_ALT	homoz_ALT	homoz_ALT	homoz_ALT	homoz_ALT	homoz_ALT	homoz_ALT	homoz_ALT	TCGTCGACACAAAGCGATCGTTTACGTCTCTCTCTCTTTCTCTTTCAGTCTCCTCATCACCGACGAAGATCGCGGCCGAGTTCTCTCTTCATCATCGGAAT
scaffold_1	10021259	Thhalv10025512m.g	GAT	G	het	homoz_ALT	homoz_ALT	homoz_ALT	homoz_ALT	homoz_ALT	homoz_ALT	homoz_ALT	homoz_ALT	NNNNNNNNNNNNNNNNNNNNNNNNNNNNNNNNNNNNNNNNNNNTTTTTCAGATTTTTCACTTTTATGTCCACAAGCTTCTTAATTCTTGTAATGTACTTGC
scaffold_1	10021740	Thhalv10025512m.g	TCCACGACCTCCTCTTGGGCCTTGATC	TCCACGACCTCCTCTTGGGCCTTGATCCCCACGACCTCCTCTTGGGCCTTGATC	homoz_REF	homoz_REF	het	homoz_ALT	homoz_ALT	homoz_ALT	homoz_ALT	homoz_ALT	homoz_ALT	GCTCCTCCTCTTGGGCCGTGATCTCCACGACCTCCTCTTGGGCCGTGATCTCCACGACCTCCTCTTGGGCCTTGATCTCCACGACCTTCTCTTTCACTGCG
scaffold_1	10086227	n/a	C	CGAAAGAATCTTC	homoz_REF	het	het	het	homoz_ALT	het	homoz_ALT	homoz_ALT	het	GTAATTGGCAGGGACAAAGCTCAGCTACTCTATAGATTTCTCCGAATCTTCACGCAAAAAGATAACCAATTTAACGCCTGGCTTCAATCCAGAAGATCCTC
scaffold_1	10242967	Thhalv10025290m.g	CA	C	homoz_REF	het	homoz_REF	homoz_ALT	homoz_ALT	homoz_ALT	homoz_ALT	homoz_ALT	homoz_ALT	TTGGCAACAACCGTATCGGCTCAGCTTTCCCCATTGCAGAATCTTGATACCACACTTTGATGGCTCCTGATCAAAACATTACAAAATAACAAAATATCTTT
scaffold_1	10243152	Thhalv10025290m.g	CTGAAAATGAAAATGA	CTGAAAATGA	homoz_REF	het	het	homoz_ALT	homoz_ALT	homoz_ALT	homoz_ALT	homoz_ALT	het	TTGATATTATTTCCTTTGTTATTTATGTGGAAACGATGTCCTTGTCTTTTCTGAAAATGAAAATGATCCAACATAAGGAGAAATGGGGAGAGAAAATATCT
scaffold_1	10337465	Thhalv10025552m.g	T	TA	het	het	homoz_REF	homoz_REF	het	homoz_REF	het	het	homoz_REF	AAAGGAAAAAAAGAGTGTATTGTTGTTTCAAAAGTAAAAAAAAAAACCGGTCAGGCATAAGCTTGCATAAAATCTAAGAAACTGACGACAACTAAAAATTT
scaffold_1	10463737	Thhalv10024349m.g	C	CG	het	het	het	het	het	het	het	homoz_ALT	homoz_ALT	TTTCCAAGGCTTCCGCAGAGCAACGAGCTGGTCGGTCTGGGAGAACGGGGCCGGGTAAATGTTTCCGGTTGTACAACGTCAAGGACTTGGAGGCCACCACA
scaffold_1	10703922	Thhalv10025098m.g	GTT	GT	het	homoz_REF	homoz_REF	homoz_ALT	homoz_ALT	homoz_ALT	homoz_ALT	homoz_ALT	homoz_ALT	ATATACTGAGTGTAAGTTTGGTGGTTTTGTATAGCGTCTTTGTGTAGACTGTTAAAGAGAGATCAAATGAGTCTCACAAAACTTGACTGACTTTGATCTTT
scaffold_1	10703953	Thhalv10025098m.g	CTT	CTTT	het	het	homoz_REF	homoz_ALT	homoz_ALT	homoz_ALT	homoz_ALT	homoz_ALT	homoz_ALT	TAGCGTCTTTGTGTAGACTGTTAAAGAGAGATCAAATGAGTCTCACAAAACTTGACTGACTTTGATCTTTCATATATTGATGTTAAGCTAGTTTTTAAGGG
scaffold_1	10711317	n/a	GTTTT	GTTT	homoz_ALT	het	homoz_ALT	homoz_ALT	homoz_ALT	homoz_ALT	homoz_ALT	homoz_ALT	homoz_ALT	AGGTTTAGCAGTAGAATGTGAACTGTAGATAAGTGAGAATTGTGGTCTGGGTTTTGGATTCAATAGGAGCACATCCTGATAATGAAATGTGATTGGTATTG
scaffold_1	10740122	Thhalv10026910m.g	TGGAGGAG	TGGAG	homoz_REF	homoz_REF	homoz_REF	homoz_ALT	homoz_ALT	homoz_ALT	homoz_ALT	homoz_ALT	homoz_ALT	GCCAAACCGGGTTTGAAAAGGCACAACCTTTGGGTTTGGAGAAGAAGCAATGGAGGAGATATGCTCTAGTGAGTGGTGTATCGGTAGGGTTGATGATGGCT
scaffold_1	10928792	Thhalv10024313m.g	CTATTATTATT	CTATTATT	homoz_REF	homoz_REF	homoz_REF	homoz_ALT	het	homoz_ALT	het	het	het	TACACATGAAGAAAGAAAATAATAATAATACTAAGATCCCATTTAGCATCCTATTATTATTTGGAAGTGGAGAGAAGAACGACCTATAATTATTTTTTAGA
scaffold_1	10956688	Thhalv10024263m.g	T	TGCCC	het	homoz_ALT	homoz_ALT	homoz_ALT	homoz_ALT	homoz_ALT	homoz_ALT	homoz_ALT	homoz_ALT	TAATTGTCCAACACAAAGCTATTATAAATTTACACTAACAACCAAATGACTCAACTACCTTAAACTGTCATTCTTCATTCTTTTTTTCTTTTACCTTTGCA
scaffold_1	11297175	Thhalv10024270m.g	TGAAATCCTCTGGGACGA	TGAAATCCTCTGGGACGAAATCCTCTGGGACGA	homoz_REF	het	het	homoz_ALT	homoz_ALT	homoz_ALT	homoz_ALT	homoz_ALT	homoz_ALT	TCGCAAGATGATTTAGAGGAGAAGAAAAGACGTTTACTGGATTCTTACCCTGAAATCCTCTGGGACGATCAGAGTCAGGAAAGTCTCGAGCCAGAAGACGA
scaffold_1	11306197	Thhalv10024352m.g	ACTCCTCCTCCTC	ACTCCTCCTCCTCCTC	homoz_REF	homoz_REF	homoz_REF	homoz_ALT	homoz_ALT	homoz_ALT	het	homoz_ALT	het	TTGATGCCACCCTTCTTCGTTGCTGCTCTTCTCGCCACGTGCTATCATCAACTCCTCCTCCTCACCTACTTGCAGTGTAAAGTCTTCTATTTCCTCCATGT
scaffold_1	11604276	n/a	AT	A	het	het	homoz_ALT	homoz_ALT	homoz_ALT	homoz_ALT	homoz_ALT	homoz_ALT	homoz_ALT	GTAGGAGGACACGGACGAACAAGTTGCAGAGGCCACACGATCTGAATCAGATGCTTAGTGGTTGGTCGTTCGAGCAGTACTAGCTGTAAGGAACCAGCGCT
scaffold_1	11623407	Thhalv10024542m.g	CAA	CAAA	homoz_REF	het	homoz_REF	het	het	homoz_ALT	homoz_ALT	het	homoz_ALT	ACTCCTTTGGCAATTATGTAAGAAGGAAAAGCAAATGCAGATAGAGCCATCAAGAGAAGAATAAGAGTCTTGAAAAAAACTTAGGAAAATGTCAGTAAATC
scaffold_1	11771114	Thhalv10026042m.g	CGCTCATGCTCA	CGCTCATGCTCATGCTCA	homoz_REF	homoz_REF	homoz_REF	homoz_ALT	homoz_ALT	homoz_ALT	homoz_ALT	homoz_ALT	homoz_ALT	TCCGACTCCCATCTCCAGGTCAATATCCTTCCCGCCGGCGCGATCTATGCCGCTCATGCTCACGCTCGCGTATCCGTACGGCTTCTCCATGGCTCAAAGCA
scaffold_1	11852051	Thhalv10024184m.g	TGT	TGTGGT	het	het	het	homoz_ALT	homoz_ALT	homoz_ALT	homoz_ALT	homoz_ALT	homoz_ALT	CGTTTGATTGTTGACCCCAACATTGCAGACTATATAACAGCCAAGAATAATGTTCTGTCTTACAAGGATATGAGTCATACTAACTCGTATGGTCTCATCAG
scaffold_1	11854950	Thhalv10024184m.g	GTT	GTTGCTCTT	het	het	het	homoz_ALT	homoz_ALT	homoz_ALT	homoz_ALT	homoz_ALT	homoz_ALT	CGCATCACATCTGGCCTTCTCTCACTAACGACCAATGGATAAAGGTGGAGGTTAAAGACCTCATTCTTTCTGACTACGCCAAGAAGAATAACGTGAACACC
scaffold_1	12291794	Thhalv10024764m.g	C	CG	het	homoz_ALT	het	homoz_ALT	het	homoz_ALT	homoz_ALT	homoz_ALT	homoz_ALT	GCTTTGTAACATGAGTTTGCCTCCATTGTGTGGTATTATTATGATGAGAACAGATCATAGCAGACTTTGCATTCTTACCATTTGGTGGAGGACCAAGGAAA
scaffold_1	13119102	Thhalv10026543m.g	CCGA	CCGATACGA	homoz_REF	homoz_REF	homoz_REF	homoz_ALT	homoz_ALT	homoz_ALT	homoz_ALT	homoz_ALT	homoz_ALT	AAAACAGGATACACATTGTTCACCATAAGAAACTAATAATACGCTGTAATCCGAAAAGCAAGAAAAAGGGCGTGAGAAAAACGAATTTTCCTCAGAACCTG
scaffold_1	13171761	Thhalv10024461m.g	GG	GGAGCTAG	homoz_REF	homoz_REF	homoz_REF	homoz_ALT	homoz_ALT	homoz_ALT	homoz_ALT	homoz_ALT	homoz_ALT	AAGTATGAGACGATCCATGGTCAAAACCAGGACAATGCAGCTGATGTGTTGGCTATAAAGAGGGAAATGCCTGCTGAGCTTTTACGTGCGAGTCTGCGTCA
scaffold_1	13283573	Thhalv10024868m.g and/or Thhalv10026483m.g	CAAAA	CAAAAA	homoz_REF	homoz_REF	homoz_REF	homoz_ALT	het	homoz_ALT	homoz_ALT	homoz_ALT	het	TTAAACTTCCATTTGTAACATTTCAAGTCTCAAAAAGCAAAGAATCCATACAAAACGACGCCGTATTACACTAAAAACGAAACCTTTCTTTCTTCTTCTCT
scaffold_1	13283610	Thhalv10024868m.g and/or Thhalv10026483m.g	CTTT	CTT	homoz_REF	homoz_REF	homoz_REF	homoz_ALT	homoz_ALT	homoz_ALT	homoz_ALT	homoz_ALT	homoz_ALT	CAAAGAATCCATACAAAACGACGCCGTATTACACTAAAAACGAAACCTTTCTTTCTTCTTCTCTAAAATCAGTCGTTGGCTGTTGCGAGTTGGAGAGACAA
scaffold_1	13343753	Thhalv10024203m.g	T	TC	het	homoz_ALT	homoz_ALT	homoz_ALT	homoz_ALT	homoz_ALT	homoz_ALT	homoz_ALT	homoz_ALT	CTTCAGATTTTGATTCAAGCTCTCCAAAAGAGTGCATTGTTCCTCCACAGTTTTACCTTTGCAGCTCCAACAAGAACTTCACTGCTCAGCCTTTTGGCATT
scaffold_1	13485943	Thhalv10025125m.g	GAA	GAAAA	homoz_ALT	homoz_ALT	homoz_REF	homoz_ALT	homoz_ALT	homoz_ALT	homoz_ALT	homoz_ALT	homoz_ALT	TCCAAAAAAATTGAATTGGCAAAGTAATCAACACTCTGATCTCCATTAAAGAAGCTTGAAGCAGCTCTTCAAATTCCTTCGTTGTTTTATTTCGATTCTAT
scaffold_1	13581918	n/a	cgaga	cga	homoz_ALT	homoz_ALT	het	homoz_ALT	homoz_ALT	homoz_ALT	homoz_ALT	homoz_ALT	homoz_ALT	cgcttagctttgtttgaacggagaattgacttgttccttacttcgtcgagcgagaaatcagattagatctataatcaatgccttttccgatgaagatccag
scaffold_1	13950640	n/a	CAA	CAAA	homoz_REF	homoz_REF	het	homoz_ALT	het	homoz_ALT	homoz_ALT	homoz_ALT	homoz_ALT	AAGGCTATCTCCATTTTCCAAATAATGTATTATTGTTGTTGTTATTGTAACAATTGTTATGATTAGTAACTTCAAAATTGTGAAATGAGGTTTTGTCAAAT
scaffold_1	14227093	Thhalv10025130m.g	TAA	TA	homoz_REF	homoz_REF	het	homoz_ALT	homoz_ALT	homoz_ALT	homoz_ALT	homoz_ALT	homoz_ALT	CATTGTTTCTTACCCTTGGTACAAGATGAGAGAGAGAGAAAGAGAGCATCTAATCTGTCTCTCCCAATGTCTCATTGTCTGTGTTTAAGAGAAATTGTTCA
scaffold_1	14243184	Thhalv10026537m.g	ACGGTATAGGCAT	A	het	homoz_ALT	homoz_ALT	homoz_ALT	homoz_ALT	homoz_ALT	homoz_ALT	homoz_ALT	homoz_ALT	GACCTTCATAGGAGGTGGAAAGGGCTTTGGAGGCGGTTTTGGTGGTGGACACGGTATAGGCATTGGCGGAGGTTTTGGCAAAGGCGGTAGTTTTGGCGGTG
scaffold_1	15487660	Thhalv10024750m.g	GT	GTTT	homoz_REF	homoz_REF	homoz_REF	homoz_ALT	homoz_ALT	homoz_ALT	homoz_ALT	homoz_ALT	het	ATATCAATAAATTGAGATGCGGAAAACAGTTTCCCCTTTTTCATTTTTCTGTATGATTTGTTTAAAGAGTACAACGTTGAACAAAACACACAAAAATAAAA
scaffold_1	15522152	Thhalv10026889m.g	TAA	TA	homoz_REF	homoz_REF	het	homoz_ALT	het	het	homoz_ALT	homoz_ALT	homoz_ALT	CATGATAACCAATGTGTGTTTCATATGACATTGCACTCCAACCAGCAAAGTAATCTGATGGCAAAATTCCAGTGAAGCGATTTTTCGAAATGTCAAAGATT
scaffold_1	15522683	Thhalv10026889m.g	T	TTTG	homoz_REF	het	homoz_REF	het	het	homoz_ALT	homoz_ALT	homoz_ALT	homoz_ALT	AAAGGAACCTTGTAAAGTTTGGTAACAAAGGAAACGGATCCTGGAACGTGTAACTTATATCAAGCATATACAGGTATAATGCACTTCTTTGAATAACATCC
scaffold_1	15662708	Thhalv10026954m.g	CA	CAA	homoz_REF	homoz_REF	homoz_REF	homoz_ALT	het	homoz_ALT	homoz_REF	het	het	CAATTTGTCTTATTTAGACATTTCTGCCAACCAAATTGAAGGTCAAGTACCAGAGTGGTTATGGAGGCTGCCATTCTTGCGGTATCTCAACATTTCTCAGA
scaffold_1	15851032	Thhalv10025497m.g	CAA	CAAAA	homoz_REF	het	homoz_REF	het	homoz_ALT	homoz_ALT	het	homoz_ALT	homoz_ALT	TTGAGACCTATGTGTCATTCTATGCCACCGCATTTGAACTTATGCCGAGACAATCGTGTTTTTACAAGATACAGATCAAACTTCAAACTGATATACAGAAG
scaffold_1	16612321	Thhalv10024569m.g	TAAA	TAAAA	het	homoz_ALT	homoz_ALT	homoz_ALT	homoz_ALT	homoz_ALT	homoz_REF	homoz_ALT	homoz_ALT	GTGTATCAATATGTAATTATCTGAGAGCGGGTGACTCATTCCTGTAAATGTAAACATAGACACGATATCGAAAGAGGACAAGAAAGGTTGGAAATTATCAA
scaffold_1	17626267	Thhalv10026668m.g	CT	CTGAT	het	homoz_REF	het	homoz_ALT	homoz_ALT	homoz_ALT	homoz_ALT	homoz_ALT	homoz_ALT	CTTTGTACATCTTAAAATAGCTGCCTGGAGAACGAATTGCACTCGCTCCACTCATGTTGCCCTGTAGAAATAATTGAGTTTATTTCCTCGCTTGTTTTTTC
scaffold_1	18324725	n/a	a	aT	homoz_REF	homoz_REF	het	het	homoz_ALT	het	het	het	het	tatctcttgcggagataaaacttcatgtctctccaataggtgatttggctaagttgtgtcttcttctctcagctacttctctatcccaccacgtcaaagca
scaffold_1	18469837	n/a	atttt	att	het	het	het	homoz_ALT	homoz_ALT	homoz_ALT	homoz_ALT	homoz_ALT	homoz_ALT	tacttatcttctctgaaggttcggcttcatccgttcaaaacattcttcaaattttaagggagtttgaagcggtctctggCCTGGGTCTTAGCATCTCAAAG
scaffold_1	21714890	n/a	agatgatgatg	aGATgatgatgatg	homoz_REF	het	het	homoz_ALT	homoz_ALT	homoz_ALT	het	het	het	aatgatgatgaagacgaagacagtgctgactccaccgatgatggtgacaaagatgatgatgttgagtcgaatgatgagactgagagcaatgacgatgtaga
scaffold_10	1559248	Thhalv10017203m.g	ATCCATCTT	AT	homoz_REF	homoz_REF	homoz_REF	homoz_REF	homoz_ALT	homoz_ALT	homoz_REF	homoz_REF	homoz_REF	AGTTGTGTTTCTTCACTGACCCATACGACTACAATGGGTTTTGTCCATTTATCCATCTTTGCTTCGAACAACAATGGGATATCAACAACTATAACTTTAGC
scaffold_10	1877289	n/a	TAA	TAAA	homoz_ALT	het	het	homoz_ALT	homoz_ALT	homoz_ALT	homoz_ALT	homoz_ALT	homoz_ALT	TTGAGCTATGAACAACGAATCATTAATACAGAAAGAGCCCCCTAAATCAGTAATCTATGAGTCCAGATCAGCTATATATGATCGAGTATACTCAAGCTCAA
scaffold_10	2255417	n/a	ATTTTTT	ATTTTTTT	het	het	homoz_REF	het	het	het	het	het	het	ATTTGTATATGATCTATTCGAAGCTGCCACCGGTATGAGAATGATGCATAATTTTTTCGTATTGGAGGAATAGCGGCTGATTTACCTTATGGTTGGATAGA
scaffold_10	2337395	Thhalv10017988m.g	TCCC	TCCCC	het	homoz_REF	homoz_REF	het	homoz_REF	homoz_REF	het	homoz_REF	het	ggtggtgccactggtgctggtggtgctggtggtgctagtggtggtATCGGTCCCATTGGTGTTATTGCTGGAGAATGTCGTGGTGGTGTAGGTAATTGTCG
scaffold_10	2353067	n/a	tccc	tCccc	het	het	het	het	het	het	homoz_REF	het	het	Agtggtgatggtggtgccactggtgctggtggtgccagtggtgctggtggtcccagtggtgctggtggttttgggggtcctagtggtgctggtggtgatgg
scaffold_10	2353148	n/a	taaaa	tAaaaa	het	het	homoz_REF	het	het	het	het	het	het	agtggtgctggtggtgatggtggtgctagtggtgctggtgggtctggtggtaaaagtggtgatggtCGTAATGTCGGTCCTGGAGGTGGTGCCATTGGTGT
scaffold_10	2881583	Thhalv10017255m.g	Caagaaaagaaaagaaaagaaaag	Caagaaaagaaaagaaaag	homoz_REF	het	het	homoz_ALT	homoz_ALT	homoz_ALT	homoz_ALT	homoz_ALT	homoz_ALT	AATATTGGAATTTAGGAAACTTCGTGTTACCTTCTTAGTTAGAAAGGGGCCaagaaaagaaaagaaaagaaaagGATAGGGTCATAAAGGATTAATTTCTT
scaffold_10	2975499	Thhalv10016162m.g	ATGAGTCTAG	A	homoz_REF	homoz_REF	homoz_REF	homoz_ALT	homoz_ALT	homoz_ALT	homoz_ALT	homoz_ALT	homoz_ALT	TGGAAGTGGAACATCCAGTTCTGTGCAGCAGGCGTCTAATAATACAGTAGATGAGTCTAGGGATTCTAGTGGCGATTCACCATGGTACTATCTACGGAAAG
scaffold_10	2997502	Thhalv10016236m.g	T	TAAAGAG	homoz_ALT	het	homoz_ALT	homoz_ALT	homoz_ALT	homoz_ALT	homoz_ALT	homoz_ALT	homoz_ALT	AAAAATAGTTAAAAAGTGTGTTATTGTGTTGCTTACACCACGGATAAAATTCCGACGGAATCAGAGTAATATCTACTGATATAAAATCACAATAGTTAAAA
scaffold_10	3706735	Thhalv10017369m.g	Cacaacaacaacaacaacaac	Cacaacaacaacaac	homoz_REF	homoz_REF	het	homoz_ALT	homoz_ALT	homoz_ALT	homoz_ALT	homoz_ALT	homoz_ALT	GCCTAAGAAGACTGTACAGACAAAGTCAAATCAATCCCTACAATATTCATCacaacaacaacaacaacaacTCATGTCAGAGTTTGGAATTGATCTCAGAT
scaffold_10	4001266	n/a	atttggtttggtttggtttg	atttggtttggtttg	homoz_REF	het	het	homoz_ALT	homoz_ALT	homoz_ALT	homoz_ALT	homoz_ALT	homoz_ALT	AAAGTGGAGTAATGATGTCGTCTGGGAGATATCTTTGTTTGTAAggtttgatttggtttggtttggtttgcttttggtttggtttgcttttggtttggttt
scaffold_10	4109834	Thhalv10016661m.g	cgccaacacctg	cGCCAACACCTGGACCAGCACCACCgccaacacctg	het	homoz_ALT	homoz_ALT	homoz_ALT	homoz_ALT	homoz_ALT	homoz_ALT	homoz_ALT	homoz_ALT	ACCACCAAGAGCCGGaccagcaccaccaccaacacctgaaccagcaccaccgccaacacctgtaccggcaccaccaccaacacctgaaccggcactaccac
scaffold_10	4169381	Thhalv10017370m.g	GA	GAAA	homoz_REF	homoz_REF	homoz_REF	homoz_ALT	het	homoz_ALT	homoz_ALT	homoz_ALT	homoz_ALT	ACCTAAATTTTCATTTCAGCCTTTTCGTTTTCCCGAGTAAATCAGCGAGAGAGAGAGAAATTTCACGATGGCACCAAAGGCAGGAAAGAAACCAGCAGAGA
scaffold_10	4310706	n/a	GA	GAAA	homoz_REF	het	homoz_REF	homoz_ALT	homoz_ALT	homoz_ALT	homoz_ALT	homoz_ALT	het	TTAACAGTAATACATTCTTGAAACAAACAGACCACAAGACACTCCAACACGATATCAAATCCCATAAGCTGAGTTTTTTCATCATTCAGCATTGTACATAG
scaffold_10	4310824	n/a	CTTTTT	CTTTT	het	het	homoz_REF	homoz_ALT	homoz_ALT	homoz_ALT	homoz_ALT	homoz_ALT	homoz_ALT	AATGGAGAGTGAAAATGGCAAATGAAGCAAATTAAAAAACCGGTCTTTTACTTTTTCAGTCTTTCCTGTGATGGCGTTTCCTGCTCTTCTTCTCAGACCGC
scaffold_10	4310964	n/a	TCTACTAC	TCTAC	homoz_REF	homoz_REF	homoz_REF	homoz_ALT	homoz_ALT	homoz_ALT	homoz_ALT	homoz_ALT	homoz_ALT	GAAACATCAGAGTCAGAAGAAGCTGCAACTTTGTTCCTCCGCTTCTGTCTTCTACTACCACTTGCATCATCCTCAGAGGAATCTGAATCAGATGAGTCAGA
scaffold_10	4311098	n/a	aatcatcatcatcatcatcatc	aatcatcatcatcatcatc	homoz_REF	homoz_REF	homoz_REF	homoz_ALT	homoz_ALT	homoz_ALT	homoz_ALT	homoz_ALT	homoz_ALT	ctttctactctttctcttcactcgtcttcggtcatcagaagactcatcagaatcatcatcatcatcatcatctctcttcctccctctcctctcctttcttc
scaffold_10	4311261	n/a	TTCATCATCATC	TTCATCATCATCATC	homoz_REF	homoz_REF	homoz_REF	homoz_ALT	homoz_ALT	homoz_ALT	homoz_ALT	homoz_ALT	homoz_ALT	cgcttcttcgacctccgtcttctcttcctcTCCCCTGAATCAGAATCAGATTCATCATCATCGGAAACACGcttcttcttctccttcttcttcttattcct
scaffold_10	4311344	n/a	TC	TCCCC	homoz_REF	homoz_REF	homoz_REF	homoz_ALT	homoz_ALT	homoz_ALT	homoz_ALT	homoz_ALT	homoz_ALT	cttcttcttcttattcctcAGAGAAGAAGAACTCGTCGTCTTCTTTACACTCTTCTTCCCATACCTCTCAGCTATAATCTTCTCCATCTCAGAATCAACAT
scaffold_10	4330916	Thhalv10017116m.g	GAAAA	GAAA	homoz_ALT	homoz_REF	homoz_ALT	homoz_ALT	homoz_ALT	homoz_ALT	homoz_ALT	homoz_ALT	homoz_ALT	CCACTTTCACACTCCCCAACGAACACGTTACAAAAAAACCATCAGAGGTAGAAAACTGGAATTTTTAGTGGTCTTGGAAACATGAAAAATAATAATATATA
scaffold_10	4553985	Thhalv10016365m.g	gaag	gAAGGAAaag	het	homoz_ALT	homoz_ALT	homoz_ALT	homoz_ALT	homoz_ALT	homoz_ALT	homoz_ALT	homoz_ALT	TGTGATCCACCAACAGTGTTAGAGGATAAGAAGAGAGGAGAGATAaagaagaagaagaacaagaacaagaagaGTAGTAGTGGCCACGTGGTTGATTTCCG
scaffold_10	4558681	Thhalv10016261m.g	ACTCTCTCT	ACTCTCTCTCT	homoz_REF	homoz_REF	het	homoz_ALT	homoz_ALT	homoz_ALT	homoz_ALT	homoz_ALT	homoz_ALT	AATTGTGTTATCGCCTTCTTAATTAAATTTACAATTGTAACATTCAAGTCACTCTCTCTTACGTCGGAACAACCTGCGGCTCAAGCGGCGGAGGAGCTCCT
scaffold_10	4616760	Thhalv10016194m.g	CCATCATC	CCATC	homoz_REF	het	het	homoz_ALT	homoz_ALT	homoz_ALT	het	het	het	TCTCATCATATGCGTCATTCCATTTGATAGTAACCATACATACCCTTCCTCCATCATCTGGATCTCTCTAGCTTTCTGCAAAACTCGGAATCCGAGACTTG
scaffold_10	4681998	Thhalv10016250m.g	AGGTCACGGTCACGGTCACGGTCAC	AGGTCACGGTCACGGTCAC	homoz_REF	homoz_REF	homoz_ALT	homoz_ALT	homoz_ALT	homoz_ALT	homoz_ALT	homoz_ALT	homoz_ALT	CACCGATAGCTAGGCGGCGCAGGTCTCCATCTCCAGTGTATAGGCGTAACAGGTCACGGTCACGGTCACGGTCACAACCGGCTAAGCGGGAAAGGTCTTGC
scaffold_10	4683646	Thhalv10016250m.g	AATCCTATTATCCT	AATCCT	homoz_REF	homoz_REF	homoz_ALT	homoz_ALT	homoz_ALT	homoz_ALT	homoz_ALT	homoz_ALT	homoz_ALT	CGAAACAAAGCACTCGAGTCATTGAAAGCAAAGAAGGGAATCAGCCACTAAATCCTATTATCCTGTTATTGAGTATCCAGCGTCATTTGAACATCGTTTTT
scaffold_10	4683743	Thhalv10016250m.g	CTTT	CTT	het	homoz_ALT	homoz_ALT	homoz_ALT	homoz_ALT	homoz_ALT	homoz_ALT	homoz_ALT	homoz_ALT	TTTTATAAGATACATTGCCTTGCTATATTATCTTTTATGTGGTGGTTTTTCTTTCATGTTCCAAACTTTCTTATGTTTTCTGTTTGTTGGTGGCAGCAAAA
scaffold_10	4683789	Thhalv10016250m.g	CAAAA	CAAAAA	het	het	het	homoz_ALT	homoz_ALT	homoz_ALT	het	homoz_ALT	het	TTTTCTTTCATGTTCCAAACTTTCTTATGTTTTCTGTTTGTTGGTGGCAGCAAAATTGGACAAGTGACAATTACTCTGCTATTCTTGAGTGCAGACTTTAT
scaffold_10	4912485	Thhalv10016370m.g	ATTT	ATTTT	het	homoz_ALT	homoz_ALT	homoz_ALT	homoz_ALT	homoz_ALT	homoz_ALT	homoz_ALT	homoz_ALT	TCAGTAATAAAGACAAGCTAAGTTAATGTTTTTCAATACTTTTATCTATGATTTGGCTGGTGAATTGACATGCAAAAGCACCAGGGGTGCTTGAACCAGGA
scaffold_10	4915704	Thhalv10017013m.g	GGAAGAAGAAGAAGAAGA	GGAAGAAGAAGAAGAAGAAGA	homoz_REF	homoz_ALT	homoz_ALT	homoz_ALT	homoz_ALT	homoz_ALT	homoz_ALT	homoz_ALT	homoz_ALT	CAACCATCTCAGCTCTAAATTTGTCAAGGGGTTACGTCTAGTGGTGATGAGGAAGAAGAAGAAGAAGAGATCTCCACCATCGAAGGCTTCTTCCACCGGTA
scaffold_10	4985797	Thhalv10017971m.g	GTA	GTATA	homoz_REF	homoz_ALT	het	homoz_ALT	homoz_ALT	homoz_ALT	homoz_ALT	homoz_ALT	homoz_ALT	GTTAGAAGAGAAACCATACACTTGGTACTACTCAGTCTGTGGAAGCCTATGTACGATGTTATTGAGAGAAATATCCCTCTAGTGAGAAATATAATTATGGG
scaffold_10	5086215	Thhalv10016786m.g	GGAGAGAGAGAGA	GGAGAGAGAGAGAGA	homoz_REF	homoz_REF	homoz_REF	homoz_ALT	homoz_ALT	homoz_ALT	homoz_ALT	het	het	CCTTTCGCATTGCTGCGCTGGTCCATAGCAACAACCATCGCCGGAGAAAAGGAGAGAGAGAGATTTGGAGAAATTTCTCTCTCTAATCTCAAAAATGTGTG
scaffold_10	5244844	n/a	CAGAAGAATAGAAGA	CAGAAGA	het	homoz_ALT	homoz_ALT	homoz_ALT	homoz_ALT	homoz_ALT	homoz_ALT	homoz_ALT	homoz_ALT	GAAGAAACTTACAGAAGAAGAAAGCTTGCTTACCTAAGAGTGAAAGGGAGCAGAAGAATAGAAGATGGCTGGAGAACTAAGCCGACGAAGACGTGACGGAA
scaffold_10	5285396	Thhalv10016166m.g	CA	CAAA	het	het	homoz_REF	homoz_ALT	homoz_ALT	homoz_ALT	het	homoz_ALT	het	ACGGTCTTCAAAAGGCAGATGCAGATAAAAGAGACACAAAAACAAACACACATTTGCTCTCACAAAGAGTTTCAGCTTCTTCTTCTTCTCTGTTTTTTTTT
scaffold_10	5369499	Thhalv10017864m.g	T	TG	homoz_REF	homoz_REF	homoz_REF	homoz_ALT	homoz_ALT	homoz_ALT	het	het	homoz_ALT	GCCTTTCGCGGGACGATTCTAAAATGGAAAACGCGTGCTGATATAATACTTATATCCGCATTGCTTTCGATAAACTCCATGACACCTCCACAGTCGCGCAC
scaffold_10	5418371	Thhalv10016373m.g	AC	A	homoz_ALT	homoz_ALT	het	homoz_ALT	homoz_ALT	homoz_ALT	homoz_ALT	homoz_ALT	homoz_ALT	ATAAAATACTATTGTTCCTTCACCAAGTAATAAGAGAAATGAGTAACTAAACAAAATCTAGAATCTATATTATTTATAAGGGACCAGAAAAACCTTGCTTA
scaffold_10	5699475	Thhalv10016764m.g	TAATGCGA	TA	homoz_REF	homoz_REF	homoz_REF	homoz_ALT	homoz_ALT	homoz_ALT	homoz_ALT	homoz_ALT	homoz_ALT	CCCGAGTTCACCAAGAGACCATCAGGATCAACGTCAATATCTTCCTCTGCTAATGCGAGACGAGTGTTTAATCCTTCTTCTGTTGTTAGTGAAACACATGA
scaffold_10	5766829	Thhalv10016516m.g	CCATCATCATCAT	CCATCATCATCATCAT	homoz_REF	homoz_ALT	het	homoz_ALT	homoz_ALT	homoz_ALT	homoz_ALT	homoz_ALT	homoz_ALT	CTTGAAGCTCAAGCTCCAGTTCAGCCATCCTACGGATCAATGCCTCGTCACCATCATCATCATTGGCAGAGGAATGATCATGAACCGATTTAGAATCAGAA
scaffold_10	5809899	Thhalv10016264m.g	CTGTTGTT	CTGTTGTTGTT	homoz_REF	homoz_REF	homoz_REF	homoz_ALT	homoz_ALT	homoz_ALT	het	homoz_ALT	homoz_ALT	AAGATTCAGGTTGATGGAAAATCTGTGGTAGATGAGGAAGCTTCTGATCTCTGTTGTTCTTTGGAGTTCGAGAGCTACTGGATTAGTATCTATGATGGGTT
scaffold_10	5889881	n/a	ACTCTC	ACTC	homoz_ALT	het	homoz_ALT	homoz_ALT	homoz_ALT	homoz_ALT	homoz_ALT	homoz_ALT	homoz_ALT	CCAATTTCTGATAGCTGCAAGTTAACAATTTCTGTTGTTAGGCTATCAATACTCTCACACATTTGCTCTGTTGTTTTGGTTGAGCTCGGTTCGTAATTTAG
scaffold_10	5894400	Thhalv10016152m.g	AT	ATTAGACT	homoz_REF	het	het	het	homoz_ALT	het	homoz_ALT	homoz_ALT	homoz_ALT	GGGTTGATTGTCGCCATGTACTTATCAAGTAACTGTTGTGCTTGCTGAGAATGCGAATTTCCTACATGCTCCCTGATTATTTGAGCAGCTTCTAGTTGACT
scaffold_10	6169970	Thhalv10016438m.g	CGTGT	CT	homoz_REF	homoz_REF	homoz_REF	homoz_ALT	het	het	homoz_ALT	het	het	CTCAAGCATATCTGAGGTACTAATCCACAAACACCAGAACCCATGCTGCTCGTGTTTTTTCCCACTTCCTCTTGTTGGAATCGATATGGATTCTGCTCGGC
scaffold_10	6258600	Thhalv10016834m.g	TCAATCACAATCACAATCACAA	TCAATCACAATCACAA	homoz_REF	homoz_REF	het	het	het	homoz_ALT	het	het	het	AATGAAAATAATGTAACAAATATATGGAGAAATTAATTACATTGAAACTCTCAATCACAATCACAATCACAAGAATCCCACAAATTATTCATAAAATGGTA
scaffold_10	6362948	n/a	ttctctctctctctct	tTCTCtctctctctctctct	homoz_REF	homoz_REF	het	homoz_ALT	homoz_ALT	homoz_ALT	homoz_ALT	homoz_ALT	homoz_ALT	ATCAATGTCTTCTGACATAAGCTAAACTCTCTTTCTTACAAtccctctctttctctctctctctctGCTTCCTTTTCTACTGACTTCTTCTTCTTTTGCTT
scaffold_10	6394947	Thhalv10016982m.g	G	GTT	homoz_REF	homoz_REF	homoz_REF	homoz_ALT	homoz_ALT	homoz_ALT	homoz_ALT	homoz_ALT	homoz_ALT	AGAAATTATTCTAATTACATAGAATAGATCCCTTTTTTTTCTTTTTGTTTGCTCTCCCGCAGCAGTTCAACGAACAATAGCCATACGACGTCGTTGAGATT
scaffold_10	6496749	Thhalv10017221m.g	ATCTTACT	AT	homoz_ALT	het	het	homoz_ALT	homoz_ALT	homoz_ALT	homoz_ALT	homoz_ALT	homoz_ALT	CACTATCTTGAAGAGATACTCCTCTCCTCCTTCGTCATCGGACGACATCGATCTTACTGGTTTCTTAGAGAGAGAAAGCTGCGACTTGTTTTAGATAGAGA
scaffold_10	6554085	Thhalv10016361m.g	GAAAA	GAAAAA	homoz_REF	homoz_REF	homoz_REF	homoz_ALT	homoz_ALT	homoz_ALT	het	homoz_ALT	homoz_ALT	TGGGCGATAAAAAAGTAATCTTGGTTTAGCTAATTTTTGTTGATAACGACGAAAACTGGAGTAATAGTATGACTATAATGGAGGAGAAGCAGAATAGTCCG
scaffold_10	6556318	Thhalv10016361m.g	TGG	TG	homoz_REF	het	het	homoz_ALT	homoz_ALT	homoz_ALT	homoz_ALT	homoz_ALT	homoz_ALT	TGCACTATGAACAGCAGGGTCTCCTCATGTAAGATTAACCAATATATACTTGGTATTGTACCTGTAAACCAATGCTATTCGATATTTTTCGAGTTTTTCGA
scaffold_10	6580292	Thhalv10016374m.g	TATC	T	homoz_REF	homoz_REF	homoz_REF	homoz_ALT	homoz_ALT	homoz_ALT	homoz_ALT	homoz_ALT	homoz_ALT	ATCATCGAAACAGAGCTCGGAGTCAACGGTCAACTCTCTTCGTCCACTGGTATCGTCAACCCGTGCGGTCGCGGAGGAGTTTTCTGCGAGAGAAGACTCTC
scaffold_10	6580927	Thhalv10016374m.g	cgaagaagaagaagaagaacaagaagaagaa	cGAAgaagaagaagaagaagaacaagaagaagaa	homoz_REF	homoz_REF	homoz_REF	homoz_ALT	homoz_ALT	homoz_ALT	het	het	het	CACCACATCGAAAGCAACAGGGGACACTCCAAAACCGGagaaaaagcagacgaagaagaagaagaagaacaagaagaagaaAGTAGCGGCATGGATCTTAG
scaffold_10	6667549	Thhalv10017278m.g	CAA	CA	homoz_REF	homoz_REF	homoz_REF	het	het	homoz_ALT	homoz_ALT	het	het	ATTAAAATAATTATGGTATAATATATATGGTAAATGTATAAAAGTTACAACAACATAAGAAGAAGAGAAATTCATAGAGCATCACATCAAATTATACATGT
scaffold_10	6928599	n/a	caa	ca	homoz_ALT	homoz_ALT	het	homoz_ALT	homoz_ALT	het	homoz_ALT	homoz_ALT	homoz_ALT	gccgaatcctcttccgccgccaaatcctcctcctcctccagcaccaccaccaatatcctcctccggctcccaccaccataatcctcctccaccaccCAAAC
scaffold_10	6998271	Thhalv10016215m.g	CA	CAA	het	het	homoz_ALT	homoz_ALT	homoz_ALT	homoz_ALT	homoz_ALT	homoz_ALT	homoz_ALT	TTTCAAGTAGAGATTGAATACAACCATGAGGAATATCAAACCCAACTGTTCATCTCTGAAAGATAAAGATCAACGTAAAAAGCTTGTGATGAGGTATGTTC
scaffold_10	7037328	Thhalv10016948m.g	aatatatatatata	aATatatatatatata	homoz_REF	homoz_REF	het	homoz_ALT	homoz_ALT	homoz_ALT	homoz_ALT	homoz_ALT	homoz_ALT	CTTGCATGTTTGTATCATGCATTATATCTAAACACACGTCACGGTATTCaaatatatatatataataataCAGGTAGATAAGTTCATCAGGAGGTATATAT
scaffold_10	7077714	Thhalv10016348m.g	GAGAAGAA	GAGAA	het	homoz_ALT	het	homoz_ALT	homoz_ALT	homoz_ALT	homoz_ALT	homoz_ALT	homoz_ALT	AGTTGCGGATGCTCGGAGATGATCCGAGCACAAGAAATGCATGGCCACTGGAGAAGAACCACAGTGGTTTCAACTCCAATTCTTTGAGCATGAGAGGAGGA
scaffold_10	7081369	Thhalv10016348m.g	ATTT	ATTTT	homoz_ALT	homoz_ALT	homoz_ALT	homoz_ALT	homoz_ALT	homoz_ALT	homoz_ALT	het	homoz_ALT	AGCCAAGGAACCATCAAAGTCCTGGTACTCGCTGCGTGATTGTAATAAATATTTCAAATAAGGTTAAAGGTTTCTGAAACCAAAAAAACCAAGAAATTCCC
scaffold_10	7177371	Thhalv10016622m.g	TAAAAAA	TAAAA	homoz_REF	homoz_REF	het	homoz_ALT	homoz_ALT	homoz_ALT	homoz_ALT	homoz_ALT	homoz_ALT	AATACAAATAAGCTTCAAAGATTATCCCCCTTCACGTTTAAAAAATATACTAAAAAACACATGACCTGGTCAAGAAGAGCAACAAGACTCAGGCAAACATT
scaffold_10	7258035	Thhalv10016279m.g	AGGG	AGG	homoz_REF	het	homoz_ALT	homoz_ALT	homoz_ALT	homoz_ALT	homoz_ALT	homoz_ALT	homoz_ALT	TCAAGTATCCGCAGCTCTGGAAATCCCAAAGGTCCTTGAGGAGGAGATACAGGGACCATAAAATGTGTTTGAATGGAGGGTAAGGACTTGCAAATCCGGCA
scaffold_10	7309336	Thhalv10017178m.g	G	GT	het	het	homoz_REF	het	homoz_REF	homoz_REF	het	het	homoz_REF	ATTCTTCTTAATCTTGTTTCCGAGAATTGGCCTTCGCTTTATTCTTTTTAGCACAGTATTCAAATAAACTTCCATCAAAGCAACCTCTCACAGCTTCTTTA
scaffold_10	7333326	Thhalv10017201m.g	catgatgatgatgatgatgatgatgatg	catgatgatgatgatgatgatgatg	homoz_ALT	homoz_ALT	het	homoz_ALT	homoz_ALT	homoz_ALT	homoz_ALT	homoz_ALT	homoz_ALT	CCGTATCGAATCAAAGGAAAGGCTAGTATTATAGtgatgataatgtatgtcatgatgatgatgatgatgatgatgatgCCAGGCGAAGGGTCTTTGTTCAC
scaffold_10	7787335	n/a	ATCTCTCTCTCTCTCTC	ATCTCTCTCTCTCTC	homoz_ALT	het	het	homoz_ALT	homoz_ALT	homoz_ALT	homoz_ALT	homoz_ALT	homoz_ALT	GATCACTCCGGCTATTGCTATCAACGCGCTCGTTAATGCCGCCATTTGAGATCTCTCTCTCTCTCTCGTGGCTCAGACTCGCAATTTCTCTGGGACTGTAT
scaffold_10	7798116	Thhalv10016991m.g	CCTTCTTCTTCTTCTTCTTC	CCTTCTTCTTCTTCTTCTTCTTC	het	homoz_ALT	het	homoz_ALT	homoz_ALT	homoz_ALT	homoz_ALT	homoz_ALT	homoz_ALT	ACTCTCCAATCACGACACAAAGTAGTGCCACGTGGCAATAACCCACCTCACCTTCTTCTTCTTCTTCTTCCTCAGACCACCCAAGGACACATCATCTCTCT
scaffold_10	7853856	Thhalv10016130m.g	CACT	C	homoz_ALT	het	homoz_ALT	homoz_ALT	homoz_ALT	homoz_ALT	homoz_ALT	homoz_ALT	homoz_ALT	GACTTTGATCTTATACCGCTAGAAACAGAGGAGGGAGAAGAAACTTTAGACACTGTCCTCCCACTTGTGAGGGTAGAATGCGCTCTTCCACTGCTAGTCCT
scaffold_10	7899062	Thhalv10016395m.g	gcatcatcctcatcatcctcatcatc	gcatcatcctcatcatc	homoz_REF	het	het	homoz_ALT	het	homoz_ALT	homoz_ALT	homoz_ALT	het	CAGCCTCGTCCTCTTCATCACTCTCCTCATCCCCGTTCACAATTATCtcagcatcatcctcatcatcctcatcatcatcttcgtcatAGGTCGCTTTCACC
scaffold_10	8212626	Thhalv10016420m.g	AACGT	AACGTCGACGT	homoz_REF	het	homoz_ALT	homoz_ALT	homoz_ALT	homoz_ALT	homoz_ALT	homoz_ALT	homoz_ALT	ATAAGGATTCAGGGGGAGTTAGAGAGTGGTGCTTGTGGTGGTGATGATGAAACGTTTTCGACGGTTTGCTCGTGTTGCGGGTCGGTGCATAAGTTTGATAG
scaffold_10	8305481	Thhalv10016905m.g	GAAAAAA	GAAAAAAA	homoz_REF	homoz_REF	homoz_REF	het	homoz_REF	het	homoz_ALT	het	het	ACCCTTTCTTTTTTTATTTATAGACTTCTTTTTGACTGGGGAGAAAGAGTGAAAAAAGGCATATTCACTCGCTCGCTCGCCAACAGACTCACCTGCATCTT
scaffold_10	8305534	Thhalv10016905m.g	GTCATCATCATCA	GTCATCATCATCATCA	homoz_REF	homoz_REF	homoz_REF	homoz_ALT	homoz_ALT	homoz_ALT	homoz_ALT	homoz_ALT	homoz_ALT	AAAAGGCATATTCACTCGCTCGCTCGCCAACAGACTCACCTGCATCTTTCGTCATCATCATCAGTAGACAGAAATGTCGACGCTTATTCCTCCCATGGAGA
scaffold_10	8305644	Thhalv10016905m.g	GCC	G	homoz_REF	homoz_REF	homoz_REF	homoz_ALT	homoz_ALT	homoz_ALT	homoz_ALT	homoz_ALT	homoz_ALT	CAGAAAGCTTGTGGTCCTCACGCAAGCCAAGCCACAGGCACGAGATTCTCGCCAATGCAGCCTGTCCCACAACTTTCACCCGATACACCATGCTCAGATCT
scaffold_10	8345195	n/a	CAATAAAT	CAATAAATAAAT	homoz_REF	het	het	het	homoz_ALT	homoz_ALT	homoz_REF	homoz_REF	homoz_REF	TAGTTTCATCAAAAAGCAATAAAGCTATACAGTCCGCATCAAGGTCAAGTCAATAAATTGACCATCATTTGGTTATGTTTCCCATTCCATCTATCAAAATC
scaffold_10	8345526	n/a	GAA	GA	het	homoz_ALT	homoz_ALT	homoz_ALT	homoz_ALT	homoz_ALT	homoz_ALT	homoz_ALT	homoz_ALT	ACAAATTCAAAAAACATAATTTCAAAAAAAGAAAAAAAGAAGAGAAAAGGGAATGTAGCTCTCATGGCCGGCCCAAACGGTAAACGCAGCGACGCCGCTCC
scaffold_10	8375011	Thhalv10016712m.g	ttctctctctctctctctctct	ttctctctctctctctctct	homoz_REF	het	homoz_REF	homoz_ALT	homoz_ALT	homoz_ALT	homoz_ALT	homoz_ALT	homoz_ALT	AAAGGTGAAGGATGATAGCAGCTGGATCATCTGAATCACCTTAtctctctttctctctctctctctctctctGCATATTAAGAATTCTTCTCTTTCTCATA
scaffold_10	8463603	Thhalv10016909m.g	TGAGAGAGAGAGAGAGA	TGAGAGAGAGAGAGA	homoz_REF	het	het	het	homoz_ALT	homoz_ALT	homoz_ALT	homoz_ALT	het	TGATTCTGAAGAACTCAAAGCTTGAAGAAACCAAGTCTCTGCCTACATTTTGAGAGAGAGAGAGAGATCATTTCTTGATAGGAGAAAGAATGTTCGTATAC
scaffold_10	8535848	n/a	AAT	A	het	homoz_ALT	homoz_ALT	homoz_ALT	homoz_ALT	homoz_ALT	homoz_ALT	homoz_ALT	homoz_ALT	TCTGGATACGGTGGTGGTGCTGGTAGCGGAGAAGGAGGTGGTGGCTATTAAATTAACCCGTGAAATCATATCTTACATGGAACGTGAAGGCCACTGAGTGA
scaffold_10	8539464	Thhalv10017280m.g	A	AT	homoz_REF	homoz_REF	homoz_REF	homoz_ALT	homoz_ALT	homoz_ALT	homoz_ALT	homoz_ALT	homoz_ALT	GAACTTGCTCGAGTCACATAGAATTTGAATCTAGAATCCAAAATGTCGAGACATGTCTCGTTTTTATTTGTTGTCTTTGCATTGTCTCTATAAGAACCAAT
scaffold_10	8575460	Thhalv10017798m.g	GTGT	GTGTTGT	homoz_REF	het	het	homoz_ALT	homoz_ALT	homoz_ALT	het	het	het	TTTTGGCGAGTTTCAGAGCCATCTTCAGGACCAGGGGCGGCTGCAAAGACGTGTCGTCGTCGCGTGGGGCACACGATATCAGGAGCCGGCTTCCACCGGAA
scaffold_10	8618354	Thhalv10017322m.g	GT	GTT	homoz_REF	homoz_REF	homoz_REF	homoz_ALT	homoz_ALT	homoz_ALT	homoz_ALT	homoz_ALT	homoz_ALT	CATCATGTTTAAAACATATTATACTTTGTATTACGGACACGTGTTACGTGGTAAAGGTTGAGACGGTTTCGTTCATGTTTTCAATTATTTTCCGTTTTTTC
scaffold_10	8856731	Thhalv10017134m.g	A	ATTCGCCTTTGAAATTTTT	homoz_REF	homoz_REF	homoz_REF	homoz_ALT	homoz_ALT	homoz_ALT	homoz_ALT	homoz_ALT	homoz_ALT	CGACTACTGAGTTTAACCTTTCTCTGTTTCTTTCTCTCATGTGTAATTTTAATGCCTTTTGCTTTTTTCCGTTTGTGTAATTTCGCTTCATCTTGGGTTTA
scaffold_10	8962882	Thhalv10016734m.g	TGCCGCCGCCGCCGCCGCCG	TGCCGCCGCCGCCGCCGCCGCCG	homoz_ALT	het	het	homoz_ALT	homoz_ALT	homoz_ALT	homoz_ALT	homoz_ALT	homoz_ALT	GTTGTACTGGCCAACCCTCCGCCTTCATTACCGCCGAAATCAGACTTATCTGCCGCCGCCGCCGCCGCCGTTGGAGAGAAGAAAGCCGACGGTGTAGATAA
scaffold_10	9210097	n/a	CAA	CAAAA	homoz_REF	homoz_REF	homoz_REF	homoz_ALT	homoz_ALT	homoz_ALT	homoz_ALT	het	het	GCTCAACTACGTTCTACAAACATCTAAATCACCAAGAAAAGCCTGCAACACAACCAACAAAGTCACATTCAAGCCTGCCAAGTACCAAACATTCTTCTTCT
scaffold_10	9297195	Thhalv10016846m.g and/or Thhalv10017729m.g	GAA	GA	homoz_REF	homoz_REF	het	homoz_REF	het	homoz_REF	het	het	homoz_REF	CATCCATCTTTTCCTCTCTTCCTCGTCAAGACAGGTCAGGTTCGGCAAAGGAACAAGCTCAATCCCGTGAACACACTGCGGATTCGACAAACCTCTGTAAT
scaffold_10	9568841	Thhalv10017294m.g	GCCC	GCC	het	het	homoz_ALT	homoz_ALT	homoz_ALT	homoz_ALT	homoz_ALT	homoz_ALT	homoz_ALT	GGTCGAGAGAATACTTCATTCACATATGTATGTGACAAAAATTCTAGCAAGCCCTAATATCTTTAAACAAAAATAGACAACAATAGTCTTATTATGTTCAG
scaffold_10	9571622	Thhalv10017376m.g	TAAAAAA	TAAAAA,TAAAA	het	homoz_ALT	homoz_ALT	homoz_ALT	homoz_ALT	homoz_ALT	homoz_ALT	homoz_ALT	homoz_ALT	CGACGACAAGATCAAAATCGACATCGACGAGTCTCTCTTCTCTAATTAGATAAAAAAGACTTAGTCACTGTAATTTCTATTTGATTAGAAGCTTTTGATGC
scaffold_10	9584116	Thhalv10016611m.g	ATGTT	AT	homoz_ALT	het	homoz_ALT	homoz_ALT	homoz_ALT	homoz_ALT	homoz_ALT	homoz_ALT	homoz_ALT	TCTCAGCCGCTGACCACTGTTCCGGAACTATCCCGGCCATTTCTTCACTTATGTTTTTTTTTTTGGGGTCTCTTCGATTTGAAGTTATAATATTTTGCTTT
scaffold_10	9815713	Thhalv10016682m.g	CTAT	CT	homoz_REF	homoz_ALT	het	homoz_ALT	homoz_ALT	homoz_ALT	homoz_ALT	homoz_ALT	homoz_ALT	CTCTGTGTGTTCTTTTTATTCCATGATACCATGTTGTTAAGACATAGAGGCTATTTGATTAATTTATCAAGAGCCTCATGTCCATTTGCCGGCATTCTGAG
scaffold_10	9882659	Thhalv10017141m.g	GCTCCTC	GCTCCTCTCCTC	homoz_REF	homoz_REF	het	homoz_ALT	homoz_ALT	homoz_ALT	homoz_ALT	homoz_ALT	homoz_ALT	TGCTCACGAGTGTATGAGCACCATGAGCTAGACAAGTGAGGCAAAGACAAGCTCCTCATTCATTTCTTCAAGGCTTTTGAGGACTCCCCTTGTTATCGAGT
scaffold_10	10145415	Thhalv10016257m.g	CAAA	CAAAA	homoz_REF	homoz_ALT	homoz_REF	homoz_ALT	homoz_ALT	homoz_ALT	homoz_ALT	homoz_ALT	homoz_ALT	CGGGCCAGGGGAGAAGCTCATGTAGCATGTGCTTTGGAGCCGATAAGTTCCAAACAAGCCTGAAATTGCTGTGGTGCTCTATTATGTAATTTGATGGGAAA
scaffold_10	10188202	Thhalv10016987m.g	gtctctctctctctctct	gTCtctctctctctctctct	homoz_REF	homoz_ALT	het	homoz_ALT	homoz_ALT	homoz_ALT	homoz_ALT	homoz_ALT	homoz_ALT	ACACCTTGAAGACCTTTATGATAAACAGTCTGCGACAGCCTAGtctctctgtctctctctctctctctTTGGATTATATTATTGAATCCACAACTTGTTAT
scaffold_10	10230452	Thhalv10016180m.g	Aatcatcatcatcatcatcatcatcatc	Aatcatcatcatcatcatcatcatc	homoz_REF	homoz_ALT	het	homoz_ALT	homoz_ALT	homoz_ALT	homoz_ALT	homoz_ALT	homoz_ALT	TTGTTGTGTAGTCTGATGGAAAAGAAAAGAAGCCAAAATGCCTCTCTGGCAatcatcatcatcatcatcatcatcatcTTTTGCCACACATAATCTCAGGT
scaffold_10	10338733	Thhalv10017011m.g	CT	CTT	homoz_REF	homoz_ALT	homoz_ALT	homoz_ALT	homoz_ALT	homoz_ALT	homoz_ALT	homoz_ALT	homoz_ALT	TGGATTCTCATTCTCTCGGGTTTGATCCTGCGGCTAAAACCACTCTTCTTCTCATGAATCTCTCGGCCTCTTGTTCAGCGTGGAGAGCAAACTGAAGCCTC
scaffold_10	10384170	Thhalv10016765m.g	GGAAGAAGAAGAAGAAGAAG	GGAAGAAGAAGAAGAAG	homoz_REF	het	homoz_REF	homoz_ALT	homoz_ALT	homoz_ALT	homoz_ALT	homoz_ALT	homoz_ALT	GTTCTGGTGACGGGACTGTCACCGGCGGTGGAGGCGTGCATAGAGGAGGTGGAAGAAGAAGAAGAAGAAGGAGGGAATCTGGTGGGGCTGCGATGTTGGCT
scaffold_10	10443697	Thhalv10016501m.g	TTGTG	TTGTGTG	homoz_ALT	het	homoz_ALT	homoz_ALT	homoz_ALT	homoz_ALT	homoz_ALT	homoz_ALT	homoz_ALT	CCATCCAATCCAAATCAAGACCATAGCAAGATAGCACAGAACATTAAATATTGTGAGTGTCATTGATAAGTTCACAAAGGAAAAGTTCCGGTGAAGCGGAT
scaffold_10	10633634	Thhalv10016208m.g	Gtaat	GTAAtaat	het	het	het	het	homoz_ALT	homoz_ALT	homoz_ALT	het	het	AAACATCGCATTTAATTTTTCTTTCATTTTTTTTGAATTTGATTTTGCGTGtaattattttatatatttatatGGTCGACGGCGATGCCAACGGCGGTGAA
scaffold_10	10669255	n/a	AAAAATA	AA	homoz_REF	homoz_ALT	homoz_ALT	homoz_ALT	homoz_ALT	homoz_ALT	homoz_ALT	homoz_ALT	homoz_ALT	ATCAGAAGCAAAAGACAAAGATGGTTCCTCTCTTCTCACTACTCGTGATGAAAAATATTCTAATATCATTTTACCACTTTACCATATACACATAGTATAGA
scaffold_10	10730721	Thhalv10016882m.g	CAGA	CA	het	homoz_ALT	homoz_ALT	homoz_ALT	homoz_ALT	homoz_ALT	homoz_ALT	homoz_ALT	homoz_ALT	CTGCCTGTCAAACTTTAAAGCAAAATACTAGTTGAGATTGGGGTACAACACAGAATGAAAATTAGACTGAAACCGTAAAACCGGCAAAATCTTCCTACTCA
scaffold_10	10752908	Thhalv10016913m.g	TCTCTATCAACT	TCT	homoz_REF	homoz_REF	homoz_REF	homoz_ALT	homoz_ALT	homoz_ALT	homoz_REF	homoz_REF	het	TCCCGAGCAAGTTAGCATCTGGAAACTGCATCTGGTAAGTGAGGTTTGACTCTCTATCAACTTGACCCTGTGCTGTCTCTTGACCAGACACATCGATCTCG
scaffold_10	10968676	Thhalv10016932m.g	TTCTCT	TTCT	homoz_REF	het	homoz_ALT	homoz_ALT	homoz_ALT	homoz_ALT	homoz_ALT	homoz_ALT	homoz_ALT	TTTTATCAACAACATAAATAAATGGATAATTGTAGTTGTTACTGTAGATTTTCTCTGTCTTTGTAAAACACTTGATCGTTTTCTACGTGCTTTGTTATATA
scaffold_10	10975110	Thhalv10016195m.g	GTTTT	GTTT	homoz_REF	het	homoz_REF	homoz_ALT	homoz_ALT	homoz_ALT	homoz_ALT	homoz_ALT	homoz_ALT	GTTATAGCCAATGGTTCAATCAAGTCAAACCCATGAAGCAAAAGTCTTTTGTTTTCCCATCGGTCACCCAAACTATGTTGCTTATTAGTATCAACCTATTA
scaffold_10	10975147	Thhalv10016195m.g	GT	GTT	homoz_REF	homoz_ALT	homoz_REF	homoz_ALT	homoz_ALT	homoz_ALT	homoz_ALT	homoz_ALT	homoz_ALT	GCAAAAGTCTTTTGTTTTCCCATCGGTCACCCAAACTATGTTGCTTATTAGTATCAACCTATTATCACTCAAAATTGTACAAGCTCTAAAACTCTGTATTT
scaffold_10	11017046	Thhalv10017945m.g	CCCTCCTCCTCC	CCCTCCTCC	het	homoz_ALT	homoz_ALT	homoz_ALT	homoz_ALT	homoz_ALT	homoz_ALT	homoz_ALT	homoz_ALT	GCCGAGTCGGAGACGATGACGTGTCCTCCGGAGGCACCGTTATTACCGTTCCCTCCTCCTCCCTGCATCCTCCTGAGGTAAAGACGATACTTCTGAAGATG
scaffold_10	11060634	n/a	GTTT	GTTTT	homoz_REF	het	homoz_REF	homoz_ALT	het	homoz_ALT	homoz_ALT	homoz_ALT	homoz_ALT	ACAAGTCTTGGTTTGCATCTTTCAAGTTTTGGGCTTGTTTTGAAAGCAGCGTTTATTTGGGAGTCCTTAGAGTTGTGTTCGCTAGGCAAGTAAGAATATGT
scaffold_10	11061066	n/a	ATGTGTGTGTGTGTGT	ATGTGTGTGTGTGT	homoz_REF	homoz_ALT	homoz_ALT	homoz_ALT	homoz_ALT	homoz_ALT	homoz_ALT	homoz_ALT	homoz_ALT	TTAACACATGATTCTTATGAGACCTGTATGTATAGCTGCAAGAAGATAGTATGTGTGTGTGTGTGTTCTTGTTCTCTATGTGACAGGATGAAACGGCTACA
scaffold_10	11094165	Thhalv10017346m.g	CGG	CGGG	homoz_REF	het	het	homoz_ALT	het	homoz_ALT	het	homoz_ALT	het	TTAAATCTTGCATTTGTTTGGTTGTTTAACAATTATCAAAACTTATCAGGCGGTCGATGTATGTGTTGTATATGTAATTACCTGAAGTAACATTTCTCCAA
scaffold_10	11224021	Thhalv10017295m.g	CAGA	CA	homoz_REF	homoz_REF	homoz_REF	homoz_ALT	het	homoz_ALT	het	homoz_REF	homoz_REF	AGGCAATGATGGGTTGATGATCAGAAGACTTGTCAAAGCCAATGCCATTGCAGACGTTAAAGCCATACCAAACGGAGTTAGGCAAGAAGAGGTTATAGTAG
scaffold_10	11335492	Thhalv10016183m.g	GA	GACTTGGTATAAACTGAATTGCAGGACTGTGCAA	het	het	het	homoz_ALT	homoz_ALT	homoz_ALT	homoz_ALT	homoz_ALT	homoz_ALT	CATAAAACCAATAAACACACGATCACTGAAGATAGTAAGATCGGATTAGTGATAAAGGATGTTTGAGATGTTTATCCATTGGTGTAGGAGTTCTAGAACAA
scaffold_10	11460960	Thhalv10016161m.g	CATC	CATCCAAACACTCTCCATCTAGATCATCAGGAGAACCAGGAGGAGACAAATC	homoz_REF	homoz_REF	homoz_ALT	homoz_ALT	homoz_ALT	homoz_ALT	homoz_ALT	homoz_ALT	homoz_ALT	TCTATCAGTGGTATCACAAAAGTAGGTTTCCGCTCTTGGGGAAGTGCAACCATCTAAATCTCCAGTTTCAATTCCAGACTCCTCGCAGCTTACAGTATTGT
scaffold_10	11530371	Thhalv10016123m.g	AATCACCGAT	AAT	homoz_ALT	het	homoz_ALT	homoz_ALT	homoz_ALT	homoz_ALT	homoz_ALT	homoz_ALT	homoz_ALT	CATGTGCCATGGGTTTCTAAAAAGTTTGATTGTAATGAAAAGCTTGTGAAAATCACCGATATGCCAGATTGGGCCCAACCGGCTTTTAAGGGAATGCAGCA
scaffold_10	11537631	n/a	AAT	A	homoz_REF	het	het	homoz_ALT	homoz_ALT	homoz_ALT	homoz_ALT	homoz_ALT	het	TAGTGATGATTGTGAGAATTAGAATCCATGAATCAAATCAAAATGCGACGAATTTTTTCCCCTGTCTCTCCTACAACAATAGTGCTCTGTTTCGTAGCGTC
scaffold_10	11665101	Thhalv10016192m.g	ttctctctctctctctctctctc	ttctctctctctctctctctc	homoz_REF	homoz_REF	homoz_REF	homoz_ALT	homoz_ALT	homoz_ALT	homoz_ALT	homoz_ALT	homoz_ALT	AATGGAAGCCATCTTCTTCAAATTTCCGTAGCCATGGTTGATGGTtctctttctctctctctctctctctctcACACACTCCCCACCTTTAAAAATCTAAT
scaffold_10	11699642	Thhalv10017925m.g	Agatgatgatgatgatgatgatgatgat	Agatgatgatgatgatgatgatgat	het	het	homoz_ALT	homoz_ALT	homoz_ALT	homoz_ALT	homoz_ALT	homoz_ALT	homoz_ALT	GAGGAGGGGGGAGGAGAAAGGGTGGAAACAAGCGAGACTAACCACGAGGAAgatgatgatgatgatgatgatgatgatTACGAGAGGAGCCAGAAGAGGTG
scaffold_11	59668	Thhalv10022691m.g	GAAAA	GAAA	homoz_REF	het	het	homoz_ALT	homoz_ALT	homoz_ALT	homoz_ALT	homoz_ALT	homoz_ALT	GCTGCTCGTGTAGAACCCAAAGCAAAGCTCTCAGACTGATTCATATACATGAAAAGCTTTAAGACAAAAGCGGTATTCACTTTTGTTCCTTGCCTCAACCT
scaffold_11	59706	Thhalv10022691m.g	CTT	CTTT	het	het	het	homoz_ALT	homoz_ALT	homoz_ALT	homoz_ALT	homoz_ALT	homoz_ALT	ATTCATATACATGAAAAGCTTTAAGACAAAAGCGGTATTCACTTTTGTTCCTTGCCTCAACCTTCTAGAGAGTTTATAGGTTGTCTATGATTCTTATGAAG
scaffold_11	248584	Thhalv10022526m.g	atggtggtggtggtggtggtggtg	atggtggtggtggtg	homoz_REF	het	het	het	homoz_ALT	het	het	homoz_ALT	het	ACGCTATTCAATCACAATCTTCGTCAAGCAGCTCCAATgtggtggtgatgatggtggtggtggtggtggtggtgatgCCTGTGGCTGCAATACTCCTTTGC
scaffold_11	306844	Thhalv10022531m.g	CAAA	CAA	homoz_REF	het	homoz_REF	het	homoz_ALT	homoz_ALT	homoz_ALT	homoz_ALT	homoz_ALT	TCTTGATATCCTCGAGACCTGACATCTCGCTTCTCCCTCTCCTTCCTTCGCAAAGAAATCCAAAACGGCGTCTCTCTCTGTCGTTTCAACACTCGATCACA
scaffold_11	662493	Thhalv10022741m.g	Gcaacaacaacaacaacaaca	Gcaacaacaacaacaaca	homoz_REF	het	homoz_REF	homoz_ALT	homoz_ALT	homoz_ALT	homoz_ALT	homoz_ALT	homoz_ALT	CCACCTCCACAAGTCTACCAAACTCAGCCACCATCTTGGCCATCTCAGCCGcaacaacaacaacaacaacagcaCGGCTTACCACCCATGCAATTCCGTCC
scaffold_11	714208	Thhalv10022955m.g	ATTTTTT	ATTTTT	het	het	het	het	het	het	het	het	het	TAAAAAAAATCTTTTGTGGTATGGAGAGGAGATCGCACGGGGTGATTATTATTTTTTCCCCGGGTTCTCCTCTCCTCGTGTGCGTGTCTTGCTCTCTCTCT
scaffold_11	714792	Thhalv10022955m.g	GC	G	homoz_REF	homoz_REF	homoz_REF	homoz_ALT	homoz_ALT	homoz_ALT	homoz_ALT	homoz_ALT	homoz_ALT	CTGTAAACAGCTATCAACTTTAACTTCGCGAGGAGGATATTCGAGTAGATGCTTTGAATGGCAAGTTGATTCCGCAAGAAATGGTGGTCCTCTTTGATGGT
scaffold_11	843747	Thhalv10022721m.g and/or Thhalv10022866m.g	AGAGCCC	A	het	het	homoz_REF	homoz_ALT	homoz_ALT	homoz_ALT	homoz_ALT	het	het	ATATATTACATTGGATATAACAATCATAACTTCATTAAACTTATCCACCAAGAGCCCAATCAAATTTTTTTGGTCACAGTGAATTAGGAGAGGCGGTTTTA
scaffold_11	909687	n/a	T	TC	het	homoz_ALT	homoz_ALT	homoz_ALT	homoz_ALT	homoz_ALT	homoz_ALT	homoz_ALT	homoz_ALT	TTGGAAAAATACCACGTTCTGCATACAGTTAAGTATAAAAGTTAAGAGCATAGCAACAGAGGTATTAGTCCGTTTTCCATCGATGCTTATCCCAAAAAAAA
scaffold_11	915021	Thhalv10022958m.g	G	GT	homoz_REF	het	homoz_REF	homoz_ALT	homoz_ALT	homoz_ALT	homoz_ALT	homoz_ALT	homoz_ALT	TCTGAAGTTCGATGTGTTTGATCTTGAGCTTAGTAGTATTTATGACAATGGGAATTGAAGAGGATTTTGTTATCCACGACGAACCGTTCGATTTTGGTGAT
scaffold_11	1078231	Thhalv10022807m.g	GTT	GT	het	homoz_REF	het	homoz_ALT	het	het	homoz_ALT	homoz_ALT	het	GGATGATACCTTAGATTAGAGTTGTGGAATAGGCCTTTACATATAACTAGGTTGAGCTGGTTTTGTGTATTCTATGTGTTATGTGGTATATGGAAATTGCT
scaffold_11	1078342	Thhalv10022807m.g	Tgtgtggtgtggtgtggtgtggtgtggtgtg	Tgtgtggtgtggtgtggtgtggtgtg	homoz_ALT	homoz_ALT	het	homoz_ALT	homoz_ALT	homoz_ALT	homoz_ALT	homoz_ALT	homoz_ALT	GTGTGCGTGCGTGCGTGCGTATCTTCTTCGTGCTGCGTTTTGCGTTTGGGTgtgtggtgtggtgtggtgtggtgtggtgtgtggtgtggCAATAGGTTGCA
scaffold_11	1689418	Thhalv10023082m.g	CTATC	CTATCTGTATCATCAATATC	homoz_REF	homoz_REF	homoz_REF	homoz_ALT	homoz_ALT	homoz_ALT	homoz_ALT	homoz_ALT	homoz_ALT	TCATCTGCATATTCCCTTCAATATCCACCAACTGTATTCTCTCTACATCCCTATCACCTAACTTGTTCATACACGATTTCTTGACAGCTTGTAAGATCTCA
scaffold_11	1970839	n/a	TGAA	TGAAGAA	het	homoz_ALT	het	homoz_ALT	homoz_ALT	homoz_ALT	homoz_ALT	homoz_ALT	homoz_ALT	AAGATTGGCAGGCGTTCTGGTAAGGAGCTGGAGTAAGGAGCCCAAGTTCTTGAATGGTGATGTGGTATTGGTCACGATAAGCCCATGTGGACGTTTTACAG
scaffold_11	2134941	Thhalv10022628m.g	Attgttgttgttgttgttgttgt	Attgttgttgttgttgttgt	homoz_REF	homoz_REF	homoz_REF	homoz_ALT	homoz_ALT	homoz_ALT	homoz_ALT	homoz_ALT	homoz_ALT	TCCATGTTACGCCGCATAATGGGTTCTCTTGCAGGAATCACAAGAACTGGAttgttgttgttgttgttgttgtCCTTTTTCTGATCTTCTTTGAAGAAGTC
scaffold_11	2192978	Thhalv10022708m.g	TTCTCTCTCTCTCT	TTCTCTCTCTCT	homoz_REF	homoz_REF	homoz_REF	homoz_ALT	homoz_ALT	homoz_ALT	homoz_ALT	homoz_ALT	het	CTGCTAGAGCTCACTAGTGTTGTTGTTTTGAACACTCAAGATTCTTTTTCTTCTCTCTCTCTCTGGTTTTGTATTCGTTAATGAGGAAACTATTCGCATGT
scaffold_11	2294843	n/a	CCTTCTT	CCTT	het	homoz_ALT	het	homoz_ALT	homoz_ALT	homoz_ALT	homoz_ALT	homoz_ALT	homoz_ALT	ACGAGGATCCGGGTTTTACCCGTTACTCGAATCCGGGTCCTCCTCCTCCTCCTTCTTACTCCGGGTCGTATCTGCATATGAATTACATGAAGAATAGTTCG
scaffold_11	2340824	n/a	TAAA	TAAAA	homoz_REF	het	het	het	homoz_ALT	homoz_ALT	homoz_ALT	homoz_ALT	het	GTTAAAATTTCATTTCCAATATAAACATTCTTGTGCTCTATGTACTTGGTTAAATACTGTTAAGACCTGTGATCCCAAATGATTAAGGTCACAGCTATAAA
scaffold_11	2531782	Thhalv10022538m.g	TTGAA	TTGAAGCACAATGAA	homoz_REF	het	homoz_ALT	homoz_ALT	homoz_ALT	homoz_ALT	homoz_ALT	homoz_ALT	homoz_ALT	ACATTTTTTCTTCTTATTGGTATCCACAGGTCCAATAGTTCACACACAAGTTGAATCTTAAACTTCCTTAGTTCTTTCGGTTCAGACATATTACCAAAACT
scaffold_11	2531955	Thhalv10022538m.g	GCCC	GCCCC	homoz_REF	het	het	het	homoz_ALT	homoz_ALT	homoz_ALT	het	het	AACAAAAAAAAGACAGTAAGTAAAAATTTCCAACCATTGTTATCTGAAGAGCCCACACACAAACTCTGTACTGTTTTCTCTCTTCTCTTGTGACCTTTTTG
scaffold_11	3219380	Thhalv10022559m.g	ATAATCAAGGAACGTTGTCATTGTCT	ATAATCAAGGAACGTTGTCATTGTCTAATCAAGGAACGTTGTCATTGTCT	homoz_REF	homoz_REF	homoz_REF	homoz_ALT	homoz_ALT	homoz_ALT	homoz_ALT	homoz_ALT	homoz_ALT	ACCGAATACGGATTCCCTTCTGTTTCTTGATGGGTTTAACCTAAACAGTGATAATCAAGGAACGTTGTCATTGTCTTATACGATTGATTCTTTCATGTATC
scaffold_11	3224841	n/a	GA	G	het	het	het	homoz_REF	het	homoz_REF	homoz_ALT	het	het	AACAGTCGCTACCCCCTGGTATGTGCCGCTTTCCTAATCAAAAGATAGGAGAGCACCCCTTCTCCCGAAGTTACGGGGTCATTTTGCCGAGTTCCTTCGAC
scaffold_11	3450583	Thhalv10022532m.g	AAGA	AA	homoz_REF	homoz_REF	het	homoz_ALT	het	homoz_ALT	het	het	het	TAGCTTGATGAAAGACAATAGAGTGGTGTAGTAATATATTATTTTGTGAAAAGAAAACCAGAAAATGAATTTGTAGATTAAAACGAGAAAACATGAGAAGA
scaffold_11	3453772	Thhalv10022532m.g	TATCATCATCATC	TATCATCATC	homoz_REF	het	homoz_REF	homoz_ALT	homoz_ALT	het	homoz_ALT	homoz_ALT	homoz_ALT	CACAATCTCAGTCGAAGGAACCACGCATATAGCTTTATTTGAAGCATCAGTATCATCATCATCCAAGTCGATGACACCTTCCACAACCTGTGGGTTTTCCA
scaffold_11	3709244	Thhalv10022682m.g	ACTCCTCCT	ACTCCT	het	het	het	homoz_ALT	homoz_ALT	homoz_ALT	homoz_ALT	homoz_ALT	homoz_ALT	GCCGCTCATCTTCTTCTGTATCCTTGGAGCTTTCTAAAGATTGCAGCTTTACTCCTCCTTTCTGTTTGTGATCTATATTAGGAAACAGATCAAGATACCCA
scaffold_11	6231865	Thhalv10023155m.g	CGT	CGTTCCTTTGT	het	homoz_ALT	homoz_ALT	homoz_ALT	homoz_ALT	homoz_ALT	homoz_ALT	homoz_ALT	homoz_ALT	ATCTCGACCAACCTTGAGACTCTCAATGTTAGTTACACGAAGATCGAAGACGTCAATTGTTGGACGTTGGTCTCGTTGTTGGTGGCCTGAGATTGGTAGCA
scaffold_11	6469343	Thhalv10022719m.g	AATAT	AAT	homoz_REF	homoz_ALT	het	homoz_ALT	homoz_ALT	homoz_ALT	homoz_ALT	homoz_ALT	homoz_ALT	TCATGAAGGAAAATACTTACAATCAGATACATATTTTGTGGACAATGAATAATATGTGCAAAGTAGAGAATATATTTAACTACTATACTTTCTCTTTGCCT
scaffold_12	1210390	Thhalv10001885m.g	GTAGAGT	GTAGAGTTAGAGT	het	homoz_ALT	het	homoz_ALT	homoz_ALT	homoz_ALT	homoz_ALT	homoz_ALT	homoz_ALT	TTTCCCTATTTATATGAAATCTTTAAAGACAACATTATTGTGTAGTCGGTGTAGAGTGTAGTAACGCTCTAAAGAAGCAGCAAAGAGAGAGTTTGCCATTA
scaffold_12	2122371	Thhalv10002334m.g	CCACACACA	CCACACA	homoz_REF	het	het	het	het	homoz_ALT	het	homoz_REF	het	TAATTAACACTGGCTTTTCTCGGTATCCATAGACAATGACGGATAAAACACCACACACAGTTTTAACACGATGCTCCTAAACACAAGAAACCATTAAGTTC
scaffold_12	8093382	n/a	AACACACA	AACACA	homoz_REF	homoz_REF	homoz_REF	homoz_ALT	homoz_ALT	homoz_ALT	homoz_ALT	homoz_ALT	het	aaaaaaaaaaaaaaaaaGCAGGAGACATATTTATGCAGACAGAATCATATAACACACAGAATGATCCCAAATCTGAAAACATATCAAATACAGAAAACAGT
scaffold_12	8193152	n/a	t	tG	homoz_REF	homoz_REF	homoz_REF	homoz_ALT	homoz_ALT	homoz_ALT	homoz_ALT	homoz_ALT	homoz_ALT	ctagatctgcaaaactgtgaatgtgaaaattagatctaggcttttattgttttattgatttgtctttgatgtgttgagtctagatctattcaggttgattt
scaffold_12	8536167	Thhalv10001926m.g	ATT	AT	homoz_REF	homoz_REF	homoz_REF	homoz_ALT	homoz_ALT	homoz_ALT	homoz_ALT	homoz_ALT	het	ATTTCATGTGATTATTGGGACTTACCATTTTTATAGCTCAGATTATTGGGATTAGAAGTGAGGGTTTTGTGTGAATTCGAGATTATTAGGGTTTTGACATA
scaffold_12	8536314	Thhalv10001926m.g	A	AAAG	homoz_REF	homoz_REF	homoz_REF	homoz_ALT	het	homoz_ALT	homoz_ALT	homoz_ALT	het	AGAAGATACTTGAACCAATGTTTCCTCGACTTCATGTGAACGATGCAGACAGAGGACCTAGAGCTCCTCCAAGGAATAAGATGGCTCTCTATGAGCAACTT
scaffold_12	8861142	n/a	AC	A	homoz_REF	homoz_REF	homoz_REF	homoz_REF	homoz_REF	homoz_REF	het	homoz_REF	het	GATTTCCTTTTTCTATAATGCTCCGGGATTCTTCTGTTGCTGTCCAATTAACGATTTTCTGAATACCCTTTTTCGACTTTGTTATGTAAGTTCAAATTTCA
scaffold_12	9686052	Thhalv10001975m.g	CTTT	CTTTT	homoz_REF	homoz_REF	homoz_REF	homoz_ALT	homoz_ALT	het	het	het	het	GCTTGTCTCTCTTGAAAATGCTGGTTCTTGATGTCAAGCCTCCGTCTTTCCTTTCAAGCTAAAGGATCTGATTTGAAGAAAGCTCTCGACAGGGTTCTTGA
scaffold_12	10250198	Thhalv10002093m.g	AGTTGTT	AGTT	homoz_REF	het	homoz_REF	homoz_ALT	homoz_ALT	homoz_ALT	het	homoz_ALT	homoz_ALT	GAACTGTAACACTATCCTCCTTTTCATTATCCTTTCCAAAAGGAGTTAGTAGTTGTTCTTATTATGCTTGTGTTTCTTGTGTTAAATTCTGATGGATATTT
scaffold_12	10521065	Thhalv10002088m.g	TGG	TGGG	homoz_REF	homoz_REF	het	homoz_ALT	homoz_ALT	homoz_ALT	homoz_ALT	het	het	AGAGGAGGAAGAAGCAGGTGCTTCGCCATCGGTAAAGAACCCAGGTGGTTTGGAATCGGAATCTGCAATGTCTCGAAATCGAGCAAGGATACAACGTTAGA
scaffold_12	10558917	Thhalv10002105m.g and/or Thhalv10002106m.g	AGG	AG	het	homoz_REF	het	homoz_ALT	homoz_ALT	homoz_ALT	homoz_ALT	het	het	GTTGGCTTACATGGAAAGAAACACAAAAGATTCTTATCAAGTCACTATATAGGACTGTAACTTTGAATCGCCATATCATCTCGACTTCAATATCATTTTTT
scaffold_12	10559005	Thhalv10002105m.g and/or Thhalv10002106m.g	GAAC	GAACAAC	het	homoz_REF	het	homoz_ALT	homoz_ALT	homoz_ALT	homoz_ALT	het	het	AATATCATTTTTTATCCAAGAGGTTCGCGGATTAAACAAGAAGGAAACATGAACTCCAACTTGCAGTGTTTCATCTCTAAACCTCGCTAAGTCTGACCGGT
scaffold_12	10728087	Thhalv10001986m.g	catatatatatatatatatatat	catatatatatatatatatat	homoz_REF	homoz_REF	homoz_REF	homoz_ALT	het	homoz_ALT	het	homoz_REF	het	AAAGAGAAGGCTTATGAAGAATCATACATGGCTCGCTCTCTAATGTAatacatatatatatatatatatatatCCATATCTCTTTCTCTCTATATATATTA
scaffold_12	10740621	Thhalv10001903m.g	GTCTT	GTCTCTT	het	het	het	homoz_ALT	het	homoz_ALT	homoz_ALT	homoz_ALT	homoz_ALT	GAGAGGGCCTGGGTAGAAGCCCATGTAGCATGAGCTTTTAAGTGCATATGGTCTTAGATGTGGAGATTTTATTAATGGATCAAAAGGCTCTATGTTTTGTG
scaffold_12	10749100	Thhalv10002017m.g	AG	A	het	homoz_ALT	homoz_ALT	homoz_ALT	homoz_ALT	homoz_ALT	homoz_ALT	homoz_ALT	homoz_ALT	ACACTAGGCACCAGAGTAGTACAAAAACATGGATTTTGAAATGCTTGTTTAGATTCTCAAGGCTGCTTCTTGGAGTGTCTCTGTGCAAAGTTGTTAAGCCT
scaffold_12	10792779	n/a	A	AT	homoz_ALT	homoz_ALT	het	homoz_ALT	homoz_ALT	homoz_ALT	homoz_ALT	homoz_ALT	homoz_ALT	TCCATTCTCCCTTTACTAGCTGCGAAAGAATCTTCATATCGTCTCTTACGAATGAGAGGTCGGAGTTGTGAGGCGGCTCACTGTGCCCCGAACCGATATCA
scaffold_12	10794054	n/a	GT	G	homoz_REF	homoz_REF	homoz_ALT	homoz_ALT	homoz_ALT	homoz_ALT	homoz_ALT	homoz_ALT	homoz_ALT	CATGGAGAGAGGAAGCGACATCATCAAAAGGTTTACGTTTTTGTGATTGAGTAAAGACTTAGCGTGAGCTAGATAAAGTAGGGAAATGCGCTTGAAAAGGG
scaffold_12	10812324	Thhalv10002095m.g	TC	T	het	homoz_REF	het	het	het	het	homoz_REF	het	homoz_REF	CGCTGTTTGGCTGATTAGGCAATGGCAAGAACAGATGGGAAATCTCCCCTTCGCTGATTCTGACCACCCCGCTCCTTGGTATTTTCGCTTTCCGTCTTTTC
scaffold_12	10818103	Thhalv10002034m.g	CCATCTTTGGC	CCATCTTTGGCATCTTTAGCATCTTTGGC	homoz_REF	homoz_REF	het	homoz_ALT	homoz_ALT	homoz_ALT	homoz_ALT	homoz_ALT	homoz_ALT	TGGCGTCTTTCCCACCTTTTGCATCTTTGCCTTCTTTGTTGGCATCCTTCCCATCTTTGGCTGGCGGCGGAGGAGGCATCATGTGGGGCGGTGGATTTGTC
scaffold_13	192400	Thhalv10021426m.g	TTATA	TTATATA	homoz_REF	homoz_REF	het	homoz_ALT	het	homoz_ALT	homoz_ALT	homoz_ALT	homoz_ALT	GTTCTTGAGTAGTGCTAATGGACCTTTGGGCCATAGCCTTAGGCCTCGTCTTATAATTATTGAAATAATGGGGAGGACCAACTTCAGTTGCATTTTTTTTC
scaffold_13	308877	Thhalv10021276m.g and/or Thhalv10021815m.g	TA	T	homoz_REF	homoz_REF	homoz_REF	homoz_ALT	homoz_ALT	homoz_ALT	homoz_ALT	homoz_ALT	homoz_ALT	ATGTAAAGATTAAATACTTTCTGCTTGTTGAAGCAGCCTCATGAGTTTTGTACAAATCGTTTGAACAAGTAAATGAATGTCTTATTTGAAAAAGTCATGAA
scaffold_13	414266	Thhalv10020731m.g	G	GGAACCTCGACAGGTGTTG	homoz_REF	homoz_REF	homoz_REF	homoz_ALT	homoz_ALT	homoz_ALT	homoz_ALT	homoz_ALT	homoz_ALT	CATCTGTTGAAGCTGGTAGAGTAGAAGGAGTTGGAACCTCGACAGGTGTTGCATCGATTGATGGGTAATGAATCGGACCGTCCTCTACGGTTCCTATATCA
scaffold_13	414418	Thhalv10020731m.g	AGG	AGGAGGAGGTGCAGTTGAAGAGCTCGG	homoz_REF	homoz_REF	homoz_REF	homoz_ALT	homoz_ALT	homoz_ALT	homoz_ALT	homoz_ALT	homoz_ALT	CTTTCATGGCTATTGAGACCTGACGTGCTTGCCTTCCCTGAAGGAGGAGGAGGTGCAGTTGATGAACTTGCTTGACCGATGGAATGGTGACTGATATTTGG
scaffold_13	653147	n/a	CCAACCATTACTC	CCAACCATTACTCAACCATTACTC	het	homoz_ALT	homoz_ALT	homoz_ALT	homoz_ALT	homoz_ALT	homoz_ALT	homoz_ALT	homoz_ALT	AAGAAAAGCAAAAACGTTTTCCAGCATTCAAGCACATTTATTATCCTAAACCAACCATTACTCTACACTAAAGCAAAAAAAGATATATTGAGATGGCATAT
scaffold_13	783387	Thhalv10020340m.g	CAGAG	CAG	homoz_REF	homoz_REF	homoz_REF	homoz_ALT	homoz_ALT	homoz_ALT	homoz_ALT	homoz_ALT	homoz_ALT	ATCTAATGTCGAAAGTTTGTCTAAAACAGCAACAAAGTAAGAAACCAAAACAGAGTCTTTGCGGAATTTTCGAAGAGAGAGAGAGACAGTGAATCTACGGA
scaffold_13	1030987	Thhalv10021506m.g	AC	ACC	het	het	homoz_REF	het	het	homoz_ALT	homoz_ALT	homoz_ALT	het	TCTCAAAAATTCGATCTTTTTATAAAATAATCCAGATTCCGATTATAAAAACGAACATTTCTTCATAAAGCCTGCTGATTTTGTTTATGGTTGTGATTCCC
scaffold_13	1124335	Thhalv10019888m.g	AGTTGTTGTTG	AGTTGTTG	homoz_ALT	het	homoz_ALT	homoz_ALT	homoz_ALT	homoz_ALT	homoz_ALT	homoz_ALT	homoz_ALT	TCAAGAAAGATGAAAAGGCTTATTAATTACCTGTTTTCTCGGGAACAGATAGTTGTTGTTGCGGTGGCTGTTTCTGAACATGATGCTTGTTAATTACAGCC
scaffold_13	1134093	Thhalv10021013m.g	CAAAA	CAAAAA	homoz_REF	homoz_REF	homoz_REF	het	het	homoz_ALT	homoz_ALT	homoz_ALT	het	CATCATCATGATGCAGAAGCAAAGATGAACAGAATGAAAAGCGAAATTATCAAAATAATAATCCAAGAATTTAGGAAGATTGTAGGAGAAATCTTTTTCTT
scaffold_13	1147688	Thhalv10020296m.g	TATA	TATAATA	het	het	homoz_ALT	homoz_ALT	homoz_ALT	homoz_ALT	homoz_ALT	homoz_ALT	homoz_ALT	AAATACTATGTTTGTTTATGAGGCAAGAAGGCAGAGATACAAAGTTATACTATATAACTTTGACTCCTTGTAAACTAACTCTACTCGAGTCACGGAGTACT
scaffold_13	1491208	Thhalv10020520m.g	GTTT	GATGATTACGATGACTTCCGTTTTGTTT	homoz_REF	homoz_ALT	het	homoz_ALT	homoz_ALT	homoz_ALT	homoz_ALT	homoz_ALT	homoz_ALT	AAGAAGTTCTTGAAAACTTCCCTTTGGATAATAATGATGACTTCCGTTTTGTTTCGCCACAGGTTTCACACCCAACTTCTCCACAAACTCCTCAAGATTCC
scaffold_13	1497540	Thhalv10021605m.g	CTATAT	CTATATAT	homoz_REF	het	het	homoz_ALT	homoz_ALT	homoz_ALT	het	het	het	GAACAATGAGGACAATGCGTCCGAGATAGAGAAATGATACGATTTCCACTCTATATGTGCATAATAAAATGAAACGGCATGTGATTATTCATGAAATAACA
scaffold_13	1700910	Thhalv10021025m.g	Cggaggagg	Cggagg	homoz_REF	homoz_REF	homoz_REF	het	het	homoz_ALT	homoz_ALT	het	het	TAAGCTTTTGGCGGCGGAGATGTTGGTGGAGATTGCGGTGGCTGAAGGAGCggaggaggtggaggaggaggagggaggagggagaggaagaggGACGGCGA
scaffold_13	1908684	Thhalv10020292m.g	GTCTCTCTCTCTC	GTCTCTCTCTC	homoz_REF	homoz_REF	homoz_ALT	homoz_ALT	homoz_ALT	homoz_ALT	homoz_ALT	homoz_ALT	homoz_ALT	TGGTCTTACATTCACTCTACCATGTAATATTTTTCTGGGCACGTCTCTCTGTCTCTCTCTCTCGCTTGTGATGTGTTTGTAAGAGTCTCTAAAACTCTATG
scaffold_13	1984926	Thhalv10020619m.g and/or Thhalv10021550m.g	TA	T	het	het	het	homoz_ALT	homoz_ALT	het	homoz_ALT	het	het	TGCTCTTCTCGGGGCTGCTCTTGCTTCCACTCTATTCCTACACTAAGAAGTATTCTCTTTTGTCTTCTGTTTTCACTCTGTAAACAGTCTTTTCCCTTTCT
scaffold_13	1998731	Thhalv10021639m.g	CAA	CAAAA	homoz_REF	het	homoz_ALT	homoz_ALT	homoz_ALT	homoz_ALT	homoz_ALT	homoz_ALT	homoz_ALT	AATTTAAAAGAAAAACATTGAGACAATTGAGATTTTAACTATAGAGGTACCAATCAGACACGAATCCTCTGTAAGAAAAAGCTATTGAAGATTTGTCAAGC
scaffold_13	2023824	n/a	tc	t	homoz_ALT	homoz_ALT	het	homoz_ALT	homoz_ALT	homoz_ALT	homoz_ALT	homoz_ALT	homoz_ALT	atgcaagagagcttctcgaaccgtcagtgcctcagcaactaaaggggagctcacaaacttttcagtgtgtgaatgctcgctgatggattgtcggttgggtt
scaffold_13	2139893	Thhalv10020459m.g	CTTT	CTT	het	het	het	homoz_ALT	homoz_ALT	homoz_ALT	homoz_ALT	homoz_ALT	homoz_ALT	AGCTCTTGAAAAATTTCAGAAACCCTTATGATTAATTCTCTCTATCATCCCTTTGTTATCTATGTGGTTACAGTTAGTACTAAGTATACATTCACCTTTGG
scaffold_13	2149732	Thhalv10020002m.g	AAGTCTGCTAAGG	A	homoz_REF	homoz_REF	homoz_REF	homoz_REF	homoz_REF	homoz_REF	homoz_ALT	het	het	TCCTCTGGTATAGCTTCAGAAAACACAAGAAGATTACCGGAGTCTGATATAAGTCTGCTAAGGGAGGCAGATTCCCTCTCCATGGATGCTATTTCTAGTGA
scaffold_13	2296118	Thhalv10021482m.g	TTATATATATATA	TTATATATATATATA	het	homoz_ALT	homoz_REF	homoz_ALT	homoz_ALT	homoz_ALT	homoz_ALT	homoz_ALT	homoz_ALT	GAGACAGAGGTTTGTGCTATATTTGATGTCTGAAGTCAGGTGGTATATATTTATATATATATAGACATGTGTGTATAACTTAGTAGATACAAATCTTTACA
scaffold_13	2335041	Thhalv10020412m.g	GATTATTATTATT	GATTATTATTATTATT	homoz_REF	homoz_REF	homoz_REF	homoz_ALT	homoz_ALT	homoz_ALT	homoz_ALT	homoz_ALT	homoz_ALT	CGCTGAGGCAGATTAAGCAATATAAACCCTGTTTGATCAAAACTGGTTGGGATTATTATTATTGTCATTGGTAGTGTTATGTTTTTCCTATCTTCGTACTA
scaffold_13	2342488	Thhalv10022056m.g	AGTAACTCACTTCAA	A	het	homoz_ALT	homoz_ALT	homoz_ALT	homoz_ALT	homoz_ALT	homoz_ALT	homoz_ALT	homoz_ALT	GTGCTTGATTATGCAATTGCAGCGTTCATCTCTTCAAGTAACTCACTTCAAGTAACTCACTTCAACCCGAGACTAAGCAAGTGTTAGCGCAGCTTTGGCCT
scaffold_13	2506283	Thhalv10020332m.g	TA	T	homoz_REF	homoz_REF	homoz_REF	homoz_ALT	homoz_ALT	homoz_ALT	homoz_ALT	homoz_ALT	homoz_ALT	AACATTCCCTGTTTTTATGTACACATCTTCCTTCTTTTTATCATCATCACTACTTCAATCGCTTTCGAAGTCGTCTTCATCTCCAAACGAGAACACAGATG
scaffold_13	2812285	Thhalv10020300m.g	CTTTGGGTTTGGGTTTGGGTTTGG	CTTTGGGTTTGGGTTTGG	homoz_ALT	het	homoz_ALT	homoz_ALT	homoz_ALT	homoz_ALT	homoz_ALT	homoz_ALT	homoz_ALT	GACCCTTTCTTTGGGTTTTCGGTTTGGTTTTGGTTACTCTCGATGTTTTTCTTTGGGTTTGGGTTTGGGTTTGGTTTTGATGTATCTATTATAAAGCCCCT
scaffold_13	2817805	Thhalv10021799m.g	AAGGAGGAG	AAGGAG	homoz_REF	homoz_REF	het	homoz_ALT	homoz_ALT	homoz_ALT	homoz_ALT	homoz_ALT	homoz_ALT	AGACTGGAACAAAACCATTCGAATGGAGACGATAATTTCATTAAACCATTAAGGAGGAGTTTCGAATCCAAAAACAACCTAACATTTTTGAAGAACACATT
scaffold_13	2866342	Thhalv10021331m.g	GTTT	GTT	het	het	homoz_ALT	homoz_ALT	homoz_ALT	homoz_ALT	homoz_ALT	homoz_ALT	homoz_ALT	ATACAAACTTTGCTAATCTCCATTACCTGTAAGCTCCAAGTATGATTAATGTTTCTGAATAACCAAAACAAGCTCCTAATGTTGCAGGAGGAAATAGAACG
scaffold_13	2997778	Thhalv10021480m.g	a	aAATGAAGAAGGA	het	homoz_REF	homoz_REF	homoz_ALT	homoz_ALT	homoz_ALT	het	homoz_ALT	homoz_ALT	GATCTATGATCGggagaaggagaggaagaagaagaaggaaatgaagaaggagaTCGATGGTGAGGGAGCTTGACGCAGCGGAGGAATCTCTGCTGACCCCA
scaffold_13	3087224	Thhalv10021128m.g	CAAGAAGAAGAAGAA	CAAGAAGAAGAAGAAGAA	het	het	homoz_REF	homoz_ALT	het	homoz_ALT	het	het	homoz_ALT	CACAGATGGAGTTGTCAGGGTCTGGGGTATTGGTCGTTACTAGAGAGACACAAGAAGAAGAAGAAAACGTTGAGTGTTACCAAAATCTCCAGAGAAGCTAG
scaffold_13	3136315	Thhalv10020306m.g	ccttcttcctcctcttcttcttcctcctc	cCTTCTTCCTCCTCTTcttcttcctcctcttcttcttcctcctc	homoz_REF	homoz_REF	het	homoz_ALT	homoz_ALT	homoz_ALT	homoz_ALT	homoz_ALT	het	GTGCGAAtcttctcgcttcttcttcttctcctcctgctttctcctttcctccttcttcctcctcttcttcttcctcctcctcttcttcttcctcttGATTT
scaffold_13	3142346	Thhalv10020566m.g	GAGAAGAA	GAGAA	homoz_REF	het	homoz_REF	homoz_ALT	homoz_ALT	homoz_ALT	homoz_ALT	homoz_ALT	homoz_ALT	AGAAGAGGCAGCACCACAGCCGGAAACTCAAACTGAAGCTGAAACACAAGGAGAAGAACTGGGACAAGAAAGGGAAGGAGGAGGAGGAGAACAAGCACAGA
scaffold_13	3214328	Thhalv10019909m.g	AGCGGC	AGC	het	homoz_ALT	het	homoz_ALT	homoz_ALT	homoz_ALT	homoz_ALT	homoz_ALT	homoz_ALT	CCGGTTCCGGTTCCGGTTCCGGTTCCGGTTCAGCCACTTCTGGGTTTGGTAGCGGCAATAAGAAGAAGGAAGCTGGGAGTAGTAGCAAGCTGGGGTTTGAA
scaffold_13	3258767	n/a	CAAA	CA	homoz_REF	het	het	homoz_ALT	homoz_ALT	homoz_ALT	homoz_ALT	homoz_ALT	homoz_ALT	ACCATCATCTTCTTCCTTGACTAGCTCTCATCCATTCCGCACTTTGATCACAAAGATGTCAGATAATCAAACAGAATCAGGGAGATATGGGTTCGTAGGGA
scaffold_13	3300701	Thhalv10020160m.g	GAAAAA	GAAAA	het	het	het	het	het	het	homoz_REF	homoz_REF	homoz_REF	AAAAGTATCAAACTTCCCACACACATGTCAATGGCAAAGTAAGGCCCTAAGAAAAACGGTATAGCCATTGCCATCGGAAGAGGAATGAACCGTCCCCATCT
scaffold_13	3372289	Thhalv10020031m.g	TGAGGAGGA	TGAGGAGGAGGA	het	het	homoz_REF	homoz_ALT	homoz_ALT	homoz_ALT	het	homoz_ALT	homoz_ALT	GATAAAAGCAGGCAGTCTTGTTCCAGTTTCCGTCAATCCAACAATGGCGATGAGGAGGACGAGGAGGAGGAAGAGCAGCGATGCTGGTCTAGAAGGAGCAA
scaffold_13	3522886	n/a	CAAAAAAA	CAAAA,CAAA,CAAAAAA	het	homoz_ALT	homoz_ALT	homoz_ALT	homoz_ALT	homoz_ALT	homoz_ALT	homoz_ALT	homoz_ALT	AGCCAAACGCAAACAATATCCTTCCTCTTCTCTACTAATCTCACCGGAAACAAAAAAACTCTCTATCTTCCTCCGGTGTCGTTAGACTCACACACACATAC
scaffold_13	3612653	Thhalv10020710m.g	CTCTTCTTCTTCTTC	CTCTTCTTCTTCTTCTTCTTCTTCTTC	homoz_REF	homoz_REF	homoz_REF	homoz_ALT	homoz_ALT	homoz_ALT	homoz_ALT	homoz_ALT	het	GACAAAAAAATTGAAAATTCAATCGTATCGTAAACCAAACCCCCACTTCACTCTTCTTCTTCTTCATCACCATTTATTAATTTACTATAATTACCATGTGT
scaffold_13	3888766	Thhalv10021715m.g	CATATAT	CAT	homoz_REF	homoz_REF	homoz_REF	homoz_ALT	homoz_ALT	homoz_ALT	homoz_ALT	homoz_ALT	homoz_ALT	TAGATCCACGCATGTTTGTTACCTTCTCTTCCTCCTTCTAATCTCAGAAACATATATTTCTCAATACTGCAAACCCTTTAAATGATTTATGTATATTCTGT
scaffold_13	3899519	Thhalv10021533m.g	ATT	AT	homoz_ALT	het	het	homoz_ALT	homoz_ALT	homoz_ALT	homoz_ALT	homoz_ALT	homoz_ALT	ATGAAAAGACAATTGCAGAGAGAAACAAAGATGCTTATGCTAATTGATAGATTGATACACATCATCATCACAATGCCAAAGAAACAAGAAGCTCTCTCTCT
scaffold_13	3928415	Thhalv10020153m.g	ccttcttcttcttcttcttcttcttcttct	ccttcttcttcttcttcttcttcttct	homoz_REF	homoz_REF	het	homoz_ALT	homoz_ALT	homoz_ALT	homoz_ALT	het	het	GCTCTTGCTTCGCCCCATCTACTCCTCTCCACTCTCGATTCCTCCCAtctccttcttcttcttcttcttcttcttcttctCCGTCGCAGTTCGTGCTTCTC
scaffold_13	3967646	Thhalv10021580m.g	TGGCGGCGGCGGCGG	TGGCGGCGGCGGCGGCGG	homoz_REF	homoz_REF	homoz_REF	homoz_ALT	homoz_ALT	homoz_ALT	homoz_ALT	homoz_ALT	homoz_ALT	ACGGGGAGACAAGGGGATAAGGAAGGCGGCGGTGGAGGAAACGGAAGCTCTGGCGGCGGCGGCGGATTAGGAGGAGGAGGATATAATGGCGGAGGAGCTAC
scaffold_13	4024371	Thhalv10020083m.g	CAGAGAGA	CAGAGAGAGA	homoz_REF	homoz_REF	homoz_REF	homoz_ALT	homoz_ALT	homoz_ALT	homoz_ALT	homoz_ALT	homoz_ALT	ATTAACTTATAAGGTCTAAAAAGGTAGAGAGACACTCAATTTATTCAAAGCAGAGAGACACAGATCATTACAAGACATACCCTGTGGAATTAAGTTGTAAG
scaffold_13	4070388	Thhalv10021634m.g	TC	TCC	homoz_ALT	het	homoz_ALT	homoz_ALT	homoz_ALT	homoz_ALT	homoz_ALT	homoz_ALT	homoz_ALT	ATGAAAGATGAGGCTTCGAGTAGAGATTGTTCGGTGTCGTGATCTTATTCTCAGGTCACACCGTGAAGAAGGATAAGCGAACCCCCAAGCGTTTTTTTCTT
scaffold_13	4090285	Thhalv10020327m.g	ACC	ACCC	homoz_REF	homoz_ALT	homoz_ALT	homoz_ALT	homoz_ALT	homoz_ALT	homoz_ALT	homoz_ALT	homoz_ALT	CAGGTTGATCCATTTAGAAAGACTCCAATGTCTGCTCTACTTGACGATTGACCATAATTGAACTGCAAGTGTTTCTTCTTATTGCTGCTAAGCTTAGTGAA
scaffold_13	4118375	Thhalv10021889m.g	TGGGCAG	TG	homoz_REF	homoz_REF	homoz_REF	homoz_ALT	homoz_ALT	homoz_ALT	het	homoz_ALT	het	TACAGAAAATGTGTTTAAAGTACGCTAGGCTTAGAGTAGGGCTTCTTGGCTGGGCAGCCTGTGCTTTTATTCGCTAGCTTATCAACCCAACTTGAATCTCC
scaffold_13	4262485	Thhalv10021456m.g	ccggcggcggcgg	ccggcggcgg	homoz_REF	homoz_REF	homoz_REF	homoz_ALT	homoz_ALT	homoz_ALT	homoz_ALT	homoz_ALT	homoz_ALT	TGCTGCTCTGGCTAGGACTACGCGCGAAAGCGCCGCCACCTccgccgccgccggcggcggcgggAACCTTCTCAGTCAGCTCAAGAAAATTGGGGAAATTG
scaffold_13	4267297	Thhalv10021521m.g	CAAAAAA	CAAAAA	het	het	homoz_REF	het	het	homoz_REF	het	het	het	GATTTGATATTGAAAGCAATTTTCACATCTTCTTCCACATGATCTTATAACAAAAAACAAATTCCCATTTATCTCTGTCCAAGTTCTTACGCAGCCATGGT
scaffold_13	4441016	Thhalv10020339m.g	CAA	CAAA	homoz_REF	het	het	homoz_ALT	homoz_ALT	homoz_ALT	homoz_ALT	homoz_ALT	homoz_ALT	AGTGGGGTTAAAACTGAACTCTTTTTATTTATTTTTTACTATTACAATCTCAATGTGTTCAAATCAGGCTTGGTCGAATAATACTTACATTACATAAGGAC
scaffold_13	4548062	Thhalv10020982m.g	T	TCAG	homoz_REF	homoz_REF	homoz_REF	homoz_ALT	homoz_ALT	homoz_ALT	homoz_ALT	homoz_ALT	homoz_ALT	AGATAAAAAAGGAAAAAAAGCAGAGTTTAAGCCAAGTATGAAGTGAGCAATGATAAGAATAAAGTGTAGCCATTACATGCCCTGTCTTGTTGCTGTTCTCT
scaffold_13	4651711	Thhalv10021005m.g	AG	AGG	het	homoz_REF	homoz_REF	het	het	het	homoz_ALT	homoz_REF	het	CGGAGTCGCCGTAAGGCCACATAGTGGCCGGATCGAACGCCGACGAGAAGAGCTTCGTGTTGCCCACATCGTAAGAAGAGTCGCCGAAAGTGAATAAGAGA
scaffold_13	4688736	Thhalv10020691m.g	ggag	gGAgag	homoz_REF	homoz_REF	homoz_REF	het	het	homoz_ALT	het	het	het	GAGCTACGGCTAGGGTTTCAGCTGCTTCGTTTGGCGGCAGTGGCggaggaggaggaggaggaggaTCCGGCAATGTACCTATGGGAATCCCGGTGAGCAGC
scaffold_13	4734227	n/a	ATTT	ATT	homoz_REF	homoz_REF	homoz_REF	homoz_ALT	homoz_ALT	homoz_ALT	homoz_ALT	homoz_ALT	homoz_ALT	TCAGTTCAGTCTTTTTGATTGATATTTAAAATTGGGCTCTACTTTCATGGATTTCATCACACACAAAAATATTCTAATGGGGTTTGTTTAATGGGCCGATC
scaffold_13	4743053	Thhalv10020161m.g	GTATATATATAT	GTATATATATATAT	homoz_REF	homoz_REF	homoz_REF	homoz_ALT	homoz_ALT	homoz_ALT	homoz_ALT	homoz_ALT	homoz_ALT	GTGGTCGGATGGGGAAGTTGATGAGTCTTTAAGGGGCTTGTTAACTATGTGTATATATATATGTATTTAGTAATGATTAATTTGTTGTACATAGCAAATGC
scaffold_13	4822847	Thhalv10020092m.g	AAGCAGCAGCAGCAGCAGC	AAGCAGCAGCAGCAGCAGCAGCAGC	het	homoz_REF	homoz_REF	homoz_ALT	homoz_ALT	homoz_ALT	homoz_ALT	homoz_ALT	homoz_ALT	AATACCAACCAGACTTCCTCAGCTCATTCCGGGGTTACAACCAATGGAGAAAGCAGCAGCAGCAGCAGCTCTGGTTCGTCTCCAACAAAATCCGTTCCCAT
scaffold_13	5051683	Thhalv10020643m.g	Ccatcatcatcatcatcatcatcatcatcatcatc	Ccatcatcatcatcatcatcatcatcatcatc	het	homoz_REF	homoz_REF	homoz_ALT	homoz_ALT	homoz_ALT	homoz_ALT	homoz_ALT	homoz_ALT	GTTGAAGCTAGGCAGAGTAGTGAAGGCTCTGTTGGATCTGTGAATATGGTCcatcatcatcatcatcatcatcatcatcatcatcCTAGTATAGCCAACGG
scaffold_13	5173283	Thhalv10020844m.g	TAAAAATTTCCAGGA	TA	homoz_REF	homoz_REF	homoz_REF	het	het	homoz_ALT	homoz_ALT	het	het	TATTCAAAGGGCTTTTCTGAATATATATTTTTTGTACATTCACAAAAGTGTAAAAATTTCCAGGAGTATACAAAACTTTGAAGACCCAGAGCTCATGAGGT
scaffold_13	5176766	Thhalv10020281m.g	atcttcttcttcttcttcttcttct	aTCTtcttcttcttcttcttcttcttct	homoz_REF	het	het	homoz_ALT	homoz_ALT	homoz_ALT	homoz_ALT	homoz_ALT	homoz_ALT	GAAGCAACTTTACAAGAGCAACATTATGTCGTCTTTCATACATAAtcttcatcttcttcttcttcttcttcttctATCAACCCCGAAGAGAGAGGGTACAG
scaffold_13	5208141	Thhalv10019887m.g	CTAAGTTTA	CTA	homoz_REF	homoz_ALT	het	homoz_ALT	homoz_ALT	homoz_ALT	homoz_ALT	homoz_ALT	homoz_ALT	TACAGACGAACTATCGTTAGTAGCTTCATGCTGCATAGGCAATCTTTGACCTAAGTTTACCCCAAAATGTTCTCTCTCTCCATTCGAATCTTTTGATATTT
scaffold_13	5292843	Thhalv10021233m.g	TA	T	het	homoz_ALT	het	homoz_ALT	homoz_ALT	homoz_ALT	homoz_ALT	homoz_ALT	homoz_ALT	ACTCTAAAGGCATTTTGGGTTTCACATCTCAAATAAGTGTGTTGTTAGGTTATTGTATTGAAATTGATGGTTACATTGATAACAAAAATTGCATAATGAGA
scaffold_13	5392279	Thhalv10020199m.g and/or Thhalv10022424m.g	TCCTC	TCCTCATCGTCACCCTC	homoz_REF	homoz_REF	homoz_REF	homoz_ALT	homoz_ALT	homoz_ALT	homoz_ALT	homoz_ALT	homoz_ALT	TCGAATTCATCAGCTTATCATCTTCCCACCAAAATCGTTGAGGCGACGGATCCTCCTCGTCATCGTCATCGTCATCCACCATCTCCTCCATAGCATTCTCT
scaffold_13	5420400	Thhalv10021616m.g	CTTTTTTT	CTTTTTT	homoz_ALT	het	het	het	het	homoz_ALT	het	het	het	CCGTCGGATTCGGATGTGAAATGTTGCTTTTGTTTATTGAAATGTTTATGCTTTTTTTGTCAAGTATGTATGTAATGTATACTCCCGGAATTTCAAGATTG
scaffold_13	5475892	Thhalv10021405m.g	TGGTGGC	TGGTGGCGGCGGTGGC	homoz_REF	homoz_REF	het	homoz_ALT	homoz_ALT	homoz_ALT	homoz_ALT	homoz_ALT	homoz_ALT	GAGCTGATTGGGAGGCTTAATTCGGCAGCTAGGAAACCGCCAGGTGGTGGTGGTGGCATTGGCTCTGAAGGGAAACCGCATCCAGGAAGCAACTTCAAGAC
scaffold_13	5622589	Thhalv10021362m.g	TAA	TAAAA	homoz_REF	homoz_REF	homoz_REF	homoz_ALT	homoz_ALT	homoz_ALT	homoz_ALT	homoz_ALT	homoz_ALT	AGCAGGCGAGAAATAATACAAAATTACAAAAGTAGCAACACGCAAAGGAGTAAGAAGCTCATCAGAAGAGGTTTTTGAATTGGCTGCTTAGAGAACCCTTT
scaffold_13	5667208	Thhalv10020090m.g	AT	A	homoz_REF	het	het	homoz_ALT	homoz_ALT	homoz_ALT	homoz_ALT	homoz_ALT	homoz_ALT	AACAACTATAATGAATAATAAACGTAAGGGTTTGGTTTAACAAGTCAAAAATAGATATGTGGAGAAAAAGAAATCTACCAGCCAAAGATTGGCTTGTGAAC
scaffold_13	5780273	Thhalv10020827m.g	TAGCTGC	T	homoz_REF	homoz_REF	homoz_REF	homoz_REF	homoz_REF	homoz_REF	homoz_ALT	homoz_ALT	homoz_ALT	GAGCTTCCAGAAAATGGACAAAGAAGTTAGCCACCGAGACTGCAAAGCAGTAGCTGCTCCTAATGGTGCAAGTCGGAGCGTGAAAAGCTCCTGCAGATGCG
scaffold_13	5837701	Thhalv10021406m.g	GGTCAGTCA	GGTCA	homoz_REF	homoz_REF	homoz_REF	homoz_ALT	homoz_ALT	homoz_ALT	homoz_ALT	homoz_ALT	homoz_ALT	AATGCCCGCCTTGCTGTGCAAAGAAAGGTAGACAGTGATGAACTGATGATGGTCAGTCATCATCATCTCCCAGAGCCTCTGGTTCTCATGTCTTTATCGAT
scaffold_13	6171314	Thhalv10020197m.g	ATTTTT	ATTTTTT	homoz_REF	homoz_REF	homoz_REF	het	het	homoz_ALT	het	homoz_ALT	het	ATTTATAAATACTCTTTGAGCAAAGAAATATCTACAGGATTGCCCATGGGATTTTTAAAGAAGACAAAAGCATTGCCTCTGTAACTTACTTACATTGCCAA
scaffold_13	6180611	Thhalv10021497m.g	TG	TGG	het	homoz_ALT	homoz_ALT	homoz_ALT	homoz_ALT	homoz_ALT	homoz_ALT	homoz_ALT	homoz_ALT	TATCACTACTTAGCCAAAAGATGCAGACTCTCATCAAACATAATCTCACATGAAGACAAAACCAGATCAACTGAAAACCCACCCAGTGTCTGAAACACGCA
scaffold_13	6249517	Thhalv10020573m.g and/or Thhalv10021412m.g	CT	C	homoz_REF	het	homoz_ALT	homoz_ALT	homoz_ALT	homoz_ALT	homoz_ALT	homoz_ALT	homoz_ALT	TGCCTCGGGGGTATGTCTGCAACTGCAGGCTGTTGGATAATTGTGTATATCTATGACCTGAATTCTTGTGAAATGAAAATTTTACTAGTTCTTCTTCATTC
scaffold_13	6362085	n/a	A	ATTTT	het	homoz_REF	homoz_REF	homoz_ALT	homoz_ALT	homoz_ALT	homoz_ALT	homoz_ALT	homoz_ALT	TCAACCAGCGTATTCACCGAGAAGATCTTTTCGATCACTCCAATGGTTTGACGCCACCTCAGATTTCCGACAACATTCCGGTACTGTTTCTAGCCTTTTCC
scaffold_13	6405577	Thhalv10020625m.g	CAG	CAGACCTAATAG	homoz_ALT	homoz_ALT	het	homoz_ALT	homoz_ALT	homoz_ALT	homoz_ALT	homoz_ALT	homoz_ALT	TTCGGGCAACGTGGTGCATCCCTGAGTCCTTCCTCGTCCTCTTCAAGAAACAGCCTGAAGAATCTAATCCCAAAGTTAAGCTTCAAAAACCGGAGCAGCAA
scaffold_13	6485056	Thhalv10021774m.g	GTTT	GTTTT	homoz_REF	homoz_REF	homoz_REF	homoz_ALT	homoz_ALT	homoz_ALT	het	homoz_ALT	homoz_ALT	AAGAAAAAGACAAATTATAAAAAGGAAGCAAAATCCATGTATCTGAAACTGTTTGACACACAATAGCGCAAGTGAAGAGCAAAAACAAGTTTCCATCAAAA
scaffold_13	6534463	Thhalv10021264m.g	A	AAT	het	het	homoz_REF	homoz_ALT	het	homoz_ALT	homoz_ALT	homoz_ALT	het	AACCAAGACTAGCGGGTAATCAGTAGTAGACTCTGCTTGACAAGGTTCTGACTCTCATCATTGTTAACTGGACCAAGAGCATCCGTTTGTGAAAATTATGG
scaffold_13	6593930	Thhalv10021147m.g	TGCTGGAGCTGGAGCTG	TGCTGGAGCTG	het	homoz_REF	het	homoz_ALT	het	homoz_ALT	homoz_ALT	homoz_ALT	het	AGCAAGTTTGCTGTTGCTGTAGCGGCTGTGTCTGCGGATGCAAGTGGTGGTGCTGGAGCTGGAGCTGCCAAGGTAGAGGAGAAGAAGCAAGAGGTTGAAGA
scaffold_13	6762871	Thhalv10020349m.g	GACACACACACACAC	GACACACACACAC	homoz_REF	homoz_REF	het	homoz_ALT	homoz_ALT	homoz_ALT	homoz_ALT	homoz_ALT	homoz_ALT	AGGCTGTTAGATGATTTTTGATTGATTCATGAAAGCAAGTGCCTCCTCTTGACACACACACACACTCTCTTCTTCCGTGTTGTAAGATATTTAGGGTGATT
scaffold_13	6766982	Thhalv10021092m.g	TCTCCTCCTCCTCCTCC	TCTCCTCCTCCTCCTCCTCC	het	homoz_ALT	homoz_ALT	homoz_ALT	homoz_ALT	homoz_ALT	homoz_ALT	homoz_ALT	homoz_ALT	ATGGAGACGATTCTTCTTTGCCTTCTTCACCGCCTGAGCCTCCATAACCATCTCCTCCTCCTCCTCCGCTTCCACCGCCTGAGCCTGGATTACCGAAGTTT
scaffold_13	6903789	n/a	AT	A	homoz_REF	homoz_REF	homoz_REF	homoz_ALT	homoz_ALT	homoz_ALT	homoz_ALT	homoz_ALT	homoz_ALT	GGTTTTCTTTACATTTTTAATCATTACACAGAACATAGCCTCAAAGACTCATAACTTTTTTAAAGAACCTCCACATCCTTAACCATCTGCACTAACTCAAG
scaffold_13	6985568	Thhalv10021215m.g	GCCCCC	GCCCC	homoz_REF	het	homoz_REF	homoz_ALT	homoz_ALT	homoz_ALT	homoz_ALT	homoz_ALT	homoz_ALT	AATACACCGTGAGAATCAGTTGGTTACGAATAGAAGACAAGTCGTGCAGCGCCCCCTCCAATGCAGATTGGGATGTGTGAAAGCCAATGTTTGTTTACAAA
scaffold_13	7158423	Thhalv10020008m.g	TCGCTCTAC	TC	homoz_REF	homoz_REF	het	het	het	homoz_ALT	homoz_ALT	homoz_ALT	homoz_ALT	TGTTGTGCTTGATGATGTATGGACCACTGGTCTGTGGAGGGAGATAAGTATCGCTCTACCGGATGGTATTTGTGGAAGTCGTATTATGATCACTACTCGGA
scaffold_13	7234051	Thhalv10020074m.g	C	CT	homoz_ALT	homoz_ALT	homoz_ALT	homoz_ALT	homoz_ALT	homoz_ALT	homoz_ALT	homoz_ALT	het	AATGGGTTCGTTCGTTTTGTCTGTTGAATGTCACGATGCAAATTTATTAACAAGTATGAAACACATGAGAAGATCCTGTATATACTTCAGATTTACTGTAC
scaffold_13	7240735	Thhalv10022432m.g	Aaccaccaccaccaccaccacc	AACCaccaccaccaccaccaccacc	homoz_REF	homoz_REF	homoz_REF	homoz_ALT	homoz_ALT	homoz_ALT	homoz_ALT	homoz_ALT	homoz_ALT	TGGATCCGACCACGACGAAGACGAAGACTCATCCCAATTCCCACTTCCGAAaccaccaccaccaccaccaccGTAGTTCCATCCTTTTCCGCCGCCATCGC
scaffold_13	7272707	Thhalv10020042m.g	TG	TGGG	homoz_REF	homoz_REF	homoz_REF	het	het	het	het	het	het	CTCTTGGACTCTTTATAGTTGTGGCTGTGGACAGAAGGCACTCTCTCTCATGTGCAAATAAAAAAACCTTCAAAGTTTTAAGACTGAGAAGGAGACTTGAG
scaffold_13	7272951	Thhalv10020042m.g	TT	TTCT,TCT	het	homoz_ALT	homoz_ALT	homoz_ALT	homoz_ALT	homoz_ALT	homoz_ALT	homoz_ALT	homoz_ALT	TGCTCTGGTCAATTGCATATTGTAAGACATGGTCTATCAGCAACTAACTTTTTATTCTTCTAAATTCAAGTTCCTAATGGTTTCTTTTATTGATCCTCGTT
scaffold_13	7452648	Thhalv10020330m.g	GCGACGACGACGACGA	GCGACGACGACGA	homoz_REF	homoz_REF	homoz_REF	homoz_ALT	homoz_ALT	homoz_ALT	homoz_ALT	homoz_ALT	homoz_ALT	TCGGAGGTCGGTCCGTAGCAAGCGGCAGGTTTCCTATGATGAGAATTTGAGCGACGACGACGACGATGTAGACTTAGTCAACGAAAATGGTAAAGGGTCCG
scaffold_13	7530929	Thhalv10020661m.g	caGTAGTAGTAGTAGT	cAGTAGTAGTAGT	homoz_REF	homoz_REF	homoz_REF	homoz_ALT	homoz_ALT	homoz_ALT	homoz_ALT	homoz_ALT	homoz_ALT	TCAGAGAGATTCGTCTGGCTCAAGCTTGacaacaacaacaacaacagcaacaGTAGTAGTAGTAGTTCCAAGAGAGTTGGGTTTCTGGAAGAGGGTGGAAA
scaffold_13	7656154	Thhalv10020835m.g	CAGAGAGA	CAGAGA	het	homoz_ALT	het	homoz_ALT	homoz_ALT	homoz_ALT	homoz_ALT	homoz_ALT	homoz_ALT	CAAAGGGTTACAAAATCATCAGATTGAGATTTTTAATAATAGTAATAATACAGAGAGAAGAAGAGAGAAGAGCATGAATTTCTCAGACTGCTTGCTCTAGT
scaffold_13	7671644	Thhalv10021539m.g	ACC	AC	homoz_REF	homoz_REF	het	homoz_ALT	homoz_ALT	homoz_ALT	homoz_ALT	homoz_ALT	homoz_ALT	CAATTTCGGATAATAAAATCGTAAAAGAATTTAATCAAAACAAATATTACACCACCATCGGCTTATACACTCGGCTATAAAGCCGATCCGAGTTTATCGGA
scaffold_13	7722394	Thhalv10021244m.g	CAA	CAAA	homoz_REF	homoz_REF	homoz_REF	homoz_ALT	homoz_ALT	homoz_ALT	homoz_ALT	homoz_ALT	homoz_ALT	TGATGGCTGCTGCAGTTTCAAAACCTGATCCTTTACCGTTGTTTCATAGTCAACGAAGAGAGAGGAGAAAACTCTTTGTCTTGAATAAGGACAATGAGTTT
scaffold_13	7777936	Thhalv10022427m.g	Ctcttcttcttcttcttcttcttc	Ctcttcttcttcttcttc	het	homoz_ALT	homoz_ALT	homoz_ALT	homoz_ALT	homoz_ALT	homoz_ALT	homoz_ALT	homoz_ALT	CCCACTGGCAAAGAATAACATATCTTTTCACACTTGGAACTCTTATAACCCtcttcttcttcttcttcttcttcatcttTGTCGTTGTGTATAATGTCTTT
scaffold_13	7822366	Thhalv10021783m.g	AATA	AA	het	homoz_ALT	homoz_ALT	homoz_REF	het	het	homoz_REF	homoz_REF	het	TCAATGTGTAAATCAAACCCATATATCCCGGAAAATAAATTAAGAGAAAAAATAAAAATCGAAAGACAAGGGCAAAATAGGAATTTTAAAGAAGTCATCTT
scaffold_13	7894563	Thhalv10020752m.g	C	CTGGGGCAAATGCAGCAAGAGCGAA	het	het	het	homoz_ALT	homoz_ALT	homoz_ALT	homoz_ALT	homoz_ALT	het	TGATGAAATCGCAAGAGAAGCAGATATAGTTGTGATGAAAATCAGAGAAGCACTAGAACTCAGAACCGGAATCCAGAGTCCTATTCTTTTTGTTGCGGTTC
scaffold_13	7973628	Thhalv10021106m.g	TAAA	TAA	homoz_REF	het	het	homoz_ALT	homoz_ALT	homoz_ALT	homoz_ALT	homoz_ALT	het	GTTACAAGTAAATTAATCTTTGCCCCCTCTCTTATAACACATTAGGCATGTAAACAATACAACAATACATGCATCCCTCTTTCTGAACACAAACACAAAAA
scaffold_13	8050988	Thhalv10020195m.g	ctcttcttcttcttcttcttcttcttcttcttcttcttc	ctcttcttcttcttcttcttcttcttc	homoz_REF	homoz_REF	homoz_REF	homoz_ALT	homoz_ALT	homoz_ALT	homoz_ALT	homoz_ALT	homoz_ALT	CTTGCCTCGCAAGAAAACGTGATTTCAGGGTTCTCGTATGCCtcttcttcctcttcttcttcttcttcttcttcttcttcttcttcttcAGAGTGGTTTTG
scaffold_13	8300393	Thhalv10020015m.g	A	ACTGTG	het	het	het	homoz_ALT	homoz_ALT	homoz_ALT	homoz_ALT	homoz_ALT	homoz_ALT	ATCATCAGTAAGCTCTTAGTTTCTCGTATCTTCTTCTTCTTCTTTTGCTTAAAGCTCTCATCTATAAGAAACAGAAATCGGAAGAACCAGCCTGTCTTAGT
scaffold_13	8517074	Thhalv10020746m.g	ATGG	ATGGTGG	homoz_REF	homoz_REF	het	homoz_ALT	homoz_ALT	homoz_ALT	het	homoz_ALT	homoz_ALT	TGACACAAATGAGAGAAGCGGAAGGCAACTACAGAATTGGGGAGATATCAATGGAGGAGGAGGAGAGAGAAGTCAGAGTGTTTGGGTTCAACTCGTGAACG
scaffold_13	8827602	Thhalv10021592m.g	CATATAT	CATAT	het	homoz_ALT	het	homoz_ALT	homoz_ALT	homoz_ALT	homoz_ALT	homoz_ALT	homoz_ALT	AGTAAAACAAGTGCAGCCTAAAACTTATTTGACTTATTTAAAGATGGAATCATATATGTTTTACATCCAACAATCACATAAGCTAATCAAAATGTTCATCG
scaffold_13	8880859	Thhalv10020033m.g	AAAGAAGAAGAA	AAAGAAGAA	homoz_REF	het	het	homoz_ALT	homoz_ALT	homoz_ALT	het	het	het	GGCGAGAAGGGAGGAGACGTGGGACAAGAGGAGTCCAAGAGCGATAAGAAAAAGAAGAAGAATGAGAAAAAAGCGGTTTTAGGGAAGGGGACAAGCGTAGT
scaffold_13	9035607	Thhalv10021265m.g	Ctgatgatgatgatgatgatgatgatgatgatgatg	CTGATGATGAtgatgatgatgatgatgatgatgatgatgatgatg	homoz_REF	het	homoz_ALT	homoz_ALT	homoz_ALT	homoz_ALT	homoz_ALT	homoz_ALT	homoz_ALT	AGTTAGCGGGATCGTTGGTCATGGTAGTGTGCCTGGTCATGGCCATGTTGCtgatgatgatgatgatgatgatgatgatgatgatgCTAGTGAACCTGAAT
scaffold_13	9143671	Thhalv10020182m.g	tttcttcttcttcttct	tttcttcttcttct	het	het	homoz_ALT	homoz_ALT	homoz_ALT	homoz_ALT	homoz_ALT	homoz_ALT	homoz_ALT	TCGCCCTCGTCCCCAGAttcctcttcttcgctctcctccatctttcgctttttcttcttcttcttctcgtcgtcgtcttcttcAATTCGATAATACTCTCT
scaffold_13	9161304	Thhalv10021386m.g	CTATATATATAT	CTATATATAT	homoz_REF	homoz_ALT	homoz_ALT	homoz_ALT	homoz_ALT	homoz_ALT	homoz_ALT	homoz_ALT	homoz_ALT	TTAATTTTTAAAATCGTCTTTGGGCTTCGTTTGGATACACAGTTACATGTCTATATATATATGTGTGAATGTGGTTTTAAGCCATGCATAACTGGAAAAAG
scaffold_13	9215780	Thhalv10022440m.g	GATT	G	homoz_REF	homoz_REF	homoz_ALT	homoz_ALT	homoz_ALT	homoz_ALT	homoz_ALT	homoz_ALT	homoz_ALT	AAGGCGGTGAAGAAGAAGAGAAAGCCCCTAAATGAGAGAAGAACACTTTCGATTTCTTTGTCGCAGTCGACTTAAACTAACCGTTGGCCACAAGATTCCAG
scaffold_13	9300621	Thhalv10020517m.g	G	GCTGCTATGTTCC	homoz_REF	homoz_REF	homoz_REF	homoz_ALT	het	homoz_ALT	homoz_ALT	homoz_ALT	homoz_ALT	AAATACCCCAGCGTCCTCTTACTTCGTTCTCACAGCCACCATCTTCCCCTGAGCAAATCCTCCAGCCACCATCCTCCCATCAGAGTCACCAACCATCGTCC
scaffold_13	9341903	Thhalv10021231m.g	A	ACGTC	homoz_ALT	homoz_ALT	het	homoz_ALT	homoz_ALT	homoz_ALT	homoz_ALT	homoz_ALT	homoz_ALT	GCAAAGGGGGGAATGCAATTGGTGTAGTGAGGAAGGAGATGGGAGGGGTGATTCGGTGGCGGCGAAGTTCGCCTTCTTCCCGCCGAGTCCGGCGTCATACA
scaffold_13	9352286	Thhalv10021760m.g	TAGGTAAGGTA	TAGGTA	homoz_REF	homoz_ALT	homoz_REF	homoz_ALT	homoz_ALT	homoz_ALT	homoz_ALT	homoz_ALT	homoz_ALT	TTTTTCTGAATCGCGATAAACCCTAAATTCGATTCAATTGGAATTGGAGGTAGGTAAGGTATAGGGGAGAAAATGAGGGGTCGAATTGGAATGATTAGCAG
scaffold_13	9407395	Thhalv10020441m.g	TTG	T	het	het	het	homoz_ALT	het	het	het	het	het	AGTAGTAGCCTCTCTCATTAAAATACGATACAAAATACAAAGCCATAAGCTTGCCTGTTGAATCAACTCTTTGCTACAGAACTTTGAAGGATCCAATGTCA
scaffold_14	2152394	Thhalv10027949m.g	TAGAGAGAGAGAGAGA	TAGAGAGAGAGAGA	homoz_ALT	het	het	homoz_ALT	homoz_ALT	homoz_ALT	homoz_ALT	homoz_ALT	homoz_ALT	CAAGGTTTGATGGGTTGAGGTTCATAGAGACGCTGGTCACAGCACACAGATAGAGAGAGAGAGAGATTCATATTTCATATCAATATCACTTTTTTGCCTTT
scaffold_14	2157127	n/a	CAAAA	CAAA	homoz_REF	homoz_REF	het	homoz_ALT	homoz_ALT	homoz_ALT	homoz_ALT	homoz_ALT	homoz_ALT	ATGTCGAGAGAGAGAGAAGAGAGCTCAGAATCTCAGATCCAACCAATTTGCAAAAGAGATCCAATCCAAGTCCGTCTCAGATCCAACTTTTCTTCTCCCTT
scaffold_14	2281008	Thhalv10027703m.g	AAAAGTGCAACAA	AAA	het	het	homoz_REF	homoz_ALT	homoz_ALT	homoz_ALT	homoz_ALT	homoz_ALT	homoz_ALT	GGACCATTTTGTTTCACATTTTAAGTGACAATAACAATTGAACACTAACAAAAAGTGCAACAAGTAAAGTGATAAGAGGCACTTAAGAGTGAGATTAAAGT
scaffold_14	2457924	Thhalv10027631m.g	G	GCCAGGGAAATGG	homoz_REF	homoz_REF	homoz_REF	het	homoz_REF	homoz_ALT	homoz_REF	homoz_REF	homoz_REF	CTTTGAAGGAATGCACAATCTCCAATTCTTAAGAATTTACCAACGATTGGGTGGTAGCTTCCTACACATAAAAGAGGACTTGGAATATCTACCTCGTCTAA
scaffold_14	2516266	Thhalv10027748m.g	Gcttcttcttcttcttcttcttcttcttct	GCTTcttcttcttcttcttcttcttcttcttct	homoz_REF	homoz_REF	homoz_REF	homoz_ALT	het	homoz_ALT	homoz_ALT	homoz_ALT	homoz_ALT	CCACTGCTATACTTTCTTTAAACGCTCTCTTTTGCTGGATTTCTCTCATGGcttcttcttcttcttcttcttcttcttctCATTTTTCGTCTGAGGTTAAG
scaffold_14	2619412	Thhalv10027690m.g	ccatcatcatcatcatc	cCATcatcatcatcatcatc	homoz_REF	homoz_REF	homoz_REF	homoz_ALT	homoz_ALT	homoz_ALT	homoz_ALT	homoz_ALT	homoz_ALT	ATGATGATGgtcgttgttgttgttgttgttttgttgGTGACTATtcatcaccatcatcatcatcatcTGGCTGTGTTGGAGATTCTGATGATGCGTTGATT
scaffold_14	2882576	Thhalv10027785m.g	TCATCCAC	TC	homoz_REF	het	homoz_ALT	homoz_ALT	homoz_ALT	homoz_ALT	homoz_ALT	homoz_ALT	homoz_ALT	CCCAGCTTGCGTGCCTTGGAGGAATGTTTGGCCTATCGGTTCGTGCATCATCATCCACCTCCGTCCTAACGCCTGATGATAACTCCCCTAACTCGTGTTCG
scaffold_14	2958154	Thhalv10027663m.g	ggaacaagaagaa	ggaa	homoz_REF	het	homoz_REF	homoz_ALT	het	homoz_ALT	homoz_ALT	homoz_ALT	het	TCTGATCAAGTGGAAGTTTTTCCTGCTGAGGATgaagaaagtgaagaggaggaacaagaagaagaagaagaagaagGGGTTGAACTGGTGAGAGGTAACCG
scaffold_14	3445936	Thhalv10027617m.g	G	GTA	homoz_REF	homoz_REF	homoz_REF	homoz_ALT	homoz_ALT	homoz_ALT	homoz_ALT	homoz_ALT	homoz_ALT	CCAAAGAAGATACAGAGCCGATTATGGACCTGAAAGAGGATAAAGAACAAGAGAAAACAGAGAAACTTGAAGAAATTCCATCAGATCTTGCGTTGAAGGTT
scaffold_14	3535467	Thhalv10027630m.g	tgaagaagaagaagaagaagaagaagaagaagaaga	tGAAgaagaagaagaagaagaagaagaagaagaagaaga	homoz_REF	het	homoz_REF	het	het	homoz_ALT	homoz_ALT	homoz_ALT	homoz_ALT	GACGAGGATAAGGAGATTGGTGGAGACGAAGCTGAAGATGGTgaagaagatgaagaagaagaagaagaagaagaagaagaagaagaggaGCATGGATACAA
scaffold_14	3536101	Thhalv10027630m.g	Aatgatgatgatgatgatgatgatgatga	AATGATGatgatgatgatgatgatgatgatgatga	homoz_REF	homoz_REF	homoz_REF	homoz_ALT	homoz_ALT	homoz_ALT	homoz_ALT	homoz_ALT	homoz_ALT	TGACCGAGTACACTGAGCCACAATCTGTCCCAGGGCTTGAAGACAAGAACAatgatgatgatgatgatgatgatgatgaAGACGAGGTCATTGATGATGAG
scaffold_14	3536538	Thhalv10027630m.g	GGATGATGATGATGATGATG	GGATGATGATGATGATG	homoz_REF	homoz_REF	homoz_REF	homoz_ALT	het	homoz_ALT	homoz_ALT	homoz_ALT	homoz_ALT	GAAAATAGCAAAGGCAAATCTGTTTCAAGGAAGAGGAAGAAAAGGGATGTGGATGATGATGATGATGATGGGGGTGGAGACAGAGAAGAAACTGAGAAAAA
scaffold_14	3645000	n/a	TC	T	homoz_ALT	homoz_ALT	homoz_ALT	homoz_ALT	homoz_ALT	homoz_ALT	het	homoz_ALT	het	CAAGTTATTATGATTTCTTTTTCCGCCTTTGTATTAAGCTTCTCTATTTTTCTTAATAAATGCTTTGCTACAAAAGGATTTTTTTTTAGTGAACATGTCAC
scaffold_14	3664871	Thhalv10027820m.g	TAAAAGCA	T	homoz_ALT	homoz_ALT	het	homoz_ALT	homoz_ALT	homoz_ALT	homoz_ALT	homoz_ALT	homoz_ALT	GAGACAGTGTGCCATGGTAGGATCTAACACACTGGTCAAGAGTGCTACCTTAAAAGCATTGAACAAGTCCTTTGTTAGTTTCTGCAGGCTCCGTTGAACAA
scaffold_14	3814366	Thhalv10027626m.g	CG	CGG	homoz_REF	het	homoz_REF	homoz_ALT	homoz_ALT	homoz_ALT	homoz_ALT	homoz_ALT	homoz_ALT	GGTCTGAACTGTCTTGCCACAGCTTATGTCCTAAGTGTTATGCACTTGGACGTGTGAAGCTCGGGGATGTCCAGGCTACAATCAGCGGAGTATTTGCATCT
scaffold_14	3918852	n/a	GTT	GT	homoz_REF	homoz_REF	homoz_REF	homoz_ALT	homoz_ALT	homoz_ALT	homoz_ALT	homoz_ALT	homoz_ALT	CTCCCACATTGGCCCCAGCAGCTATAGTGTTGTCACTCTTCTTGGACAAAGTTAGCTTTCTTCGATTTCTTCGTTCTCTTCGGATATTGTGTTTGCGCGGG
scaffold_14	4131801	Thhalv10028098m.g	accgccgcc	aCCGCCGccgccgcc	homoz_REF	het	homoz_ALT	homoz_ALT	homoz_ALT	homoz_ALT	homoz_ALT	homoz_ALT	homoz_ALT	GAAGACGACGATCCATTGAcgttaccaccgtgacctcctcctccgccgccaccgccgccactatcactatcaaatccgccgccgccacTACTAACACTCTG
scaffold_14	4131906	Thhalv10028098m.g	TCCGCCGCC	TCCGCC	homoz_REF	homoz_ALT	homoz_ALT	homoz_ALT	homoz_ALT	homoz_ALT	homoz_ALT	homoz_ALT	homoz_ALT	AACTCGTTGTTATTAGTTTCGCCGGCGGGAATCGGAGCGTGGTTTCCTCCTCCGCCGCCATTATCGATTTTGGCGACGGCGGCTCCGGCGACGGAGAACGG
scaffold_14	4132675	Thhalv10028098m.g	ATTGTTGTTGTTGTTGTTGT	ATTGTTGTTGTTGTTGTTGTTGT	homoz_REF	het	het	homoz_ALT	het	het	homoz_ALT	homoz_ALT	het	CCGGTTGGATCCGGGTCGGAGTTTCGGACTCGGGTTCCGGTGATTTTGGAATTGTTGTTGTTGTTGTTGTAAGAGTCATATCCATAGCTCTCAAAACATCA
scaffold_14	4150912	n/a	AT	A	homoz_REF	homoz_REF	homoz_REF	homoz_ALT	het	homoz_ALT	het	homoz_ALT	homoz_ALT	GGTTTATAGGAGCTTTTGATATTAAAGTTTATGATAATTTTTTTTACAAGATAGGTGACGAGACAACCATATTAACAGATGCAATCTCAAAAGCAAAGAAC
scaffold_14	4367070	Thhalv10027728m.g	ACAGTTCAAG	A	homoz_ALT	homoz_ALT	het	homoz_ALT	homoz_ALT	homoz_ALT	homoz_ALT	homoz_ALT	homoz_ALT	TTTGAAATCATTTTGGTTTGCTGAACTTCAAGAAGATTGTTGCTTCATACACAGTTCAAGGATATGTCTCAGCCAAACATTGTTATGGTGCGTTGTGGATA
scaffold_14	4701649	Thhalv10027636m.g	ccttcttcttcttcttcttcttcttc	ccttcttcttcttcttcttcttc	homoz_REF	homoz_REF	homoz_REF	homoz_ALT	homoz_ALT	homoz_ALT	homoz_ALT	homoz_ALT	homoz_ALT	AGGAGTCCACGAGCTTGTAGTCTTGCTTGTGTTATTTACACTAAActcctccttcttcttcttcttcttcttcttcctcttcATGATGATGAAGACAACAA
scaffold_14	5007040	Thhalv10027729m.g	CAA	CAAAA	homoz_ALT	het	het	homoz_ALT	homoz_ALT	homoz_ALT	homoz_ALT	homoz_ALT	homoz_ALT	AGTGATTGAGCAAAAGAACAGAGAGATGGAGATAGTCAACTTCCCAAAGTCAACACTTTCTTCATTTCTCTGATTCTTCTTCGTTAGCCTTTGTTTGAGGC
scaffold_14	5241607	n/a	GT	GTAACTTTGCTT	homoz_REF	homoz_REF	homoz_REF	homoz_ALT	homoz_ALT	het	homoz_ALT	homoz_ALT	homoz_ALT	TCCAAACTGATCCATCTTGCCTCAATCACGAGCCCATCTAATCTTTAATTGTGGAGTAATTCGGAAATAATAGCAAGGAAGGTGAATTTTACTCCACATCG
scaffold_14	5378111	n/a	ctt	ct	het	homoz_ALT	homoz_ALT	homoz_ALT	homoz_ALT	homoz_ALT	homoz_ALT	homoz_ALT	homoz_ALT	gaagctggagatcggccatgggacgtccccgaaggcttcctctgcatatacttgacctatttcacacaatgtgggctttcgcttccaattccctcccgtct
scaffold_14	5782150	Thhalv10028225m.g	ATGATGAATTGATGA	ATGATGA	homoz_REF	homoz_REF	homoz_ALT	homoz_ALT	homoz_ALT	homoz_ALT	homoz_ALT	homoz_ALT	homoz_ALT	TGAACATGACGTGTCCACGCGAGCTAAAGGTGACAAGTAACACAAGCAGCATGATGAATTGATGATGCAGCCAATCGCATGCATGAACGCGTGTCAGAAGT
scaffold_14	6119255	Thhalv10027833m.g	ACCGCCAGGATGTGGACCACCGCCGCCAGGATG	ACCGCCAGGATGTGGACCACCGCCGCCAGGATGTGGACCACCGCCGCCAGGATG	homoz_REF	het	homoz_REF	het	het	homoz_ALT	homoz_ALT	homoz_ALT	homoz_ALT	CGAGAGAACTCATAAACCATGCCTTGCTGGCCGCCTTTCCCGCCATTTGGACCGCCAGGATGTGGACCACCGCCGCCAGGATGCGGACCACCTCCAGGATG
scaffold_14	6119427	Thhalv10027833m.g	ATGCCACCGGGCTGGCCAC	ATGCCACCGGGCTGGCCACCTGGCTGCTTGCCACCGGGCTGGCCAC	homoz_REF	homoz_ALT	het	homoz_ALT	homoz_ALT	homoz_ALT	homoz_ALT	homoz_ALT	homoz_ALT	CCATGCCACCGGGATGCCCACCTGGCTCTATGGGCTGGCCACCTGGTTCCATGCCACCGGGCTGGCCACAGCAACCAGGTGGCCCTGGTAATCCTGGAACG
scaffold_14	6212671	Thhalv10027819m.g	CTT	CTTT	homoz_REF	het	het	homoz_ALT	homoz_ALT	homoz_ALT	homoz_ALT	homoz_ALT	homoz_ALT	TCGTATATGTTGTCTGGTAATTTGCTGATTTCGATTGGCCGTGGCCGGACCTTGTTAATGCCTGAGTTAATAGATAGAATTGAAGTGTGATCAGTCGTTTT
scaffold_14	6508466	Thhalv10027972m.g	AAGGAGGAGGA	AAGGAGGAGGAGGAGGA	homoz_REF	homoz_REF	homoz_REF	homoz_ALT	homoz_ALT	homoz_ALT	homoz_ALT	homoz_ALT	homoz_ALT	ATTTATCGACATGGACGAATTCGTCGCTCTTTTCCAGATCGGAGTTAATCAAGGAGGAGGAAACAACAATAACGATTTCAGAGATCTGAAGGAAGCGTTTG
scaffold_14	6521964	Thhalv10027861m.g	CGGTCAAGGTCA	CGGTCAAGGTCAAGGTCA	homoz_REF	homoz_REF	homoz_REF	homoz_REF	homoz_REF	homoz_REF	homoz_REF	het	homoz_REF	AGTGGTAAGGCTGCAAGGTCTAGGGGAAGAGGTGGTTCCCGCCGTGGTCGCGGTCAAGGTCATGGTCATGGTCAAGGTCATGGACCGAATGGTTTTCTCGG
scaffold_14	6689386	Thhalv10027817m.g	AT	ATT	homoz_REF	homoz_REF	homoz_REF	homoz_ALT	homoz_ALT	homoz_ALT	homoz_ALT	homoz_ALT	homoz_ALT	TACATTGTCACTTCCATGATTGCAGAGACCACAATCCTCTGGAATCCTTGATCAGATTCAAGAAAATCTTGAAATTTTTCACTCAATTGTGTTTCTTGCAA
scaffold_14	6689498	Thhalv10027817m.g	GATTTTTT	GTTTT	homoz_REF	homoz_REF	homoz_ALT	homoz_ALT	homoz_ALT	homoz_ALT	het	het	homoz_ALT	TGTGTGTTTCTATTCAAGCAATGTCTCAGAAACAAGTCAAGATTTGCTCTGATTTTTTTTTCTGTCGTTTAATTATTTGCCATCTACTGAAAACCTTTCTT
scaffold_14	6740305	n/a	AGGGG	AGGGGG	het	homoz_ALT	het	homoz_ALT	homoz_ALT	homoz_ALT	homoz_ALT	homoz_ALT	homoz_ALT	TTCTCCGTGAAGCTAGCGACCGCTGGAGTTTCTGCTTAAATCTAAGAAGAAGGGGAAAAACACGTTCTGCTTTTGGAATGACTTGAACTGTTTTTCTCCTA
scaffold_14	7028480	Thhalv10027781m.g	TTGGGTCG	TTGGGTCGCCGGGTTGTTATTCTGGGTCG	het	homoz_REF	het	homoz_ALT	homoz_ALT	homoz_ALT	homoz_ALT	homoz_ALT	het	TTGTTCTTTTGGGTCTGCTGATTGTTCTTCTGGGTCGGCGGATTGTTCTTTTGGGTCGGCGGATTGGGTCTCTGGGTCGTCGTCCTCACATTCGAAGTAAA
scaffold_14	7319645	n/a	CTTT	CTTTT	homoz_ALT	het	het	het	het	het	het	het	homoz_ALT	GAAGCTGATTGGCGGGATCCCTCACGGGTGCACCGCCGACCGACCTTGATCTTTAGAGAAGGGTTCGAGTGTGAGCATGCCTGTCGGGACCCGAAAGATGG
scaffold_15	87131	Thhalv10000294m.g	CTAT	CT	homoz_REF	het	het	homoz_ALT	homoz_ALT	homoz_ALT	homoz_ALT	homoz_ALT	homoz_ALT	TAAGTTTAGGGTTTAAAAGTTAAAACGTTACTTTTTTTTCGTTGTTTGTACTATTTAGACAATCTTTCTTTCCTTCTTGACATAATGTCTCCTCATGAAAC
scaffold_15	87678	Thhalv10000249m.g	CACAACAACAACAACAA	CACAACAACAACAACAACAA	homoz_REF	homoz_REF	homoz_REF	homoz_ALT	homoz_ALT	homoz_ALT	homoz_ALT	homoz_ALT	homoz_ALT	CTCATGAATCAAATTTTGTTTGCCATTATTAGTCCAAGAACTACTAAGAACACAACAACAACAACAAGGTCGCAAACCTCCCTTTATTTCTCCTCTCATCT
scaffold_15	92281	Thhalv10000394m.g	TACTAATGAAAC	TAC	homoz_REF	homoz_REF	homoz_REF	homoz_ALT	het	het	het	homoz_ALT	het	ACACACAAAAGTCGATGATCACGTCACAATACGTCAACATCAACAGAACCTACTAATGAAACGAAATTATTGATTTACAAATATAAAGGTAAACGCAAACA
scaffold_15	147237	Thhalv10000191m.g	Atcttcttcttcttcttcttc	Atcttcttcttcttcttc	homoz_REF	homoz_REF	homoz_REF	homoz_ALT	homoz_ALT	homoz_ALT	homoz_ALT	homoz_ALT	homoz_ALT	TCACAGGCGAGGCTTTGAGCAGAGTGGCAGAGCTTGACGCCATTGTTGCTAtcttcttcttcttcttcttcGAGCTATTTTAAATGAAACGCTTATAACGC
scaffold_15	148841	Thhalv10000106m.g	TGGAGGAGGAGGAG	TGGAGGAGGAG	homoz_REF	homoz_REF	homoz_REF	homoz_ALT	homoz_ALT	homoz_ALT	homoz_ALT	homoz_ALT	homoz_ALT	GGAAGCGGAAATGGGTCGATTTCTCCGGCGACGGAGGAAGTGATTGAGCTTGGAGGAGGAGGAGATACAAACGACGGCTCGATTTCTCCGGTCGAAGTGGA
scaffold_15	468806	Thhalv10000307m.g	GAAAAA	GAAA	homoz_REF	homoz_REF	het	homoz_ALT	homoz_ALT	homoz_ALT	homoz_ALT	homoz_ALT	homoz_ALT	TGAAACCACGTTTGTTTGTGTCTAAGAAACTCGAGCGTAATAACCAGAGAGAAAAAGTTAGACCACATTTGGTAAATTTCCAATCCATGGTGAGACCTTAT
scaffold_15	468935	Thhalv10000307m.g	CTTT	CTTTT	homoz_REF	homoz_REF	homoz_REF	homoz_ALT	homoz_ALT	homoz_ALT	het	homoz_ALT	homoz_ALT	GGAACAAATGATCTTCCCTTTCAAAGACAAATGACATGAGGGAGAGAGATCTTTCTTCTGCCTTTCTTACAACAAATCAAATGTTTTCCGAGGATCAAACC
scaffold_15	533781	Thhalv10000172m.g	gatgataatgataatgat	gatgataatgat	homoz_REF	het	homoz_REF	homoz_ALT	homoz_ALT	homoz_ALT	homoz_ALT	homoz_ALT	homoz_ALT	TAACAGAACCAATCACAGTGAATCAGAAGCAGACCTGTGTGGGAGGCATGgatgataatgataatgatgatgatgatTCAGATTCAGAGACAGTGAACATG
scaffold_15	741328	n/a	AAAGAAG	AAAG	homoz_REF	homoz_REF	het	homoz_ALT	homoz_ALT	homoz_ALT	homoz_ALT	homoz_ALT	homoz_ALT	AAATGTTAGTCTAATCAATCTTTTTTTTTGTCGTCCATTTATCATTAGTAAAAGAAGCTCATAAAAGGTGGAGTGCAAAGAGTTTGACAAAGCCCATCAAC
scaffold_15	1171595	Thhalv10000046m.g	TA	T	homoz_REF	homoz_REF	homoz_REF	homoz_ALT	het	homoz_ALT	homoz_ALT	homoz_ALT	homoz_ALT	CCTGCGAGTGGCTGTCTCATTGACTCCACCGACACGCAGTCCATCTGTTTTACACATGGTTGAGTCGAGACCATCGTGCAATGACTCTTGCTTCTTTTCAA
scaffold_15	1339712	Thhalv10000072m.g	CCTT	CTGTTTCCTTGTCTTCGTTCTTCTCTTGAGGCAAAGACTCTTCTTTCTCCTT	homoz_REF	homoz_REF	homoz_REF	homoz_ALT	homoz_ALT	homoz_ALT	homoz_ALT	homoz_ALT	het	CTTCTCACTTTCATTTCCCTGTGAATCGTTGGACGAAGACTCTTCTTTCTCCTTTGTCTCGGTTTCTTTGTCTCTACTTTCCTCTTGCGACGAAGACTCTT
scaffold_15	1340795	Thhalv10000072m.g	tgcc	tGCCgcc	homoz_REF	homoz_REF	homoz_REF	homoz_ALT	homoz_ALT	homoz_ALT	homoz_ALT	homoz_ALT	homoz_ALT	cttctcctctgtaccactcttctctttactctcctcgctctcttcgctactgccattttctttcttctcttcaacctctctctcttccaccacactcttct
scaffold_15	1706494	Thhalv10000622m.g	CAAA	CAAAA	homoz_REF	homoz_REF	het	homoz_ALT	homoz_ALT	homoz_ALT	homoz_ALT	homoz_ALT	homoz_ALT	CATACTACTAGACGAGAACACCGTAGCCAAAGTCGCGGATTTCGGGCTCTCAAACTCGCGGTTCGTAATCAAGATCCAATCAATATCAGCACTAACATCAA
scaffold_15	1758109	Thhalv10000049m.g and/or Thhalv10000438m.g	GCTCCTCCTCCTCC	GCTCCTCCTCCTCCTCC	homoz_REF	homoz_REF	homoz_REF	homoz_ALT	homoz_ALT	homoz_ALT	homoz_ALT	homoz_ALT	homoz_ALT	CGTCAGATCCCGATGGACTTCCGGGACTCATAAACAGCCCCGTCGACACAGCTCCTCCTCCTCCGCTCGCCGTCCGTTTCAACGGCTGCTCATCCGTTAAA
scaffold_15	2127231	Thhalv10000353m.g	GAGCAGCA	GAGCA	homoz_REF	homoz_REF	homoz_REF	homoz_ALT	homoz_ALT	homoz_ALT	homoz_ALT	homoz_ALT	homoz_ALT	AAGCGCCCTGCGTGGGCTAACATGCGCATTTCTTGCGCAACGCGCCTGGAGAGCAGCACCACCACCGCCGCTGAGTAAAGAAAGCGAAGCCATTTTTTTTT
scaffold_15	2254752	Thhalv10000091m.g	tggaggaggaggaggaggaggag	tggaggaggaggaggaggag	het	het	het	homoz_ALT	homoz_ALT	homoz_ALT	homoz_ALT	homoz_ALT	homoz_ALT	GTTCTCTTCGATTTCCCACCGTCCGGCGACAATggaggcggaggagacggtggaggaggaggaggaggaggagCCAGAGAGTTGAGATTTGAAGGAGGATT
scaffold_15	2259770	Thhalv10000226m.g	tctctctctctctctct	tCTctctctctctctctct	het	het	het	het	het	het	homoz_ALT	het	homoz_ALT	GCCTGTTAGTAAATGACCGATACTAAAGCAACCTAAAGCTTCTCAAActctctctctctctctctctTCTGAAATCTTCGTTTTGGGTTTTGTTTTGTATC
scaffold_15	2820375	Thhalv10000267m.g	TA	TAAA	homoz_REF	homoz_REF	homoz_REF	homoz_ALT	homoz_ALT	homoz_ALT	homoz_ALT	homoz_ALT	homoz_ALT	TCAATCCGATAGAAACAAGACCGATTGATTTGATTCTAAGATGAAAAACATAGAGGGAAACTAACCCATAGAGTAAGAAGGTGTAGGCAAGTTAATGACAG
scaffold_15	2822962	n/a	gagagaT	g	het	homoz_ALT	homoz_ALT	homoz_ALT	homoz_ALT	homoz_ALT	homoz_ALT	homoz_ALT	homoz_ALT	AGAAGACTCTCCTCTGTGTCTCGCTTCTTGAGTGTTgagagagagagagagagagaTGAATTGATTAATGATAGTTTTTTTGAAAGGAGTGGTGAAAGAGC
scaffold_15	2855520	n/a	GCTCTCTCT	GCTCTCTCTCT	het	het	het	het	homoz_ALT	het	homoz_ALT	het	het	GTTCTTTGGGGCAGATTTTTCATCATCTGTCTGAGAAAAGGCGAATTTTAGCTCTCTCTGTCTCTGACGCAATTCCCCATCAGACAAATGATTTGCTCAAG
scaffold_15	2856251	n/a	GTTTTGG	GTTTTGGGCCTTTTGG	het	het	het	het	het	het	homoz_ALT	het	het	TCTCATAGCGTCATTGGTATTCTGAATTGGGACCTTTCCCCAACCTTTGTGTTTTGGCAGTATTGTTCATGACAATCACTTGCAACAACCTAGGTTCCAAA
scaffold_15	2878935	Thhalv10000077m.g	ggaagaagaagaagaagaagaag	gGAAgaagaagaagaagaagaagaag	homoz_ALT	het	het	homoz_ALT	homoz_ALT	homoz_ALT	homoz_ALT	homoz_ALT	homoz_ALT	GAGTTCTGTGTGAGACGATGCGCGTTGTAGCAACgagggagaagagcagaggaagaagaagaagaagaagaagCATGGTTTAGTTTCGAGGAGAGGAATGC
scaffold_15	3184979	Thhalv10000173m.g	CAT	CATAT	homoz_REF	het	homoz_REF	homoz_ALT	homoz_ALT	homoz_ALT	homoz_ALT	homoz_ALT	homoz_ALT	AGATGCCTTTTGGATAAAGTTTTCAGTCTTTTTATACAGAGAAGATTAGACATCTTAGAAGAAATGTGTAGTAAACAGCTTGGTTTATGTATTTTGTGGAT
scaffold_15	3358681	Thhalv10000205m.g	TCTCCTCC	TCTCC	het	het	homoz_ALT	homoz_ALT	homoz_ALT	homoz_ALT	homoz_ALT	homoz_ALT	homoz_ALT	CAAAACAATCACAAACCCTAGATTCCTCTCCTCCAAGCAATCTCTCTCAATCTCCTCCAATATTTACCTCTTCGTCTTCGCCTTCAACAAATCAACGGCCA
scaffold_15	3678728	n/a	ctgtttt	c	homoz_REF	homoz_REF	homoz_REF	het	het	homoz_ALT	het	het	het	ttatacacTTGAGCCATTAACGAATTtggtctctgaagcaacctccatccctgttttgctagaagagcaatattaaaatcctgcaagtctctgaatcctaa
scaffold_15	3865793	n/a	GTTGGAGTCTTGGAG	GTTGGAG	het	het	homoz_ALT	homoz_ALT	homoz_ALT	homoz_ALT	homoz_ALT	homoz_ALT	homoz_ALT	CTCCTATAGATATGGAGTAGAAACAGGACGTGAAGAAGATGACCTTAACTGTTGGAGTCTTGGAGATACACAAGAGAGAATCCTGTGAAGATCCTCAGCCA
scaffold_15	4505697	Thhalv10000120m.g and/or Thhalv10000196m.g	tagaagaag	tAGAagaagaag	homoz_REF	het	homoz_REF	het	het	homoz_ALT	homoz_ALT	homoz_ALT	homoz_ALT	taaagtagatgagcagcaactaaaggtggatgtagaagaggaaaaagaggtagaagaaggagaagaaagtgaaaaagaAGAAGACGATGATAGTGAAAGTG
scaffold_15	4941893	Thhalv10000311m.g	GATAAT	GAT	homoz_ALT	het	het	homoz_ALT	homoz_ALT	homoz_ALT	homoz_ALT	homoz_ALT	homoz_ALT	CCGGTATTTGAATCTTAATGTTACCGGTCATGGTTTGTATACATTGTACCGATAATGGTTATGttatatattttttcataatgtaaattattatatatatt
scaffold_15	5450162	Thhalv10000568m.g	AGGCGTCGGCGTCGG	AGGCGTCGGCGTCGGCGTCGG	homoz_REF	het	homoz_REF	homoz_ALT	homoz_ALT	homoz_ALT	homoz_ALT	homoz_ALT	homoz_ALT	CCTCTGTTACAGTGGGGCTTCCGTCAACGACGGTCGCGCCCGTCGAGATTAGGCGTCGGCGTCGGAGGTTTCTTAAAGAAGGAAACGGATTCCGCTAGAGC
scaffold_15	5791262	n/a	ccat	cCATTCAAGAcat	het	het	homoz_ALT	homoz_ALT	homoz_ALT	homoz_ALT	homoz_ALT	homoz_ALT	homoz_ALT	TACTTGTCTCCTACTGCTTTCATTCCTaatggcagataaccttcgcagggccatcaatttgggtgctgatgatgaaccggtggcgttaccaacaacggtgt
scaffold_15	6350333	Thhalv10000222m.g	TAAAA	TAA	homoz_REF	homoz_REF	homoz_REF	homoz_ALT	homoz_ALT	homoz_ALT	het	homoz_ALT	homoz_ALT	AAGATTCAATAAACCTCTTAAAACCCCCTTTGTACCTATCAATCACTATGTAAAATCATAACTTAACCATAACTTAAACGTAGACGAACAACTACAAGCAA
scaffold_15	6696252	n/a	GAA	GAAAA	homoz_REF	homoz_REF	homoz_REF	het	homoz_ALT	homoz_ALT	homoz_ALT	homoz_ALT	het	AGTAACTAACCATCGATAAACAAAATTAAAACACACACATACAAAAAATAGAACATTCTTAGCAGAGATTTTCGTATGAACAGATAAGAGGCATCAGAGAT
scaffold_15	7521710	Thhalv10000277m.g	TGA	TGAGAGA	homoz_REF	het	het	homoz_ALT	homoz_ALT	homoz_ALT	het	homoz_ALT	het	TTTCAGAGAGAATGATCTTGAGTCGAATAAATCCTCAGAATGGAAGAAGTTGATGAGAGTGAGGAGAAAGGACCATTGGCGAGTGTTTTGAGATTCCTCAA
scaffold_16	62513	Thhalv10010740m.g	TTAA	T	homoz_REF	homoz_REF	homoz_REF	homoz_ALT	homoz_ALT	homoz_ALT	homoz_ALT	homoz_ALT	homoz_ALT	AGCTCACACACACAAAGACACAAAGAAAAGAAATAACAAACTGTTTAGCATTAACTTCAATTTAGACTAGAGAGGAAGAGAGGTTATTGAATTTAAGATTC
scaffold_16	180774	Thhalv10010150m.g and/or Thhalv10010645m.g	TTCTCTCTCTCT	TTCTCTCTCT	homoz_REF	homoz_REF	homoz_REF	homoz_ALT	homoz_ALT	homoz_ALT	homoz_ALT	homoz_ALT	homoz_ALT	AAAGACGCATTGGAGAATGGACATGGCGCAATGGAAAATGCGCTTTAGCTTTCTCTCTCTCTGCTAATGTCATATCATATTTTACTATTCTGATTGAAGCT
scaffold_16	387864	Thhalv10010159m.g	GAAGGAACCTCTCAAGGAACC	GAAGGAACC	homoz_ALT	het	het	homoz_ALT	homoz_ALT	homoz_ALT	homoz_ALT	homoz_ALT	homoz_ALT	CGGAGAAGGAGAACACTACAGAGTTCGCACTTGATTTAATTAGACAACTCGAAGGAACCTCTCAAGGAACCAGAGAGTTAGTAGAGTTCAACGAAAAGTGG
scaffold_16	458531	Thhalv10010244m.g	GATCA	GATCATCA	homoz_REF	homoz_REF	homoz_REF	homoz_ALT	homoz_ALT	homoz_ALT	homoz_ALT	homoz_ALT	homoz_ALT	TGGCTTTCCTCGCCGCGGAGGAGTCCAAGGAACGAAGCCACGATGAACACGATCAGTACCGGGACTTCGAGAATTACGAGGATCTCGAGCAGGGAGGAGAG
scaffold_16	482632	Thhalv10010669m.g	ggagagagagagagagaga	ggagagagagagaga	homoz_REF	homoz_REF	homoz_REF	homoz_ALT	homoz_ALT	homoz_ALT	homoz_ALT	homoz_ALT	homoz_ALT	ACTTCCAAACACCTCTTGTTCACATCTTTCTCTTTGTGGTAAACagaaagggagagagagagagagagatagaAGACAATGGCGTCGAACTCGCTCATGAG
scaffold_16	749682	Thhalv10010495m.g	AGAC	AGACATTGTTGAC	homoz_REF	het	homoz_ALT	homoz_ALT	homoz_ALT	homoz_ALT	homoz_ALT	homoz_ALT	homoz_ALT	TTGCTCATGAAATTTGGTGATCCAAATCTTATCTCATCTTTTCTCTGCCAAGACTGATCTTTTTCTTTCTGGCTCACTTTGTGAAAATTGTTGTTGGTGTT
scaffold_16	793209	Thhalv10010179m.g	tggaggaggaggaggag	tGGAGGAggaggaggaggaggag	homoz_REF	het	homoz_REF	homoz_ALT	homoz_ALT	homoz_ALT	homoz_ALT	homoz_ALT	homoz_ALT	GATGAAGACATCTCGGAGGCTAATCGCTTTCTCACCATGACGggaggaggtggaggaggaggaggagCGCTGCTACTACCGGAAGAAGTGGTTCTGAGAGG
scaffold_16	793469	Thhalv10010179m.g	AGTGTGTGTGTGTGTGTGT	AGTGTGTGTGTGT	het	het	homoz_REF	homoz_ALT	het	het	homoz_ALT	homoz_ALT	het	CGATGAAGGTGAAGAAAAAAGGGGGAAGCAAAATTAACAAAAGAAAGGAGAGTGTGTGTGTGTGTGTGTTTGGAAGAGAGTGGGTTGGAGATTGATTCTCC
scaffold_16	1028644	Thhalv10010477m.g	TAAAA	TAAA	het	het	homoz_REF	homoz_ALT	homoz_ALT	homoz_ALT	homoz_ALT	homoz_ALT	homoz_ALT	AATTCATGAAGCACAAAATCTAGGTGGGGCAGATAAGAGCTTAGCACGGTTAAAATTAGATACAGAGACCCTAAAAGCACAACAATTGTGAGAGACAAGTC
scaffold_16	1053178	Thhalv10010296m.g	TAA	TA	homoz_REF	homoz_REF	homoz_REF	homoz_ALT	het	homoz_ALT	homoz_ALT	homoz_ALT	homoz_ALT	CAAAAGAGACTATACATATATCAATCATTGCAGAAGAAGGGATATAATACTAATATTTGTGACTTAGAGACCTTTGCCTTCGTCTTCGTTCAAGATTCGGT
scaffold_16	1220622	Thhalv10010267m.g	C	CT	homoz_REF	het	het	homoz_ALT	het	homoz_ALT	homoz_ALT	homoz_ALT	homoz_ALT	TTCAATTTATGATTTAACAATAGTGCTTTAATACATAGATTGTAACCAGCCAATTGTGTAACACGTCCATCAACACCAATCAATCATGATGGTAACAAAAA
scaffold_16	1301373	Thhalv10010680m.g	CAAAAAA	CAAAAA	het	homoz_REF	het	het	het	het	het	het	het	CAAATGAGAAACTAGCAACAACAAGAAGAACAAAAACACAGAGAAAACTTCAAAAAACAGAGAGTAAAATCAGAGAATCAAAGAGCCTTAAGCATATCCTC
scaffold_16	1436460	Thhalv10010889m.g	GAAA	GAAAA	homoz_REF	homoz_REF	homoz_REF	homoz_ALT	homoz_ALT	het	homoz_ALT	homoz_ALT	het	CAATTGAAGAATGAGATTTCTCCTTTTTGAATCTCTCAGACCAAAAGAAAGAAATGGAAATTTCCATGTTGTTTTGCACTCCAAATTCCTCTTTCTTTGTT
scaffold_16	1569971	Thhalv10010886m.g	tcggcggcggcg	tcggcggcg	het	homoz_ALT	het	homoz_ALT	homoz_ALT	homoz_ALT	homoz_ALT	homoz_ALT	homoz_ALT	AAGAACCCTAATTTTACATACCCTCAAcggtagcggcggcggcggcggcgtcggcggcggcgTCTGTGTCAGCGTCGTCAGGGTCTTTGGAAGGATCGGAA
scaffold_16	1941499	Thhalv10010838m.g	TGGTCAGGTCA	TGGTCA	homoz_REF	het	het	homoz_ALT	homoz_ALT	homoz_ALT	homoz_ALT	het	homoz_ALT	TAGCCGGAAACATGTTACTATTTTAAAGTTTTGGTGTTTGTACATAATAATGGTCAGGTCACAGACAAGGCAAATGCTAGGCTCTAGAATCAATCAAGGAT
scaffold_16	2078755	Thhalv10010070m.g	TATTCTTCAG	TATTCTTCAGACAATTCTTCAG	het	homoz_ALT	homoz_ALT	homoz_ALT	homoz_ALT	homoz_ALT	homoz_ALT	homoz_ALT	homoz_ALT	TTATTAACACTGCTCCTAAAGTGGAGCCACGAAATGATCGTGCCACAGCTTATTCTTCAGCTTTAGATGTAGCAGTGAATGGTACAAGAAGAAGAAGGACC
scaffold_16	2092381	n/a	cggg	cg	homoz_REF	homoz_REF	homoz_REF	homoz_REF	homoz_REF	homoz_REF	homoz_ALT	het	homoz_REF	tccactcccaatgcatgcaatcaatgcttcctatcatcccgggaaatccacgggactctccatcatcaagcagtcgttgaagatcttctggtgtcggtctt
scaffold_16	2140343	Thhalv10010546m.g	GT	G	homoz_ALT	homoz_ALT	het	het	homoz_ALT	homoz_ALT	homoz_ALT	homoz_ALT	homoz_ALT	CAAAGATCCGGATTCACAGGGCCCTTGAATTACTACAGAGCCATGGATATGTAACTTTCACTTCTCTCTTTCTCTTTATCTCGAGTTCTTTGCTGTTTCAG
scaffold_16	2147293	Thhalv10010762m.g	CTGCTT	CTGCTTTGCTT	het	het	het	homoz_ALT	homoz_ALT	homoz_ALT	het	homoz_ALT	het	TTAGGTCTTCAGAGAATCTGGACTCTGACTCTGACTAATCTAGCAGTTGACTGCTTGTCTCTGTTTTGCCTTTTACTCCGTTGTTATATGGTTACTAGAAA
scaffold_16	2147384	Thhalv10010762m.g	A	ACAT	homoz_REF	het	het	homoz_ALT	homoz_ALT	homoz_ALT	het	het	het	TTACTAGAAAAAGGAATGTTCGATATAAAATATCCACACGGTCAAATGCTAAACATTGTATGTTGGTATATGTAATAACACCACTTTGTTGTTGCTGATAC
scaffold_16	2270451	Thhalv10010726m.g	tcacacacacacacaca	tcacacacacacaca	homoz_REF	homoz_ALT	homoz_ALT	homoz_ALT	homoz_ALT	homoz_ALT	homoz_ALT	homoz_ALT	homoz_ALT	TAAATTTATTTTTTCACAAAAATATTTCAAGacaaatatacacacaccagtcacacacacacacacatatacacTTCATAAGCATTTCGAGTAAAAACCAG
scaffold_16	2295159	Thhalv10010327m.g	TGGAGGA	TGGAGGAGGA	het	homoz_ALT	homoz_ALT	homoz_ALT	homoz_ALT	homoz_ALT	homoz_ALT	homoz_ALT	homoz_ALT	GGGAGTTATTTCAAGGGTGGAGATCGAGACGTTGGTGAGGATGATAATGGTGGAGGAAGGTTGCGAGATGAGAAAGAAGGTTAAGAAGCTTAGGGACACGG
scaffold_16	2304647	Thhalv10010353m.g	TGAAGAAGAAGAAGAAGA	TGAAGAAGAAGAAGA	homoz_REF	homoz_REF	homoz_REF	het	het	homoz_ALT	het	het	het	GAGATGGGTTCGATGGATGAGGATGGCGCAAATAGAGACTGTGATGATGATGAAGAAGAAGAAGAAGATGTGTATATGCTTGGAGAAGCTGATGAAGATTC
scaffold_16	2382180	Thhalv10010058m.g	ACC	AC	homoz_REF	homoz_REF	homoz_REF	homoz_ALT	homoz_ALT	het	homoz_ALT	homoz_ALT	homoz_ALT	CCGAATGTTCTCACATGTATCCAGTTCGAAGTTTCCTTGATGTTAATTAAACCAGCAGTAATCATGTCTATGTAACCTTTAGCCAAACGGTGTGGATACAG
scaffold_16	2512940	Thhalv10011048m.g	AGTTTTACTGATCTG	AG	het	het	homoz_REF	homoz_ALT	homoz_ALT	homoz_ALT	homoz_ALT	homoz_ALT	homoz_ALT	ACCCAAGTCTCTGCAAAAGTCTTATAATTCTCATTCGTTTGCGACCTCACAGTTTTACTGATCTGCAAAGGAGCCCAGCCCAATTCACGATCGGCCAGACC
scaffold_16	2708195	Thhalv10010315m.g	TGAAGAAGAAGAAGA	TGAAGAAGAAGA	homoz_REF	homoz_ALT	homoz_ALT	homoz_ALT	homoz_ALT	homoz_ALT	homoz_ALT	homoz_ALT	homoz_ALT	AAGATCTTCTTACGAGTCGATCAGAACCCTGTAAACATCAATGGTTTCATTGAAGAAGAAGAAGACAACTCGCAGTTCGAAGATGCCCCTGAAGATTTGGA
scaffold_16	2774254	Thhalv10010752m.g	TGG	TG	homoz_REF	homoz_REF	het	het	homoz_ALT	homoz_ALT	homoz_ALT	het	het	AGACAATTTTTTGTGTGAAACAAGAGCTGTCTCTATTTTCTTGTCGCTGGTGGCTAGTCTGGTTTGTTCTGGCTAGGTCCAGTCTTGTCTCTGTATATTAT
scaffold_16	3055223	Thhalv10010470m.g	agaagaagaagaagaagaagaag	aGAAgaagaagaagaagaagaagaag	homoz_REF	het	het	homoz_ALT	het	homoz_ALT	homoz_ALT	homoz_ALT	het	CGGAAATCGGAAAAACTTATGTagaaaaagagagagaaagcagaagaagaagaagaagaagaagaagaagaagTCTAAAGAAGAAGGTACTTGAGGCGTTT
scaffold_16	3143966	Thhalv10010220m.g	CGGAG	CGGAGGAG	homoz_ALT	het	het	homoz_ALT	homoz_ALT	homoz_ALT	homoz_ALT	homoz_ALT	homoz_ALT	CTCCGGTTAATATTCTCCGGTTGTGCTGAAGTAGAGACTTGGTTTAGGTTCGGAGACGGAGCTGTGGTTGTGGTGACCGAACCACTTGGTTTGGATGGTCC
scaffold_16	3428827	Thhalv10010337m.g	GAAAAAA	GAAAAA	het	het	het	het	het	het	het	het	het	CACTACACAAGAATTCTCATCTGATCAAATCAGTAACAACGGAAGAAAAGGAAAAAAGAGAACACACCAAGAACACTCATGGTTCTCTGTATCATTCTAGA
scaffold_16	3472479	Thhalv10010541m.g	CTTTT	CTT	homoz_REF	het	homoz_REF	homoz_ALT	homoz_ALT	homoz_ALT	homoz_ALT	homoz_ALT	homoz_ALT	TTGTGCTTTCGAGGATTATGGAATCATTTGGTATTCTTAGATGTGTCTCTCTTTTAGTCTCTGTAATCTTTGAATGATTAGCATTTTGGCTTCAACAACAC
scaffold_16	3671711	Thhalv10010066m.g	AA	AAGCA	het	homoz_ALT	homoz_ALT	homoz_ALT	homoz_ALT	homoz_ALT	homoz_ALT	homoz_ALT	homoz_ALT	CTCTTCTTCATCTTCCTCTAACTCTTCCTCACTTGCAACTCTGGAAAAAGAATTGCTGTTTCTTTTCTTACCAGTTTTCTTTGGTTTTGTTTCAGAAGACC
scaffold_16	4284585	Thhalv10010812m.g	TGAGAG	TGAGAGAG	homoz_ALT	het	het	homoz_ALT	homoz_ALT	homoz_ALT	homoz_ALT	homoz_ALT	homoz_ALT	ATTCAATTTGAAGAAGATAAATTGAAGAGAATAACATAAATATAGAAATGTGAGAGGTATTTAAGAAACAACAATACAATACAAGATGGTGTGCAAATAAC
scaffold_16	4286222	Thhalv10010670m.g	CC	CCAGC	homoz_REF	het	homoz_ALT	homoz_ALT	homoz_ALT	homoz_ALT	homoz_ALT	homoz_ALT	homoz_ALT	GAAGGACAAGAACTGTGGCACCAGGAGGAGTTGCAGCAGATTGTTGAAAGCCGGCGCCTTGGAAAATTGGAAGTCCTGGAAACTGAGATGCGAGTTCGGGA
scaffold_16	4299005	Thhalv10011054m.g	TACCACCACCACCACCA	TACCACCACCACCA	homoz_REF	het	homoz_REF	homoz_ALT	homoz_ALT	homoz_ALT	homoz_ALT	homoz_ALT	homoz_ALT	GCCGCCTCCTCCACCGCTACCAACAGAACCTCCTCCTGTTTGGTTGTTATTACCACCACCACCACCAGCCGCAGCCGCAGCCGCAACCATCCAGAAATTTC
scaffold_16	4700052	Thhalv10010665m.g	AATATATATATATA	AATATATATATA	homoz_REF	homoz_REF	homoz_REF	homoz_ALT	homoz_ALT	homoz_ALT	het	homoz_ALT	het	TCTAATTAACTTTATCTGAATGTATATAATGCTTTAGATTAGTAGTAAGTAATATATATATATAGTAACCATTTCTCGGGGGAAGTCCATTTCTACTTGCT
scaffold_16	4712163	Thhalv10010172m.g	T	TGTACGGGCTAGCAATA	homoz_REF	homoz_ALT	homoz_ALT	homoz_ALT	homoz_ALT	homoz_ALT	homoz_ALT	homoz_ALT	homoz_ALT	TTATTTCTGTCTTTGGTTTTTCTATGCCGGTACAAACAGAGAATGAAGAGTATAAGAGTGATCAGCCAATGAAGACGTTTTATGAGAAGATAAGTTATAAT
scaffold_16	4712633	Thhalv10010172m.g	A	ACCAATAGCTCACT	het	het	homoz_ALT	homoz_ALT	homoz_ALT	homoz_ALT	homoz_ALT	homoz_ALT	homoz_ALT	ACCATAGACGTGGCTTCTGTTTTGGAATATTTTCATGTTCACTGTCATGAATCGATCTCAAACCAAGCAACGTCCTTCTAGACGATGATTTTACTGCCCAT
scaffold_16	4724949	Thhalv10010262m.g	CGAAGAAGAA	CGAAGAA	homoz_REF	homoz_ALT	homoz_ALT	homoz_ALT	homoz_ALT	homoz_ALT	homoz_ALT	homoz_ALT	homoz_ALT	ACTACACCGATCCAAATCTTGTGAGCTTTGGGAATTTAACAATGCTACAACGAAGAAGAACAGAACGGGCGTGCAGAAACTTAATCCCTTGCGGAGAGTTT
scaffold_16	4729391	Thhalv10010831m.g	TAGTACAGTA	TAGTA	homoz_REF	homoz_REF	homoz_REF	homoz_ALT	homoz_ALT	homoz_ALT	homoz_ALT	homoz_ALT	homoz_ALT	ATTCGGCGGCTTAGGTGGCTTCTTCAACAAAAAATAAAAGAAAATTTGTATAGTACAGTAATTTGCATTGTTTATGCCTCCCCGTTTTTATTCTCTATAAT
scaffold_16	4729844	Thhalv10010128m.g	ACTCTC	ACTC	homoz_REF	homoz_REF	het	homoz_ALT	homoz_ALT	homoz_ALT	homoz_ALT	homoz_ALT	homoz_ALT	AATCTTACAACACACGGCCAGTAATTCTATAAGCTATCACCAGAATGATTACTCTCCAAAATGGTTCTTTACATTTTGATTCAAGTGTTACGGGACGGGAC
scaffold_16	4768034	Thhalv10010536m.g	G	GC	het	het	het	homoz_ALT	homoz_ALT	homoz_ALT	homoz_ALT	homoz_ALT	homoz_ALT	GATTTCGACTTCCAAGGGAAGTTACCAGTGAGCTGGTTCAAACGCGTTGAGAATTGCCGTTAATCGCTGATGCGGATTTGTATGACCCATTGTTTCCTCTT
scaffold_16	5695412	Thhalv10010499m.g	TC	TATATAC,TATAC	homoz_REF	homoz_REF	homoz_ALT	homoz_ALT	homoz_ALT	homoz_ALT	homoz_ALT	homoz_ALT	homoz_ALT	AATAAATTACATAACATTGCAAAACAAGAGAAGAGAACCACTTGGTTTTATCATATATATATATCCAATTGGTTCTCTTACATTATTGACCATAAAGATAA
scaffold_16	5910962	n/a	attttttt	atttttt	het	het	het	het	het	het	het	het	homoz_ALT	ATCGAAGATTTTTGTCTGTATTCGAAAAATTTCGCAACaaaatttaatatatttttttattatGAGAATAAATCCTACTACTTCGGATCCAGAGGTTTCGA
scaffold_16	5911019	Thhalv10011087m.g	AACAGA	AAGA,AA	homoz_ALT	homoz_ALT	homoz_ALT	homoz_ALT	homoz_ALT	homoz_ALT	het	homoz_ALT	homoz_ALT	tattatGAGAATAAATCCTACTACTTCGGATCCAGAGGTTTCGATACGTGAACAGAAAAACCTGGGACGTATTGCCCAAATCATCGGTCCGATACTGGATG
scaffold_17	62902	Thhalv10003360m.g	CTT	CT	het	het	het	het	homoz_ALT	homoz_ALT	homoz_ALT	homoz_ALT	het	AGATCTTAACGGTGTACGAGACCCTTTGTGAAAGAGGAGAAATGGATCTGCTTAGTAGATCCGCCGCCGCGACGGTGGTGGATGGAGTGTTTTGAGATCGG
scaffold_17	322367	Thhalv10003178m.g	GA	G	homoz_REF	het	homoz_REF	homoz_ALT	homoz_ALT	homoz_ALT	het	homoz_ALT	homoz_ALT	GACAACCACGAAAGCCAATCCCTTTCCAACCTAGGGATTGGCGAGCAAATGAGAGTTTGTCTGAGAAAGTGTCATTTCATGAAATATTTATCTTGCTTAGG
scaffold_17	334860	Thhalv10003193m.g and/or Thhalv10003246m.g	T	TCA	het	het	homoz_REF	homoz_ALT	homoz_ALT	homoz_ALT	homoz_ALT	het	het	TCACAAAAAAACCCTAAAATCTCGCGAGCTCAGGTTCTCGAGTGAATCTCTGTGTTCTCCGATTCCATTTCGAGCCGAGTCAAAGAAAACCGAGTGATTTT
scaffold_17	436669	Thhalv10003230m.g	agagg	aGgagg	het	het	het	het	het	het	het	het	homoz_REF	CATAAACAAAACACATGAAGAAGCagagagagagaagcagagagagagagagagggagaAGATAAAACCATTGGTGTGTTCATTCGCTGGTACTGAGGACA
scaffold_17	579775	Thhalv10003146m.g	TGAAGAAGAAGAAGAAGAAG	TGAAGAAGAAGAAGAAGAAGAAG	homoz_REF	homoz_REF	het	homoz_ALT	homoz_ALT	homoz_ALT	het	homoz_ALT	het	GGCGCTAATAGTACTTTAGGTGAAATGCTTGCACTTTCAGATCTTAGAAATGAAGAAGAAGAAGAAGAAGCAAACGATGGTAATGAACAACTGGATCCTAG
scaffold_17	658974	Thhalv10003274m.g	CTT	CTTT	homoz_REF	het	homoz_REF	homoz_ALT	homoz_ALT	homoz_ALT	homoz_ALT	homoz_ALT	homoz_ALT	AGATCAACCGTCTGATTGTTTCTCTTTTAGCAGAGATGAGAGAGAGGGTTCTTGAATGTTTGTCATGTATGTTAAGTTGTTAACATAATAAGAATGTGTAT
scaffold_17	2873404	Thhalv10003136m.g	GAAAAAA	GAAAAA	homoz_REF	homoz_ALT	het	homoz_ALT	homoz_ALT	homoz_ALT	homoz_ALT	homoz_ALT	homoz_ALT	ACCGTTTGCTACAAGAAATGGGTAAAAAGGTTGTTCGTCTTGACGACCCTGAAAAAACGGGAATTTCTGGTGGATTCACAAGATATATGTGATGTACTCAA
scaffold_17	5368274	n/a	taa	ta	het	het	het	homoz_ALT	homoz_ALT	homoz_ALT	homoz_ALT	homoz_ALT	homoz_ALT	CGAGATGGAGGAGGCTACAATGGTACAAAATAATTGAAAAATCAGAGTcttaaggagggatgatttaaactcggtcaaagccacagatgtctcagccacca
scaffold_18	2317754	Thhalv10003450m.g	GAGACGCAG	GAG	het	het	homoz_ALT	homoz_ALT	homoz_ALT	homoz_ALT	homoz_ALT	homoz_ALT	homoz_ALT	TTTATGGATTTTCCTTTTGTATCCTCCTCAACTTCATTTTTTACAGATTCGAGACGCAGTACAACAGCTGAGTTATCTTCCATCAATGGTTCTGCTTTCGC
scaffold_18	2840461	n/a	tatgcatgc	tatgc	homoz_REF	homoz_REF	homoz_REF	homoz_ALT	homoz_ALT	homoz_ALT	homoz_ALT	homoz_ALT	homoz_ALT	cttattttcggaggaggtagtaaggctattaaagcttgttgtcacttggttatgcatgcttgccgacatcgggaggatcttggttcgaacaagtagcactt
scaffold_19	8616	Thhalv10006150m.g	TG	T	homoz_REF	het	het	het	het	homoz_ALT	het	homoz_ALT	homoz_ALT	ATGACTGCGTCGCCTTATCTTCGTCATCTTTTAGCTACTTACCGTTTTTTTGACCAAATCCCAAGTGTGGGGGACAAGGACAACAAACTTGTTGAGTCTCT
scaffold_19	35460	Thhalv10006422m.g	Agctgctgctgctgctgctgctgctg	Agctgctgctgctgctg	het	het	homoz_ALT	homoz_ALT	homoz_ALT	homoz_ALT	homoz_ALT	homoz_ALT	homoz_ALT	CATAAAACAGAGGACCCTCTCTCGTGCTCTGCTGCTTTGTTGGATCATCAAgctgctgctgctgctgctgctgctgAAGCTTGATTGGGAAGCAGGAGAGG
scaffold_19	140064	Thhalv10005880m.g	ccttcttc	ccttc	homoz_ALT	het	homoz_ALT	homoz_ALT	homoz_ALT	homoz_ALT	homoz_ALT	homoz_ALT	homoz_ALT	GCTTGATTTTCAGACCTCCGAGCTTTGATTCCAGttcatcgtcttcttcgccttcttcatcttcgtcttcatcttcaaaatcttctccttcAGGGTCATTA
scaffold_19	156571	Thhalv10006247m.g	AGAGCG	AG	homoz_REF	homoz_REF	homoz_REF	homoz_ALT	homoz_ALT	homoz_ALT	homoz_ALT	homoz_ALT	homoz_ALT	GACTGGTGCTGCGTTTTGCCCATTTACACGGACCTAAAACAATCATCGATAGAGCGTGCAGAAGAAGTTTACAAGAGATACATATCAATGAATAAGTGGAG
scaffold_19	192119	Thhalv10005852m.g	Aagagagagagagagagagag	Aagagagagagagagagag	het	homoz_ALT	het	homoz_ALT	homoz_ALT	homoz_ALT	homoz_ALT	homoz_ALT	homoz_ALT	CCATAAAATCCTTGTTCATCATCCCATATAAACCGTTCCAGTTTAGGAACAagagagagagagagagagagCTTGGTCACCATTAATTTAATTCTGGGCTG
scaffold_19	192171	Thhalv10005852m.g	TTCATC	T	homoz_REF	homoz_REF	homoz_REF	homoz_REF	homoz_REF	homoz_REF	homoz_ALT	homoz_ALT	homoz_REF	gagagagagagagagagagCTTGGTCACCATTAATTTAATTCTGGGCTGCTTCATCATATCACCCCATCAAGCTCATGAGCAATGAATAAGTGAAGAGACA
scaffold_19	268132	Thhalv10005949m.g	cgttgtGGT	cGT	homoz_REF	homoz_REF	homoz_REF	het	homoz_ALT	homoz_ALT	homoz_ALT	homoz_ALT	homoz_ALT	AATGAAACAATATTCTACCTCCCTCAcgtcgtcgtcgtcgtcgtcgtcgtcgttgtGGTGAGCTTCTTCACCGCTTTAAACGGCGGATGAAGCAGCCCAAA
scaffold_19	426546	Thhalv10005803m.g	TAACAAC	TAAC	homoz_REF	het	homoz_REF	homoz_ALT	het	homoz_ALT	homoz_ALT	homoz_ALT	homoz_ALT	TACAATTATCCTCCTCGACCTGTTCCTTTTCCTCCTAGACTACCTTACCCTAACAACCCTGATCCTTCTTGGAATAATGGAAATAGCATCCCAAACCATGC
scaffold_19	455323	Thhalv10005945m.g	GTTCTTTCTTTCTTTCTTT	GTTCTTTCTTTCTTTCTTTCTTT	het	homoz_ALT	het	homoz_ALT	homoz_ALT	homoz_ALT	homoz_ALT	homoz_ALT	homoz_ALT	TTCCTTCCAATTTTCCTCTGAGGTTTCGTTTTTCAAGAGTGGTGCTTTTTGTTCTTTCTTTCTTTCTTTTTGCTGTTGTTCTTGTAAATTTTGTGCAGTGA
scaffold_19	592004	Thhalv10005757m.g	Tttcttcttcttcttcttcttcttcttcttc	Tttcttcttcttcttcttcttcttcttc	homoz_ALT	homoz_ALT	het	homoz_ALT	homoz_ALT	homoz_ALT	homoz_ALT	homoz_ALT	homoz_ALT	GGAGAATGGAGAAAATGTGTTAAATAAGGATTCTTCTCTGGTCAAGTTTGTttcttcttcttcttcttcttcttcttcttcAAAGGAAGAGCTTCAGTTAG
scaffold_19	633813	n/a	ACTT	ACTTCCCCTT	homoz_REF	het	het	het	homoz_ALT	homoz_ALT	het	homoz_ALT	het	GTAAATTAAAGAGAGACTACAAGCGTCATTCGAACCCTCTTATTCATATTACTTTGATTTATATCATCAATTTTTATATATTTATAAGGTGCTTGGTGTTT
scaffold_19	702338	Thhalv10006504m.g	CGGCGGAG	CGGCGGAGGCGGAG	het	het	het	het	het	homoz_ALT	homoz_ALT	homoz_ALT	homoz_ALT	TGGGACAATTATGCTACGGTTGCCGAAAGAAGCGTTTGCGTTTTCCGTTTCGGCGGAGAAGCGGAGGCGGGAGGCGCGGCAACAGATGTAAGAAGAGAGGA
scaffold_19	943722	Thhalv10005892m.g	G	GCTTTCAACA	homoz_REF	homoz_REF	het	homoz_ALT	het	het	homoz_ALT	homoz_ALT	homoz_ALT	TTTTGTCTATTACTCACGAATAAATAGCGGGAAAGATTGCTGAAATTAAAGGTACACGAATAATCATGAGAGTTTAACATTGTCTTCTACTTCGTTCTCTT
scaffold_19	943821	Thhalv10005892m.g	AAAGAAG	A,AAAG	het	homoz_ALT	homoz_ALT	homoz_ALT	homoz_ALT	homoz_ALT	homoz_ALT	homoz_ALT	homoz_ALT	TTCCCAAACCCAAAACCTATGTTGACCCGAATTACAAGAACCAAAAAAAAAAAGAAGCGAATGTCTTTGCGTCTTTTTGCACTTTATTTTGAGATATGAGA
scaffold_19	1048506	Thhalv10005979m.g	CCTTC	CCTTCTGCTCTTTATCCTTCTTC	het	homoz_ALT	homoz_ALT	homoz_ALT	homoz_ALT	homoz_ALT	homoz_ALT	homoz_ALT	homoz_ALT	TTTTCGCTTCTTCTTAGGTTTCACAGCATCTTTGAGTGTCAGCTCTCCATCCTTCCCTAAATCTTCGGTTAGATCCTCCATTGAACTCTCACCATCTTTCT
scaffold_19	1116450	Thhalv10005793m.g	catatatatatatata	cATatatatatatatata	homoz_REF	homoz_REF	homoz_REF	het	homoz_ALT	homoz_ALT	homoz_ALT	homoz_ALT	homoz_ALT	CACTCGATCATACTCAATCAAATAGGATAACGTATTATGTAatatatatgcatatatatatatatacataGAGCGAGAGATATTTATTCTTAACAGTACAA
scaffold_19	1267043	Thhalv10005975m.g	AAGAGAGAGAGAGA	AAGAGAGAGAGAGAGA	homoz_REF	homoz_ALT	homoz_ALT	homoz_ALT	homoz_ALT	homoz_ALT	homoz_ALT	homoz_ALT	homoz_ALT	GTACTCTTCATCCATGGCTGATCCCGAATTGCTCGCAGAGAAAAGAGAGAAAGAGAGAGAGAGATCGATGAACACACAGAGAAATGAGTTGGGAGATCGTC
scaffold_19	1271426	Thhalv10005846m.g	CA	CAGCTGGAGCTAATTCGGGTGAA	homoz_REF	homoz_ALT	homoz_REF	homoz_ALT	homoz_ALT	homoz_ALT	homoz_ALT	homoz_ALT	homoz_ALT	GGGGAGTAATGTGGTCTTTTCAACAGAGGCACCTCTCATAGGTAAAGATCCATACTGTGGCTGTAGTGCAAAGAAACTAAATTTCAAAGGTAGTGAGGATC
scaffold_19	1382465	n/a	GTCA	GTCATCA	het	het	homoz_ALT	homoz_ALT	homoz_ALT	homoz_ALT	homoz_ALT	homoz_ALT	homoz_ALT	TCTTCAACTCCACTACACAGATCTTTTGTCTTTCTATATGAGTAACTAATGTCAGACGGACCAAACATATATAAGGTGATGTGTAGTGGCTATATATAATA
scaffold_19	1451367	Thhalv10006024m.g	TATAA	TATAATAA	homoz_REF	homoz_REF	homoz_REF	homoz_ALT	homoz_ALT	homoz_ALT	het	homoz_ALT	het	ATTATATGATACGGCAACACATGCAACAGAAACCAATCTCCCATAGTTATTATAAATATTATTACACAGAAGAATCAAGTTTCCTGAGATGGAACAGCTGC
scaffold_19	1487407	Thhalv10006219m.g	AT	A	homoz_REF	het	het	homoz_ALT	homoz_ALT	homoz_ALT	homoz_ALT	homoz_ALT	homoz_ALT	GAGAGAAATGTAGATCAAGATCTGATACACCACGTTCCAACACCTTTGATATCCAAGAGGAGACTTTACTTCCCCACCCCCAGATATCTTTTCCACTTTTT
scaffold_19	1567468	Thhalv10005929m.g	CGCAGATGCAGACGCAGATGCAGA	CGCAGACGCAGATGCAGA	homoz_REF	homoz_REF	homoz_REF	homoz_ALT	homoz_ALT	homoz_ALT	homoz_ALT	homoz_ALT	homoz_ALT	GACGCAGACGCAGATGCAGACGCAGATGCAGACGCAGACGCAGACGCAGACGCAGATGCAGACGCAGATGCAGACGCAGACGCAGACGCAGACGCAGACGC
scaffold_19	1575437	Thhalv10005856m.g and/or Thhalv10005907m.g	tgaggaggagga	tGAGgaggaggagga	homoz_REF	homoz_REF	homoz_REF	homoz_ALT	homoz_ALT	homoz_ALT	homoz_ALT	homoz_ALT	homoz_ALT	AATGAAACAACaaccgtcattgctagggtatatagaactgatgatgatgatgaggaggaggaagatgtaagtagtgatgatgaggatgaggatgaagatga
scaffold_19	1595914	Thhalv10005885m.g	GTATTA	GTATTATTA	homoz_REF	het	het	homoz_ALT	homoz_ALT	homoz_ALT	het	homoz_ALT	het	TATGAATCAGCCAATGATATGGTATAAATTGTAATTTATTATACTTTTGTGTATTACGCGGTTTGTGTTTGGGGTTTATATACATCTTGTCATGAATAAAG
scaffold_19	1654269	Thhalv10005950m.g	ATT	AT	homoz_REF	het	homoz_REF	het	het	homoz_ALT	homoz_ALT	het	het	TGTTCATACACACCACGTAAATAATAAAACAGTCATGATGCCATAAATACATTAAGCTAAATATAATATGACACTGTTTTCTTCCATTTGAGGCAAAACCA
scaffold_19	1684707	Thhalv10006007m.g	ctcttcttcttcttcttcttct	ctcttcttcttcttcttct	homoz_REF	het	homoz_ALT	homoz_ALT	homoz_ALT	homoz_ALT	homoz_ALT	homoz_ALT	homoz_ALT	TTTTCTTCATCGGCTTCTCGCTCTCTGCAACCTCACTTAtctccttcttcctcttcttcttcttcttcttctccttATCACCGGACTCGACAATCTCATTG
scaffold_19	1752609	Thhalv10006109m.g	CAAA	CAA	homoz_REF	homoz_ALT	het	homoz_ALT	homoz_ALT	homoz_ALT	homoz_ALT	homoz_ALT	homoz_ALT	ACGGAGCGAGAGAGAGAGAGAGAGAAAGCGAAGAATACGCAGAATCCATCCAAATATAGGGTTAGGGCTGCCCCTAATCTGGAAACCTTGTCCTGGTTTCT
scaffold_19	1926750	Thhalv10006049m.g	Attcttcttcttcttcttcttctt	Attcttcttcttcttcttctt	homoz_REF	het	homoz_REF	homoz_ALT	homoz_ALT	homoz_ALT	homoz_ALT	homoz_ALT	homoz_ALT	ACTCGCCATGAACTTGAGCTTTAGATAAAGTTTTATTCGAACTGCACTACAttcttcttcttcttcttcttcttAATTTAGCTATGGCTTTTGTATATATG
scaffold_19	1927594	Thhalv10005824m.g	CCGCTTTTCG	C	het	het	het	homoz_ALT	homoz_ALT	homoz_ALT	homoz_ALT	homoz_ALT	homoz_ALT	CGGTACTGATTCATGGGACTCCGTCGCCGCCGAAATCCAGAAACACAACTCCGCTTTTCGTACCTTCACCGCCTTCGACTGTCGTCACAGGTACAACCACA
scaffold_19	1991883	Thhalv10006040m.g	ctat	ct	homoz_REF	homoz_REF	homoz_REF	homoz_ALT	het	het	homoz_ALT	het	het	CTGACAAAAGTCAAATTCTCTTCTACTCAAGtctctctctctctctctctctatctatctATATTTGGAGGTTCGCCTGAGAAATCAGATTCCAAACTCAC
scaffold_19	1995490	Thhalv10006040m.g	aatatatata	aatatata	het	homoz_REF	het	homoz_ALT	het	homoz_ALT	het	homoz_ALT	het	TGTATATATATCGTATAAGCTTGTCTCTCTATTTAGatataataattataaatatatataaGAATTAGATATCTGTTAAGAAGGTATCAGTCATTTGGTTC
scaffold_19	2013275	Thhalv10006391m.g	C	CA	homoz_REF	homoz_ALT	het	homoz_ALT	homoz_ALT	homoz_ALT	homoz_ALT	homoz_ALT	homoz_ALT	GCTTTTCTTCTGATCAGATCCTCAAGGCCACAAATGGCTTTGATCCAAGCCGCTATGTCACGAGTGACCTTTACTACACCTGGTACACGGGTAACATCGAA
scaffold_19	2024581	Thhalv10005897m.g	GTTGCATTAAAT	GT	het	homoz_ALT	het	homoz_ALT	homoz_ALT	homoz_ALT	homoz_ALT	homoz_ALT	homoz_ALT	TCTCGAAACTTACAAGTAAAACTATACCAAAAAAATGTAATATTACAAAAGTTGCATTAAATAATTGCAGTGGTTCTACGTATACACGACAACAACAACAG
scaffold_19	2102468	Thhalv10006130m.g	TTGGTGGTGGTGGTGGTG	TTGGTGGTGGTGGTG	homoz_REF	homoz_REF	het	homoz_ALT	homoz_ALT	homoz_ALT	homoz_ALT	homoz_ALT	homoz_ALT	CCATCGTGACGTCATAAACGAGCTGGCTAGGATCGGTGAAAACGACGACGTTGGTGGTGGTGGTGGTGATCAACATCATAATCAGGTGCCTGAGGAAGATA
scaffold_19	2262077	Thhalv10005825m.g	CA	CATA	het	homoz_ALT	het	het	het	het	homoz_ALT	het	homoz_ALT	GAAGAAACGGGTTTCGAAATCAGAGAGGAAGAAGATAGCTAGAGAGGAGGCAAACAAAGACAAGGATAATGATGTGACGGTGTGTGCACGTTGCCACTCTC
scaffold_19	2322620	n/a	ATGACTTGAC	ATGAC	homoz_ALT	het	homoz_ALT	homoz_ALT	homoz_ALT	homoz_ALT	homoz_ALT	homoz_ALT	homoz_ALT	GGAGAAAAAAAAAAAAAGGATACTTAAAGGTGATCTTGGGATGGTAAAACATGACTTGACCTCAAGTAAAGTTTTGTTAACTGAACTTAAATAGCTAAGAC
scaffold_19	2391436	Thhalv10005968m.g and/or Thhalv10006294m.g	TTTA	T	het	homoz_ALT	homoz_ALT	homoz_ALT	homoz_ALT	homoz_ALT	homoz_ALT	homoz_ALT	homoz_ALT	GATGAAGAAGCTGAAGAATGTCTAAGAGACGACTCTATGCTCTCTTTTTTTTTAATTCAATTTTTTTCTGTAATGTTGTTTGTAACTTTCGGGAACAATTT
scaffold_19	2453561	Thhalv10005861m.g	GAAA	GAA	homoz_REF	het	homoz_ALT	homoz_ALT	homoz_ALT	homoz_ALT	homoz_ALT	homoz_ALT	homoz_ALT	AGGACAGGAACCTTACACCAAGTCTAAAGATTATGACCTTAAGGTAACCTGAAAGGAACTCGTAATAAAATAGGCTGTTGCAGAGAGCTACCACACTGTCA
scaffold_19	2509065	Thhalv10005910m.g	TATAATAA	TATAA	homoz_REF	het	homoz_REF	homoz_ALT	homoz_ALT	homoz_ALT	homoz_ALT	het	homoz_ALT	GGATTTACCCAAGAATTGTTGGAGATTTAGAGTAAATGAAATATAGACATTATAATAAAGTGGCACCAGAAAAGTTAACTTGTCCAACAAGTAAACTCAGG
scaffold_19	2570693	Thhalv10005743m.g	CAGTTTAAGT	CAGT	het	het	het	het	het	homoz_ALT	het	homoz_ALT	het	GAAGGAAATGATAACTCAATTCCAGAGGCTCTCTTCTCTTCTCAAAACCACAGTTTAAGTAACGAGGTAGGATCTGCAGAAGGTGGTAGTAAAACTCCAAT
scaffold_19	2635022	n/a	TGAC	TGACGAC	homoz_REF	homoz_REF	homoz_REF	homoz_ALT	homoz_ALT	homoz_ALT	homoz_ALT	homoz_ALT	homoz_ALT	AAAACTCGCAGAAGCCGAGTCTAAGCCATCGCAAGTTTAAGTACTAAAGATGACAATGGGGCTACTTATCCGTATTTGCAATGCTTCTTATTATCTTTGGT
scaffold_19	2635096	n/a	GAAA	GAA	homoz_REF	homoz_REF	homoz_REF	homoz_ALT	homoz_ALT	homoz_ALT	homoz_ALT	homoz_ALT	homoz_ALT	TTTGCAATGCTTCTTATTATCTTTGGTTTGTGTGTTGTTTTAAGAACTAAGAAAGTACTTTCTATAAGTACGTAATATATCTCATATATACATACCTTTTC
scaffold_19	2667365	Thhalv10005781m.g	GAA	GAAA	homoz_REF	homoz_REF	homoz_REF	homoz_ALT	homoz_ALT	homoz_ALT	homoz_ALT	het	het	CTGTTATGTTTTTTGTTTGTCGTTGGTTGATTTTTGGATCTTTTGCTTAAGAACATTGAATTACTTGATTCTCTGCAAATGGTTTAAGCTAATGTAGGGAA
scaffold_19	2706161	Thhalv10005783m.g	Ccttcttcttcttcttcttcttcttcttc	Ccttcttcttcttcttcttcttcttc	homoz_ALT	homoz_REF	homoz_REF	homoz_ALT	homoz_ALT	homoz_ALT	homoz_ALT	homoz_ALT	homoz_ALT	CTCGTCCTTCCTTTACCTCTCTGCATTTCAGGAAGCCTCTGCTCTTTCTCCcttcttcttcttcttcttcttcttcttcATTTCCCTCGCAATTACCTCAG
scaffold_19	2714004	Thhalv10006239m.g	CTT	CT	homoz_REF	homoz_REF	homoz_REF	homoz_ALT	homoz_ALT	homoz_ALT	homoz_ALT	homoz_ALT	homoz_ALT	TGCCAAGTGATCAGCTTCCCCAAGTATGCATTTCAACTACAACTCTCACTCTTCTGCTTTGATAGTTTTCCTACTCTGGAAAATCCATTAGGCTTTGTCCA
scaffold_19	2734708	Thhalv10005860m.g	GCCTC	GC	homoz_REF	homoz_REF	homoz_REF	homoz_ALT	homoz_ALT	homoz_ALT	homoz_ALT	homoz_ALT	homoz_ALT	TGCAGCAGCCACAGCCGCAGAAGAATCAAAACCATGGTGAGAAGGTGCTGGCCTCACAGGGGAAGATGGATAATGCTGGTTCATGCTTTGGCCTATCTGAG
scaffold_2	139297	n/a	GTTT	GTT	homoz_REF	homoz_REF	homoz_REF	homoz_ALT	homoz_ALT	homoz_ALT	homoz_ALT	homoz_ALT	homoz_ALT	TCTGCTCGTTTCTCCTCTCGTTAGTCCTGTTCCGCCTCCTCAGATTTAGGGTTTCCTCCTCTCTCCAATTAACAAACCGAGAGCTATTCTTTCGTTCTTTT
scaffold_2	140188	Thhalv10015877m.g	CGGTGGTGGTGGTGGTGGTG	CGGTGGTGGTGGTGGTGGTGGTGGTG	homoz_REF	homoz_REF	homoz_REF	homoz_ALT	homoz_ALT	homoz_ALT	homoz_ALT	homoz_ALT	homoz_ALT	GAATTTGTTATTCAGAAATACTCTGAGATTGAAGCTCAGAAGAAGAACTCCGGTGGTGGTGGTGGTGGTGATTCCAAGTGCTGGATCCCTGGTTACAAAAG
scaffold_2	195935	Thhalv10014523m.g	G	GT	homoz_REF	homoz_REF	het	homoz_ALT	homoz_ALT	homoz_ALT	homoz_ALT	homoz_ALT	homoz_ALT	CGGAAAGACATAAATTTTATCTACAAAGTGGGCACTGAAAAGAAATGATAGAAATTGCTATGTGCAGGCAGAACAAGGAGATAGCTTACGAGGAGGAGGAT
scaffold_2	227195	Thhalv10014179m.g	TAAAAAAAA	TAAAAAAA,TAAAAAA,TAAAAA	homoz_ALT	homoz_ALT	het	homoz_ALT	homoz_ALT	homoz_ALT	homoz_ALT	het	homoz_ALT	TTCATAGGAAATGGTTTCAGATTTATCAGACCATTTGCGGTAATCTCTTATAAAAAAAAGAAGAAGAAGATGATAGTGTTTGTATCCTTTGTGTGTTTCCT
scaffold_2	426120	Thhalv10012876m.g	GACAACAACAACAACAAC	GACAACAACAACAACAACAACAACAAC	homoz_REF	het	homoz_REF	homoz_ALT	homoz_ALT	het	homoz_ALT	homoz_ALT	homoz_ALT	CATCTTCTTCTTCTTGGAGAGACGACCGTAGCACCACCACCGTCTTCCCCGACAACAACAACAACAACCCATCTTCCTCGGCCGCGCAACAACGAGCTAAC
scaffold_2	567952	Thhalv10012922m.g	CAAAAAA	CAAAAA	homoz_REF	homoz_REF	homoz_REF	homoz_ALT	homoz_ALT	homoz_ALT	homoz_ALT	homoz_ALT	homoz_ALT	AAAGGTTTTACTTAACCGACATTATAGATGAAAAAGATCACCCTGAGTTTCAAAAAAGGTTCTAAAAATAATAAACGCAAAATGGGCCCAGTAAACGGCCC
scaffold_2	627053	Thhalv10014656m.g	TCACAGCC	TC	homoz_REF	het	homoz_REF	homoz_ALT	homoz_ALT	homoz_ALT	homoz_ALT	homoz_ALT	homoz_ALT	ATCTATTACAGAAAGATAAGACATTGTGTAGCATCAGAATGCCAGAAAAGTCACAGCCCCCGCGAACAGAGATTCAGCATCTGAGGTTCTCTTCCTTTCAA
scaffold_2	627251	Thhalv10014656m.g	G	GC	homoz_REF	homoz_REF	homoz_REF	homoz_ALT	homoz_ALT	homoz_ALT	homoz_ALT	homoz_ALT	homoz_ALT	CATGTCAATAAGAAAACCAAATTACGACAAATGGTTATGGGTTCCATTTTGATGCAATATTCGCAATCAAGCACAGGACGACAGTAAACCAGCTTATTTTA
scaffold_2	800836	Thhalv10013792m.g	TCTCCTCCTCCT	TCTCCTCCT	homoz_REF	homoz_REF	homoz_REF	homoz_REF	homoz_REF	homoz_REF	homoz_ALT	het	homoz_ALT	AACCGTAACCGTTGTACTCCGATTTCTTCACATCCACCGTAGCACCACCGTCTCCTCCTCCTGCTGCGGCGACTTCTTTCTTCTTTTCGCCACCACCGTCC
scaffold_2	882324	Thhalv10013480m.g	TAA	TA	het	het	het	homoz_ALT	homoz_ALT	homoz_ALT	homoz_ALT	homoz_ALT	homoz_ALT	CCAAACAATCCAAGCAACCAAAACAACCAAAACTTAAATGTGGATTTTTTTAAGTTGCAAAATGACATAAAAGCCACTCAATCTCAAGACAGCTCACACTA
scaffold_2	899154	Thhalv10014828m.g	GAA	GA	het	het	het	het	homoz_REF	het	het	het	homoz_REF	AGGAAGATGAGGAGTTGTCGGTGAAAGCGTTGTCAGCGTTCAAGGCCAAAGAAGATGAGATCGAGAAAAAGAAGATGGAGATCAGAGAACGAGTTCTAGCT
scaffold_2	899174	Thhalv10014828m.g	GAA	GA	het	het	het	het	homoz_REF	het	het	het	homoz_REF	GTGAAAGCGTTGTCAGCGTTCAAGGCCAAAGAAGATGAGATCGAGAAAAAGAAGATGGAGATCAGAGAACGAGTTCTAGCTCAGCTCGGTCGTGTTGAAGG
scaffold_2	1034373	Thhalv10014048m.g	GTTTT	GTTT	het	homoz_REF	het	het	het	het	het	het	het	AGTGCCGAATCGGAAAAGCAACCCGACGGCTGCACCCAAGACATCGAAGAGTTTTCCGGGTTTAACGGCGAAGCGTTTCGGCTCGGGAGGCTTGAAACCGG
scaffold_2	1043172	Thhalv10013253m.g	GAGAAGAAGAAGAAGAAGA	GAGAAGAAGAAGAAGA	homoz_REF	homoz_REF	homoz_REF	homoz_ALT	homoz_ALT	homoz_ALT	homoz_ALT	homoz_ALT	homoz_ALT	TTTTGAACCATATAAACATCTCCCATGGCGGAAACTCGAAGTCGTAACTAGAGAAGAAGAAGAAGAAGATAAAGCTGTAATTAGAGAATGACGTGTGTGTC
scaffold_2	1043308	Thhalv10013253m.g	CGTTGTT	CGTT	homoz_REF	het	het	homoz_ALT	homoz_ALT	homoz_ALT	homoz_ALT	homoz_ALT	homoz_ALT	CGGGTTTTTCATCAAAAAAGCCGGTGATTCGCCTCAGATCTCCCGTCGATCGTTGTTATGCTTTTCCCGGAATCTTTACGAAGAGGTTCCCGAGCTCCCGG
scaffold_2	1093076	Thhalv10015225m.g	AAAGAAG	AAAG	het	homoz_ALT	homoz_ALT	homoz_ALT	homoz_ALT	homoz_ALT	homoz_ALT	homoz_ALT	homoz_ALT	AGCTCAACCTGAATCTTCCTATACTATCTGTGTGATGTTTGTGTGTATTCAAAGAAGGTTTATTATTATACTAATATAATGTAAAGATATCAACATATTTT
scaffold_2	1344307	Thhalv10014751m.g	Agtgtgtgtgtgtgtgtgtgtgt	Agtgtgtgtgtgtgtgtgt	het	homoz_ALT	homoz_ALT	homoz_ALT	homoz_ALT	homoz_ALT	homoz_ALT	homoz_ALT	homoz_ALT	ATTCAAGTAGCATTCTGAAGAACCTACTAGAGACTATAATAAAATGTGTCAgtgtgtgtgtgtgtgtgtgtgtTTCCTTTATTCAGTGCGAGTCAGGGTCT
scaffold_2	1423941	Thhalv10013444m.g	Ttcatcatcatcatcatcatc	TTCAtcatcatcatcatcatcatc	homoz_REF	het	het	homoz_ALT	homoz_ALT	het	homoz_ALT	homoz_ALT	homoz_ALT	TGGTTGCTTACAAGAGAAGCAACCTTTCCTCCTCCTTCCTCGTCTTCGTCTtcatcatcatcatcatcatcttcgtcttcctcttcttcgtcatcaGAAAG
scaffold_2	1758525	Thhalv10014825m.g	T	TG	homoz_REF	homoz_REF	homoz_REF	homoz_ALT	homoz_ALT	homoz_ALT	homoz_ALT	homoz_ALT	homoz_ALT	TGATGCGAATAGGAACATGTTTTGTATACTAAACGTGGTGATTCCGATGTTATGATATGACTCAGAATGATTCCTATGCTGATTCCGAGATATGGTTCTTG
scaffold_2	1979011	Thhalv10012760m.g	GAAAA	GAAA	het	het	het	het	het	het	het	het	homoz_REF	ACGGTTTGGAGTCGGAGATTTCCTCCGGCGGCATAGCGAAACCAGTGAACGAAAACGAAAGTCCGAGCGATGCACTGGACGCTCGGCTCAGAGCCGCTCCG
scaffold_2	2174935	Thhalv10014291m.g	Cagatggagatggagatggagatggagatgg	CAGATGGagatggagatggagatggagatggagatgg	het	homoz_ALT	het	homoz_ALT	homoz_ALT	homoz_ALT	homoz_ALT	homoz_ALT	homoz_ALT	GCTTCGACTTTGATGTGATTAACAATGGATTCAGTGGAGGATTATACAGTCagatggagatggagatggagatggagatggggacgagtggagaagtagaa
scaffold_2	2202442	n/a	TAGAGAGAG	TAGAGAG	homoz_REF	het	het	het	homoz_ALT	homoz_ALT	homoz_ALT	homoz_ALT	het	CACTTGGTTTGTTCTCCATCCTAATCTACAAAACTTCAATAGCATATACCTAGAGAGAGCTAGAAACAATCGGATCACCACTCAACAAAACCGATTTCGAT
scaffold_2	2463175	n/a	GAGTCAGTCA	GAGTCAGTCAGTCA	homoz_REF	het	het	homoz_ALT	homoz_ALT	homoz_ALT	homoz_ALT	homoz_ALT	homoz_ALT	AGAAGAAACATGAAAGAATCCTAATTTACAAGTTAGAATGAATCAGTGTGGAGTCAGTCATGTAAACGTACGTGATTGGAGAAAAGATCTGTCTCTTATCT
scaffold_2	2734675	Thhalv10014787m.g	A	AC	homoz_REF	het	homoz_ALT	homoz_ALT	homoz_ALT	homoz_ALT	homoz_ALT	homoz_ALT	homoz_ALT	AAGCACCGGTGAAAATGTATGTATATAATATGCTAAATGTATACACAAGTAATACAAACCATTCACAACGCTAAACGCAGATTTTCTCAGTGAAGAGGAGA
scaffold_2	2842070	Thhalv10013967m.g	GTATATATATATATATAT	GTATATATATATATAT	homoz_REF	het	homoz_REF	homoz_ALT	het	homoz_ALT	homoz_ALT	homoz_ALT	homoz_ALT	CAGATCTTCATCGGAATCGCTTTACGTGAATCGATCACGGGATCGTGCTCGTATATATATATATATATTCTTACACGGTATAAATAAGTACATAGATTAGT
scaffold_2	2844697	Thhalv10013967m.g	GTTTTTT	GTTTTT	homoz_REF	homoz_ALT	het	homoz_ALT	homoz_ALT	homoz_ALT	homoz_ALT	homoz_ALT	homoz_ALT	CACAGTCTAGTCAAGATGCTGACAAAGCTTAAAAGAAAGGAATGCTCTCTGTTTTTTATCTCATCTCATCCCAAAGCCAAAGGGAGTAAACTAGTTTCGTA
scaffold_2	2885764	Thhalv10013084m.g and/or Thhalv10013591m.g	GATATA	GATA	homoz_REF	homoz_REF	homoz_REF	homoz_ALT	homoz_ALT	homoz_ALT	homoz_ALT	homoz_ALT	homoz_ALT	CTTTAGGCTGAGCTGCTAATGCATTGCGATTCCCATCATTGTGAGTGAGAGATATAGTACGGAGAAAAAATGTTCATTAGTTGGAGATTTTGACTTCCAAT
scaffold_2	2940374	Thhalv10014951m.g	Cgagagagagagagagagagagaga	CGAGAgagagagagagagagagagagaga	homoz_REF	homoz_REF	het	homoz_ALT	homoz_ALT	homoz_ALT	homoz_ALT	homoz_ALT	homoz_ALT	GGACAAAGTAACAATGAGAGATCTCCCCGTTTCTATATGCCAAAGATAAACgagagagagagagagagagagagaCCGGTGAGAGCTAAGCCAGGCCAGAC
scaffold_2	2942169	n/a	C	CAT	het	homoz_ALT	het	homoz_ALT	homoz_ALT	homoz_ALT	homoz_ALT	homoz_ALT	homoz_ALT	AGATAGAAAATGGGTCTACTTTGGAGAGATTACTAGTATACGGTATGATCCTTCAAGCTACTAAGCGCCAATCTCTGACCTTTTTTTGCTCCATTGCTAGA
scaffold_2	2946249	Thhalv10013785m.g	CGGG	CGGGG	het	het	het	homoz_ALT	homoz_ALT	homoz_ALT	homoz_ALT	homoz_ALT	homoz_ALT	AACTGGGTGTTAGACCAAGGGTGGTCGCCCTACTCGCCATGGGTTAGAGCCGGGACTGTTCGAGTCACTGGCATTCCCAATTTGAGGTGTTGATAATGGAG
scaffold_2	3026518	Thhalv10013332m.g	Cttgttgttgttgttgttgttgttgttgttgttgttgttgttgttg	Cttgttgttgttgttgttgttgttgttgttgttgttgttgttg	homoz_REF	homoz_REF	homoz_REF	homoz_ALT	het	homoz_ALT	homoz_ALT	homoz_ALT	het	GAAGTATCGTCCTGCTTCCATTTCTTCGCTCTTTCTTCTATACATAGCATCttgttgttgttgttgttgttgttgttgttgttgttgttgttgttggagct
scaffold_2	3116519	Thhalv10012521m.g	TAA	TAAA	homoz_REF	homoz_REF	het	homoz_ALT	homoz_ALT	homoz_ALT	homoz_ALT	homoz_ALT	homoz_ALT	CTTTGATTGATCTTGGTTTGATGATACATAAAACGTTTTTCCACAAGAGGTAAGTAAAGAGGAAAGTGTCACAGATTTGTTTTGTTACTGTGTTTGTTGTT
scaffold_2	3339546	Thhalv10014501m.g	AATATATAT	AATATAT	homoz_REF	homoz_REF	homoz_REF	homoz_ALT	het	homoz_ALT	homoz_ALT	homoz_ALT	homoz_ALT	TAGCAGAGTAGATAAATCACCAAGCTGTGCACATAATCATCATAAACACAAATATATATTTTTTTCACAGTTTAACACAAAGGTTATGGGGATTTTGAGAT
scaffold_2	3501103	Thhalv10013269m.g	GTT	GTTT	het	homoz_REF	homoz_ALT	homoz_ALT	homoz_ALT	homoz_ALT	homoz_ALT	homoz_ALT	homoz_ALT	AACCATCAGGCGAATTGTTGCAGCGGTTTGAGGAAGAAAAATGCATTGGGGTTCCTTCTCTAGCCAAAAGTCCCCCAAAAAAACTAAAAATAAAGCTTTGT
scaffold_2	3522197	Thhalv10014350m.g	GAAAAAAA	GAAAAAA	het	homoz_REF	het	homoz_ALT	het	homoz_ALT	het	het	het	GGTCTAGGTGTGGAAGATGGTACTACTACTACTGTTGCTAATTAAGAGAAGAAAAAAAGAAGCTTAAGTTTCAGGGGACTGGATTAGATTTTTCTTTAGTC
scaffold_2	3577976	n/a	TC	TCC	homoz_REF	homoz_REF	homoz_REF	homoz_ALT	homoz_ALT	homoz_ALT	homoz_ALT	homoz_ALT	homoz_ALT	CATTTCTCAAATTCTCAATTAACCACAACGGAGGAGAACAACATTTATATTCACCGTCACACAACCGAAAAGATCAATTAACCGTCAAAACGAGATAAGAT
scaffold_2	3578198	Thhalv10016092m.g	TATGGTGATGATG	TATG	homoz_REF	homoz_REF	homoz_REF	homoz_ALT	homoz_ALT	homoz_ALT	homoz_ALT	homoz_ALT	homoz_ALT	ATCGTAGCTGAAATCTCCAGGATAGCTATGGCTCTGGTGTCTCTGTTGGTTATGGTGATGATGAGCGCAATTATAAGCGCAATTGTTGTTGCGGCACGTAA
scaffold_2	3675650	Thhalv10013697m.g	ATATTAT	ATAT	homoz_REF	het	het	homoz_ALT	homoz_ALT	homoz_ALT	homoz_ALT	homoz_ALT	homoz_ALT	TGTCTCTCTGATCACAATCACTTGATAACATAAAACATGCCTCGCATCAAATATTATCGCTAGGCAAGAGGAGCACTAGAAAAGAATGGCATCTCTTTCTG
scaffold_2	3822307	Thhalv10013057m.g	TGTT	TGTTACGTT	homoz_REF	het	homoz_REF	homoz_ALT	homoz_ALT	homoz_ALT	het	homoz_ALT	homoz_ALT	CAGATTCTTGTATTAACAACCTTTATTGTTCTTAAGGCTTGTATAAGTGTTGTTGTTGTCTTGTTTTTGTTTTCTACTTGTTCTGCATTATGATGTTTGCG
scaffold_2	3868961	Thhalv10014007m.g	AGGG	AGGGG	het	het	het	homoz_ALT	homoz_ALT	het	homoz_ALT	homoz_ALT	het	ATATTGATCATCTATATATATAGAGAGTGTGAGAAGAAAAAGAGTGAAAAAGGGATGGAGAAGGGATTGATATTAAGGTAGAGAAAATACAGATGTTATAT
scaffold_2	3882833	Thhalv10015083m.g	CATATGAATG	C	homoz_REF	het	homoz_REF	homoz_ALT	homoz_ALT	homoz_ALT	homoz_ALT	het	het	TACTGCCAAGTATATATTGTATACTGGTAATTAAGAAATGTTTGGATGGTCATATGAATGTAACTAAAGAGAGCCGGTACTCTTGAACACCAGAAAAGATA
scaffold_2	3987758	Thhalv10012987m.g	TCCC	TCC	het	het	het	het	het	het	het	het	homoz_REF	AAGAGGCCAAGAGAAGCAGCTGGAGACACAGCAAGCGGTGCAGAACCCCCTCCCATTCTGTGGCCGTTGTTCGATTGGCCTTGATACTGTTGATACTGAAG
scaffold_2	4050124	Thhalv10014482m.g	AGAAGAGGAA	AGAA	homoz_REF	het	homoz_REF	homoz_ALT	homoz_ALT	homoz_ALT	homoz_ALT	homoz_ALT	het	acggagaGGAAAGTGCTATGAGAATGATTCGGACACCTAAAAGAACAGAGAGAAGAGGAATCGGAATCGGAATCGGAATCGGAATCGGAATCCTCCGCAGG
scaffold_2	4068845	n/a	TGCAG	TGCAGCAG	homoz_REF	homoz_ALT	het	homoz_ALT	homoz_ALT	homoz_ALT	homoz_ALT	homoz_ALT	homoz_ALT	CTTTAACACCGACCCACTTCTCTTATTTTTCCACGCCCGAGTCAGGTGAGTGCAGAATCTCGGGATATAACAACAGATAATATATAGAGAAAATTAGATGT
scaffold_2	4105752	Thhalv10012926m.g	ACTCCTC	ACTCCTCCTC	homoz_REF	het	homoz_REF	homoz_ALT	homoz_ALT	homoz_ALT	homoz_ALT	homoz_ALT	homoz_ALT	AAGATGGGGACTTTCTACGGAAATCCACGAACCCATTAGAGTGAGAGCTTACTCCTCTTCCGTTAATGGGTGGTCGGGAAATAGGGTTCAACGGAGAAGGA
scaffold_2	4106070	Thhalv10012926m.g	AGAGAAGGAGAAG	AGAGAAGGAGAAGGAGAAG	homoz_REF	homoz_REF	het	homoz_ALT	homoz_ALT	homoz_ALT	homoz_ALT	homoz_ALT	homoz_ALT	CCCCAACAGTAAAGTAATCAACTTTGGAGGTTGATTTAGGGTTTCGAAACAGAGAAGGAGAAGAGAAAGATTAAGGATTTTGAAGCTAAACTTGAAAATTT
scaffold_2	4228774	Thhalv10015811m.g	cagaagaagaagaagaagaaga	cagaagaagaagaagaaga	homoz_REF	homoz_REF	homoz_REF	homoz_ALT	homoz_ALT	homoz_ALT	homoz_ALT	homoz_ALT	homoz_ALT	TTTGCTGGATTTGTTCTTCTTCGTCGTCTTCTTCTTCGATTCAACagaagcagaagaagaagaagaagaagaGCTTCCTCCTCTAGCGGAAATGGTGGTTC
scaffold_2	4350676	Thhalv10013094m.g	GAATAA	GAA	homoz_REF	het	homoz_REF	homoz_ALT	het	homoz_ALT	homoz_ALT	het	het	TTTCCGGGTCATTACGTTCTTTATTTGGAAGTAAAGGCCAAAGAGGGAGAGAATAAAAAGCAGAAGAAGTATTTGGAGCTCAATGAAGAGGCCTTCTCCAA
scaffold_2	4439866	Thhalv10012490m.g	AGC	AGCTTTGGC	homoz_REF	homoz_REF	het	homoz_ALT	homoz_ALT	homoz_ALT	homoz_ALT	homoz_ALT	homoz_ALT	ATGGCTCAACCATACAGTGGGGGTTGTTAGGCAGGCCCAATTTCGAGTAGAGCAAAGAGACTCATTCATCAAACCTTTCTCCAGTCTAAATAGTTGTATCG
scaffold_2	4442432	Thhalv10012490m.g	TTGCTG	TTG	homoz_REF	het	homoz_ALT	homoz_ALT	homoz_ALT	homoz_ALT	homoz_ALT	homoz_ALT	homoz_ALT	AACTCTTGACGCCTGGATTTCTTGTCAGTTCATCCAAGGACATTGGCACATTGCTGAAGCCACTAGGATAGGGAATATATTTATCCTTCTGATTTGGCGTC
scaffold_2	4453755	Thhalv10012443m.g	GAAAAAAAA	GAAAAA,GAAAAAAA,GAAAAAA	homoz_ALT	homoz_ALT	het	homoz_ALT	homoz_ALT	homoz_ALT	homoz_ALT	homoz_ALT	homoz_ALT	ATGTCCTTGGTTGAAAAATTACACATTAATGCAGTTTGATTTAATTACAAGAAAAAAAAGGCTTCCCCATTGTTTATTTATCGATCCCTTCGATCTTGTCT
scaffold_2	4458414	Thhalv10012443m.g	CTCTTCTTCTTCTT	CTCTTCTTCTTCTTCTTCTTCTT	homoz_REF	homoz_REF	homoz_REF	homoz_ALT	homoz_ALT	homoz_ALT	homoz_ALT	homoz_ALT	homoz_ALT	ATGGAAGAGAAGAGTTTGAGATTGAGATGAGAAGAGAGGAGAATCGATCTCTCTTCTTCTTCTTTCGATTTTTTTGTTGTCGTTTACACTTCTGCTCCAAG
scaffold_2	4459434	Thhalv10012888m.g	T	TC	homoz_REF	homoz_REF	homoz_REF	homoz_ALT	homoz_ALT	homoz_ALT	homoz_ALT	homoz_ALT	homoz_ALT	GTGCACATACTCTTGGTTCTAATCGTCCGTGGCCTTCTTCTGGTCATTTCTTCAAGTGACCGAAATGCCCCTTATTCATCGGAAAAAGCCGACAGAGAAAC
scaffold_2	4463428	Thhalv10012888m.g	Gatcatcatcatcatcat	Gatcatcatcatcat	homoz_REF	homoz_REF	homoz_REF	homoz_ALT	homoz_ALT	homoz_ALT	homoz_ALT	homoz_ALT	homoz_ALT	TGTGAATATTTTGATCTCGTTAAGGTGTCAACTTCTATGAATCCAAGAGAGatcatcatcatcatcattttcaatcattatcgtcatgatGCTCAAGTCAC
scaffold_2	4463493	Thhalv10012888m.g	GGACA	GGACAGACA	homoz_REF	homoz_REF	homoz_REF	homoz_ALT	homoz_ALT	homoz_ALT	homoz_ALT	homoz_ALT	homoz_ALT	cattttcaatcattatcgtcatgatGCTCAAGTCACAAGAAGCCTGAGAAGGACATTTGGTGGTGCAATATTCTCAATACCTTTTTTTCATATTCTTATGG
scaffold_2	4463614	Thhalv10012888m.g	ATTT	ATTTT	het	homoz_REF	homoz_ALT	homoz_ALT	homoz_ALT	homoz_ALT	homoz_ALT	homoz_ALT	homoz_ALT	TTTAATGTTTCCTCCTTCGACCGATAATGTAAGACTTGCTGCGCCATGTTATTTGTCTTGTGGAAAGCATCGGTTTATGGGTATTACTTAGTGTAGAGAAT
scaffold_2	4464108	Thhalv10012883m.g	CTCTTCTTCTTC	CTCTTCTTC	homoz_REF	homoz_REF	homoz_REF	homoz_ALT	homoz_ALT	homoz_ALT	homoz_ALT	homoz_ALT	homoz_ALT	CTTGAGCACTTCTTCCGCTTCTCCAGCGGTTTTGAGGAGACAAGGTTCTCCTCTTCTTCTTCACAAGCAACAAGTGCTCGGCGTCAGCTTTGCTTCCGCGC
scaffold_2	4557342	Thhalv10013728m.g	G	GTCT	het	homoz_REF	het	het	homoz_ALT	het	homoz_ALT	homoz_ALT	homoz_ALT	ACCACTCATTGCTTCATCCACACTCAGCTTGGAAAGAGCACAACTTGTTGGCTGATCATCACCACGTAGACTCTTCATCCATTGCTCTTCAGGTTCGATCA
scaffold_2	4632122	Thhalv10014409m.g	CT	CTT	homoz_REF	homoz_REF	het	homoz_ALT	homoz_ALT	homoz_ALT	het	homoz_ALT	het	TGGTCGTGGCCTAACCTTTATTCCACGGTCTGTTCATAGGGAAGAACGGACTAAGCCTTCGTCTGCACCAGAGCCAACGACTTAGTTGTGGCTTGTGGTTC
scaffold_2	4695820	n/a	ACG	ACGCG	homoz_REF	homoz_REF	het	homoz_ALT	homoz_ALT	het	homoz_ALT	homoz_ALT	homoz_ALT	CCCGAACGCAGATGCTTACACCGGCAGTACGCTATATACAAATCAGTAAAACGATAACCCTTTAAGCTTGCTTCAACCTTTGCGTGTTTCACGAGAAACTA
scaffold_2	4729774	Thhalv10013219m.g	TCAAA	TAAA	homoz_REF	homoz_REF	homoz_REF	het	het	homoz_REF	homoz_ALT	het	het	TCTTCACAATAACATCCTCCTCTGGTTTCTTCTGCTTCTCCTTGGCTTCATCAAAAAACACCAACTTCTCATCGGCATCGTCATCCTCATCACAATTCTCC
scaffold_2	4784204	Thhalv10013122m.g	CAAA	CA	homoz_REF	het	het	homoz_ALT	homoz_ALT	homoz_ALT	het	het	homoz_ALT	CTGCTACATATTCAGCACCTGTCCTCAGACAAAGATATAAGAATAACACACAAAGTAATATAAGAGTTCAGCTTGTCTTTATCCCAAAATCATCACGATCT
scaffold_2	4833186	Thhalv10014232m.g	Acatcatcatcatcatcatcatcatcatcatca	Acatcatcatcatcatcatcatcatcatca	homoz_REF	homoz_REF	homoz_REF	homoz_ALT	homoz_ALT	homoz_ALT	homoz_ALT	homoz_ALT	homoz_ALT	TTTGGGGACTCCAATTTGGCCTCTCTCCTGCTCATCCTATTTGAACCAATAcatcatcatcatcatcatcatcatcatcatcaccttcatcatGTTTATTA
scaffold_2	4843289	Thhalv10015655m.g	AACTTC	A	het	homoz_ALT	homoz_ALT	homoz_ALT	homoz_ALT	homoz_ALT	homoz_ALT	homoz_ALT	homoz_ALT	CAGTATCTATATATAGGATCGTCACCAGGAGGATAAAGAGAAGAATTGCAAACTTCTCCATCAGAATAAACTGCAGTCAAAGAGTAGAAATCATTAGAAGA
scaffold_2	4889827	Thhalv10015034m.g and/or Thhalv10016061m.g	GTTT	GTT	homoz_REF	homoz_ALT	homoz_REF	homoz_ALT	homoz_ALT	homoz_ALT	homoz_ALT	homoz_ALT	homoz_ALT	CAATTGGGTACTGATAGCATCGCTGAAACCGAAAGTATCTCGTTTGAGCAGTTTGAATTGAGGACTGACTATGAGCATCTTCGCCATCTGTGGGTCTAAGG
scaffold_2	5020647	Thhalv10016088m.g	GGC	GGCCGC	homoz_REF	homoz_REF	homoz_REF	homoz_ALT	homoz_ALT	homoz_ALT	homoz_ALT	homoz_ALT	homoz_ALT	GCGGAGAAGCAGAATCGTCCTCGTCTGGGCTACGAATCCCCAGCGACGGAGGCGGCGGCGGAGGAAGCTGGTGACGGTTATGAGGACGGAACTCGATCGCC
scaffold_2	5097280	Thhalv10013405m.g	TC	TTCTTCTGC	het	homoz_ALT	homoz_ALT	homoz_ALT	homoz_ALT	homoz_ALT	homoz_ALT	homoz_ALT	homoz_ALT	AAGGCTTTGGTGGGTGCTTTTGAGTCTGTCATATCTCTCCAGGAAAGAAATCAACAACAGAACACATATGAATGATTGTTCTCAGAACAAACTCTAACTAA
scaffold_2	5099790	Thhalv10012593m.g and/or Thhalv10014230m.g	TATGATGAT	TATGAT	homoz_REF	het	homoz_REF	homoz_ALT	homoz_ALT	homoz_ALT	homoz_ALT	homoz_ALT	homoz_ALT	GCTAAAATCTATTGCATCTTCAGAAATTCAACATTCATATACAGTCAAATTATGATGATCATCAGTTTCCATAATCATTGGATTTTGAGACATCAGTACAA
scaffold_2	5191989	Thhalv10013907m.g	ATGTTTTTTT	ATTT	homoz_ALT	homoz_ALT	homoz_REF	het	het	het	het	het	het	GCCACAGGTCTGGTTTATTTATAAATCATGGTGGATTTGTAGTTCTATTTATGTTTTTTTTTTTTTCTTGCGATTCTCACACACTTTTTCTTCTTTTGTTT
scaffold_2	5248565	Thhalv10014493m.g	ATTT	ATTTT	homoz_REF	homoz_ALT	homoz_ALT	homoz_ALT	homoz_ALT	homoz_ALT	homoz_ALT	homoz_ALT	homoz_ALT	TAAACTGAAACAGGGGAGATCGACAAGGCAACAGATAGATGTGCAAATTGATTTGACTTGTGAATACTGTTTATTTACAATGTATGGTATATATGTGATGG
scaffold_2	5394893	Thhalv10013709m.g	AACCCT	A	homoz_ALT	het	het	homoz_ALT	homoz_ALT	homoz_ALT	homoz_ALT	homoz_ALT	homoz_ALT	TGATATTATCTCCTGGCTCGACGACCATAGCTTGCCAGCGCAAGCTGAGGAACCCTTAGTTACTAGTACTTCGTAGACTATGATCATTTGTTTCGTAACAT
scaffold_2	5503038	Thhalv10014778m.g	AGCCACCGCCACCGCC	AGCCACCGCC	homoz_REF	homoz_REF	homoz_REF	homoz_ALT	homoz_ALT	homoz_ALT	het	het	homoz_ALT	CTTCGGGACGCCGGAATTCGGGATCCGGCAGTAGTGCTTCACAGGGGAAAAGCCACCGCCACCGCCGCCGGTAGCAGAAGCCGAAGAGTAACGGGAAGTTG
scaffold_2	5543673	n/a	TGGG	TGG	het	het	homoz_ALT	homoz_ALT	homoz_ALT	homoz_ALT	homoz_ALT	homoz_ALT	homoz_ALT	CTCAAAACTCTCCACAATCGGAGGAAGGCGATTCGGGGGAGGAGAAACGATGGGATTTCCCGTCGGAATATCTCTAGAGTGAGAATCATGGTGTCTTCTCC
scaffold_2	5545569	Thhalv10013743m.g	TTCT	TT	het	homoz_ALT	homoz_ALT	homoz_ALT	homoz_ALT	homoz_ALT	homoz_ALT	homoz_ALT	homoz_ALT	CTGCATCAAGAGACTACTACCATAACCACCCAGCTCAGGAATCTGCTAGTTTCTTCTTCTGTGGAAGCAGCACCCACTACACTCCCTTCTGTCTCTGAAAC
scaffold_2	5651267	Thhalv10012418m.g	AATGTCACTGATGATGTCACTGATGA	AATGTCACTGATGA	homoz_REF	het	homoz_ALT	homoz_ALT	homoz_ALT	homoz_ALT	homoz_ALT	homoz_ALT	homoz_ALT	TAAGTATTGGGAAGAATGTCACGGATGAGAAGAATGTCACAGATGTGAAGAATGTCACTGATGATGTCACTGATGAGAAGAATGTCACTGATGGGAAGATT
scaffold_2	5651344	Thhalv10012418m.g	T	TGAGAAGAATGTCATGGAT	homoz_REF	homoz_ALT	homoz_ALT	homoz_ALT	homoz_ALT	homoz_ALT	homoz_ALT	homoz_ALT	homoz_ALT	AAGAATGTCACTGATGGGAAGATTGTCATGGATGAGAAGAATGTCATGGATAAGAATATAATATCTCCTTCTGAAGAGCAAACTCCCTACAAGAACGAAAC
scaffold_2	5655000	Thhalv10012418m.g	Taagaagaagaagaagaagaagaagaag	Taagaagaagaagaagaagaag	homoz_REF	het	homoz_ALT	homoz_ALT	homoz_ALT	homoz_ALT	homoz_ALT	homoz_ALT	homoz_ALT	TCGTTCTTTATCCAAGGCATTCTCCAGAAACCAAGATGCAAAAATATAATTaagaagaagaagaagaagaagaagaagCCAAACAATAAGAGACGGGTTTT
scaffold_2	5698167	Thhalv10013428m.g	TGAGA	TGAGATACTATCAGGAGCAATGGAGA	homoz_REF	homoz_ALT	homoz_ALT	homoz_ALT	homoz_ALT	homoz_ALT	homoz_ALT	homoz_ALT	homoz_ALT	TTCTGGGAACAGTTCTTTACTGATGAAATCCCAGTGACTGGAGATACAGATGAGAATAGTGACCTGGTAATGGAGCAAGAACCAAACGATTGGACCAGAAA
scaffold_2	5708989	Thhalv10014416m.g	AATAT	AATATAT	homoz_REF	homoz_REF	homoz_REF	homoz_ALT	homoz_ALT	homoz_ALT	homoz_ALT	homoz_ALT	homoz_ALT	ACCACCGGAAGGGTATTCTCCGATCCATTCGTCTGAATACTCCAAGAACTAATATCACTCCAGTGAAAAGGTTTCGTTTTTAACTTCTCTTTCTTGTTGGT
scaffold_2	5776213	Thhalv10014045m.g	CGAGAGAGAGAGAGAG	CGAGAGAGAGAGAGAGAG	homoz_REF	homoz_REF	homoz_REF	homoz_ALT	homoz_ALT	homoz_ALT	homoz_ALT	homoz_ALT	homoz_ALT	ATCAAGAAGTAGACAAGCTTCTTCGTTCGATCACATCAGAAAGAGAGATCCGAGAGAGAGAGAGAGTGATGGCAACGTCTGGTGCGATTTCAGGAGCTACT
scaffold_2	5819689	Thhalv10016100m.g	AGAAGTTCT	A	het	homoz_ALT	het	homoz_ALT	homoz_ALT	homoz_ALT	homoz_ALT	homoz_ALT	homoz_ALT	TCGTGCACTTATGTGTACCAAATTTTACATGCTCTTCCGATTAGATCCTGAGAAGTTCTTCAGCCATAAGTTTTTCTTTCTTCATAGTTCGACTCCGATCA
scaffold_2	5819759	Thhalv10016100m.g	CG	CGTCACCTTATG	homoz_REF	het	het	homoz_ALT	homoz_ALT	homoz_ALT	homoz_ALT	homoz_ALT	homoz_ALT	TTTTTCTTTCTTCATAGTTCGACTCCGATCAGCCAAAATTCATACTTAAACGCCTTGAGGAAGGCTTCTGAAGAAGGGACTAAGGGAGATCTCTGCTCCCA
scaffold_2	5866190	Thhalv10014832m.g	ATT	ATTT	homoz_REF	homoz_REF	homoz_REF	homoz_ALT	homoz_ALT	homoz_ALT	homoz_ALT	homoz_ALT	homoz_ALT	CGGGGAAGAAGATGACGTCAGAATGATGATATCGGCGGGATCGAAGCTGAATTAGAAGAGATTGAAGAGTTTTCGGCGGCGGAGTTTATGCATAGAATCTC
scaffold_2	5928286	Thhalv10013879m.g	TAAAAA	TAAAA	het	homoz_ALT	het	homoz_ALT	homoz_ALT	homoz_ALT	homoz_ALT	homoz_ALT	homoz_ALT	CCATCTCCATGTATAATGAAGAACTCTATTCCTCACAAGACACTAATCGATAAAAATTAAACACACATCTAACTTAAGGTACAGAAACATTAAAACCGATA
scaffold_2	6027955	Thhalv10013330m.g	ttcctcctcctcctcctcctcctcc	tTCCtcctcctcctcctcctcctcctcc	homoz_REF	het	het	homoz_ALT	het	homoz_ALT	homoz_ALT	homoz_ALT	het	ACTCAGCTCAAAATACTCGCTTTTACCGTCGTCTTCAATACCGcctcttcttcctcctcctcctcctcctcctccGCCGCCGCTTTTCTTGTCGCCGCCGT
scaffold_2	6117249	Thhalv10012737m.g	CTTT	CTT	homoz_REF	het	het	het	homoz_ALT	homoz_ALT	homoz_ALT	homoz_ALT	het	TTCTACATAATCGGAGTAAAAAGAGCTTGAAAATTGTTGGCCTTCACATCCTTTATGGCAACAGAATCACATGAGCAATCCATCTGCATTGTTAAGAGCTT
scaffold_2	6152801	Thhalv10013080m.g	CGATGATGATGAT	CGATGATGAT	het	homoz_ALT	het	homoz_ALT	homoz_ALT	homoz_ALT	homoz_ALT	homoz_ALT	homoz_ALT	AAGATTCTATCTTTGTTTGCTCTCTTTATCAAAGAGCAACTAAACACTCTCGATGATGATGATAAAGAAGGGACGCGTTCTCGTCTTGGTGTTGTGCAGAC
scaffold_2	6423601	Thhalv10015085m.g	ACTCTCTCTCTCT	ACTCTCTCTCT	het	homoz_REF	het	homoz_ALT	homoz_ALT	homoz_ALT	homoz_ALT	homoz_ALT	homoz_ALT	TTAATTTGTATCTCCTAATAAAGCAAATTGTTCATTTTTGAATGAGCTTTACTCTCTCTCTCTTCTTTTGTTGTCATCCCAATTTTTTCCTCTCAAATGCT
scaffold_2	6474300	Thhalv10014002m.g	TC	TCC	homoz_REF	homoz_REF	het	homoz_ALT	het	homoz_ALT	homoz_ALT	het	homoz_ALT	ATCCACGATTCCGTCGGTGAGCTCAGAATCCGAAGAAGGAAAACGCGGAATCGAATCTGATCTCATCTCATGTCGTTCTCCTTCTTCAAGCCATCGAGGCC
scaffold_2	6479311	n/a	G	GTA	homoz_ALT	het	homoz_ALT	homoz_ALT	homoz_ALT	homoz_ALT	homoz_ALT	homoz_ALT	homoz_ALT	CCGTAAGCAGCTCTTTCCTTTTGGACGCTGACTCGAGGTAAGCAGAAATAGAATATGTGTTCAGTTTCATTTCTCAACTAACCCAAGGAATCAATGAAAAT
scaffold_2	6588223	Thhalv10014937m.g	TTA	TTATA	homoz_REF	homoz_REF	homoz_REF	homoz_ALT	homoz_ALT	homoz_ALT	het	het	het	ATCCCAAGAAGAACCTACAGAGATGCAGCATCTATCTACACTTGATTAATTTAACAAATATTCTGCAAAATTTATGGGTTTTGTGTGATTGATTCATATAA
scaffold_2	6602308	Thhalv10014774m.g	TC	T	homoz_REF	homoz_REF	homoz_REF	het	het	het	het	het	het	TTGGAGTTAATGGCGTCGTTTCTTCTTCATCTTTGTTGGTTCTTCTCTTTTCTTTCTTCATGTTTTGAGTCCCATATCTTTTGGCTTGTTTATTTCATGTT
scaffold_2	6634368	Thhalv10013175m.g	atcttcttcttcttcttcttcttcttcttct	atcttcttcttcttcttcttcttcttct	homoz_REF	het	homoz_REF	het	homoz_ALT	het	homoz_ALT	homoz_ALT	homoz_ALT	TTTGATTCCAACTCATCATTCCCCTTACcttccttctcttcgtcttcctcatcttcttcttcttcttcttcttcttcttctCCATCAGGATCATTCTCGTC
scaffold_2	6731248	Thhalv10013469m.g	CAA	C	homoz_REF	homoz_REF	homoz_REF	het	het	het	het	het	het	TTTGCTTAATTATAGCTCCACAACGGATAGATCTTCTTCTTCTTCTTACTCAACCTCGAAGCTCGTCCGCTTCTGGAACCTACCCAAATCGAAACACTCAA
scaffold_2	6918658	Thhalv10013470m.g	Taagaagaagaagaagaagaagaagaag	TAAGaagaagaagaagaagaagaagaagaag	homoz_REF	homoz_REF	homoz_REF	homoz_ALT	homoz_ALT	homoz_ALT	het	homoz_ALT	het	AGTATTTCAAGGGTAGAGGTTGAGGAAACGAAGACGAACACACTTTGTAATaagaagaagaagaagaagaagaagaagTTGGAGTATTTTCCGAGGATTGT
scaffold_2	6943954	Thhalv10014356m.g	Tagagagagag	Tagagagag	homoz_ALT	het	homoz_ALT	homoz_ALT	homoz_ALT	homoz_ALT	homoz_ALT	homoz_ALT	homoz_ALT	GGTTAGACGAGACTTGGAAGAATATTCCGTTGTTGGAGCAAGAAGCCAAATagagagagagtaagagagagagagagagggaAGGCACTCTTTTCCACTTA
scaffold_2	6955941	Thhalv10014275m.g	ATT	AT	homoz_REF	homoz_REF	homoz_REF	homoz_ALT	homoz_ALT	homoz_ALT	homoz_ALT	homoz_ALT	homoz_ALT	AGCTATAAACCTGGAAAAAAACAAATCTCGATACATTTCTTCTTCTTTCGATTCGTAGAAAGCAAAACCTAAGAATCTCCGACTTAGATCCAGAAAATATG
scaffold_2	6956995	Thhalv10014275m.g	agaggagga	aGAGgaggagga	homoz_REF	homoz_REF	het	homoz_ALT	homoz_ALT	homoz_ALT	homoz_ALT	homoz_ALT	homoz_ALT	CAAGCTTCATATGCGAGATTTCTTTGGGATGCTgaagaggaagaagaagaagaggaggaagaGAGACATGAAGAATTTGAGCCTCAAACTTCTCGAATGAA
scaffold_2	6994950	Thhalv10012730m.g	CAT	CATAT	homoz_REF	homoz_ALT	homoz_ALT	homoz_ALT	homoz_ALT	homoz_ALT	homoz_ALT	homoz_ALT	homoz_ALT	GATTCCTGTTTTGTCTTCCAAACATCTCTTGTACACATCGGTTATCTATTCATGTCCAAAATATATTTTCTTGACCTAATTTTAGAGGGAAATCAGGAAAA
scaffold_2	7022760	Thhalv10012833m.g	GA	GAA	homoz_REF	homoz_ALT	homoz_ALT	homoz_ALT	homoz_ALT	homoz_ALT	homoz_ALT	homoz_ALT	homoz_ALT	GCTTCTCCATGGAAATTTCTCAGAAGAACAAGAGAAGATTCCAAAATATTGAGAAGGAAGAGAATCAGCAACTATTGAATCAAGCGGAAAGCTGTAGAAAT
scaffold_2	7065694	Thhalv10012431m.g	TTCTCTCTCTCTCTCT	TTCTCTCTCTCTCTCTCT	het	het	het	homoz_ALT	homoz_ALT	homoz_ALT	homoz_ALT	homoz_ALT	homoz_ALT	ACAAACAACAAAGCAGATACTAAATCTTTCTAAAGCTGAATCGGTATGTTTTCTCTCTCTCTCTCTAGAAAGCTGTGGAAACAGATGTTGAAGAAGAAGCT
scaffold_2	7102707	Thhalv10012496m.g	TAA	TA	homoz_REF	homoz_REF	het	homoz_ALT	homoz_ALT	homoz_ALT	homoz_ALT	homoz_ALT	homoz_ALT	GTTTCTGGCTCTGGGTCTAAATGGAAAGAGCTTGGGAAAATGGGAAAGTTTAACACACACGTGCGAAACCCGAATGTGATCATGCCAAAGTGAAACTGAAG
scaffold_2	7102874	Thhalv10012496m.g	GTTT	GTT	het	homoz_ALT	het	homoz_ALT	homoz_ALT	homoz_ALT	homoz_ALT	homoz_ALT	homoz_ALT	ATGTGGTGTGGTTAATTGTACTTCAATGTTGCATCTGTTTGATGCGTGTAGTTTAGGTTTTGCGGATCAAACTAATCGCTGTTTGTGGTGCAGTTAATAGA
scaffold_2	7139709	Thhalv10014909m.g	ACATCAT	ACAT	het	homoz_ALT	homoz_ALT	homoz_ALT	homoz_ALT	homoz_ALT	homoz_ALT	homoz_ALT	homoz_ALT	AGACGACGGCTTAGTGTTAGTATCGGTGGCTGGTGATGATGATGATGAGGACATCATATTGTTTATTTTGGAAAAAAAATGATCAGATTGAGAGACTAATA
scaffold_2	7159879	Thhalv10014483m.g	Ttatatatatatatatatatat	Ttatatatatatatatat	homoz_REF	homoz_REF	homoz_REF	homoz_ALT	homoz_ALT	homoz_ALT	homoz_ALT	homoz_ALT	homoz_ALT	CCACCATATATTATATAACATATATCATTATATGGACATGCATGTCATTTTtatatatatatatatatatatGCTACTCTCGCCGATTATTTATGCCTAAT
scaffold_2	7159953	Thhalv10014483m.g	Catatatatatatatatatat	Catatatatatatatat	homoz_REF	homoz_REF	homoz_REF	homoz_ALT	homoz_ALT	homoz_ALT	homoz_ALT	homoz_ALT	homoz_ALT	TACTCTCGCCGATTATTTATGCCTAATTATTTTATTTACCCCCGATCCCCCatatatatatatatatatatgtatatataCTCAGTAGAAGAACTCCGGCT
scaffold_2	7160925	Thhalv10014483m.g	gaagaagaagaagaagaagaagaagaaga	gaagaagaagaagaagaagaaga	homoz_ALT	homoz_ALT	het	homoz_ALT	homoz_ALT	homoz_ALT	homoz_ALT	homoz_ALT	homoz_ALT	TTTTGATCCAAAAAACTAaaaaagaagaagaaacataaaaagaaaagagagaagaagaagaagaagaagaagaagaagaTTGGTGGTGTTTGTGAAACCTC
scaffold_2	7174658	Thhalv10014202m.g	G	GA	het	homoz_ALT	homoz_ALT	homoz_ALT	homoz_ALT	homoz_ALT	homoz_ALT	homoz_ALT	homoz_ALT	TGTAACCTGCAACGTGTATCCCAATTGTGGAAATTTTTAATGAACGGCTTGGCATAATTTTGAATAAAAAGACTTCTTGAGTTTGAAAATATGATTGTGAT
scaffold_2	7243152	Thhalv10013955m.g and/or Thhalv10014170m.g	CATATATAT	CATATATATAT	homoz_REF	homoz_ALT	het	homoz_ALT	homoz_ALT	homoz_ALT	homoz_ALT	homoz_ALT	homoz_ALT	GAACATATCATTTTCAAAAGCAAACTAAGTGAAACGTTATGACAGTGTATCATATATATGCTGCTGTGTGTTGTATTGTAGTGTCTGTACAGGTTTGTCTA
scaffold_2	7245711	Thhalv10014385m.g	AC	ACAAGC	het	homoz_ALT	het	homoz_ALT	homoz_ALT	homoz_ALT	homoz_ALT	homoz_ALT	homoz_ALT	TATCATATTCCAAAACAGAAATAAAACAACACAAGTATCTCAACTCCATAACTCTTCAGTTTCCCAAAACAAAAGACCACTGACTTCACCGACCATTTTCT
scaffold_2	7310413	Thhalv10014597m.g	CTAGT	CT	homoz_ALT	homoz_ALT	het	homoz_ALT	homoz_ALT	homoz_ALT	homoz_ALT	homoz_ALT	homoz_ALT	CTGTTTGTGTTGTAGAGCGGCTTAAGGTCTTTTGCGTTGTATGTCTATAACTAGTTGTAACGCTCTCCGTTGCACGTGAAGAAACATATGGCAGCATTAAT
scaffold_2	7565150	Thhalv10013630m.g and/or Thhalv10014124m.g	CTCATT	CTCATTCAGTCATT	homoz_ALT	het	het	homoz_ALT	homoz_ALT	homoz_ALT	homoz_ALT	homoz_ALT	homoz_ALT	GGGGAACCGCGGATTTGTGTACATGATCTTAGAGGGAAACAGAAACTTGACTCATTTGCTAAGACTTGTAGCTGAGCCTGAGGATGTAGAGTGTGTTGTGA
scaffold_2	7569455	Thhalv10014623m.g	AGATGCGATGC	AGATGC	homoz_ALT	het	het	homoz_ALT	homoz_ALT	homoz_ALT	homoz_ALT	homoz_ALT	homoz_ALT	AATCAAAGGCATGTGAACAACATAAATTACGAGTATGTGATGTACACTGTAGATGCGATGCAAGAATAATAAAAGACAAAGGAGATAAGGTTTTGGACATA
scaffold_2	7569642	Thhalv10014623m.g	CATTT	C	homoz_REF	homoz_REF	homoz_REF	homoz_ALT	homoz_ALT	homoz_ALT	homoz_ALT	homoz_ALT	homoz_ALT	GTTACATAAAAGCGAGGAGGACCAATACATGTAACCTCAAAACTCAGTGCCATTTTCATGATGAAACGAAGACTGACATTTAAGGATGTGACTGGGTTGAT
scaffold_2	7760192	Thhalv10012575m.g	TAA	TA	homoz_REF	homoz_ALT	het	homoz_ALT	homoz_ALT	homoz_ALT	homoz_ALT	homoz_ALT	homoz_ALT	GTTTTGTCTGTTACAAATCATGTTTCAGAATCATTCCCTCGAAGACTATGTAACCTGTATGCATGCATTCTTATCAATAGCACCTACTCAGCATTCATTGT
scaffold_2	7916423	n/a	AGTGGTGGT	AGTGGTGGTGGT	homoz_REF	homoz_REF	homoz_REF	homoz_ALT	homoz_ALT	homoz_ALT	homoz_ALT	homoz_ALT	homoz_ALT	TCGTGCTCTTATCCGATGGTCAAGATACATACACCATGACAAGTCCCACCAGTGGTGGTTCAAGAGGAACGGATTACAAAACCCTTCTTCCTAAAGAGATC
scaffold_2	7980435	Thhalv10012774m.g	TAACAAC	TAAC	homoz_REF	homoz_ALT	homoz_ALT	homoz_ALT	homoz_ALT	homoz_ALT	homoz_ALT	homoz_ALT	homoz_ALT	TGATGCAGGTTGAAGCTCGGCTAAATCGGAGCCTTGATTCGAATTCCGGATAACAACGGAAACTCTTCTTCTAGCAGATCTTTGACTTCTCAAATCACAAA
scaffold_2	8064844	Thhalv10013526m.g	CTTT	C	homoz_REF	homoz_ALT	het	homoz_ALT	homoz_ALT	homoz_ALT	homoz_ALT	homoz_ALT	homoz_ALT	ATGGACATTCAATGAAAATAAATTTTGTAGCACAACGAAATACTAACAAACTTTAGGCAAAATTATCCAAAAAACTGCATAATTGAAAACCATAATAGTCT
scaffold_2	8068516	n/a	GAA	GAAAA	homoz_REF	het	het	het	het	homoz_ALT	homoz_ALT	homoz_ALT	het	TACACCGGAATCAAATCGCTACACACTATGCAAGAACTAAAATGAAGAGGGAAGCAAATGTGCAAAAGACTAAACATGTTAGCACTGAGCAGGTTTTGATC
scaffold_2	8159045	n/a	ATTT	ATTTT	homoz_REF	het	homoz_REF	homoz_ALT	homoz_ALT	homoz_ALT	homoz_ALT	homoz_ALT	homoz_ALT	TTATCAAAAACAATGTTCTTCCTTCGCAAGAGAAACTTATCTCCAAAGCCATTTAACGGCTCCATAACGGCGGAGTAAGATTTTACACTCAATTGAAAGAA
scaffold_2	8178306	Thhalv10013367m.g	acttcttcttcttcttcttcttc	acttcttcttcttcttcttc	homoz_ALT	het	homoz_REF	homoz_ALT	homoz_ALT	homoz_ALT	homoz_ALT	homoz_ALT	homoz_ALT	CTTTAGCAACAGGGAAAAACTCCTTGGTCATCACCGCACTTCTttcttctacttcttcttcttcttcttcttccccttTACCGCCTCCTCCCTTCAGTATT
scaffold_2	8243442	Thhalv10016102m.g	GA	GAA	homoz_REF	homoz_REF	homoz_REF	homoz_ALT	homoz_ALT	het	homoz_ALT	homoz_ALT	homoz_ALT	TTACGCGCTCAAGAGGCAAGGCAGGACTCTCTATGGTTTCGGCGGTTGAGGATTTTCTTAGATTGAGGTCGTGTAGATCTGTTTTTACTTTGCAATTTCCT
scaffold_2	8247481	Thhalv10013947m.g	TAA	TAAA	het	het	het	homoz_ALT	homoz_ALT	homoz_ALT	het	homoz_ALT	het	GGCAAACCAGAGAACTTTACCTTCACCTGTATTGCTTTCTATGGAGAACATAATCCGTTTTGAGAGAGATCCCATAGAATAGCTTTTGACGTGTTCTGTTG
scaffold_2	8252865	Thhalv10014927m.g	CA	CAATCTAAA	het	het	homoz_ALT	homoz_ALT	homoz_ALT	homoz_ALT	homoz_ALT	homoz_ALT	homoz_ALT	ACTTTGATTAAAGAACCATGAAACGCATTACAACTACGATATTGGAGATTCAGACGATAGGATTGTGACTCAAAGGGCAAATATAGATTCCAAACATATCA
scaffold_2	8314577	Thhalv10014524m.g	CTGAT	CT	homoz_REF	homoz_REF	homoz_REF	homoz_ALT	homoz_ALT	homoz_ALT	homoz_ALT	homoz_ALT	homoz_ALT	AACTTCCTCATCTTCTAACTGCTGCTCATCATCTATGACCACTGCAACTACTGATCAAGACACTGGAGGATCCAATGGGAACATGAATCAAGAATGTGAAG
scaffold_2	8314927	Thhalv10014524m.g	Ctatatatatatatatatat	Ctatatatatatat	het	het	homoz_ALT	homoz_ALT	homoz_ALT	homoz_ALT	homoz_ALT	homoz_ALT	homoz_ALT	GGTCGTCTTTAGTCTAGGATTTGATTCATTGGAATGTTTAGTTGTGCAGCCtatatatatatatatatattatCAAACGACTCTAGTAGTTTTTCATGACT
scaffold_2	8333700	Thhalv10016083m.g	GAA	GAAA	het	homoz_ALT	homoz_ALT	homoz_ALT	homoz_ALT	homoz_ALT	homoz_ALT	homoz_ALT	homoz_ALT	CGGAACCGGTTCGACGACTACGGGTAAATCTCGGGGAGGACGTAGCCATTGAATGAGAATCTCGTGATATTTAGTTTTTTTTTTAATGGTGGTGTGTGGGG
scaffold_2	8383993	Thhalv10015813m.g	TGTG	T	homoz_REF	homoz_ALT	homoz_ALT	homoz_ALT	homoz_ALT	homoz_ALT	homoz_ALT	homoz_ALT	homoz_ALT	TTGACGTGAAATGTAGAAGCTGAGAAGGAGAAGGTCTTTATGGAAACTATTGTGATTGCTTCGTCTTTCAAACCTATTCTAATAACGTGAAAGAGAGAATT
scaffold_2	8410784	Thhalv10014282m.g	Caagaagaagaagaagaagaagaagaagaaga	Caagaagaagaagaagaagaagaagaaga	homoz_REF	homoz_REF	homoz_REF	het	het	homoz_ALT	het	het	het	TGCCTAGTAAAGGAAGAAGACAGGGGAGAAGAAAACCGAAACCTAAAGTGCaagaagaagaagaagaagaagaagaagaagaGCAACCATGGCAATCGGAT
scaffold_2	8415525	Thhalv10014236m.g	GACAACA	G	homoz_ALT	het	homoz_ALT	homoz_ALT	homoz_ALT	homoz_ALT	homoz_ALT	homoz_ALT	homoz_ALT	GGGCAAATAAACACTCAGACAACTCTTTCCTCACGGTTTTGCTTCAAGATGACAACATTGGTGGTCTTCAAGTTCTTCATCAAGACTCTTGGGTTGATGTC
scaffold_2	8415894	Thhalv10014236m.g	ATT	AT	homoz_REF	het	homoz_REF	homoz_ALT	homoz_ALT	homoz_ALT	homoz_ALT	homoz_ALT	homoz_ALT	CTTGTGTCTGAAGACAACCCTCCTAAATACAGAGACATGACCATACAAGAATTACACAGAAGGATACTTTAAGAAAGGTCTCGATGGAACATCGCATCTCT
scaffold_2	8418758	Thhalv10012808m.g	GACAACA	GACAACAACA	homoz_REF	homoz_ALT	het	homoz_ALT	homoz_ALT	homoz_ALT	homoz_ALT	homoz_ALT	homoz_ALT	TGGGGATAAGTAAACACTCAGACACCTCTTTCCTCACGGTTCTTCTTCAAGACAACATCGGTGGTCTTCAAGTTCTTCATCAAGACTCTTGGGTAGATGTC
scaffold_2	8419009	Thhalv10012808m.g	ATTTTT	ATTT	homoz_REF	het	homoz_REF	homoz_ALT	homoz_ALT	homoz_ALT	homoz_ALT	het	homoz_ALT	AGTTTGTAAGTGTGGAGCATAGGGTGCTTGCGAATAGACAAGGACCAAGAATTTTTCAGTAGCAAGCTTTTTCAGCTCAAGTAAAGGGCCCGATTCCACAG
scaffold_2	8419247	Thhalv10012808m.g	TAAAA	TAAAAA	homoz_REF	het	homoz_REF	het	het	het	het	het	het	ATTCTGTGTGTTTGTTAGCATCAGTCACTCTGTTCTTGGCTCTTTAATAATAAAACCAGTGTACCTAAAGAAAAATGTGCGTTTCTACGTAAATGTAATGA
scaffold_2	8653118	Thhalv10014600m.g	Tttcttcttcttcttcttcttcttc	Tttcttcttcttcttcttcttc	homoz_ALT	het	homoz_REF	homoz_ALT	homoz_ALT	homoz_ALT	homoz_ALT	homoz_ALT	homoz_ALT	TCTTTGTTAGTCTCTAAAGGCAGATGACAGATCCTGCAATCTCTACCTTCTttcttcttcttcttcttcttcttcctctttctcctcctcgtcctcttctt
scaffold_2	8700623	Thhalv10014270m.g	C	CGGT	het	homoz_REF	homoz_REF	homoz_ALT	homoz_ALT	homoz_ALT	het	homoz_ALT	het	TTAATCCCGGTTCCTGGCTACATCACCTCGCCTTTCACTCTGGACTGGGCCAGTGGCGGCGGCGGCGGATGTAACGGGTTCAAACTCGGTCACCAGGTAGG
scaffold_2	8740410	Thhalv10014521m.g	GA	GAA	homoz_REF	het	homoz_REF	homoz_ALT	homoz_ALT	homoz_ALT	homoz_ALT	homoz_ALT	homoz_ALT	GTCCTCCTTTTCCCCTCCCAAATTGAAAAAGTCTCCAATATACATATAAAGATTAACCAGAACCGTTCTTGGCCATTTTTTATTCTTCACCTCACATGGCA
scaffold_2	8764095	Thhalv10014898m.g	TAAA	TAAAAA	homoz_ALT	het	het	homoz_ALT	homoz_ALT	homoz_ALT	homoz_ALT	homoz_ALT	homoz_ALT	CGGGTAATTGTCCAGATCCGAGGAGCTTCATGGGTGGTATTCGTTCTGACTAAATATAGTCCCACTCTTGTTTCTTGTTTCCTACTATTGTGACTAAAACT
scaffold_2	8867015	Thhalv10012621m.g	ATTT	ATTTT	het	het	het	homoz_ALT	het	homoz_ALT	homoz_ALT	homoz_ALT	het	TTAACTCCAAAATGCATTGGAAATTGGTGGGTAAAGTAGGGTTCATGATCATTTCAGGTGAGTGCATTCACCTTTCACTTCCCCTTTCGACAGCACTCATA
scaffold_2	8878731	Thhalv10013051m.g	GAAGA	G	het	homoz_ALT	homoz_ALT	homoz_ALT	homoz_ALT	homoz_ALT	homoz_ALT	homoz_ALT	homoz_ALT	TGTAAATTCTTAATTCTAATTAGCTTAGTTCATCGACTTTTCACTCCGGAGAAGACAAGATGATGGGATCGGAGAATGCCGACGGGTTCGAAGAGACCAAT
scaffold_2	8925478	Thhalv10012925m.g	CAATA	CAATAGCAGAAGAGCAGAAAATA	het	het	homoz_REF	homoz_ALT	het	het	homoz_ALT	homoz_ALT	het	AGCAGAAGCAGCAAAGGCAAGAAGAGCTTGCCTATCCGAGTTCAGGTCCGCAATACTTGTGACAAATAAGAAAGAGACAAGACAAGCAGACAAGAAGCACT
scaffold_2	8972175	Thhalv10012609m.g	Tgaagaagaagaagaagaaga	TGAAgaagaagaagaagaagaaga	homoz_REF	homoz_REF	homoz_REF	homoz_ALT	homoz_ALT	homoz_ALT	homoz_ALT	homoz_ALT	homoz_ALT	AATTCCATCCACTTACTGCTTTTGCCTTTGCCGTTTCCATCGTGAGGCTTTgaagaagaagaagaagaagaTGATGATCCGTTTACCTCTTTTCCACTCAA
scaffold_2	8999749	Thhalv10014720m.g and/or Thhalv10014775m.g	CATATATATATATA	CATATATATATATATA	homoz_REF	homoz_REF	het	homoz_ALT	homoz_ALT	homoz_REF	homoz_ALT	homoz_ALT	homoz_ALT	TTATACGGAATTCCACAGTGCATGCAATGCAAAACTACGAGATCCAGAATCATATATATATATAGGTAATAAAGAAAAACAGTCTCGTCCCCCAGCAAAAG
scaffold_2	9012949	Thhalv10013961m.g and/or Thhalv10014736m.g	AGTTGAT	A	het	homoz_REF	het	het	het	homoz_ALT	homoz_ALT	homoz_ALT	homoz_ALT	TGCGAAAGAAAAGAACACATTATATTATCCAGTAGCGAATTACAAATGCAAGTTGATTGACATATCAAATATAATCAGTGCAAATTACAAAGCAAAGCAGG
scaffold_2	9059802	Thhalv10014217m.g and/or Thhalv10015158m.g	TACA	TA	homoz_REF	het	homoz_REF	homoz_ALT	homoz_ALT	homoz_ALT	het	het	het	AGAGTAGCTGTTGACATTACAAAGACGAATTTTGTATGCACAGAATTTACTACAGCAATTCTTATAGGGAAAGTAAAAGAGAAAACCACTTGTGACACTAG
scaffold_2	9100241	Thhalv10015060m.g	CA	CAA	homoz_REF	homoz_ALT	homoz_ALT	homoz_ALT	homoz_ALT	homoz_ALT	homoz_ALT	homoz_ALT	homoz_ALT	CCAACTTCTTCGTCGTATTTCTTCTCTATGTGGTCTCTAGATCGAAGGTCCATAACCATATATACACGTGGCTATAAGTAAACAAAGCAACGGTATAACTA
scaffold_2	9307562	n/a	tcggtctcggtcacggtctcggtcacggtc	tcggtctcggtcacggtc	homoz_REF	homoz_REF	homoz_REF	homoz_ALT	homoz_ALT	het	homoz_ALT	homoz_ALT	homoz_ALT	tcacggtcacggtccctctctctgtctctttcccggtctcgatcacggtctcggtctcggtcacggtctcggtcacggtcacggtcgtctctatctcggcg
scaffold_2	9308196	Thhalv10013003m.g	CCTGCTG	CCTG	homoz_REF	het	het	homoz_ALT	homoz_ALT	homoz_ALT	homoz_ALT	homoz_ALT	homoz_ALT	TCCTAAACAGAAGAAACCTTTCCACCTTCTTTCTCTTAAATTCATAGGCTCCTGCTGTTTGGTTCTTCTACGTGAGATAGCTCGCTAGTGATAACTCGTGT
scaffold_2	9406157	Thhalv10015052m.g	TTGT	TTGTGATGAAATTAGAATTAAAAGAGTTTGCGTCTTTGATTTCAATAGCTGT	het	homoz_ALT	het	homoz_ALT	homoz_ALT	homoz_ALT	homoz_ALT	homoz_ALT	homoz_ALT	CTTTCTAAAACTCCGGAGTCAAAGCCAGGACGAAAGAGGCGAATTCAACCTTGTATATCATGAGCTTGATTTATACAATTTCACATTCCTTAAAGCCAAAT
scaffold_2	9498599	Thhalv10013114m.g	AGGCGGAGGC	AGGCGGAGGCGGTGACGGCGGAGGC	het	homoz_REF	homoz_REF	homoz_ALT	homoz_ALT	homoz_ALT	het	homoz_ALT	homoz_ALT	TTCCTCGGTGGCGTGGCGGTTATAAACGGAGGAGGCGGCGGAGGCGGAGGAGGCGGAGGCTGAAACGCTCGTTTAAATCTTGTGGAATCGGAATTAGCGTC
scaffold_2	9565453	Thhalv10013847m.g	TTCACTCTCAC	TTCACTCTCACTCTCAC	het	het	homoz_REF	homoz_ALT	homoz_ALT	homoz_ALT	homoz_ALT	homoz_ALT	homoz_ALT	CATCAACATGTCGTATTTCAAGTTCCCCAACGACATAACCGGGTCGGATCTTCACTCTCACCCGGATGATCCAAACCCGAATCCAGCTCCGTTACAACGCG
scaffold_2	9784276	Thhalv10014792m.g	CGAAGAAGAAGAAGAAGA	CGAAGAAGAAGAAGA	homoz_REF	het	homoz_REF	homoz_ALT	het	het	het	het	het	AATCTGAAGCAAATGGGCGACATGATTTATGATGATTCAAGGAGGACCAACGAAGAAGAAGAAGAAGACATTGTTGAAGGAGTTTCAAGATCGATGTTAGC
scaffold_2	10016333	Thhalv10013539m.g	ATAAATTTTA	ATA	homoz_REF	het	homoz_REF	het	homoz_ALT	homoz_ALT	homoz_REF	homoz_REF	homoz_REF	CTAACCAAGACGGCAAATAACAGATTAATGTAAGTCTTCTTTTCTTTTATATAAATTTTATTCTTTTATCAAAGTAACGAATCGAGATAAGAGTAGTCTCT
scaffold_2	10088312	Thhalv10012511m.g	GTGTTGT	GTGT	het	het	het	het	homoz_ALT	het	homoz_ALT	homoz_ALT	het	ACGACGCTTGCGGCGACGAGGATCGACATGGTTAATTTCACGGCGGATCGGTGTTGTCGGGTTTGGATCTCGTTATCGGGTCGGGTCGAGATGAAAAGCCC
scaffold_2	10124910	Thhalv10012832m.g	G	GT	homoz_REF	het	het	homoz_REF	homoz_REF	homoz_REF	het	homoz_REF	homoz_REF	TGAAGGTAGCAAGATGGAGGAAGTTGATTAAAAGTCGCCCAAAGATTTGCGACCGGGTTTTTTTTTACTTTTTCTGTTGTTTCTTTTTATCGTTGAAACTA
scaffold_2	10219710	Thhalv10012872m.g	ATG	ATGCTG	het	het	homoz_ALT	homoz_ALT	homoz_ALT	homoz_ALT	homoz_ALT	homoz_ALT	homoz_ALT	TCGCGATTGTATCATGCTCGTACAAAGGCGCACTAAGATCCCCGATAGAGATGATGAGGTCAACACCGTCTGCGATCGCGTCATCGAAGGCGGACAGTATA
scaffold_2	10291290	Thhalv10012809m.g	taacaacaacaacaacaac	taacaacaacaacaac	homoz_REF	homoz_REF	het	homoz_ALT	homoz_ALT	homoz_ALT	homoz_ALT	homoz_ALT	homoz_ALT	AGAGGAGGGCCTGCTGATCCTCCGAGTAAACCCGTGGTGACcaacaacaataacaacaacaacaacaacGCCATTGGCGGGAATTTCCAAGGCGGGGAAAA
scaffold_2	10295306	Thhalv10012729m.g	A	AAGGCTGAGG	homoz_REF	homoz_REF	homoz_REF	homoz_ALT	homoz_ALT	homoz_ALT	homoz_ALT	homoz_ALT	homoz_ALT	GGTTTCTTCCTCTGACTCCTCATCAGATTCAACTTTCTCCTCACTTTCTGACGCCTCGTCCTCAGATTTATCAGGAATACCATTTTCATTctcctcctctg
scaffold_2	10324346	Thhalv10012909m.g	ATCTTC	ATC	homoz_REF	het	het	homoz_ALT	homoz_ALT	homoz_ALT	homoz_ALT	homoz_ALT	homoz_ALT	TAATCCTAACTTCTTCTTCGTCCGGATTATTTGATTTCCCCAAGCTGGAAATCTTCAGAAGCTTGGACGATTTAGCTGTTTATAGGCAGCTGTTTCTTAAG
scaffold_2	10475343	Thhalv10012622m.g	GG	GGCATCAACGTCGTTGAGAG	homoz_REF	homoz_REF	homoz_REF	homoz_ALT	homoz_ALT	homoz_ALT	homoz_ALT	homoz_ALT	homoz_ALT	CAAGGTTCACAGAATGCAGCTACGCCAGATAGCAAAGGAAAGAATCTGGCGGTTAACCAAGTAACTGTTAAAGAAGATGACTCAGATTGTGATGATCATGT
scaffold_2	10481760	Thhalv10012607m.g	tgatgatgatgatgatgatgatgatgatg	tgatgatgatgatgatgatgatg	het	homoz_ALT	het	homoz_ALT	homoz_ALT	homoz_ALT	homoz_ALT	homoz_ALT	homoz_ALT	AAATCAACGAAAGCTAAACAGTTATCTACCAGAGAAGATGGTACtgatgatgatgatgatgatgatgatgatgatgatgTTCCATTATCCAAGAGACGTAA
scaffold_2	10556611	Thhalv10013463m.g	GGCC	GGCCGCC	homoz_REF	homoz_ALT	het	homoz_ALT	homoz_ALT	homoz_ALT	homoz_ALT	homoz_ALT	homoz_ALT	TGGAGGCTAGGTTAAACGAGCTTTCTTCAGCTCTGAAAGAAAAGGAAGATGGCCATGTCAACACCGGTTCTTGCACAAATCCGAGCCTCTACGTTGTTTGC
scaffold_2	10617469	Thhalv10015063m.g	GTTT	GTT	homoz_REF	homoz_REF	homoz_REF	homoz_ALT	homoz_ALT	homoz_ALT	homoz_ALT	homoz_ALT	homoz_ALT	AGGATCAGATCAAGATCCACGGGTTCTAAGCTGAGGATCGATCGTTTGATGTTTATCTATCTATTTATATGCGAATAAGTGGACGTGGTGTGGTGTGGTGT
scaffold_2	10734276	Thhalv10012811m.g	TCTTC	T	homoz_REF	het	homoz_REF	homoz_ALT	het	het	homoz_ALT	homoz_ALT	het	GAGTTTGCGTGTAATTTGTTTCTATTTTTAGATTCCAATTTCATTTTTGATCTTCAGTACGTAATAAAATCTCATAGAATTTGCTCAATTTCGGTACTTTT
scaffold_2	10734418	Thhalv10012811m.g	AGAGAC	AGAGACCATTTTGTTTGGTGGCGTCAACGATCGAGAC	homoz_REF	homoz_REF	homoz_REF	homoz_ALT	het	het	het	homoz_ALT	het	GGAGATTCCATCGTGAAAGATTTTCTTGGAAAAATCTCAGGCGTAGAAACAGAGACTAAGTGATGAGGAAGAACGGCGACGGTTCTCCGAAGTCGCCGACG
scaffold_2	10794080	n/a	G	GAA	homoz_REF	het	homoz_REF	homoz_ALT	homoz_ALT	homoz_ALT	het	homoz_ALT	het	GCTGTTTTACCTTTCATCCACACACCTCTCCATGAAGCTTCGTCTATTGGGGATAGATTTGGCGATGGAACTGATGATTCTAATGCCATCTTTTGCTAAGA
scaffold_2	10850349	Thhalv10014255m.g	TC	T	homoz_REF	homoz_REF	homoz_REF	homoz_ALT	homoz_ALT	homoz_ALT	homoz_ALT	homoz_ALT	homoz_ALT	CTAGAACGAAGTAGCTTAAACGATAACGAAGTACACAGTAGTTGTTTTGGTCTTTGCTGTATCGGCAAATTTATAAAAACTGGGAATTTAAGCACGTTTCA
scaffold_2	10914027	Thhalv10014526m.g	GAAA	GAAAA	het	homoz_REF	het	homoz_ALT	het	het	homoz_ALT	homoz_ALT	homoz_ALT	CAATAATCATACAAAGTTCTTCATGTGTAATTGAGAAACCACTACATGGAGAAACAAGAGATTCCAAACAACCCTGAGAAATTCCTAAACATCGTGATAGC
scaffold_2	10974999	Thhalv10014468m.g	TCCC	TCC	homoz_ALT	homoz_ALT	homoz_ALT	homoz_ALT	het	homoz_ALT	homoz_ALT	homoz_ALT	homoz_ALT	TCCTACCCCGCCTGGTTTCAGCACCCTCACCACTTCTCCTAGCACTCTCGTCCCTCTCCGCCGCCGCCTCCACCGTCTTCTGTCCGTATTCTTTCCCGGCG
scaffold_2	10992808	Thhalv10016077m.g	Tagaagaagaagaagaagaaga	TAGAAGAAGAagaagaagaagaagaagaaga	homoz_REF	homoz_REF	homoz_REF	het	het	homoz_ALT	het	homoz_ALT	het	ATGCGACTACGAGTGCTGTGTTTTCGCAGCTTGTTCATCCTCGTGGAAGGTagaagaagaagaagaagaagaTGCAGAGACAGACATTGTTTGTTTTGAAA
scaffold_2	11202133	Thhalv10013518m.g	TTTCTTCTTCTTCTTCT	TTTCTTCTTCTTCTTCTTCT	het	homoz_REF	het	homoz_ALT	het	homoz_ALT	homoz_ALT	homoz_ALT	homoz_ALT	AGCTTTCGTTGTTGGATTGATCATTGGATGGGCATGGAAACCGAGATGGGTTTCTTCTTCTTCTTCTAATAACCTCAAAGTCAAATTACAATGTTCTGCTC
scaffold_2	11231304	Thhalv10013908m.g	AAACATA	AA	het	homoz_ALT	homoz_ALT	homoz_ALT	homoz_ALT	homoz_ALT	homoz_ALT	homoz_ALT	homoz_ALT	AAATGAGTTTTTTTTGTTCTCTTGGTTTTATTAAATTCTTAATAAGCAACAAACATATCATAGTCAACACTGGACTGGACCAAGCAACGAGTACGACAAAG
scaffold_2	11286080	Thhalv10013580m.g	ag	a	het	homoz_ALT	homoz_ALT	homoz_ALT	homoz_ALT	homoz_ALT	homoz_ALT	homoz_ALT	homoz_ALT	GGGGAAAATATTACAGAAACAAACAAAATCTCCGGCGGTAAAAATCagaaagagaagagagaggaaaaaaagaagaaacccacgaggaagacgataaagaa
scaffold_2	11768876	Thhalv10012484m.g	GGAAGCTGAAGCTGAAGCTGA	GGAAGCTGAAGCTGA	homoz_REF	homoz_REF	homoz_REF	homoz_ALT	homoz_ALT	homoz_ALT	homoz_ALT	homoz_ALT	homoz_ALT	CGGAACGATTTGTCTCAAGACGAGAACATGGAAGAAGCAGTAGTGAAGAAGGAAGCTGAAGCTGAAGCTGATGATGGTGATGGAGATGGAGAGGGAGGTGT
scaffold_2	11866982	Thhalv10013106m.g	GAT	GATAT	homoz_ALT	homoz_ALT	het	homoz_ALT	homoz_ALT	homoz_ALT	homoz_ALT	homoz_ALT	homoz_ALT	GATAAAACTTACGCATACAGAGACATACTAATCACCAGATAGATGTGCTGGATGATGATTACATTACATACTGGCAACAACGGACGGAATCTCCGCCTCCA
scaffold_2	11963821	Thhalv10016110m.g	CT	CTT	homoz_REF	homoz_REF	homoz_REF	homoz_REF	homoz_REF	homoz_REF	het	homoz_ALT	het	TTTGAAAGAGTCCTTTTAAAGTCGAAGACGAAGTTGTTTGTTTTATCACTCTCTTTATTTCTCCTAGCTCTGTTttttcttttcttttcttttcATGGAAC
scaffold_2	11964339	Thhalv10012717m.g	atcttcttcttct	aTCTtcttcttcttct	homoz_REF	homoz_REF	homoz_REF	homoz_ALT	homoz_ALT	homoz_ALT	homoz_ALT	homoz_ALT	homoz_ALT	cttcgtcctcctctccattcttattcctttacacctcatcgtcctctcttatcttcttcttctctacgtttcaatcctcaatctctctccagtttctaccg
scaffold_2	12868345	Thhalv10016089m.g	TGAGGAGGAGGAGG	TGAGGAGGAGGAGGAGG	homoz_REF	homoz_REF	homoz_REF	homoz_ALT	het	homoz_ALT	homoz_REF	homoz_REF	homoz_REF	GGGGAGATTGGTGAAGCGGATTTGGTTCCGGGGAAGAGACGGCGGTTTGATGAGGAGGAGGAGGGTGGATTTGGCGGCGGAGATGGGTTGTTTTCGTTGTC
scaffold_2	14294202	Thhalv10012996m.g	CCTTCT	CCTTCTTCT	homoz_REF	homoz_ALT	homoz_ALT	homoz_ALT	homoz_ALT	homoz_ALT	homoz_ALT	homoz_ALT	homoz_ALT	AGCAGCAGCCTCCGCCTCTTCCTTTACAGAGCTCTCAATCATCGACTTGACCTTCTCTTCACCAGGCTCAATCATCAGAAGAAAACACTCAAGAATGAGAA
scaffold_2	14525420	n/a	TGGG	TGGGG	homoz_ALT	homoz_ALT	homoz_ALT	homoz_ALT	homoz_ALT	homoz_ALT	homoz_ALT	het	homoz_ALT	GTCTCCTACCCGGAGATGTTCCAGTCACCAGCTCCCTCCAACGAGCTGAGTGGGCCGATCGGTCTTCGATGTTGCCCAACGGCTTGGCGTCAAGGTTAACG
scaffold_2	14566604	Thhalv10012603m.g	GAAAA	GAAA	homoz_REF	homoz_REF	homoz_REF	homoz_ALT	homoz_ALT	homoz_ALT	homoz_ALT	homoz_ALT	homoz_ALT	TCCCACTACTTCGTTGGAGGAGCAGGAAGATTCTCTCCCTATTGTTTGAAGAAAATAAAAAGGGGAAAGTCTCACTGTGTTCTCTCTTCTTTTGCTTTTGC
scaffold_2	14566683	Thhalv10012603m.g	AGGG	AGG	homoz_REF	homoz_REF	homoz_REF	homoz_ALT	homoz_ALT	homoz_ALT	homoz_ALT	homoz_ALT	homoz_ALT	TTCTCTCTTCTTTTGCTTTTGCCCCCTTAAACGAATTATCTGGCAAGAGAAGGGTCTCTCGATGAGACATTTGGGGGTTTTCGTAATATACATTTTCTAAA
scaffold_2	14566741	Thhalv10012603m.g	AG	AGG	homoz_REF	homoz_REF	homoz_REF	homoz_ALT	het	homoz_ALT	homoz_ALT	homoz_ALT	homoz_ALT	TCGATGAGACATTTGGGGGTTTTCGTAATATACATTTTCTAAATATATGAAGAAAAAATGTAATGTATAGATGACATTCTGTAGCTTCTTTTTCAATGCTT
scaffold_2	14566820	Thhalv10012603m.g	GGTT	G	homoz_REF	het	het	homoz_ALT	het	het	homoz_ALT	homoz_ALT	het	TGTAGCTTCTTTTTCAATGCTTTTTAAGGACTTACTTTGGTGCCAAAAAGGGTTTTTCTTTTGGTGTGCTCTCACTTATTTCAGTTTAACCAGTCATGCAA
scaffold_2	15532999	Thhalv10015416m.g	C	CCGTGTTG	het	het	homoz_ALT	homoz_ALT	homoz_ALT	homoz_ALT	homoz_ALT	homoz_ALT	homoz_ALT	CGAAAAATTGGTGACACTCCCCTCCTCTTTTGGGAACCTTCACAAGTTGCCAGTATGAGTGGATGCAAAAACATTGAAACGTTTCCTACCAATATCAACAT
scaffold_2	15537596	Thhalv10014413m.g	T	TC	homoz_REF	homoz_REF	homoz_REF	homoz_ALT	homoz_ALT	homoz_ALT	homoz_ALT	homoz_ALT	homoz_ALT	GAACCTGATATCAATAAGTAGTATTATAAGAGTTTAATAAGTTGTTGTAATGTTAATGTGTTAAATAAGTTGTTGTAATAATGAGTGTGTTGAATAACTGG
scaffold_2	17045267	Thhalv10012812m.g	TC	TCC	het	het	het	homoz_ALT	het	homoz_ALT	homoz_ALT	homoz_ALT	het	TAATACATCAATAAGCTCGCTCCTAAGCCTCTCTTATTTTGGAGGATACTTCTTCTGTTTTTGTTTATATCACTTTATACAATGTAATGTTATCCCCCTGA
scaffold_2	17158034	Thhalv10014669m.g	AG	A	homoz_REF	homoz_REF	homoz_REF	het	het	het	het	homoz_REF	homoz_REF	GTACAGAAGAAAGAAGAGGTAAGCAACAAAACAAAAGCAATTGATACAAAAGAAAGTTCAAAGTCAACGACTTTCTGTTTAACGTCGCAAACAAGCAAAGT
scaffold_2	19344711	Thhalv10012839m.g	Ccatcatcatcatcatcatcatcatcatcatcatcatc	Ccatcatcatcatcatcatcatcatcatcatcatc	homoz_REF	homoz_REF	homoz_REF	homoz_ALT	homoz_ALT	het	homoz_ALT	homoz_ALT	homoz_ALT	ATTTTAGAGTAGTAACAATGGATGAACATGAAACCCCTCTTTTGCCAAAGCcatcatcatcatcatcatcatcatcatcatcatcatcctcgtcgtcaATG
scaffold_20	106129	Thhalv10000759m.g	ACC	AC	homoz_REF	homoz_ALT	homoz_ALT	homoz_ALT	homoz_ALT	homoz_ALT	homoz_ALT	homoz_ALT	homoz_ALT	GCCAGAAGTTCCTTGCATCAGCTCATCACTTGTCCTTTTGGTTTGACCAGACCTTGCTATCACACTCAACTAGCAAGAGGCAAGCCTTAAATCTCAAAGAG
scaffold_20	106886	Thhalv10000759m.g	TC	TCC	homoz_REF	homoz_ALT	homoz_ALT	homoz_ALT	homoz_ALT	homoz_ALT	homoz_ALT	homoz_ALT	homoz_ALT	TCCCATACAGGGGAGTTTCACCAGACGTGACCATCCACTCATATACAAATTCTTGATACTAGTTAAATTCCCGATAAAAGAGGGAAATTCAACCAGGCTCG
scaffold_20	207421	Thhalv10001073m.g	AGGTGGATACGGTGGATA	AGGTGGATA	homoz_REF	homoz_REF	homoz_REF	homoz_ALT	het	het	homoz_ALT	homoz_ALT	homoz_REF	TACGGTGGATATGGTCGAAGTCGAGGAGGTGGATATGGTGGAAGTCGAGGAGGTGGATACGGTGGATATGGTCGAAGTCGAGGAGGTGGATATGGTGGAAG
scaffold_20	724197	n/a	AGGG	AGG	het	homoz_ALT	homoz_ALT	homoz_ALT	homoz_ALT	homoz_ALT	homoz_ALT	homoz_ALT	homoz_ALT	CACTATAATGACGACAATTCACTATGTGAACCAATATCCTCTTTGTCCTTAGGGTTGTTTGGCCCAAACTTCTAAACCTGTCAAAGTTTCACATCACATGT
scaffold_20	897165	Thhalv10000834m.g	GAA	GA	homoz_REF	homoz_REF	het	homoz_ALT	het	homoz_ALT	homoz_ALT	homoz_ALT	homoz_ALT	CAACATACAATACACTGAGCATGGTTCCAACGACTGAACCGACCCATGTAGAAGTCAAGTTCACATGGTTGGGCATCAAAGTGCCAAAGGTCTCAGAAAGA
scaffold_20	1041865	Thhalv10001222m.g	Cggaggaggaggaggaggaggaggagg	Cggaggaggaggaggaggagg	homoz_ALT	het	homoz_ALT	homoz_ALT	homoz_ALT	homoz_ALT	homoz_ALT	homoz_ALT	homoz_ALT	GAAAGCGACAACGGAAACATCGCCGGAATCGGCGGTGGAGAGACGAGCAGCggaggaggaggaggaggaggaggagggaaggggaagagagagagggagaa
scaffold_20	1125208	Thhalv10001039m.g	CATACCTCCGATACCTCC	CATACCTCCGATACCTCCGATACCTCC	homoz_REF	het	homoz_REF	homoz_ALT	homoz_ALT	homoz_ALT	homoz_ALT	homoz_ALT	homoz_ALT	GAGCTATGAGCTATGTGGTGAGCTCCATAGGCAGCTGCAGCACCCGCAATCATACCTCCGATACCTCCTGCGTGTCCTGAAGCAAGTAAAGGCAATTACAC
scaffold_20	1143726	Thhalv10000781m.g	CTCAACAACC	CTCAACAACCGTATCAGCATCAACAACC	homoz_REF	het	het	homoz_ALT	homoz_ALT	homoz_ALT	het	het	homoz_ALT	AGCAGCTTCTTCTCGTCCAGTTCAGCCGAGTTATAAGCCTCAACAACAGCCTCAACAACCATCGATGTATGTTAACAGGGGACCAGTGGCTAGAAACGAAG
scaffold_20	1157563	Thhalv10000881m.g	CCATCATCATCATCATCATC	CCATCATCATCATCATCATCATC	homoz_REF	homoz_REF	homoz_REF	homoz_ALT	homoz_ALT	homoz_ALT	homoz_ALT	homoz_ALT	homoz_ALT	AAGCCCAAACCAAACACACGTTTCTCTTATGACTCATTATGTTATATGAGCCATCATCATCATCATCATCGTTTTGCTTTGGATTATCCTCATCATCTACT
scaffold_20	1164680	Thhalv10000764m.g	GATA	GA	het	het	homoz_ALT	homoz_ALT	homoz_ALT	homoz_ALT	homoz_ALT	homoz_ALT	homoz_ALT	AGTGGATAAACAAGAAGGAAAGGAGTTACAATGCAGATTATTCAAGAACAGATAGTTTCTGGTAATGGTATGATAGCTCCAAACAGTTCAAGACAATACCC
scaffold_20	1164750	Thhalv10000764m.g	CAAAAA	CAAA	homoz_ALT	homoz_ALT	het	homoz_ALT	homoz_ALT	homoz_ALT	homoz_ALT	homoz_ALT	homoz_ALT	TGATAGCTCCAAACAGTTCAAGACAATACCCTTTTGAAACAAAATTTATACAAAAAGAAAACACAACTGAAGCAACAGGATACTAATGTTGCTGCTACTTT
scaffold_20	1170899	Thhalv10000924m.g	GAACAA	GAA	homoz_REF	homoz_REF	homoz_REF	homoz_ALT	homoz_ALT	homoz_ALT	homoz_ALT	homoz_ALT	homoz_ALT	TGATTGTGTTTGATGATGTCCGAGAAGAGGACTTGAACCAGATTCTTCAAGAACAAGATGTGGAGAAACTCAAAAAGGATAAGAAATGGGGAAAGCATCTT
scaffold_20	1171313	Thhalv10000924m.g	CTCAACCTCTT	CT	homoz_REF	het	homoz_ALT	homoz_ALT	homoz_ALT	homoz_ALT	homoz_ALT	homoz_ALT	homoz_ALT	CAACCGAAACCAACCAACAGGATCCGCCTCTGACTAGTGGATGAACTTGACTCAACCTCTTGGCTCAAGATTGCAGAGCCGTGTCAGTGATGGTTGTCATC
scaffold_20	1171876	Thhalv10000788m.g	T	TCTTTCA	homoz_REF	homoz_REF	homoz_REF	homoz_ALT	het	homoz_ALT	het	het	het	AACTTGAGAAAAGAGATAAACTCGCAGTTCTGAGCTGCTTACACTTGATGTGTTTCAGGGCTTGCGCCATATTCCAATTCCATCGCAGGGGCAGAAACTAA
scaffold_20	1174036	Thhalv10000788m.g	CTGGATATGGAT	CTGGATATGGATATGGAT	homoz_REF	homoz_REF	homoz_REF	homoz_ALT	het	homoz_ALT	het	het	het	TGTCTCTTGCAAACTGTTCACGATTTCAAGGAATGAATGGATTTTCTCCTCTGGATATGGATCAACTGGCTTATTATCCGCCTGTGTCTGCGTCTGCTCCT
scaffold_20	1474566	Thhalv10000878m.g and/or Thhalv10001014m.g	TCTTG	T	het	homoz_ALT	homoz_ALT	homoz_ALT	homoz_ALT	homoz_ALT	homoz_ALT	homoz_ALT	homoz_ALT	CTCGTTACAGAGAAGTTTTACGAGGTTTTCAGCTAAGTGTAAAGACAGATTCTTGAAAGACATTTAACATATGCTTGAAAAGATCGATTTTTATGAAAAAT
scaffold_20	1608919	Thhalv10000919m.g	CCGGCGGATGCGGCGGA	CCGGCGGATGCGGCGGATGCGGCGGA	het	homoz_ALT	het	homoz_ALT	homoz_ALT	homoz_ALT	homoz_ALT	homoz_ALT	homoz_ALT	ACGGCTTGACAATGCCACCAACAACAAGGCGAAACATGGCGGAGAAAGATCCGGCGGATGCGGCGGAGCGGGATTTGATAGAAGAGAGAGATGACGAATCG
scaffold_20	2018381	n/a	tggaggag	tGGAggaggag	homoz_ALT	homoz_REF	homoz_REF	homoz_ALT	homoz_ALT	homoz_ALT	homoz_ALT	homoz_ALT	homoz_ALT	tcaggtggagccggaggatggtatggaggcggtggcggtggaggaagtggtggaggagcttacggtggaggagcacatggaggtggatatggaagtggtgg
scaffold_20	2148597	Thhalv10000767m.g	GTTT	GTT	homoz_REF	homoz_REF	homoz_REF	homoz_ALT	homoz_ALT	homoz_ALT	homoz_ALT	homoz_ALT	homoz_ALT	ATTCTGATACCTGACCAAATGAGCCAAACACGGTCTCCGAGTCTGACTCTGTTTGGTCTGAAAGACAGATCTCTGGGACTGTCATGTCATAATTTAGAGTG
scaffold_20	2274800	Thhalv10000938m.g and/or Thhalv10001029m.g	AGAT	A	homoz_REF	het	homoz_REF	homoz_ALT	homoz_ALT	homoz_ALT	homoz_ALT	homoz_ALT	homoz_ALT	AATGATAGAATTAAGAGCAAAATTCAAGCAACGAGAGAGCAGAGAGAGGGAGATAGAGGCTGAAAGACCAAAAGGCGTCTTTACTTGCCCAACGATGGAAA
scaffold_20	2410496	Thhalv10001074m.g	CACTGTTA	CA	homoz_REF	het	het	homoz_ALT	het	homoz_ALT	homoz_ALT	homoz_ALT	homoz_ALT	TTTTAGATTTGCTGAAACAGATGTCTTTCTCTTATGCATACCCAAATGGTCACTGTTAATTACAGAGACAACACGTAATAAAACCAAAAGTCTCTCTTATT
scaffold_20	2426771	Thhalv10000989m.g and/or Thhalv10001037m.g	GAAAAAAA	GAAAAAA,GAAAAA	homoz_ALT	het	het	homoz_ALT	homoz_ALT	homoz_ALT	homoz_ALT	homoz_ALT	homoz_ALT	TAGTCAACCACTACTGAATCGTGAATCAATGGTTGAAGCCATGATGATTTGAAAAAAAGAGAGTAAAGTTTCAATCTTTTTCAAATTTCGTGTGATTTTCA
scaffold_20	2458950	Thhalv10000825m.g	AA	AATTCATGGCAATCTATATA	homoz_REF	het	homoz_REF	homoz_ALT	homoz_ALT	homoz_ALT	homoz_ALT	homoz_ALT	homoz_ALT	CAACAGTTTATAAACTACAGCAGCTATTGCATAGAGAAAACAAACATTACAAGTGCATAACACTTGAACATCTTTCACCACATGGTCTTTTAAGGAAGAAT
scaffold_20	2468920	Thhalv10000925m.g	TAGAAGAAGAAGAAGA	TAGAAGAAGAAGAAGAAGA	homoz_REF	homoz_REF	het	homoz_ALT	homoz_ALT	homoz_ALT	homoz_ALT	homoz_ALT	het	TGCGAGTGAACAAGCAGCTAAAGATAAAGAAGAAACTAAACGTGGAAAGGTAGAAGAAGAAGAAGATGATAACGACGATCTGTTTGGTGACTGACTGAGTT
scaffold_20	2505730	Thhalv10000946m.g	ACTCT	ACT	homoz_REF	homoz_REF	homoz_REF	homoz_ALT	homoz_ALT	homoz_ALT	homoz_ALT	homoz_ALT	homoz_ALT	GATTAAGACTTTAGGTACCAAACTGTGGTCTCTTGCATGGAAAGTGATATACTCTACAAGATACATGATTTTATTAGACTTTTTGAACAACCAAGTTCTTC
scaffold_20	2510969	Thhalv10000752m.g	CCGATGTCG	CCG	homoz_REF	het	homoz_REF	homoz_ALT	homoz_ALT	homoz_ALT	homoz_ALT	homoz_ALT	het	GAGCTGGCTCTTGGAATTGTCGCCTCCTGGCCCACTTTCTGTCCTTGAAACCGATGTCGGTTGTGTTGAGACAGCCGACGTTTCTAAAGGCCGAAGTACTT
scaffold_20	2522964	n/a	Tgaagaagaagaagaagaa	TGAAgaagaagaagaagaagaa	het	het	homoz_REF	homoz_ALT	homoz_ALT	homoz_ALT	homoz_ALT	homoz_ALT	homoz_ALT	TCAATCAGCCACTGCATCTCATTGATTGTTCATTCGATGTGAACCAAAAATgaagaagaagaagaagaaagagagaagaagaGTTTTGGGTGTTTTTGATC
scaffold_20	2524699	Thhalv10000857m.g	ACCCCC	ACCCC	het	het	homoz_REF	homoz_ALT	homoz_ALT	homoz_ALT	homoz_ALT	homoz_ALT	homoz_ALT	TATAAACAAGAGTATAAGACTATAAAAATAAGAGTAACAAACATGAAACAACCCCCACCAAAGAAATTGAAAAAAGTTGTTTCAGCTAAGAATGTTGGAGA
scaffold_20	2550451	Thhalv10000909m.g	GAG	GAGAAG	het	homoz_REF	het	homoz_ALT	homoz_ALT	homoz_ALT	homoz_ALT	homoz_ALT	homoz_ALT	GAAAAAACCAAGGGGGTGTTGATAAGCGGAAACGTGAAATTACTGAAGAAGAGGAGTAAAGAAGAAGTTGTCAACACTTTTATGGAGTTATAATTGTTTCC
scaffold_20	2582562	Thhalv10000908m.g	CAT	C	homoz_ALT	homoz_ALT	homoz_ALT	homoz_ALT	homoz_ALT	het	homoz_ALT	homoz_ALT	homoz_ALT	TCTTCAGAGATATGTCCAATGCTTTAACCGAATGTGTCAGAGCTCCACTGCATTAATACATATATCTTTCAGTTTTCATTTGACGAAAAAACAAGAACTTG
scaffold_20	2605531	Thhalv10001231m.g	GAACAAC	GAAC	homoz_REF	homoz_REF	homoz_REF	homoz_ALT	homoz_ALT	homoz_ALT	homoz_ALT	homoz_ALT	homoz_ALT	AGTCTGAGCCCAAGTCAGGAGACAATAAGAAAGAGAAAGAGTTAGACACTGAACAACTCTTTCCTCTTCTTCCTTCACCTCTCCAACAACAAGCTCTTGGA
scaffold_20	2616603	Thhalv10000822m.g	G	GCCTCGA	homoz_ALT	het	het	homoz_ALT	homoz_ALT	homoz_ALT	homoz_ALT	homoz_ALT	homoz_ALT	TCGGCGGCATATGTGTTCCGGTTCCTCCGCCGCCGGTATCTCCACCGGCCGGCTCCGCCGTGGAACTGGACCCCAGCTTATTCAACCCTGCCGTAGCTTTC
scaffold_20	2662724	n/a	G	GCTGCTGCTGCTGCTG	homoz_REF	het	het	homoz_ALT	homoz_ALT	het	homoz_ALT	homoz_ALT	het	ATATAACAGGAGAGAAAATTTGAGGTTTAGTTCAATCCCTGGCTGCTGCTGGGGCAAAGAATAGGACAGTGATTGGATCTTGTTTTTTTTTTGGGGTGTTT
scaffold_22	5940	Thhalv10001304m.g	TAAC	T	homoz_REF	het	homoz_REF	homoz_ALT	homoz_ALT	homoz_ALT	homoz_ALT	homoz_ALT	homoz_ALT	CCACCACCACCAGCCTTCAGCTCAGAGATGTCACATCCTGATACCGCTCATAACTTTGGCTTTGGGGACTCATTTTCCACTGTAACCAATCCTGATCCTGC
scaffold_22	7092	Thhalv10001304m.g and/or Thhalv10001429m.g	CATGGGTATGGG	CATGGGTATGGGTATGGG	homoz_REF	homoz_REF	homoz_REF	homoz_ALT	homoz_ALT	homoz_ALT	homoz_ALT	homoz_ALT	homoz_ALT	GGAGGTGGGATGGGTGTTGGTGGATATGGTGGTATGAACCAAAACCAAACCATGGGTATGGGAATGAGACCCGGCATGAACATGAACATGAACATGAACAT
scaffold_22	131077	Thhalv10001299m.g	TGTCAGAG	TG	homoz_REF	het	het	homoz_ALT	homoz_ALT	homoz_ALT	het	het	homoz_ALT	AAAGAATCTGATACCCACAAAGGTCTATCTTCTAATGGTAACAATGCTCATGTCAGAGGTCAGGAGGCTGAAGATACCTCCTTTGAGCTCTTGAAAGCTAA
scaffold_22	147512	Thhalv10001575m.g	AT	ATTT	homoz_REF	homoz_REF	het	homoz_ALT	het	homoz_ALT	homoz_ALT	het	homoz_ALT	TTCATTAAATTCAGAGCTCAATCGACCCATTTAGTTAAATTAATTCGTTCATCGTTACATTTTTAATACAACATTAATATTACATGATATATTTTTCCTCA
scaffold_22	166383	Thhalv10001579m.g	GTAATTAAT	GTAAT	homoz_REF	homoz_REF	homoz_REF	homoz_ALT	homoz_REF	homoz_REF	homoz_REF	homoz_REF	homoz_REF	ACTTGTGACAACCGATACAAACATTACAGGGATACATCAGGATACACCTCGTAATTAATCTTTTATTCGACACGTTCAATTACTTATTGACTCACACGTAC
scaffold_22	191722	Thhalv10001477m.g	TAAAAAAA	TAAAAAA,TAAAAA	het	het	homoz_ALT	homoz_ALT	homoz_ALT	homoz_ALT	homoz_ALT	homoz_ALT	homoz_ALT	TTTCAGTTGGATACATGACAGAGAAGTGCAGCTCTAAAAGGACAAAGACATAAAAAAACCCATTTGTCTCGGCTCCTCATTCGATCTGTGTGCTCTTGAAA
scaffold_22	192011	Thhalv10001477m.g	ATGTTGT	ATGT	homoz_ALT	het	homoz_ALT	homoz_ALT	homoz_ALT	homoz_ALT	homoz_ALT	homoz_ALT	homoz_ALT	GTTCAGGTTAGTTTTGCTTTCTCCCTGCTCTTCCTTCTAAACAAGAACTCATGTTGTGGCTTTTAGCAGTTTTGATGGATAATCATGATGAATATCTTCCA
scaffold_22	275777	Thhalv10001395m.g	CAAA	CAAAA	homoz_REF	homoz_REF	homoz_REF	homoz_ALT	homoz_ALT	homoz_ALT	homoz_ALT	homoz_ALT	het	ctttttctctctctTTTGTGGAACCTTCACAACTCCAAATCACCTCTTTGCAAACAGCCCTGGATCAGTCTGCCTGAACCATGACTGGCTTTCCCCTTCCC
scaffold_22	297397	Thhalv10001537m.g	CAT	CATAT	homoz_REF	het	homoz_REF	homoz_ALT	homoz_ALT	homoz_ALT	het	het	homoz_ALT	TTGGAATCGATCCTTACGGGATTAGACATATCTGGCTATTACGTAATTCTCATTGTGATTGTTGATTACATTTTGATCGATCGAGGGTCTAACGTGTATGA
scaffold_22	367099	Thhalv10001386m.g	TTCTCTCTCTCTCTCTCT	TTCTCTCTCTCTCT	het	homoz_REF	het	het	homoz_ALT	homoz_ALT	homoz_ALT	het	het	CATTGCCTACTTTTACTCACCAAGGTTTGTATTATCATCGGTTCTTGTTGTTCTCTCTCTCTCTCTCTTTATTGGTTTGATGATATTGATTTGACTTGCAT
scaffold_22	385750	Thhalv10001674m.g	TTCGTGAATCGTGA	TTCGTGA	homoz_REF	homoz_REF	het	homoz_ALT	homoz_ALT	homoz_ALT	homoz_ALT	homoz_ALT	het	TTCCTGAAAAAGGCGGCGGATCTGGAAGCTTCGAAGCTTGAGAAGAAGGCTTCGTGAATCGTGATGGGTGATTTTGGGATGTCTTCCTCGTCTTCGTGTTT
scaffold_22	538207	Thhalv10001488m.g	Gatcatcatcatcatc	Gatcatcatcatc	homoz_REF	homoz_REF	homoz_REF	homoz_ALT	homoz_ALT	homoz_ALT	homoz_ALT	homoz_ALT	homoz_ALT	CAGCAACGTATCTCCAAGTAGCTTGATCGCACTCGCTATCTCAACCATTGGatcatcatcatcatcctcctccgtcttcatcatcatcatcTCCCTTCCTC
scaffold_22	736244	Thhalv10001680m.g	TAAAAAAA	TAAAAAA	het	homoz_ALT	het	homoz_ALT	homoz_ALT	homoz_ALT	het	het	homoz_ALT	CGGCAAGAAACTTCCTTATGGCTTCCAATGTGCTTGAAGATTTTGAGATTTAAAAAAAGGGAAATCTCTTTGGTTTGCTTTGTTCTGTTAGTTTCTACTAT
scaffold_22	771318	Thhalv10001462m.g and/or Thhalv10001475m.g	GAAA	GAA	het	homoz_REF	homoz_REF	het	het	het	homoz_REF	homoz_REF	homoz_REF	CTCGGATGCCCACCTCCTGTCACGTAGTCACGCTGGTCTAGATTTCCAAAGAAAGAAGCTTCCATCTTTGGATGGATCAAGATGAGATACTTGCTCCTGCA
scaffold_22	902093	Thhalv10001282m.g	TC	T	homoz_REF	het	homoz_REF	homoz_ALT	homoz_ALT	homoz_ALT	homoz_ALT	homoz_ALT	homoz_ALT	AAGTTTCCTTCACAACCGCTTGTAAATAGGGAAGTTCCGAGATATCAGACTCTTCAACAGAGCCTTTTTGACCAATTACACGATTGATCTCGTCTTGAGCT
scaffold_22	999094	Thhalv10001338m.g	G	GA	het	homoz_ALT	homoz_ALT	homoz_ALT	homoz_ALT	homoz_ALT	homoz_ALT	homoz_ALT	homoz_ALT	CACTTGGTGCAAGAAAACTTGTGCTTACAAGAACGACACTCATGGTCGTCGTCAGGAGGCTCCTTCGTTTACTCTGAACAGTTTCACTTCCACTGCCATGG
scaffold_22	1004505	n/a	G	GT	homoz_ALT	homoz_REF	homoz_ALT	homoz_ALT	homoz_ALT	homoz_ALT	homoz_ALT	homoz_ALT	homoz_ALT	CCAGCAAGGAGGAAGGAAAAGAAAAACCATTAGAATATTTTTGCTGCATTGCGAGACGACGACGTACACGTGGAGTATTAAAACCACAGAAGTAAGAAGAT
scaffold_22	1012297	Thhalv10001517m.g	TAGAGAGAGAGAGAGA	TAGAGAGAGAGAGAGAGA	homoz_REF	homoz_REF	homoz_REF	het	het	homoz_ALT	het	het	het	GTTTTCCTCTGTCACCCAGAAAAAGGAAAAAAAAAAAAGCACACGCAGAATAGAGAGAGAGAGAGATAACCCTAGAACCGAAATCAATCTAAGCCATTGTT
scaffold_22	1012814	Thhalv10001517m.g	CCGACAGCGACAGC	CCGACAGC	homoz_REF	homoz_REF	homoz_REF	homoz_ALT	homoz_ALT	homoz_ALT	homoz_ALT	homoz_ALT	homoz_ALT	GGTCAGGCCCCACCGGGTTCGGTTCTCCTCCTTTACACGGCGATCCTTCTCCGACAGCGACAGCAACAGCAACTGGAGCCGGAGCTGTTCCCCATCATATC
scaffold_22	1014501	Thhalv10001517m.g	AATCTCTC	A	homoz_ALT	homoz_REF	het	homoz_ALT	homoz_ALT	homoz_ALT	homoz_ALT	homoz_ALT	homoz_ALT	ATGTTGAAATGTTAGGTTCAAAGAATGACTTTTATTTAGTGTACCTCTCAAATCTCTCTAGCTTATTTGGTTTTGTGACTCTGAAGATTTGCAGAGTTTCT
scaffold_22	1033505	Thhalv10001508m.g	TAA	TAAA	homoz_REF	homoz_ALT	homoz_ALT	homoz_ALT	homoz_ALT	homoz_ALT	homoz_ALT	homoz_ALT	homoz_ALT	TATTGTACCAGATTTGATTGAATATTCAAATGGTATTACAACAATGGCACTAATATAGACCAAAAGACTTATATTTTGGTCTTTGGTCCTTTAGAGTTTTT
scaffold_22	1113792	Thhalv10001599m.g	C	CTAATTTTTT	homoz_REF	homoz_REF	homoz_REF	het	het	homoz_ALT	homoz_ALT	het	het	AAGTTGGGTTAAATACAGACGTCTATGGTTTTTTTATGCTTAATTTTTGTCGATCATGTGAAATTGTTGGTCATTTCCAGAGTTTTGCCGCCGATGGCCCA
scaffold_22	1227905	n/a	TT	TTAAGGT	homoz_REF	homoz_REF	homoz_REF	homoz_ALT	homoz_ALT	homoz_ALT	homoz_ALT	homoz_ALT	homoz_ALT	CCATTGACGAAGGTGAAGATGTTTGATCATTGATGATTCATTTTCCACATTTTGTTAACTGCTAATCTCCCCCGTTTAATCAATTTTCTTCATAATATTGT
scaffold_22	1706319	Thhalv10001595m.g	CTT	CGTT	het	homoz_REF	homoz_REF	homoz_REF	homoz_REF	het	homoz_ALT	homoz_REF	homoz_REF	AGTATGGCCTTAACCATGTGACCTACCTCATCGAGCAGAACAAGGCACAGCTTGTTGTCATTGCTCATGATGTCGACCCAATCGAGCTCGTCGTCTGGTTG
scaffold_22	1782773	Thhalv10001548m.g	TA	TAA	het	homoz_ALT	homoz_ALT	homoz_ALT	homoz_ALT	homoz_ALT	homoz_ALT	het	homoz_ALT	TTTCTACTTGTGATGAGGTAAACACCACACTTTCTACTACTACTACTTACTATTTTAATTTTATTTTGTCAATTACGCACTTTCTCTCAAATCTCTCCAAA
scaffold_23	629283	Thhalv10001832m.g	AAGA	AA	het	het	het	het	homoz_ALT	het	het	het	het	AACCCGTAACCCCGTGGGGTTATCCGGCACTTGGAAGAAGAACTAGAAAAAAGAAAAAATATAGTGAGACTTTGATTCTTCGTCGCCGTAGTAAATAGGAG
scaffold_24	395100	Thhalv10022467m.g	ATTTTTT	ATTTT	homoz_REF	homoz_REF	het	het	het	het	het	homoz_REF	het	TGCATCTCTTTTCCTGTGCAGAACGCGCCTTTAACCCAACCAGAAAGTTTATTTTTTGATACTGGTTTCAGATGCTGCCACTCTTCATACGTGATTACCCC
scaffold_28	110680	Thhalv10022504m.g	TTAT	TT	het	het	homoz_ALT	homoz_ALT	homoz_ALT	homoz_ALT	homoz_ALT	homoz_ALT	homoz_ALT	ATAGAAGATATAGATTTATATAGCCATACGAAAGGACGCATCCTCATTTTTTATCTTATTATGATATCTGTATTCAACTTACAAGGTGGCTTGAGGGAAAT
scaffold_3	78665	Thhalv10028931m.g	aatgatgatgatgatgatga	aatgatgatgatgatga	het	het	het	homoz_ALT	homoz_ALT	homoz_ALT	homoz_ALT	homoz_ALT	homoz_ALT	TTCTGGTGTTTTAAAAAAAAAGCTTTGCAAGATTTTTtaatggtgattaaaatgatgatgatgatgatgaAGCCTAACCCCATATCGTTCCTTATTTATGT
scaffold_3	156512	Thhalv10028429m.g	T	TCTCTAAGAGGGTTTAGT	het	het	het	homoz_ALT	homoz_ALT	homoz_ALT	homoz_ALT	het	homoz_ALT	ATGGTTTTGTCAAGAACCAGTCTTAAATGTTTGTTTGTTTTTTTAGGGGCTTAGTTTAATCTGTAATTGTTGTTGGTTGTATGAGAATGTAGCCTTAATTT
scaffold_3	178540	Thhalv10028860m.g	AG	AGG	homoz_REF	homoz_REF	homoz_REF	homoz_ALT	homoz_ALT	homoz_ALT	homoz_ALT	homoz_ALT	homoz_ALT	AAATCCCAAATAACTTGCTGAAAAGGCTCCATAATGGGTAGCAAATACATAGCAAAACAAAAGCTAGGTGGTGGATATATATAATACGCAAACAAGTTACA
scaffold_3	260190	Thhalv10028588m.g	ccaacaacaacaacaacaacaa	ccaacaacaacaacaacaa	het	het	het	homoz_ALT	homoz_ALT	het	homoz_ALT	het	homoz_ALT	CAACAACAGTTTCAGCAAGCGACTTCGCAGCCGCATcaacaacatcaataccaacaacaacaacaacaacaaTGGCTTCGAAGACCCCAGATCTCCGCCGG
scaffold_3	273703	Thhalv10028608m.g	ATTTT	ATT	het	homoz_ALT	homoz_ALT	homoz_ALT	homoz_ALT	homoz_ALT	homoz_ALT	homoz_ALT	homoz_ALT	CCAAAAACAGTTTGCGGGTTTTGAATCGCAGCTACTAGTGGCGATTATAGATTTTCTCCTTTTATTTTATTATCCAGTTGATTGGCTCCATGTAGATGAAG
scaffold_3	352546	Thhalv10028394m.g	GAAA	GAA	het	het	het	homoz_REF	het	het	het	het	homoz_REF	TCCTGGGGTTCCGCTTCGATCAGACAGGTCTATTGGTGAACTGAGCCAAAGAAACCAAGCTAGACCTGACAGTCTTCCCGGAGGCCTACTAGGCCTTCCAG
scaffold_3	353718	Thhalv10028394m.g	TAA	TA	het	homoz_ALT	homoz_ALT	homoz_ALT	homoz_ALT	homoz_ALT	homoz_ALT	homoz_ALT	homoz_ALT	AACACTATATACTCTCGTTTATCTGGCTGCTTGTGAGATGTGGATGCTTTTAATTAACAGTGGTAGATTTTGATGAAGTTTCGAGTCCGTGTGATTGGTAT
scaffold_3	437450	Thhalv10028766m.g	ACCC	ACCCC	homoz_REF	homoz_ALT	homoz_ALT	homoz_ALT	homoz_ALT	homoz_ALT	homoz_ALT	homoz_ALT	homoz_ALT	GGTTTGATATAGTTGGTCTCTGACTTATTTGATTCAGAAGAAAAGCAAAAACCCAATCTATAAGTAGAAAGGAAAAAAAAAAAGTTTGGCTAAAGCCCTAT
scaffold_3	460969	Thhalv10028649m.g	TTCTGAGATTACTTG	TTCTGAGATTACTTGCGCAGTGGGGGCTTCGATCACTGGCTCTGAGATTACTTG	homoz_REF	homoz_REF	homoz_REF	homoz_ALT	homoz_ALT	homoz_ALT	homoz_ALT	homoz_ALT	homoz_ALT	GGAGAGAGAGGTCTTGAATAAGATTTTGGTTTCGCTTCTGTTTTGGTAGGTTCTGAGATTACTTGTGCAGTGGCGGCTTTGATCTCTGGCACTGGCTCTGG
scaffold_3	487810	Thhalv10028389m.g	CGGAGGAGGAG	CGGAGGAG	homoz_REF	het	homoz_REF	homoz_ALT	homoz_ALT	homoz_ALT	homoz_ALT	homoz_ALT	homoz_ALT	TCTGGTATGGATATCGCAGTTGGCTGTGGGAGACTATCCTCTTTGTCACACGGAGGAGGAGTTGAAGGAATTGTTGGCATCATTAGCCCATTCTCCACCGA
scaffold_3	592971	Thhalv10028358m.g	Gtcatcatcatcatcatcatcatcatcatcatca	Gtcatcatcatcatcatcatcatcatcatca	homoz_REF	het	het	homoz_ALT	homoz_ALT	homoz_ALT	homoz_ALT	homoz_ALT	homoz_ALT	AACTGCGGCCACGCAACACATATTCAGTGTGAACCGTCAGAGAATGAGATGtcatcatcatcatcatcatcatcatcatcatcaATTCACGTCGCGTCATC
scaffold_3	665537	Thhalv10028951m.g	Tttgttgttgttgttgttgtt	TTTGttgttgttgttgttgttgtt	homoz_REF	homoz_REF	het	het	het	homoz_ALT	homoz_ALT	het	homoz_ALT	ACACGTGTTCCTGAAAATGGTCTGTTATTTTTGGCTTCAAAGTTTCTTCTTttgttgttgttgttgttgttTGCTACTGGGGAATAATCCCAGTTCTCACT
scaffold_3	861746	Thhalv10028983m.g	ATTT	ATTTT	het	het	homoz_ALT	homoz_ALT	homoz_ALT	homoz_ALT	homoz_ALT	homoz_ALT	homoz_ALT	ACAAACAGAGCTCGAGAATAGCATTATCATTTTCGGTCTCAAGATCGAGAATTTATGCTACTAATAATGAATGGAGTCTGTGTTTAGTTTCCTGTTGAATC
scaffold_3	922767	Thhalv10028576m.g and/or Thhalv10029029m.g	G	GA	het	het	homoz_ALT	homoz_ALT	homoz_ALT	homoz_ALT	homoz_ALT	homoz_ALT	homoz_ALT	TGACTCTATATCTATGGCTTTTTTGTTGTGTGTTTTTGGATTCTTCATGTGCTAAATTTTCCGTTTGTAGTTGTCACATGATGATCACAATCTTTGTTTTT
scaffold_3	922982	Thhalv10028576m.g and/or Thhalv10029029m.g	TGATTTGTTTCAGGATTTGTTTCAGG	TGATTTGTTTCAGG	het	het	het	homoz_ALT	homoz_ALT	homoz_ALT	homoz_ALT	homoz_ALT	homoz_ALT	AGACAGAGCTATTTGTATTTGTCTCATTGTTTCTCTCAGCTTCAGCTTCATGATTTGTTTCAGGATTTGTTTCAGGTAATATTTTTTTCCAGAACCAATGT
scaffold_3	1118369	Thhalv10029020m.g	GAAAAA	GAAAA	homoz_REF	homoz_REF	het	homoz_ALT	homoz_ALT	homoz_ALT	homoz_ALT	homoz_ALT	homoz_ALT	ATCGGAGATGTTTGAGAGAAATTCCCCTTTTGTTTCATCGTATTGAGATTGAAAAATAGAAAAGGTACTTTTGAGTGACCTTTTGACAATGATTGCGTCTT
scaffold_3	1216131	Thhalv10028361m.g	TGAAGAAGA	TGAAGAAGAAGA	homoz_REF	homoz_REF	homoz_REF	homoz_ALT	homoz_ALT	homoz_ALT	homoz_ALT	homoz_ALT	homoz_ALT	ATGAAGAAACACGGGAAGAAAGTGGGTGAAAGTGAGTTCGGTTTTCTGGGTGAAGAAGAGGATCCGGAAAACGGGGCTCCAGCTGCAGTGCCAGTTCCATT
scaffold_3	1218349	Thhalv10028957m.g	CA	C	homoz_REF	homoz_REF	homoz_REF	homoz_ALT	homoz_ALT	homoz_ALT	homoz_ALT	homoz_ALT	homoz_ALT	CACATAACTGAAGAAAAGAAAACAGAGTACTGAGAAATTGGGCAATAAGGCAGCCACTTATTTACTCTGACCATTATTATTTTGACTGTAGCAGAACCATT
scaffold_3	1239413	Thhalv10028900m.g	T	TCCTTAAGCCGCCGGTT	homoz_REF	homoz_REF	het	homoz_ALT	het	homoz_ALT	homoz_ALT	het	homoz_ALT	AGCCGAAGCCACCGCAATTTCGTGATCTTGACGCTTGCTAAAAGCTAAGTTTTATGTGGTTTAATAACGCAAAAGGCTATAGTGATGTTTGAAGCCTATAG
scaffold_3	1240273	Thhalv10028824m.g	ACCCC	ACCC	homoz_REF	het	homoz_REF	homoz_ALT	homoz_ALT	homoz_ALT	homoz_ALT	homoz_ALT	homoz_ALT	CAGAGTCAAGTAGCAGTAGAAAGCAAAAGCCATGTTGAATTTCTGTACAAACCCCATACTTGCACAAATCCTACGGTGGAGGATTCGTCTCAGGCTTAACC
scaffold_3	1271622	Thhalv10028410m.g	T	TA	homoz_REF	homoz_REF	homoz_ALT	homoz_ALT	homoz_ALT	homoz_ALT	homoz_ALT	homoz_ALT	homoz_ALT	CTAAGTGGAGATGAGTTACTTGATGGATTTCTATACAAAAAATTTGAACTTTGTATTACGAAATCTTCCAACACCTAAAGCTAAAGCATTTCTCTCTGAAA
scaffold_3	1294424	Thhalv10028968m.g	CAGAGAGAGAGAGAGAGA	CAGAGAGAGAGAGA	het	het	het	homoz_ALT	het	homoz_ALT	het	homoz_ALT	homoz_ALT	AAGAAAGATAAAATCTGAGAGGAATATGAAACGATTCCCGCTAGAACATACAGAGAGAGAGAGAGAGAAAGGTGATTTCTTCTTCACTAGCGGATCAGTGA
scaffold_3	1420593	Thhalv10028852m.g	T	TA	homoz_REF	homoz_REF	homoz_REF	homoz_ALT	homoz_REF	homoz_REF	homoz_REF	homoz_REF	homoz_REF	GAAGCGAGCTTCGAAACCAGTGATCGGAGTAAGGAAACAAGTTTCGGAGATGTTGAATTCGGCGGCAAGAGACTGAAGCCACGCGTCGTCTCTCTCGTTGT
scaffold_3	1455644	Thhalv10028541m.g	CTTTT	CTTT	het	het	het	homoz_ALT	homoz_ALT	homoz_ALT	homoz_ALT	homoz_ALT	homoz_ALT	GCCAAGCCCCTTTGATCTGGTCCTTGTCTAAGCAATGCTCTGTTTCTTCTCTTTTGTTCCTGTCTTTTTTTCTGCAAATTCAGTTTAGGTTAACTCAGGGT
scaffold_3	1693012	Thhalv10028802m.g	CAAA	CAAAA	homoz_REF	homoz_REF	homoz_REF	het	homoz_ALT	homoz_ALT	homoz_ALT	homoz_ALT	homoz_ALT	CGAACTTTCTCACCTTTTCGCGGTGAGAGCCAACGAGAAGAGAAAATTTGCAAAGGTTCTTCCTTTGAGAAGTGTAAAGCCCATGGCAGCTCTATGTTGTT
scaffold_3	1778458	Thhalv10028914m.g	GA	GAA	homoz_REF	homoz_REF	homoz_REF	homoz_ALT	homoz_ALT	homoz_ALT	homoz_ALT	homoz_ALT	het	AATTATACATACATATGCAAATCAGGCCTACTAAATTTCCCTTTCATCTAGAGATACTGCGTAACCCAAAACCAAGATACTCCAGACCAAGATACTGTGTA
scaffold_3	1789187	Thhalv10029001m.g	tgagagagagagaga	tgagagagagaga	homoz_REF	homoz_REF	homoz_REF	homoz_ALT	homoz_ALT	homoz_ALT	homoz_ALT	homoz_ALT	homoz_ALT	CAGTAGAGAAGAAGCAGATAGCTATAAAGAAAGCGCAGTTACagagagaatgagagagagagagaaagagggagagaTCTTACAGACTCGCAGTGAAATCT
scaffold_3	1790880	Thhalv10029001m.g	TGAGAGAGAGAGAGAGA	TGAGAGAGAGAGAGAGAGA	homoz_REF	homoz_REF	homoz_REF	homoz_ALT	homoz_ALT	homoz_ALT	homoz_ALT	homoz_ALT	homoz_ALT	GGAGAGAAACCGGAGGGCGAGAGGTGCAAGTGAAAGCAGCCATGGCTAAGTGAGAGAGAGAGAGAGAAGCGAAGAAGCACGAGAGATCCTCCTAATCCCAA
scaffold_3	1817182	Thhalv10028360m.g	GTTTT	GTTTTT	homoz_ALT	homoz_ALT	homoz_ALT	homoz_ALT	het	homoz_ALT	homoz_ALT	homoz_ALT	homoz_ALT	TCCAGTACGGGATTGTATACCAGCTCAAGATCGCAAACGGATCCACCAGCGTTTTGTCTACGTGTTCTCATGGATATACATCTTTGCAGTGTTTGTGGTTT
scaffold_3	1938361	Thhalv10028728m.g	TCA	TCATCAATTTATTAATCAGGGGTCATTACA	homoz_REF	homoz_REF	homoz_REF	homoz_ALT	homoz_ALT	homoz_ALT	homoz_ALT	homoz_ALT	homoz_ALT	GAGAGATTGGATTTGTCTTTAGATAAGAGAAAGAAAGAAGCAAACATAGGTCAAGACCCCAAAACACAAACCACGAGACATTTTTAGAGAAACTGAAAAGA
scaffold_3	1989017	Thhalv10028630m.g	GAAAAA	GAAAA	het	het	homoz_ALT	het	het	het	het	het	het	ATATTACACAGTTCACACAGTGACGAAGAGCCACGAGTCCAACGGAAAACGAAAAACCGGATGTGATATTTCCATCTGTGTTCAACCAGCTTAAGAAGCCC
scaffold_3	1991136	Thhalv10028630m.g	T	TA	het	het	het	het	homoz_REF	het	het	homoz_REF	homoz_REF	GTAACAGAGCTGATTATCCGGCGGACGAGGCAAGATCCTTCCTCCAAAAGTGCACATGAACCGTACACGTGGCTGATTATCGTACTCCGATCTCGGCGATG
scaffold_3	2199832	Thhalv10028459m.g	Cggaggaggaggaggaggaggag	CGGAggaggaggaggaggaggaggag	homoz_REF	homoz_REF	het	homoz_ALT	homoz_ALT	homoz_ALT	homoz_ALT	homoz_ALT	homoz_ALT	AGTCTGATCAAATGTACGGTGGAGAGGATCAAAGCCGCCGTCGCTTGCGACggaggaggaggaggaggaggagCGTAGTTTTTTCAGGTATGTTTTGAGAT
scaffold_3	2541152	Thhalv10028833m.g	T	TACAA	homoz_ALT	het	homoz_ALT	homoz_ALT	homoz_ALT	homoz_ALT	homoz_ALT	homoz_ALT	homoz_ALT	AAACGCATAATGAAAATATTTATTTTTTGATAAATTAGGAAAATCTATAGTGTCTGTTCTTCCCATATATGAGAGACCCCATTTATGCTGCGTATACGAAG
scaffold_3	2584449	Thhalv10028756m.g	aaacggta	aa	het	homoz_ALT	het	homoz_ALT	homoz_ALT	homoz_ALT	homoz_ALT	homoz_ALT	homoz_ALT	aaagtagttacaaagtagtcgcaaatatttgcgaccaacattgtggtcgcaaacggtagtcgcaaaaactgtgttttcttgtagtgACATGCGATATGACG
scaffold_3	2584754	Thhalv10028756m.g	GA	GAA	homoz_REF	homoz_REF	homoz_REF	homoz_ALT	homoz_ALT	homoz_ALT	homoz_ALT	homoz_ALT	homoz_ALT	GAAACCATAAGGTGGTGAATCTTTCTTGAAAGCATATCTGCAAAACATCTGAGAGCTTGCTTTTCAGACGGGAGACCAACATTGTAAATATATTTAATCCC
scaffold_3	2777717	Thhalv10028632m.g	G	GA	het	het	homoz_REF	het	het	het	het	homoz_REF	het	TCTTGACTATACATATATATATATAGGTTATATAGAATATCATAGTTAAAGCAAAACATACATGCATATACGTAATGTTATGTATGGTGTCTTCAGACAGG
scaffold_3	3233490	Thhalv10028580m.g	TCTTG	TCTTGCTTG	homoz_REF	homoz_ALT	homoz_ALT	homoz_ALT	homoz_ALT	homoz_ALT	homoz_ALT	homoz_ALT	homoz_ALT	TCCGATTCAAATCTTTACCTATAGAAGCTAAGATTGTAATCTTTAGAAATTCTTGTATCATACAAAAACAACAAATTACTACCGGGTTTTTCGAGGTAAAG
scaffold_3	3248988	Thhalv10028583m.g	A	ATGCTTAGCAATAAA	het	het	homoz_ALT	homoz_ALT	homoz_ALT	homoz_ALT	homoz_ALT	homoz_ALT	homoz_ALT	ATAGAAGCCAAGATTGTTAGAGCATCAGCAATGCTAGCATCGATTTAAGAAATAATATTAAACTTaagagagaagaaaaaaaaatgaggaaagagaaaaag
scaffold_3	3291949	n/a	TT	TTCAACT	homoz_REF	homoz_REF	homoz_REF	homoz_ALT	homoz_ALT	het	homoz_ALT	homoz_ALT	homoz_ALT	CATTAATCATCGGTGTCTTTTCTCTTCTTGTTGCAGACTCTTCTTCGATTTTGCAATGGTATTGTTGGGCTCGATGCTTCAGCATACCCTGCATTTTGACA
scaffold_3	3294157	n/a	CTGT	CT	het	homoz_ALT	homoz_ALT	homoz_ALT	homoz_ALT	homoz_ALT	homoz_ALT	homoz_ALT	homoz_ALT	GCAGAGATAAAGTGAAGTATGAACCCCTCAAAATGTACCTATTCTTAACACTGTATAGATTGGTATCAAGAAGAAACAGAATTTGGAAGAACGAATCACTT
scaffold_3	3414480	Thhalv10028393m.g	CCCG	CCCGTGACCG	homoz_REF	het	homoz_REF	homoz_ALT	homoz_ALT	homoz_ALT	homoz_ALT	homoz_ALT	homoz_ALT	GTCTTTGAGCGTCACGGTCAGATCTCCGACGAGCAATGGTCGTTTCCCTTCCCGGAGTATACTCCGATTGAACTCTTCCGTGGTCCAGCTTTTTTCGTTGA
scaffold_3	3679372	Thhalv10028438m.g	T	TG	homoz_REF	homoz_REF	homoz_REF	homoz_ALT	het	homoz_ALT	homoz_ALT	homoz_ALT	homoz_ALT	TACCGGAAGAACAGTAAGAGTGATCCTTTTGTGACTGTCTCTATCTCAGGTTTGAGATTGCCACAACTTTTGTCATCAAGAACGATGAAAATCCTGTGTGG
scaffold_3	3898489	Thhalv10028703m.g	T	TGTAAAC	homoz_REF	het	homoz_REF	homoz_ALT	het	homoz_ALT	het	homoz_ALT	homoz_ALT	TATGGTTTCAGGATCACCTGAACCATCCCAGACCAGAAGTTTCAGGTCAATTCTGGTGCGTGTTTTAGTGTTGTGTTTAGTTAGAACTCTAGATCGATGTA
scaffold_3	4211018	n/a	TC	T	homoz_ALT	het	homoz_ALT	het	het	homoz_REF	homoz_REF	homoz_ALT	homoz_ALT	AAAAAAGTTGGCAGACATTCAAAAGAAAAAATACCCGATTAATTCGTAAATCTATTTTTTTTATAAAATTTTGCATTGAACAACTCTCTATAACTCTTTTT
scaffold_3	4578504	Thhalv10029057m.g	AC	ACGAACGAGAGTTTCTC	homoz_ALT	homoz_ALT	homoz_REF	homoz_ALT	homoz_ALT	homoz_ALT	homoz_ALT	homoz_ALT	homoz_ALT	CTGGGTTTATGCCTTTGGTAAGATAGTCCTTAAGGTGTTCGACGAAATGTACTTGATTTGTTTGAGTCTCTACGCGTTATATCACTCAACATTCCGTTTAT
scaffold_3	4710327	n/a	TA	T	het	homoz_ALT	homoz_ALT	homoz_ALT	homoz_ALT	homoz_ALT	homoz_ALT	homoz_ALT	homoz_ALT	AAACAACTAGGTATTCTCTATTCCTTATATACGAACTTGATCTCCACGTTTATTGTGTCTTGGGCTTCACATCTTGGTCCAATCTCTTCTCCTATAATACT
scaffold_3	4932184	Thhalv10028922m.g	ATCTCTCTCTCTCTCTCTCT	ATCTCTCTCTCTCTCTCTCTCT	homoz_REF	homoz_REF	homoz_REF	homoz_ALT	homoz_ALT	homoz_ALT	homoz_ALT	het	homoz_ALT	AATCTTTCCCAAATGGGTTATATAACCAAACACAAACCGGTTTGAATCACATCTCTCTCTCTCTCTCTCTTTCATTCATTAGGCAGCAACTTGGCCGAACA
scaffold_3	5424985	Thhalv10028955m.g	AAAAATA	AA	homoz_REF	homoz_REF	homoz_REF	homoz_ALT	homoz_ALT	homoz_ALT	homoz_ALT	homoz_ALT	het	GTGCAACATTCATCTGTGAATGTCTTTCTTGGGACTAACAGAAAGAGGGGAAAAATATCGAATCTTGGCTGTGCTTTGTGTGCTCTTGGTCAGGTAGGGAT
scaffold_3	6173325	Thhalv10028682m.g	ATG	ATGTG	homoz_REF	het	het	het	homoz_ALT	homoz_ALT	homoz_ALT	het	homoz_ALT	CCTTCTTATTATCACTATATGTGATCATAATCCTCATAGCTGGACTCCCCATGGAGGTTCATCTATGGTTCAACGGCTGCTTTAGGTCTCTCTATGTTACT
scaffold_3	6973906	n/a	TGTCGT	TGT	homoz_REF	homoz_REF	homoz_REF	het	het	het	het	het	het	TCAAATCATTTTCCTTGTTTTGACGATGAACTTTCAGATGGAATCTGTTATGTCGTATGTGAAATGGGAGTTTGGGAATGAAATGGTAGATTATGCAGTTC
scaffold_3	6974030	n/a	CATATATAT	CATAT	homoz_REF	homoz_REF	homoz_REF	het	het	het	het	het	het	AATTCTTTGATGAAATAACTTCACAGAATATACAGCGTAAGCACGATGATCATATATATGTTTACTATATCTTATGATCATATGTTTACAGAATATACAGC
scaffold_3	7639690	n/a	AGGCTGGAAC	AGGCTGGAACAGATTCGTTTGAGTGAGTTGTAGTGGCTGGAAC	het	het	het	homoz_ALT	homoz_ALT	homoz_ALT	homoz_ALT	homoz_ALT	homoz_ALT	TGTTAGTATTTTCCATCTTCGAAGTTCAGGAACTGAGAAGAGCAAGTAGGAGGCTGGAACTTATCAAAAAGCTAGAATTTTGAGAAGTCATGGTCGAAAAG
scaffold_3	9255364	Thhalv10028527m.g	AGTCTCATTCCGG	AGTCTCATTCCGGGTCTCATTCCGG	het	homoz_ALT	het	homoz_ALT	homoz_ALT	homoz_ALT	homoz_ALT	homoz_ALT	homoz_ALT	agataggaagaagagggcgaagaagaagCGTGATTATGAGTCTGATTCCGAGTCTCATTCCGGTTCTGAATCCATGTCTGATCCAGAGAGCTCACGGGATG
scaffold_3	13450126	Thhalv10028523m.g	ctcttcttcttcttcttcttcttcttc	ctcttcttcttcttcttcttcttc	homoz_REF	homoz_REF	homoz_REF	homoz_ALT	homoz_ALT	homoz_ALT	homoz_ALT	homoz_ALT	homoz_ALT	CTTGACCATTTTGCTCCTCCAGAGAGTGAAACAATTCAGCGGCCAAGttcctcttcttcttcttcttcttcttcttcACACAATGGTTGCGATGAAGAGGA
scaffold_4	2166694	n/a	ATTTT	ATTTTT	homoz_REF	homoz_REF	homoz_ALT	homoz_ALT	homoz_ALT	homoz_ALT	homoz_ALT	homoz_ALT	het	TGTTCTACTGGAAATGTTACTTGTTTCATTCTACTTTAACCTTGTAGAATATTTTATGTCGCAGCAAGACGAGACATGCTTCAACCAAGTCTAAGGAGAGC
scaffold_4	2680812	Thhalv10002387m.g	Ttgatgatgatgatgatgatgatg	TTGAtgatgatgatgatgatgatgatg	homoz_REF	het	homoz_REF	homoz_ALT	homoz_ALT	homoz_ALT	homoz_ALT	homoz_ALT	homoz_ALT	AAATCACGCTTCCAGAGGAAGATAAGGATAATGATTATGGCAAAGATTGATtgatgatgatgatgatgatgatggtgaATCAGATGGAATCGATCATGGAG
scaffold_4	3093654	Thhalv10003120m.g and/or Thhalv10003123m.g	tccccc	tcccc	het	het	het	het	het	het	homoz_REF	het	het	ccgcgtcctcctcttcctcctttgtatcctccccctcctcctccgtagtgtccccctcctcctccgtagtgtcctcctcctcctcctcctccgtagtgtcc
scaffold_4	3304602	Thhalv10002426m.g	AGGACTG	A	homoz_REF	het	homoz_REF	homoz_ALT	het	homoz_ALT	homoz_ALT	homoz_ALT	het	TGTAAGAGTTGTATCAGCTAAGAATCGACAAAAAGACTGGAGTTTTATGAAGGACTGTTGTTAACACGCAAATTGTTCTGTTTGATCACTGAAGCTGTTGT
scaffold_4	4072072	Thhalv10002592m.g	CATACAAA	CATACAAATACAAA	homoz_REF	het	het	homoz_ALT	homoz_ALT	het	homoz_ALT	het	het	AAAAGCGGGCCAAACACCTAGTTAACACAAAAGCAAAGAGTAACTAAATACATACAAAGTGCAACTGGATCAAAAATCTGGGAAGCAAGCCTTATCGCACT
scaffold_4	4197873	Thhalv10003003m.g	CTCATCATC	CTCATCATCATC	homoz_REF	homoz_REF	homoz_REF	homoz_ALT	homoz_ALT	homoz_ALT	homoz_ALT	homoz_ALT	homoz_ALT	tgatcattatcatcGATTCTCATGATTGCAAGGTCTTGTACTATTATACCCTCATCATCCTCAACAAGCAATGTAACTTCTTCTCCTCTTAGTAAATCAAC
scaffold_4	4551612	n/a	aagag	aAGagag	het	homoz_REF	het	homoz_ALT	het	het	het	homoz_ALT	het	TAAAAATGGTTCCATATACAAAATATATTTCAAACTTAGCGTCagagagaaagagggagagagggagagagaAAATCATGCAACAGATATCTTATGTTTCG
scaffold_4	4553142	Thhalv10002442m.g	aaccacc	aacc	homoz_REF	het	het	homoz_ALT	homoz_ALT	homoz_ALT	homoz_ALT	homoz_ALT	homoz_ALT	tgctttaactccattggcaaatcttcataactcagagacaatactcggtaaaccaccgaattgagactgttctcatctaaacaagattttcctatgatctg
scaffold_4	5807517	Thhalv10002506m.g	CT	CTT	homoz_REF	het	homoz_REF	homoz_ALT	homoz_ALT	homoz_ALT	homoz_ALT	homoz_ALT	homoz_ALT	ATTGATTCAATTCTTTACATATCCTATTCTTTATGTTTTGCCCTCCAGAGCTGTACGAGGAGTGGCTATGGTTTCAACTTCCATTGTCTGGTTCGATCTAT
scaffold_4	7340751	Thhalv10003011m.g	TC	T	homoz_REF	homoz_REF	homoz_REF	homoz_ALT	het	het	het	het	het	AACCCGATAGAAGGCAAGACTGAAAAGATGCTGGGTGACTTCTCAGGGAGTCGATTCCTGGCAAGCTGCGGTAAGTGGTTCCTGATGCTAGATTCTCGATC
scaffold_4	7470736	Thhalv10002589m.g	GTTTTTTT	GTTTTTT,GTTTTT	het	homoz_ALT	homoz_ALT	homoz_ALT	homoz_ALT	homoz_ALT	homoz_ALT	homoz_ALT	homoz_ALT	AGAAGAATGATCCTAAGAAGGTTAGAACTGTCAAGGGTCTGCATCATAGTGTTTTTTTCAGTAGAAGCGAAATGGAATAGAACAGTATGTACAGAAAAGGG
scaffold_4	7493242	n/a	gcc	gc	homoz_REF	het	homoz_ALT	homoz_ALT	homoz_ALT	homoz_ALT	homoz_ALT	homoz_ALT	homoz_ALT	tcattcctaggacacggcatcaatggacaggctaaccctccactatgctggccttgtcggggtaaacacccgaataacataaccaagattcttcaggaaaa
scaffold_4	7670757	Thhalv10002521m.g	GTTTTTTT	GTTTTTT	het	homoz_REF	het	het	het	homoz_ALT	het	het	het	AGGGTCGTAGTAATCGTTGAAGTTGTCGAAGCCGAGGACACCGTCTCCGCGTTTTTTTAAAGCGATTGAGCAGTGTGATCCGACGAATCCGGCTGCTCCGG
scaffold_4	7770149	Thhalv10002616m.g	CCGCCG	CCGCCGCCGCCGCCGTCGCCG	het	het	het	homoz_ALT	homoz_ALT	homoz_ALT	homoz_ALT	het	het	CAATCTCTCCTCCATATCTTCGGCGGATAATCCCGCACCCCGAATCGGAGCCGCCGTCGCCACATGGGTCTTCGCGCCGTCGTCAGAGATTCTAGCCCAGA
scaffold_4	8954213	n/a	T	TGGAATC	homoz_REF	homoz_REF	het	het	homoz_ALT	het	homoz_ALT	homoz_ALT	het	TGTGGAAGTTAGTGGTTTCAAAAATACAGGTATTCCCTCCACCTTCAGCTTAGGTTCTGATTTGGTTGCCCCATCCGTCTCGTCAAAAGGATCTTTCTGCG
scaffold_4	9267017	Thhalv10002648m.g	GACCACCACCA	GACCACCA	homoz_ALT	het	homoz_ALT	homoz_ALT	homoz_ALT	homoz_ALT	homoz_ALT	homoz_ALT	homoz_ALT	atataacatatataaacattttttgaataaatCAAATTCCTAACTAACCTGACCACCACCATGGTGATCTACTGTGTTGGAAACAGAAAGGCAACTGATCA
scaffold_4	9463407	Thhalv10002556m.g	GGAAGAAGAAGAAGAA	GGAAGAAGAAGAAGAAGAA	het	homoz_REF	het	homoz_ALT	het	het	homoz_ALT	homoz_ALT	het	ACTGTTCCCGAAGCTGAAGAAGAGGAGTCGATAATGAGAACCGTTACTGAGGAAGAAGAAGAAGAAAGCGAGCATGATTTGAAGAGGCTATCGAGATCCTT
scaffold_4	9770895	Thhalv10002573m.g	GGAGAGA	GGAGA	homoz_REF	homoz_REF	het	homoz_ALT	het	homoz_ALT	homoz_ALT	homoz_ALT	het	tcttcttttcagcttttcagccgagcgctCTGTGTGTGGTGAGAGGCGGAGGAGAGAAATGGCGGCGTTGATGAAGTCAGTCACCGTCCGAGCTCTGAAGT
scaffold_4	10438193	n/a	G	GA	het	homoz_ALT	het	homoz_ALT	homoz_ALT	homoz_ALT	homoz_ALT	homoz_ALT	homoz_ALT	TGAAAACTTGTTCGGAAAATTAGCGTGCCCTTGCGGTGAAGCGCGACGACGTGATGCTCGACGGCGATGATGTTAGCAACCACTTATCTCGTTTTCAACCT
scaffold_4	10449682	Thhalv10002405m.g	CTATAT	CTAT	homoz_REF	het	homoz_ALT	homoz_ALT	homoz_ALT	homoz_ALT	homoz_ALT	homoz_ALT	homoz_ALT	TGAACTGATTTGTTCGTTTAGGGTTCTCTTACAAAATTTGGATGCTTTTGCTATATGTCTGTCAAGGATCTATTTTACTTACTTTGATATCACTTTTTTAT
scaffold_4	11582704	n/a	G	GCTTATCTTCTCCTA	homoz_REF	homoz_REF	homoz_REF	homoz_ALT	homoz_ALT	het	homoz_ALT	homoz_ALT	het	CCTAGATCCTCTTTGTGATTTCTCCAAATCTTCATGAGAATCTTCACCTGGAGATAGAGGAAACTTGATATTTTCTTCAAAGATCCTCCAAGATACTCCAA
scaffold_4	11641945	Thhalv10003008m.g	AAGGAAGAGGAAGAGGAAGA	AAGGAAGAGGAAGA	het	homoz_REF	het	homoz_ALT	homoz_ALT	homoz_ALT	homoz_ALT	homoz_ALT	homoz_ALT	TTTGTGAGATCTGCTTTTCGTTGAGACGAAAGTAGATGCGAAATGTTGAGAAGGAAGAGGAAGAGGAAGAAATCGAGTGTGGTGGCAGAATGGTAAATAGG
scaffold_4	13728589	n/a	ttggttc	t	het	homoz_ALT	homoz_ALT	homoz_ALT	homoz_ALT	homoz_ALT	homoz_ALT	homoz_ALT	homoz_ALT	cagctgagtttattcattggatcaggctatgtatttcgacagcgtcgtttttggttcaggttaatggcgaactagctgggtattttgggagctcgagaggg
scaffold_4	14099957	Thhalv10002700m.g	T	TCAA	homoz_REF	homoz_REF	homoz_REF	homoz_ALT	homoz_ALT	homoz_ALT	homoz_ALT	homoz_ALT	homoz_ALT	ATGATGAGTTCGTCAAAGTTATGATGGCAAAGTGAGATTCTTCTTATCCCTAATTCCAAGTCTGATTTTCCTTTTCATCTTTAAAACTGAGAAAGTACAGA
scaffold_5	44690	Thhalv10006981m.g	AAAGA	AA	het	homoz_ALT	het	homoz_ALT	homoz_ALT	homoz_ALT	homoz_ALT	homoz_ALT	homoz_ALT	ATGAATACGTTGATTCTGGGCATGATGAGGATGAAAACGAGGAGCCGCACAAAGAGAAGGATACCGAGGTTCTCCCTTCCATGACCAAGCAACAGAATTCG
scaffold_5	394860	n/a	CA	CAGAGA	homoz_REF	het	het	het	homoz_ALT	homoz_ALT	het	homoz_ALT	homoz_ALT	GAAAGAGAATGGTTTTTCAATCGGAAGAAGGTAAAGATCAGATTCCGTGGCAATGTACAGCGAACTCACCAAAATTGGTTTTGAGTTTGGATTTTGGCTAC
scaffold_5	491415	Thhalv10007221m.g	CATATATATATATAT	CATATATATATAT	homoz_REF	het	het	homoz_ALT	homoz_ALT	homoz_ALT	homoz_ALT	homoz_ALT	homoz_ALT	AAGCGAACAGAATTCTTTACTCTTTCAAACTCTGTACATATTCAAAGACTCATATATATATATATTAGAATAGGTCAATAATCCCATGACCACTAACTAGC
scaffold_5	1137091	Thhalv10007455m.g	CTTT	CTT	homoz_REF	homoz_REF	homoz_REF	homoz_ALT	het	homoz_ALT	homoz_ALT	homoz_ALT	homoz_ALT	CCTCTCAGGAACCCAAAATAAAACCACAGTGTTTCCTGCTTCCCTATACACTTTGACTTTATTTCATTACTCAGACTCGGGAGTAAGTTCTCACTTCTCAC
scaffold_5	1554748	Thhalv10008315m.g	GAAAA	GAAA	homoz_REF	homoz_ALT	het	homoz_ALT	homoz_ALT	homoz_ALT	homoz_ALT	homoz_ALT	homoz_ALT	TCTTGAACGAAACCTTTTCGTTCAGAAGCACGTGATGCAATGAGAAAAATGAAAAGATGAGTAATGCGTATGACTATGGTCCAAGTTTAAACCCCTATGTG
scaffold_5	1643032	Thhalv10007003m.g	CGGAGGAGGAGGAGGAGGAG	CGGAGGAGGAGGAGGAG	homoz_REF	het	homoz_REF	homoz_ALT	homoz_ALT	het	homoz_ALT	homoz_ALT	het	CGCCGCCGTCTTCAGGAACGATTCAAATCGGAGCAAGGCGGTGTTGGTGGCGGAGGAGGAGGAGGAGGAGATGATTTTCCGGTCCCCGTCACTCGCCGGAA
scaffold_5	1774987	Thhalv10008894m.g	GTC	GTCTC	homoz_REF	homoz_REF	het	homoz_ALT	het	homoz_ALT	homoz_ALT	het	homoz_ALT	AGTTTCTGATTCATGCTTTGAGAACTGTCCTGTCTTCTTAAAAGCCCATGGTCATGTAGGCTTAAGGTAGAGGTAACGGATCCGGTACGGGTATAGCGGGT
scaffold_5	1948554	Thhalv10006985m.g	CGTTGCACGACG	C	homoz_REF	homoz_ALT	homoz_ALT	homoz_ALT	homoz_ALT	homoz_ALT	homoz_ALT	homoz_ALT	homoz_ALT	CTCAACATATACATCAAAAATAGCACTCAGGAACTGGCTGGGAATCAAAGCGTTGCACGACGCAATTCGTATGATCTAAAGCTTTTACCAAACAAGAGCAA
scaffold_5	1949432	Thhalv10006985m.g	CAA	C	homoz_REF	het	homoz_REF	homoz_ALT	het	homoz_ALT	homoz_ALT	het	het	TTACCAGCTCCCTTTTCATTTATTTATGGTCATATCAGGTCATGTTGACTCAAGAGAAAAAGTTTATTGTAATATCAGTGCTTACTTTACTTGCATAATCC
scaffold_5	2123389	Thhalv10007089m.g	CTG	CTGTG	homoz_REF	het	het	homoz_ALT	homoz_ALT	homoz_ALT	homoz_ALT	homoz_ALT	homoz_ALT	AAGGATGAGAAAGTTAGGAGTTGGGAAGGTTGAGTAGATGTAATGTTATGCTGGTATGTATATATACGAGAAAATGTTACCGTCTAATATAATAAGGTTTG
scaffold_5	2123468	Thhalv10007089m.g	ATGTTGTT	ATGTT	homoz_REF	homoz_ALT	homoz_ALT	homoz_ALT	homoz_ALT	homoz_ALT	homoz_ALT	homoz_ALT	homoz_ALT	CCGTCTAATATAATAAGGTTTGTTTTCATCATCCGGATGGTAGTATTTAGATGTTGTTCGGTTTGTCATAGTACTGACGACTGAGTATGTTGAGTTCGGTA
scaffold_5	2268471	Thhalv10008750m.g	AAA	AAATTAA	homoz_REF	homoz_REF	homoz_REF	homoz_ALT	homoz_ALT	homoz_ALT	homoz_ALT	homoz_ALT	homoz_ALT	TACATTGCTTTAGACCATTATAGACATATATACATACATGTACCACCCATAAACTACTAGTGATTGTTATTAGCATAAGACTATATGCATTACCATTTTCT
scaffold_5	2352723	Thhalv10007075m.g	T	TA	homoz_REF	het	homoz_REF	homoz_ALT	homoz_ALT	homoz_ALT	homoz_ALT	het	homoz_ALT	AGCTCCGGGCGAGTTTAATTTCAAAGATCGGTTAAATTAAAGAGGGTGTTTTACGAGTCGATTTTTGAAAGTTATGGGGTCAAATCGTAATTAGTTCGTTT
scaffold_5	2526368	Thhalv10008944m.g and/or Thhalv10009227m.g	CGGTGAAGGTGAAGGTGA	CGGTGAAGGTGA	homoz_REF	homoz_REF	het	homoz_ALT	homoz_ALT	homoz_ALT	het	het	homoz_ALT	ATAAACTCCTATCAGATACCGTTGGAGATAGCCGGTGAAACAGATACATCCGGTGAAGGTGAAGGTGACGGTGACTCGTCGTAGGAGATTGAAATCAGCTG
scaffold_5	2895575	Thhalv10008373m.g	AGAGGA	AGA	homoz_REF	homoz_REF	homoz_REF	homoz_ALT	homoz_ALT	homoz_ALT	homoz_ALT	homoz_ALT	homoz_ALT	ATATAATAAGTTTTACAAACGATATACAACAAAAAATTTGACAAAAGGGGAGAGGAAAAGAAGAAGGAAGCTATTTAGTATGTAAAGGCTCTCATTTTGGC
scaffold_5	2974833	Thhalv10007794m.g	T	TC	het	homoz_ALT	homoz_ALT	homoz_ALT	homoz_ALT	homoz_ALT	homoz_ALT	homoz_ALT	homoz_ALT	AATTTTGAAGTGTAGTTTATTACATTTTACAAATATGAGTTGTTACATTATACCATGACTGAGAGATAAACATTTACAGTCACTACACTTAGAAGTAAAAT
scaffold_5	3341185	Thhalv10008153m.g	TTGT	TTGTGT	homoz_REF	homoz_REF	homoz_REF	homoz_ALT	homoz_ALT	homoz_ALT	homoz_ALT	homoz_ALT	homoz_ALT	TGTCTTGCAGGTTCACTTTTGTTATTCTATAGAAACCTTCTGTTTGCAAATTGTCTCTTTTGTTTGGTTGTGTTCTTTCTTGGGCTCCGAAGATAACCGGG
scaffold_5	3350569	Thhalv10009206m.g	TAAAA	TAAA	homoz_REF	homoz_REF	homoz_REF	homoz_ALT	homoz_ALT	homoz_ALT	homoz_ALT	homoz_ALT	het	CTCTTGAAGATGCTTGTTATTGGTCTAAACGAAGAATCTTGATGCAAAATTAAAACCTTAGGTCATCTGTTGGCCGTTTGTGATATGATCTTTGTTGAAAT
scaffold_5	3440529	Thhalv10006719m.g	TCACACACACACACACAC	TCTCACACACACACACACACACAC	homoz_REF	homoz_REF	homoz_REF	homoz_ALT	homoz_ALT	het	homoz_ALT	het	homoz_ALT	CTAGCTCTCTCCCAATTGTCTTCAGCTGCTCCATCCTCTCTCTCTCTCTCTCACACACACACACACACTCACACTCAAATCAAATCTCTAGCACCAAATTT
scaffold_5	3594656	Thhalv10009358m.g	CCAGC	CC	homoz_ALT	het	het	homoz_ALT	homoz_ALT	homoz_ALT	homoz_ALT	homoz_ALT	homoz_ALT	TTCCTCCGTTTCCGTCTCTCTACGCGCTTTTCGTCGATTCAAACTCGGATCCAGCTGCTCCGGGTCAAAGTCGGGTCAACCCAGCTATCCGGTTTATGTGT
scaffold_5	3602388	Thhalv10008731m.g	TGCTTCGCTTC	TGCTTC	homoz_REF	homoz_REF	homoz_REF	homoz_ALT	homoz_ALT	homoz_ALT	homoz_ALT	homoz_ALT	homoz_ALT	ACAAACCAAAAACCAAAAACAAAAACATTCTATATTGCTCTGTTTTGCTTTGCTTCGCTTCTTCTCTGTTTTTTCCATTGTATGTATTCAATCTCTGGTTA
scaffold_5	3707100	Thhalv10006741m.g and/or Thhalv10008369m.g	AATCGTTTCTTGTA	AA	het	homoz_ALT	het	homoz_ALT	homoz_ALT	homoz_ALT	homoz_ALT	homoz_ALT	homoz_ALT	GACATTCTTCGCCTTGCATTTTATCTTGGTGCTCCGTCTTAAAGGCACACAATCGTTTCTTGTAGGATCTGTAATTTGTATTTCAGGGATTTTTTTATTCT
scaffold_5	3750348	n/a	TTTGAT	TT	homoz_REF	homoz_REF	homoz_REF	homoz_ALT	homoz_ALT	homoz_ALT	homoz_ALT	homoz_ALT	het	tttcttcttTGCCTTTCTTGGTGCTTGATTCTCCAAAGCGGTGTCAAACGTTTGATCGATGACTCATCAATCTTCCTTCGTTTACTCTATCCATTTTCTTT
scaffold_5	4309976	Thhalv10007861m.g	Tgaagaagaagaagaagaagaagaagaag	Tgaagaagaagaagaagaagaagaag	homoz_REF	homoz_REF	homoz_REF	homoz_ALT	homoz_ALT	homoz_ALT	homoz_ALT	homoz_ALT	homoz_ALT	GGCTGCGAAGACGCCGCATCGTTCGCCGGAGTAAGCACCGATTGGGATGATgaagaagaagaagaagaagaagaagaaggaggaggagCCTTGTACTGAGA
scaffold_5	4426042	Thhalv10006933m.g	GGGC	GAAAGTGAAAAGGTAGCCGTTGGC	homoz_REF	homoz_REF	homoz_REF	homoz_ALT	homoz_ALT	homoz_ALT	homoz_ALT	homoz_ALT	homoz_ALT	TGTCTAATCTGATCTGTTTCTCTTCAATTTTCCAAAGTTTATGGTCAAGGGGGCAAAAGGAAAGTAACCGTTTGTCGTCGAGGCTGTAAATTGGAGAGAGA
scaffold_5	4426120	Thhalv10006933m.g	TGCTG	TGCTGTAAATTGGAGAGAGAGAGTATCTCGTTGTTCTTCCCTCCTTGTGCTG	het	homoz_ALT	homoz_REF	homoz_ALT	homoz_ALT	homoz_ALT	homoz_ALT	homoz_ALT	homoz_ALT	CGAGGCTGTAAATTGGAGAGAGAGAGTATCTCGTTGTTCTTCCCTCCTTGTGCTGGTAATTGCAGGAGAGAGGAAAGGTTTCTCCTTTTTTGTTGTATTCA
scaffold_5	4501395	Thhalv10007518m.g	CGTCGATCGAGAAGGAGTCGATCG	CGTCGATCGAGAAGGAGTCGATCGAGAAGGAGTCGATCG	homoz_REF	het	het	homoz_ALT	homoz_ALT	homoz_ALT	homoz_ALT	homoz_ALT	homoz_ALT	AGCTCGTACTTACCAACTCGGGTCCGGGAGATACCTGAACCACCAGAAGGCGTCGATCGAGAAGGAGTCGATCGCGAAGGTGTTGCTCGAGAAGCCATCTC
scaffold_5	4785530	n/a	GTTTT	GTTTTT	homoz_REF	homoz_REF	homoz_REF	homoz_ALT	homoz_ALT	homoz_ALT	homoz_ALT	het	het	AATTTTGCTGGTGGTAGAATCTTGGAAGCATAACTATGCGGGATATTGTTGTTTTCGTTGCTGGATATTTTTGTTTATCTTTTTTAGTTGGCACTCGTGAG
scaffold_5	4791827	n/a	A	AC	homoz_REF	homoz_REF	homoz_REF	homoz_ALT	homoz_ALT	homoz_ALT	homoz_ALT	homoz_ALT	homoz_ALT	AGTAACACTTGTGCAAACCCCGCTTCTTCATCGAAGCATTAACACACAAAAGAGAGAAAGATTCAACATATTTATATAAGAAGATCTAAGTAGATCACATC
scaffold_5	4826752	Thhalv10008481m.g	ATTTT	ATTTTT	homoz_REF	homoz_REF	het	homoz_ALT	homoz_ALT	het	het	het	het	TGGTATGGATAAAACCAATGCATTGGTGACATGTTCAATCAAATAGCTCAATTTTACCTTACTGGAAATAGCCTCTGCAATTTGAGTGAACCTTAGAACAT
scaffold_5	4880853	Thhalv10007421m.g	TT	TTAT	het	het	homoz_ALT	homoz_ALT	homoz_ALT	homoz_ALT	homoz_ALT	homoz_ALT	homoz_ALT	CTCCATAAACTATTTACATTCAAGAATTTGCATGAATTTATATACAAAGATTGTCATTCTTCCAAATAGATAAAGCCAGTTTCAACGAATTCAGTCTTCAG
scaffold_5	4998379	Thhalv10009531m.g	CAA	CTTAA	het	het	homoz_REF	homoz_ALT	het	het	homoz_ALT	homoz_ALT	homoz_ALT	AGACAGAAAAAGCTCTGCTAATGTCAATTTCTAGTACTAAGTGTTCTTTGCAACAACAAGAAGAACAAAGTAGTACTAGTCAACATTTGCTTGTATTTTAT
scaffold_5	5023691	Thhalv10006794m.g	GCAGCAACAGCAACAGC	GCAGCAACAGCAACAGCAACAGC	het	het	homoz_REF	het	homoz_ALT	het	homoz_ALT	homoz_ALT	het	CGAACCATGTCAGGCATCCCGGCTAACACGTACTACAACCTCCAAGCACAGCAGCAACAGCAACAGCCTCAGCAAGCAGCAGGCGGGTATCGTCAAGCTCA
scaffold_5	5025666	Thhalv10006853m.g	CAA	CAAA	homoz_REF	homoz_REF	het	homoz_ALT	homoz_ALT	homoz_ALT	homoz_ALT	homoz_ALT	homoz_ALT	ATGTGATGTGTATTATACCTCCCCAACCAATAAATGTATAATAATATAGACAACAATGAAACCAAACACCACCACCCACAACAACAACAAAAAAGTTTCTT
scaffold_5	5039080	Thhalv10007651m.g	ACTTCTTCTTCTTC	ACTTCTTCTTCTTCTTC	homoz_REF	het	homoz_REF	homoz_ALT	het	homoz_ALT	homoz_ALT	het	het	TATCTCTTCACCCCCAGAGACTTCTTCTCTACTGCGTTTATCTTTCTTTGACTTCTTCTTCTTCACAGGAGCCTCCTCTAATCTATCCTCGTTCTGCTCCT
scaffold_5	5047204	n/a	G	GA	homoz_ALT	homoz_ALT	homoz_ALT	het	homoz_ALT	homoz_ALT	homoz_ALT	homoz_ALT	homoz_ALT	CCAAATCAAAGAAGATAAGGATTGATAATATGGAGACACATGGTAAACACGTGGAAGGTCTGGGTTGAATGTCGGCAACGGGATGAAGATGCTGTCGATGC
scaffold_5	5269913	n/a	TAAA	TAA	homoz_REF	homoz_ALT	het	homoz_ALT	homoz_ALT	homoz_ALT	homoz_ALT	homoz_ALT	homoz_ALT	CTGGCACCATTTCCAAAAACAACAAGTTGATTTAGTATTAACGATTTGGGTAAACTTGTTTTGTAGACACTTGTTAACAGAATGGGTTGATGTTTGTTTTG
scaffold_5	5547318	n/a	AA	AAACA	homoz_ALT	homoz_ALT	homoz_ALT	homoz_ALT	homoz_ALT	het	homoz_ALT	homoz_ALT	homoz_ALT	TCTCCGGAAAGAAAACTGAGAATCTTCTAATCTAAGTCAAGTCAAAATTGAACCTGAGAGAGAAGAGTTTCGTTGCCAGAAAGTATCCCACCAGTCGCAGT
scaffold_5	5649447	n/a	ATT	AT	homoz_REF	homoz_REF	het	homoz_ALT	homoz_ALT	homoz_ALT	homoz_ALT	homoz_ALT	homoz_ALT	tctctctctctctcCTCAGTGAAAGGGAGTGAAGAAAATGTTAAATTGCTATTAGCATTTACTTTGCTTCCTCTGAAAGAACAACCACCAAATCTTCGATT
scaffold_5	5675672	Thhalv10006638m.g	AG	A	het	homoz_ALT	het	homoz_ALT	homoz_ALT	homoz_ALT	homoz_ALT	homoz_ALT	homoz_ALT	AGCACAAAAACAATGAAAGTCTTCATTTACTACTCTTTGTCCCTGGATAGAGTATATGTCACGAGCACTCAGCATTTGGTTCTTTGGGCAAAACCAAACCG
scaffold_5	5690377	n/a	CTTCAGATT	CTT	homoz_REF	homoz_REF	homoz_REF	homoz_ALT	homoz_ALT	homoz_ALT	het	het	het	ACTCATCACAAAAGCTCCTCAAAACGAGAGAGACAGAGAGTTCGATCTTACTTCAGATTTTTATCAACTGAATTTTTAATGGCGCTCGAGGCTCTCACTTC
scaffold_5	5786760	Thhalv10007008m.g	C	CATA	homoz_REF	het	het	homoz_ALT	homoz_ALT	homoz_ALT	homoz_ALT	homoz_ALT	homoz_ALT	CTGCGAATTGCAGAGTTCTAATCAGTCTCCTTCAAGGCAGAGCTTTGGATCTGGTGACGAGTCAAAGATTGATTCTGATCTACAACATCTTGCTCTAGGAG
scaffold_5	5880213	Thhalv10006550m.g	TGACGAC	TGAC	homoz_REF	het	het	het	het	het	het	het	het	TTCTTCTTCCCTCCGCCTTTGCCTCCTTCGCTGGCTGCATCTGATAACGATGACGACTCGGCCACCTTCTTCATGCTCATGCTCATGCTCATGCTACTTCC
scaffold_5	6198856	Thhalv10007992m.g	aggagagg	ag	homoz_REF	het	het	homoz_ALT	homoz_ALT	homoz_ALT	homoz_ALT	homoz_ALT	homoz_ALT	GATCACAAAAGAGAAGAGAAAAGTGAGAGTTTAGTTAGTCGACGaggaggaggagaggaagaagaagaagaagagaaagaTTCGGCTTTGAGAGAACCACA
scaffold_5	6221942	Thhalv10007685m.g	GAGAAGAAGAAGAAG	GAGAAGAAGAAG	homoz_REF	homoz_REF	homoz_REF	homoz_ALT	homoz_ALT	homoz_ALT	homoz_ALT	homoz_ALT	homoz_ALT	CCTGGCTTTACGAGTGAACCCGTGATGCCACGTGGCAGCTTCGTGCAGAGGAGAAGAAGAAGAAGCTGAGTGGTTGTGGTTGTGGTTGCTATGCTTCGGGC
scaffold_5	6222251	Thhalv10007685m.g	TTCT	TTCTCT	homoz_REF	homoz_REF	homoz_REF	homoz_ALT	homoz_ALT	homoz_ALT	homoz_ALT	homoz_ALT	homoz_ALT	CCAACATCAACAACGAGACGAGAGAGAGCACGAGGGCTTTCGATTTCGAGTTCTGACTTCAATAATTGAATTCTTTTTCTCAAAATTATTGCTCTCTGCAA
scaffold_5	6340839	Thhalv10006899m.g	aaggagga	aAGGaggagga	het	het	homoz_REF	homoz_ALT	het	het	homoz_ALT	homoz_ALT	het	aggtgaacgagcaggacgtagtgtatctcgtggaggaggaggtgaacgagaaggaggaagttctgaggctggtggggaaggggaaggacgtggaggaggaa
scaffold_5	6341391	n/a	CAGAGA	CAGAGAAAGAGA	homoz_REF	homoz_REF	homoz_REF	homoz_ALT	homoz_ALT	homoz_ALT	homoz_ALT	homoz_ALT	homoz_ALT	TGCCATCTAAATCAAAAGACCAAAGTCTAACATTTTTCACCGAAAATCCCCAGAGAGTTGATGATGACAGTAACCTCAAAAAGCACCAAACTTTACCAACA
scaffold_5	6341472	n/a	CGA	CGACACAGA	homoz_REF	homoz_REF	homoz_REF	homoz_ALT	homoz_ALT	homoz_ALT	homoz_ALT	homoz_ALT	homoz_ALT	AGCACCAAACTTTACCAACACTGTTGCTATTCTTTAGACTGAAACCTACTCGAGCAGAGAACCTAGAGACCCAGATCGTGGAACGAGCAAAACCCAGATCA
scaffold_5	6396741	Thhalv10007061m.g	TCC	TC	homoz_REF	homoz_REF	homoz_REF	homoz_ALT	homoz_ALT	homoz_ALT	homoz_ALT	het	het	ATGAAAACAAATTTGAAAGAAACACGACTAAATTCTCTTCATCTCTCGAGTCCTACTCCACACTAAAAGCTGAAATCAACGAATATTTACACTAAATCCAT
scaffold_5	6397260	Thhalv10007061m.g	ctcttcttcttcttcttcttcttc	cTCTTCTtcttcttcttcttcttcttcttc	homoz_REF	homoz_REF	homoz_REF	homoz_ALT	homoz_ALT	het	het	het	het	ATCGCCGGCATTTTCTCTAGATCAGCTCTCTCGTTCtcttcctcctctttctcttcttcttcttcttcttcttcatcttcttcctcttttgtttcttcGAC
scaffold_5	6541379	Thhalv10008578m.g	CAAAAA	CAAAAAA	het	homoz_REF	het	homoz_ALT	het	homoz_ALT	homoz_ALT	het	het	CTTGATGACGTCTATCTTTTTTGGACCTCTTTTATTTGTTTACGTTCTTACAAAAATAGTTTTTTACTAAGAGTGGGAAAAAAAGAAGAAGAGAAAAGCAT
scaffold_5	6852471	Thhalv10009058m.g	t	tTA	homoz_REF	homoz_REF	homoz_REF	homoz_ALT	homoz_ALT	homoz_ALT	het	homoz_ALT	homoz_ALT	CATGCATGGTCCATAGATATAAATTTCTTATAACATtatatatatatatgtatatatgtatatatTACAACTCCAACTAACAAAGAGGCAAAATAGAAAAA
scaffold_5	6898402	Thhalv10008192m.g	TAA	TA	homoz_REF	homoz_ALT	homoz_ALT	homoz_ALT	homoz_ALT	homoz_ALT	homoz_ALT	homoz_ALT	homoz_ALT	TCTACCAATTAGCTTCAAACTGCTTGTGACTGGCTCCATCATGCAGGAGTTAACATGTGACTTGACCAAGACCATGGGTTGATACCGACCGTTTTTCCGCT
scaffold_5	6945389	Thhalv10007807m.g	G	GCTA	homoz_REF	het	homoz_REF	homoz_ALT	homoz_ALT	homoz_ALT	homoz_ALT	het	het	TGCGGCAACTCAAAGCCGCCGCTTTCTCTGAAACCCTCTGATGATCTTATGGACTTGATTAGCTTTGATGATGCACAAGAGTGCACTGATCAAGAGACGGA
scaffold_5	6981058	n/a	AAGTAG	AAGTAGTAG	het	het	homoz_REF	homoz_ALT	homoz_ALT	homoz_ALT	homoz_ALT	homoz_ALT	homoz_ALT	AAACTTGATGAGTGATCTGATGGAAACGGTGTATCTTTTGGAGGTAGGAGAAGTAGGTGTATATGTCTTTCGATATCAGCATAATAAATCTCTTGGATACT
scaffold_5	7019821	Thhalv10008273m.g	TTCCGTCTCCGTC	TTCCGTCTCCGTCTCCGTC	homoz_REF	homoz_REF	homoz_REF	homoz_ALT	homoz_ALT	homoz_ALT	homoz_ALT	homoz_ALT	homoz_ALT	AGAGCAGTACGCTCCCAACGGTTCAAGCTCCGAATCCGCCGCCTTCTTATTTCCGTCTCCGTCGCGATCCTCCACGAACAGTTTTCTGAGACGCGGCCTCA
scaffold_5	7365813	Thhalv10008173m.g and/or Thhalv10009154m.g	TCCC	TCCCC	homoz_REF	het	homoz_REF	homoz_ALT	homoz_ALT	homoz_ALT	homoz_ALT	homoz_ALT	homoz_ALT	TTTTTATTTGTCAAAAGAATATCCAATCTTCGGGAATCGAAATCGTCACGTCCCACACCATTGATTCACTAGGCAGTAGCATTCTTCAAGTAGGCGATGAG
scaffold_5	7531707	Thhalv10007248m.g	ATT	ATTT	homoz_REF	homoz_REF	homoz_REF	homoz_ALT	homoz_ALT	homoz_ALT	homoz_ALT	homoz_ALT	homoz_ALT	agggagagagagagagagagGACCTGCGACACTTACACCAGAGATATAGGATTAAAGGGCGTTGAGCCTTTTAGAGACATAGGCCTTTGCAAAATACAAGT
scaffold_5	7681048	Thhalv10008326m.g	TTCGCCG	TTCGCCGAACTCGCCG	homoz_REF	homoz_REF	homoz_REF	homoz_ALT	homoz_ALT	homoz_ALT	homoz_ALT	homoz_ALT	homoz_ALT	TGACAGATCGCTTCGAGCTTAGCGTCGACCGAGGACTGAAGAGGTTGATATTCGCCGCCGATGTTGGATCCGTTGTGACGGAGGTTAGGGAAATTAAGCCG
scaffold_5	7681588	Thhalv10008326m.g	TTCT	TT	homoz_ALT	homoz_ALT	homoz_ALT	homoz_ALT	homoz_ALT	het	homoz_ALT	homoz_ALT	homoz_ALT	TGAAGCGTTTTGCTACTGTAGAAATCCATAGCAGTTGTCATTTTAATTTTTTCTTTTTGTTTCTGAAATAAATAAAAATGAATTTCGAGAATTTTTCCAAG
scaffold_5	7782836	Thhalv10009232m.g	Gcttcttcttcttcttcttcttcttcttct	Gcttcttcttcttcttcttcttct	homoz_REF	homoz_REF	homoz_REF	homoz_ALT	homoz_ALT	homoz_ALT	homoz_ALT	homoz_ALT	homoz_ALT	CCTCGTCTCCTTCACCCAAACGCAGATGCTCTCTCCTGCACACTTTAGTAGcttcttcttcttcttcttcttcttcttctccttctgcttcttcttcGCTC
scaffold_5	7810064	Thhalv10007661m.g	GTCTCTCTCTCTCT	GTCTCTCTCTCT	homoz_REF	homoz_REF	homoz_REF	homoz_ALT	homoz_ALT	homoz_ALT	homoz_ALT	het	het	AGGAGAGCGAAAATCACTGTTCACGAAGTTTTCTGTAGTTGCGGATCGCTGTCTCTCTCTCTCTTGTGAGTGATGCTAGTTACGGTGGTGAAGCTGCGGTT
scaffold_5	7810236	Thhalv10007661m.g	ATTT	ATTTT	homoz_REF	homoz_REF	homoz_REF	homoz_ALT	homoz_ALT	homoz_ALT	homoz_ALT	homoz_ALT	homoz_ALT	GAGGCTTTCGTGATCGAAGATTTTGTTTTCGTTTTTCCGTTGTGTTTCGAATTTATTGAGGGAGAATGGAAGGACAGGCGAAGCTGACGAGGACACAGTCG
scaffold_5	7899350	Thhalv10006819m.g	CTAATAATAATAATAATAAT	CTAATAATAATAATAAT	het	het	het	homoz_ALT	homoz_ALT	homoz_ALT	homoz_ALT	homoz_ALT	homoz_ALT	ACGAATGCTCTCAGCAAGATTCGGATCAGCTGGAGGAATCTCTCCACAGACTAATAATAATAATAATAATCTCCAAGGCATGTCTCTATCCACGGGTGGTA
scaffold_5	7899419	Thhalv10006819m.g	Tgcagcagcagcagcagca	Tgcagcagca	homoz_REF	het	homoz_REF	homoz_ALT	homoz_ALT	homoz_ALT	homoz_ALT	homoz_ALT	homoz_ALT	TCTCCAAGGCATGTCTCTATCCACGGGTGGTAACAACATCAATTCTCTTCTgcagcagcagcagcagcaacagcaAGTCTCAGCTTGCACTTCTCAACCAA
scaffold_5	7899543	Thhalv10006819m.g	gcaacaacaacaacaacaacaacaa	gcaacaacaacaacaacaacaa	homoz_REF	homoz_ALT	homoz_ALT	homoz_ALT	homoz_ALT	homoz_ALT	homoz_ALT	homoz_ALT	homoz_ALT	AACCCACAAGTTCATGCGCAGATGCAGTTCATGGCACGCcaacagcaacagcaacaacaacaacaacaacaacaaGCGTTCTCATTTGGCCCGAGATTGCC
scaffold_5	7908133	n/a	ATT	ATTT	homoz_REF	homoz_ALT	homoz_ALT	homoz_ALT	homoz_ALT	homoz_ALT	homoz_ALT	homoz_ALT	homoz_ALT	TTGTGTTTGGTACCATATTAAAATGTTCAAGGGTCTAAGGCTGTTTTTGCATTGATTATTCTTTCTCTTTGCTGATTAGTGAGCTCGCATTTAAGCTTTCT
scaffold_5	8194530	Thhalv10008598m.g	CTTT	CTTTT	het	het	het	homoz_ALT	homoz_ALT	homoz_ALT	homoz_ALT	homoz_ALT	homoz_ALT	CTTCTATATTTATAAAAAATGTATTTATGTATGTGTCTAATTATTTTCGCCTTTATCTTTTCAGAAAACTATATTATaaaaaaagaaaagaaaagaaaaag
scaffold_5	8194700	Thhalv10008598m.g	Aattattattattattattat	Aattattattattattat	homoz_REF	homoz_ALT	het	homoz_ALT	homoz_ALT	homoz_ALT	homoz_ALT	homoz_ALT	homoz_ALT	TTATTATAATATGGATTACGTATTATCCCATCTTCTATTCATATTTGACTAattattattattattattatGGGGTTGAAATTCATCAACATTTTTGTATT
scaffold_5	8216136	Thhalv10006656m.g	GA	G	homoz_REF	homoz_REF	homoz_REF	homoz_ALT	homoz_ALT	homoz_ALT	homoz_ALT	homoz_ALT	homoz_ALT	TATCATTTCTACTGATAGCTAAGAGGTCCAATCAGTGAACCCAGAAATCTGATGCAGAATCGTAGCTTAAAGCTTTCAACTTTTCCTCAACCCAAGAAGAA
scaffold_5	8263247	Thhalv10006608m.g	A	ATTG	homoz_ALT	homoz_REF	homoz_ALT	homoz_ALT	homoz_ALT	homoz_ALT	homoz_ALT	homoz_ALT	homoz_ALT	AGAAGTAAGAACTGTCACATCACGTTCAAGTCTATAAAAAAGATTCAGTAAAGCAGAGATTGTATTCCACAATATCAATCAATAATACTTGTTTAAAAAAA
scaffold_5	8577161	Thhalv10008464m.g	CAGATTCTGAAA	CA	homoz_REF	het	homoz_REF	homoz_ALT	het	homoz_ALT	homoz_ALT	homoz_ALT	het	CCTCGCTTCGATTTTTTTGTTTGATTTCGCGCCACAAAAGGTTCCTTAGGCAGATTCTGAAACCTAGGTTCGATTAGTTCCTGTCCGTGTCCGTGTCCGTG
scaffold_5	8581032	Thhalv10008827m.g	TAAA	TAA	het	het	homoz_REF	homoz_ALT	homoz_ALT	homoz_ALT	het	het	het	CCTCAAACCATCGACATTCCTAAAGAACCAAATCTAATTCTCTCGTTCACTAAACCGAAAATCGAACTCGCAAGCTTGTGAATCTGAGAAACCCCAAAATG
scaffold_5	8721321	Thhalv10007873m.g	tataaaa	taaa	het	homoz_REF	homoz_REF	het	homoz_ALT	homoz_ALT	homoz_ALT	het	het	TTCTAACTTACCCACAAACAAATTAAAGAAGGAGAAAAACAAAACCtttatataaaaaaaaataattttGGGAACAAACTTAATTACCACTGTCACGATTC
scaffold_5	8722209	Thhalv10007873m.g	GGGAGGAGGAGGAG	GGGAGGAGGAG	homoz_REF	homoz_REF	homoz_REF	homoz_ALT	homoz_ALT	homoz_ALT	homoz_ALT	homoz_ALT	het	CGGAATTGATCGGAGGTTGATTGTGGTTCTTGGTGGTGAGGATGATGAAAGGGAGGAGGAGGAGAGGGAATCCGACGGTTTGGAGGAGGGATTGAGTCCAA
scaffold_5	8918189	Thhalv10008419m.g	AGGG	AGG	homoz_REF	homoz_REF	homoz_REF	homoz_ALT	homoz_ALT	homoz_ALT	homoz_ALT	homoz_ALT	homoz_ALT	TTTGAGTTTCTCTTCTTCTTGCTTTGTCTTGCAAATTGCGTTTTGTCACGAGGGAGAAATGGAAGGTCTCTTTAAAACTTTCTTCTTTTCCTTTGGTTGGT
scaffold_5	9076626	Thhalv10007657m.g	TTTG	TTTGGTTTCCTTGATGAGGTTCTGATTG	homoz_REF	het	het	het	het	homoz_ALT	homoz_ALT	homoz_ALT	homoz_ALT	TCATCCAAGTCGGTTGGATCCGAACCAGATGGGCTCTCGGCAAGAATCGGTTTGACAGAGTCGGTACTGGAGCTTCCAAAGTTTCCAATACTGGTTGTTCC
scaffold_5	9157802	Thhalv10006963m.g	TCAAC	TCAACAAC	homoz_REF	homoz_REF	homoz_REF	homoz_ALT	homoz_ALT	homoz_ALT	homoz_ALT	homoz_ALT	homoz_ALT	GAGAGAAGGTAAAATCCAAATGAGCATACTCAAACTCTCTGTAAGAAACATCAACCCCTGAATCTCTCATCACCCTGTAATGTTTCCTAACCATTGAAGAT
scaffold_5	9283098	Thhalv10007165m.g	Ccttcttcttcttcttcttcttc	Ccttcttcttcttcttcttc	homoz_REF	homoz_REF	homoz_REF	het	het	homoz_ALT	homoz_REF	homoz_REF	homoz_REF	GTGGTGGGAATCTCGTCGACGGTGTTCGTCGATGGCTTTTTCAGCGACATCcttcttcttcttcttcttcttcctcctcCAATAATCACAAACCCATTCTC
scaffold_5	9309781	Thhalv10008687m.g	CTCTTCTTCTTCTTCTTCT	CTCTTCTTCTTCTTCT	homoz_REF	homoz_REF	homoz_REF	homoz_ALT	homoz_ALT	homoz_ALT	homoz_ALT	homoz_ALT	homoz_ALT	GGCGGTACAGCTTTCTGGTGTCGTTGTCGTCGCATTGCTCCGTGATAGTTCTCTTCTTCTTCTTCTTCTCAGAAAGATTTCTCTGTATCTATCTCGACTGT
scaffold_5	9309836	Thhalv10008687m.g	TAA	TAAAA	homoz_REF	homoz_REF	homoz_REF	homoz_ALT	homoz_ALT	homoz_ALT	homoz_ALT	homoz_ALT	homoz_ALT	CTTCTTCTTCTTCTCAGAAAGATTTCTCTGTATCTATCTCGACTGTGTAGTAACTCTGATAGATATATGTAAAAAACAGATGGTTTCATGGTTTGGTACTA
scaffold_5	9326851	Thhalv10007935m.g	Cagagagagagagagagaga	CAGAGAGagagagagagagagagaga	homoz_REF	het	homoz_REF	homoz_ALT	homoz_ALT	homoz_ALT	homoz_ALT	homoz_ALT	het	ACTCGTCGTCGGAGCCTGATGTGCTCGCCGATATTTATCGGAGTCATTCTCagagagagagagagagagaagaaggagataatggaaatgtgagaagagac
scaffold_5	9355691	Thhalv10008818m.g	TCCGCCGCCGCCGCCGC	TCCGCCGCCGCCGCCGCCGCCGC	homoz_REF	homoz_REF	homoz_REF	homoz_ALT	homoz_ALT	homoz_ALT	het	het	het	ATAACACTTTTCTTACAGGTTGTGTTTTCGGATTTGGATATGGTTAGTCCTCCGCCGCCGCCGCCGCGAGCTACAGGCAAGATGTAGTACTTATAGTTGAT
scaffold_5	9599801	Thhalv10006705m.g	CAGAGAGAGAGAGAGAG	CAGAGAGAGAGAGAGAGAGAG	het	homoz_ALT	het	homoz_ALT	homoz_ALT	homoz_ALT	homoz_ALT	homoz_ALT	homoz_ALT	TCGAGATTTTCTCTCTCTTGCCTACTGTGTTGAAAGTGAAGCCCGATACACAGAGAGAGAGAGAGAGTGTGTGTGTCGTTGACGAAGGAGGATGAAGGAAG
scaffold_5	9642067	Thhalv10006749m.g and/or Thhalv10008655m.g	TATTCAT	TATTCATTCAT	homoz_REF	homoz_REF	homoz_REF	homoz_ALT	homoz_ALT	homoz_ALT	homoz_ALT	homoz_ALT	homoz_ALT	GAAACTTGGAAAACAAAAAGGTTTACAACCTTAACCTCTTGTTTCTATCTTATTCATATATATATAAAGAAAAGGGTTCACTAAAACACAGCTTAAATGTC
scaffold_5	9761743	Thhalv10007626m.g	CT	CTT	homoz_ALT	homoz_ALT	het	homoz_ALT	homoz_ALT	homoz_ALT	homoz_ALT	homoz_ALT	homoz_ALT	GTAGTTGTTGTGGTTACGGGTAGATTTCTGGTCTTCTTTTCGCGGCGATTCTGTCGGAGGAAGAAGATGGAGGTGGAGAAGATGAAGATTGAGCCCTAGGG
scaffold_5	9798533	Thhalv10006845m.g	CT	CTT	het	het	homoz_ALT	homoz_ALT	homoz_ALT	homoz_ALT	homoz_ALT	homoz_ALT	homoz_ALT	GTAAATCTGATTACCAATTGAATTCAGTGCTGCAATCAATAAAGTCATCGCTGGACTAACAACAATTCAAAACCTAGGCTTTCGCGGAGAAGACTAGGTAA
scaffold_5	9834391	Thhalv10009033m.g	TCACA	TCA	het	het	het	homoz_ALT	homoz_ALT	homoz_ALT	het	het	het	CGATGAGTTGATAACTGGAACTACAGAGTAGCTTTTGACATCATCCAATATCACATATTCTCCGACTTTTTCAATTTCTGTCTTTCTTGAAATTTCTCGGT
scaffold_5	9895817	Thhalv10008440m.g	ATT	ATGTTT	homoz_REF	homoz_ALT	het	homoz_ALT	homoz_ALT	homoz_ALT	homoz_ALT	homoz_ALT	homoz_ALT	TAATGTATTGACAAAGTTGTATAAAGCTTCTGGAACAACATTACACTTAAATTCTCAGAAGCTTAAAGTCAACAAGATCTACTCATATATATATATATATG
scaffold_5	10132808	Thhalv10007090m.g	CATCTCTCTATCTCTCT	CATCTCTCTATCTCTCTATCTCTCT	homoz_REF	het	homoz_REF	het	homoz_ALT	homoz_ALT	homoz_ALT	homoz_ALT	het	ATGGGTTTAGCGGGTAAAGAGAGAATTCCTCTGGTTTGAATCAGACCTTCCATCTCTCTATCTCTCTCGCACACTCTCCAGCAAAACCCTGAGAGAAAGGA
scaffold_5	10319963	Thhalv10007171m.g	C	CAGCCTG	homoz_REF	het	homoz_ALT	homoz_ALT	homoz_ALT	homoz_ALT	homoz_ALT	homoz_ALT	homoz_ALT	CGCTCACCCTGAACAGCTTATATGAGGATGGAGCCTTCAGAGCTGCCCAACCTTACGGCGATCCAGCTCCCAATCCATTCGAGGCCCAAGACCCATTTGCA
scaffold_5	10573160	Thhalv10008846m.g	AGCGGCGGATGCGGCGGATG	AGCGGCGGATG	homoz_REF	homoz_REF	homoz_REF	homoz_ALT	homoz_ALT	homoz_ALT	homoz_ALT	homoz_ALT	homoz_ALT	CCGCCGTCGAAATAGATCGTTTCTTTCTTCGCCGGTTTAGAATCTGAAGGAGCGGCGGATGCGGCGGATGAAGCTTGGAGCAATCTCTGAATGTTTCTTTG
scaffold_5	10687978	Thhalv10007614m.g	CTTT	CTT	homoz_ALT	homoz_ALT	homoz_ALT	het	homoz_ALT	homoz_ALT	homoz_ALT	homoz_ALT	homoz_ALT	GGGTTTTCTCCGTCTCCCGTCAGTAAGAAAGTCTCAAAACTCTTCCTTTCCTTTCTACTCGGCAGATAAATCTACCCATGAAATCTTCGGTGAGACCCATT
scaffold_5	10739261	Thhalv10008975m.g	GTTTTTTTTTTT	GTTTTTTT,GTTTTTT,GTTTTT	homoz_ALT	homoz_ALT	homoz_ALT	homoz_ALT	homoz_ALT	homoz_ALT	homoz_ALT	het	homoz_ALT	TTCGTGTCGGAGAGTTTCTTTACCTGATCAGAGATGAAGTTCATCTTTTGGTTTTTTTTTTTCTCGCTGAATATAGTTTTTTTTTTGTTGGATGTAAGAGT
scaffold_5	10963575	Thhalv10008630m.g	GA	GATCGCCGATGCA	het	homoz_ALT	het	homoz_ALT	homoz_ALT	homoz_ALT	homoz_ALT	homoz_ALT	homoz_ALT	GACGCGTTTCTTGAGATCGCCGGTGTAGAGTTTGTTTGTGAAAGGAACGAGAAAGCTGCTGTGGATTTTTGCCCAGTTTTAGAACCGCCGGGCTGTTTCGA
scaffold_5	10993473	n/a	C	CGGTTAATTAAGGGTTTAACTAGAC	homoz_REF	het	homoz_REF	homoz_ALT	homoz_ALT	homoz_ALT	homoz_ALT	homoz_ALT	homoz_ALT	CTTAACCGGGTCGGTTCGCATCCGAGTTTGATGCCAGATTGTGGAGGAATCTGTTTCGATTAGACCTCTCTACTGACTAGCAGATTCTTGTTCTTGGGAAC
scaffold_5	11000432	Thhalv10006601m.g	ATGCT	ATGCTGCT	homoz_REF	homoz_REF	het	homoz_ALT	homoz_ALT	homoz_ALT	homoz_ALT	homoz_ALT	homoz_ALT	AGTGGTTTTTCAACTTTTATTTCCTTACTAACCGCCACTGAGGAGGATAGATGCTCAGGTTTGCCTGTGTCCATCCCATGCTCAGCTCTTTTACTTGGTGA
scaffold_5	11010776	Thhalv10006589m.g	CTTT	CTTTT	homoz_REF	homoz_REF	het	homoz_ALT	homoz_ALT	homoz_ALT	homoz_ALT	het	het	TTTGTGCATATGTACTTGTACATAAAGTATCAACTGGGAAAGATAGGGTCCTTTATATCTTGTGATTCCTTCTTTGAGAAGGCCTAAAAAGGGTTCACTTG
scaffold_5	11083498	Thhalv10008454m.g	TA	TAAAGAGTGAATACTGAA	homoz_ALT	het	het	homoz_ALT	homoz_ALT	homoz_ALT	homoz_ALT	homoz_ALT	homoz_ALT	TGAACAAAGTAAAGGAGAATATGTATTCGCAGAAAATGGGAGCAGAATCTTATTTTCAGTATTCACTTAAAGCCAAACAGAATAAAGAGTGAATGAATTGA
scaffold_5	11103303	Thhalv10007850m.g	TAG	TAGAG	homoz_REF	homoz_REF	het	homoz_ALT	homoz_ALT	homoz_ALT	homoz_ALT	homoz_ALT	homoz_ALT	TCAGTCCTGAGGAGGATTCAGTTCAAGCCAAACTTTGCTTCCTCTCAATGTAGGTCTTTAGATGAATGACAAGTAAGACATACAAGATCTTGGTGAAGATT
scaffold_5	11105202	Thhalv10007850m.g	TCC	TCCC	homoz_REF	homoz_REF	homoz_REF	homoz_ALT	homoz_ALT	homoz_ALT	het	homoz_ALT	het	AAAAAAACTTCCTCCGACGATCTCCGACGAAATCACTCGACGTACTGCTCTCCGGAACAGTTCCAATCACTCTCAATCTCAGCTCGAAGACAGTTAGCAAA
scaffold_5	11162805	Thhalv10008746m.g	tgaagaagaagaaga	tgaagaagaaga	homoz_REF	homoz_REF	homoz_REF	homoz_ALT	homoz_ALT	homoz_ALT	homoz_ALT	homoz_ALT	homoz_ALT	GAGGAGCAAGAAAGTGGagaggaagaggaagacgaggaggaagacgatgatgaagaagaagaagaggaagaggaggaggaTTTGATTAAAGCGTCGATTGA
scaffold_5	11361173	Thhalv10009022m.g	GAAAAA	GAAAAAA	homoz_REF	homoz_REF	het	homoz_ALT	het	homoz_ALT	het	het	het	AGAGAGAGAAATCCCGACCCGGAATCTGACCCGAAAACCCGGAAGAATCTGAAAAATGGGCAAGGATGGTCTGAGCGACGACCAGGTCTCGTCGATGAAGG
scaffold_5	11361664	Thhalv10009022m.g	GAA	GA	homoz_REF	homoz_REF	homoz_REF	homoz_ALT	homoz_ALT	homoz_ALT	homoz_ALT	homoz_ALT	homoz_ALT	TCGCTAAGTGAGATCTAAGTTTGGAATTTGAATTTTTGAAATTTGGATTCGAATTTTTATTTGTTTTTACTCTTGTCTGTTGATTCGAGCGAATCCTAGGG
scaffold_5	11399563	Thhalv10007557m.g	AACACACACACACACAC	AACACACACACACAC	homoz_REF	homoz_REF	homoz_REF	homoz_ALT	homoz_ALT	homoz_ALT	homoz_ALT	homoz_ALT	het	CAGCACCCATATACATTCTTATTAGGTCAGAGCTCACAAGACACACTTACAACACACACACACACACGTACTGTCTTCAAATAACAAAGCTCCCAAATCAT
scaffold_5	11402132	Thhalv10007557m.g	GTATATAT	GTATATATAT	homoz_REF	het	homoz_REF	homoz_ALT	homoz_ALT	homoz_ALT	het	homoz_ALT	het	TGGTTGCATCAGGCTTACTCGGTGCCATTTTCAGGCTAGCTGCAGGTGAAGTATATATTGTGATCTAATTAATAAGGATATATGAATGAAGAGATTGTAAT
scaffold_5	11484650	Thhalv10006907m.g and/or Thhalv10008225m.g	ATT	ATTT	homoz_REF	het	het	homoz_ALT	homoz_ALT	homoz_ALT	het	homoz_ALT	het	TTTCATTACTTCTATCTCAAAATTGAGGTTTCAATCGGGTAGTGAGGGAGATTGATATGGGGAAATCTGGAGGGAGGAAGAAGAAGAGTGGTGGTGGTGGT
scaffold_5	11485274	Thhalv10006907m.g and/or Thhalv10008225m.g	Gcttcttcttcttcttcttcttc	Gcttcttcttcttcttcttc	homoz_REF	homoz_REF	het	homoz_ALT	homoz_ALT	het	homoz_ALT	homoz_ALT	homoz_ALT	TTAATGGACTTGGTCCTTGTTTGCCTTCTCGACCAGTCCACAAAAAGGTAGcttcttcttcttcttcttcttcACATGTTGGGTCTCTTTCATTGCCTGTT
scaffold_5	11574786	Thhalv10007781m.g	GAAAAAA	GAAAAA	het	het	het	het	homoz_ALT	het	het	het	het	AGTTCATAGTTTGGTCTTATAGATATGTTAAAATTTATTTCAATAACATTGAAAAAAGCAATGCCCTCTTGGCAAAAGAACGTACATCTTCAGGCCAAATC
scaffold_5	11643798	Thhalv10007480m.g	GAAAGCGAAATGAAAAGC	GAAAGCGAAATGAAAAGCGAAATGAAAAGC	homoz_REF	homoz_REF	het	het	homoz_ALT	homoz_ALT	homoz_ALT	homoz_ALT	het	CGCATCAAATCTCCATTTAAATTAGCAAATTCGCAGAACCAACAAACTTGGAAAGCGAAATGAAAAGCAAGAACGGTTAAAGTAGCAGAAGAACAATCAAA
scaffold_5	11673634	Thhalv10007819m.g	CAGAGAGAGAGAGAGAGAGA	CAGAGAGAGAGAGAGAGA	het	het	homoz_ALT	homoz_ALT	homoz_ALT	homoz_ALT	homoz_ALT	homoz_ALT	homoz_ALT	GTCTTCACACTCCTTTAGTATCGGTTTTGAGCAAAAGAAACTCTCCTAAACAGAGAGAGAGAGAGAGAGACAAAGACAAATAAAGGCGTTTGGAAACACGT
scaffold_5	11673688	Thhalv10007819m.g	T	TA	het	homoz_REF	het	het	homoz_REF	het	het	het	het	GAGAGAGAGAGAGAGACAAAGACAAATAAAGGCGTTTGGAAACACGTTCATGAAAAAGTACTCAAACAACAAACAGCGACGCTAAGAATACTCTCGCCACC
scaffold_5	11735310	Thhalv10007387m.g	GCCATCTT	GCCATCTTCAGTCTTCATTCCATCTT	homoz_ALT	homoz_ALT	het	homoz_ALT	homoz_ALT	homoz_ALT	homoz_ALT	homoz_ALT	homoz_ALT	AATAGAATGAATGCTTCCAGAAGGCTCTTCCTCTCATCCCTCTCCACATTGCCATCTTTAGTGTTCATCCCAGCTTCCAACAATGAGAGAtcttcttcctc
scaffold_5	11766285	Thhalv10008352m.g	CTTT	CTT	het	homoz_REF	het	homoz_ALT	het	homoz_ALT	het	homoz_ALT	het	GTCTGGTGTTTGGGGTTTGGGGTATTCTAGATCTTCGTTGTAAGTATGGTCTTTGTTTCTGGGTTTTGTTTTAAACTGTGTGGAAGTTGAGAGATGAATGG
scaffold_5	11766357	Thhalv10008352m.g	CTT	CTTT	het	het	homoz_REF	homoz_ALT	homoz_ALT	homoz_ALT	homoz_ALT	homoz_ALT	homoz_ALT	AAACTGTGTGGAAGTTGAGAGATGAATGGATTCGATGTCTTTGTTTGTGTCTTGAAAAAGCAGTTGAATAAGATTTCAATGTTTCACCGAACGATACGGTC
scaffold_5	11792219	Thhalv10010027m.g	CTAACG	C	homoz_REF	homoz_REF	homoz_REF	homoz_ALT	het	homoz_ALT	homoz_ALT	homoz_ALT	homoz_ALT	TGAATTTGGCCTAGACAACGCCACTTCTTGCGAAGTTTTCGACTTTAGCACTAACGCTTGGAGGTACGTTCACCCTGCTTCTCCTTATCGGATAAATGCTT
scaffold_5	12055710	Thhalv10008132m.g	Cacaacaacaacaacaacaacaa	CACAacaacaacaacaacaacaacaa	homoz_REF	homoz_ALT	homoz_ALT	homoz_ALT	homoz_ALT	homoz_ALT	homoz_ALT	homoz_ALT	homoz_ALT	ACGAGTCTGTGGTTAATGCCTTGAAGACAAATCTACAACAAGCGATGTCACacaacaacaacaacaacaacaaGGTGATTGCTGCTGCAGATCAAGGCAAA
scaffold_5	12198890	Thhalv10008682m.g	AGG	AGTGG	homoz_ALT	homoz_ALT	homoz_ALT	homoz_ALT	homoz_ALT	homoz_ALT	homoz_ALT	het	homoz_ALT	TCCGTATGACAGAGCCATCGCTCGGTTCTGGGCTGCTTACATCGACGAAAAGGTTCCCTTTACTTTTACTTGCTCTACAAGatttttatttaaatattttt
scaffold_5	12202486	Thhalv10008066m.g	Tcggcggcggcggcggcggcggcggcggcgg	Tcggcggcggcggcggcggcggcgg	homoz_REF	homoz_REF	het	homoz_ALT	het	het	homoz_ALT	homoz_ALT	het	TGGGGATACATTTGGCGGAGGGAGTAGCGGAAGGACATCTGGAGATGGTGTcggcggcggcggcggcggcggcggcggcggGAGGAGGTTTAAAAGTGCTG
scaffold_5	12286444	Thhalv10006880m.g and/or Thhalv10007897m.g	TCCC	T	homoz_REF	homoz_REF	homoz_REF	homoz_ALT	homoz_ALT	homoz_ALT	homoz_ALT	homoz_ALT	homoz_ALT	TGGTCGTTTCGGAGAAGTAAATCTAGTCAAGAACTTCAGGTGAAATCCTGTCCCAGTGCTTCACCAAATCGTTATTCCCCGGGATTTGCTGAAATATACAA
scaffold_5	12286586	Thhalv10006880m.g and/or Thhalv10007897m.g	TTTGT	TT	homoz_REF	het	homoz_REF	homoz_ALT	homoz_ALT	homoz_ALT	homoz_ALT	homoz_ALT	homoz_ALT	AAAAGAGCATGTGGTGAAATAGGATTTGTGAGACTCCGGAAGAAAGAGTGTTTGTAATTAGAGTTACAATTTTTAAAGTGGAAACATATACAGTTCTACCT
scaffold_5	12286704	Thhalv10006880m.g and/or Thhalv10007897m.g	CAAA	CAA	homoz_ALT	homoz_ALT	het	homoz_ALT	homoz_ALT	homoz_ALT	homoz_ALT	homoz_ALT	homoz_ALT	ATTTTATAGTGTCTGCAGGCGGAAATGATACGATGCTCGGTTATTGTGTACAAAGTAGGGAATTTGTTGTTTTTTTCCATAGTTTTGTGAGAAAGGAGCAA
scaffold_5	12368776	Thhalv10007058m.g	C	CAT	het	homoz_ALT	het	homoz_ALT	homoz_ALT	homoz_ALT	homoz_ALT	homoz_ALT	homoz_ALT	TGACTATATTCGTCTAGAAGGCACTCCTTGAAATCATATATGAAAGTACACGTGTATATGTAAAGGCGTTTATTTCATCCAAAAGATAATGGTAACAACTG
scaffold_5	12577837	Thhalv10007310m.g	TAA	TA	homoz_REF	homoz_REF	homoz_REF	homoz_ALT	homoz_ALT	homoz_ALT	homoz_ALT	homoz_ALT	homoz_ALT	TCAAAAGCTGAATCTCGGGTTCCCCAAACCAAATGATTTCAATTGTTCTATAACTTTTCTCAGGTAAATTTGAATCCACCAGGGGGAGCAGCGGGCTGGTT
scaffold_5	12581025	Thhalv10007310m.g	CTCT	CTCTCTTTCT	homoz_REF	homoz_REF	homoz_REF	het	het	homoz_ALT	het	homoz_ALT	het	CTCCGCGCGTGTACTCGGCCTCAGCGACATCTTCGTTGGTCTCTCTCTCTCTCTTTCTCTGTTTCCGAAACCACTTCGTCTGGATCTTCTCTCTCGCTCTC
scaffold_5	12629084	Thhalv10008383m.g	G	GATTAAAAGATGAGTGCCGAATTTTG	homoz_REF	homoz_REF	homoz_REF	het	het	het	homoz_ALT	homoz_ALT	het	GCAATTGATGGGATTGAAGTAAGGCCTAAACCACACCAAAAAGCGACATTGGGTTAAGCTGATCTTTGTATTTAGTTTGGGTCAAAAGTGAGAAATGGGAA
scaffold_5	12761345	Thhalv10007714m.g	ACC	AC	het	homoz_ALT	het	homoz_ALT	homoz_ALT	homoz_ALT	homoz_ALT	homoz_ALT	homoz_ALT	ATTGTCTGCGGACTTGACTTGACTGCTCGGTCTCGCTCTCACTCTTGGTCACCACATATCTTTTACATCTCTTAGCAAAAGTGTGCAGTCGGAATATATAG
scaffold_5	12775363	Thhalv10009095m.g	CTGTGTGTGTGT	CTGTGTGTGT	het	homoz_REF	homoz_REF	homoz_ALT	homoz_ALT	homoz_ALT	homoz_ALT	homoz_ALT	homoz_ALT	TTAGAGCTTTGCTTTCTTTCTTGCATTTTCTCCCTACCCACACACCTACACTGTGTGTGTGTCTTGTACCCGAGTGTACACCCGAATTTTCAGCATATTGG
scaffold_5	12777573	Thhalv10008786m.g	TAAA	TAA	homoz_REF	homoz_REF	homoz_REF	homoz_ALT	homoz_ALT	homoz_ALT	homoz_ALT	homoz_ALT	homoz_ALT	TACATCACCAAATTGTTTTCTCAGCTTTAAGCAAAACCCAATAAATGTGATAAACCGGTAAACTCAAATTGGGGTATAACTTGACGGTGGCCGGTTTACTC
scaffold_5	12778750	Thhalv10006887m.g	Gccaccaccaccaccaccacca	Gccaccacca	het	het	homoz_ALT	homoz_ALT	homoz_ALT	homoz_ALT	homoz_ALT	homoz_ALT	homoz_ALT	TATCTTTTTGCTTTGGTTTCGATTGGTTTGGGTCTCGGAGAAGAGACCGAGccaccaccaccaccaccaccaAGTGCTGCAGCTGCCGACTCCACATGTGT
scaffold_5	12823398	Thhalv10008405m.g	Ccttcttcttcttcttcttcttcttc	CCTTcttcttcttcttcttcttcttcttc	het	homoz_ALT	homoz_ALT	homoz_ALT	homoz_ALT	homoz_ALT	homoz_ALT	homoz_ALT	homoz_ALT	GCCACAACCTCTTTTATTTAGCTCCTTTTTTCTTTTTCTTCTAAAAATTGCcttcttcttcttcttcttcttcttcCAGAAGAGTTTGTCTTATGGGTAGG
scaffold_5	12890407	Thhalv10006894m.g	AG	A	het	het	homoz_REF	het	het	homoz_ALT	homoz_ALT	het	het	TTGAAGAAAAAAAAAATTAGAATATACACTGTGATCATAGAGAGTATTGCAGACAAATGAGGTCAAGAGTTCTTTAGATCGGATAACGCATCCTTAGTGGT
scaffold_5	12900515	Thhalv10007761m.g	ACCTCCTCCTCTTCCTCCTCCT	ACCTCCTCCT	homoz_REF	homoz_REF	homoz_REF	homoz_ALT	homoz_ALT	homoz_ALT	homoz_ALT	homoz_ALT	homoz_ALT	CAAAAACCACCACCACAACATTGGGGTCCTTTTGGTTCCTTTGTAACTATACCTCCTCCTCTTCCTCCTCCTGCTACTTGCTTGCACAACCACCACCATTG
scaffold_5	12929582	Thhalv10006669m.g	TC	T	homoz_REF	het	homoz_REF	homoz_ALT	homoz_ALT	homoz_ALT	homoz_ALT	homoz_ALT	homoz_ALT	ACACACCCCCTGATATCTCCAAACCTCATCGTTTTTTCGTCTATCACTCATCTTTTCTGTACACAGACATGAGCAACACCAGGACGCGAATGTTACAAGTG
scaffold_5	12945152	Thhalv10009047m.g	TC	TATCC	homoz_REF	homoz_REF	homoz_REF	homoz_ALT	homoz_ALT	homoz_ALT	homoz_ALT	homoz_ALT	homoz_ALT	AAGGGCAGGACTGAGGATTACTTCCAAAAATAATTCATGCCTCTACTATATCATTTGTACTATATCTCACTCTGTCTTTGTCTCTCTCCTTTGCAGCGTTC
scaffold_5	13136289	Thhalv10006605m.g	AGT	AGTGT	homoz_REF	homoz_ALT	homoz_ALT	homoz_ALT	homoz_ALT	homoz_ALT	homoz_ALT	homoz_ALT	homoz_ALT	ATGTCCCATTTCACGAGCAACCTGAAGAGAGAGCAACTTCATACGTATCAAGTACTCAGAAAAACTCCAGAGGACCTGAGATTGAGACCGGAGGATCTATC
scaffold_5	13216939	Thhalv10009092m.g	AATCTTTTAAGA	AA	homoz_REF	homoz_ALT	homoz_ALT	homoz_ALT	homoz_ALT	homoz_ALT	homoz_ALT	homoz_ALT	homoz_ALT	ACCTTAGATATGGTAATGAGTATAACGAGAGAGTACTTGAAATCCAAACGAATCTTTTAAGAACTCGACAGCAAAAAGAGTAAATTCAAGAACTATCCGAC
scaffold_5	13383750	n/a	AATAT	AAT	homoz_REF	homoz_REF	homoz_REF	homoz_ALT	homoz_ALT	homoz_ALT	homoz_ALT	homoz_ALT	homoz_ALT	TTTGGGAGTGTGTAACAGAATAACAATAATAATGTTGGCCGGAGGCAAACAATATGGAAGAAGAATCATCATCATTCATCAAGCCTTGGATGTAAGGATCT
scaffold_5	13402814	n/a	TC	TCC	homoz_REF	homoz_REF	homoz_REF	het	het	homoz_ALT	het	het	het	CGCAGTAGCGTTGGAGGATAAGAGTTGTGGAGCGGGGTTTTGGATGTCCGTCAAAAGCTATATCATGATCTTAGAAATCATGCCAGAGACTTCACTGTCCG
scaffold_5	13417434	Thhalv10006901m.g	G	GTAAGAAGTTGCGGATATC	homoz_ALT	homoz_ALT	het	homoz_ALT	homoz_ALT	homoz_ALT	homoz_ALT	homoz_ALT	homoz_ALT	TTCAGCAACTCTCTTCCCAACGGTTTATAAAATTTTAATTTACTCTGCGTGACTGGGTTGCATTTTGGCCGGCCAGTTCTTATTTTATCCATCAAATAATT
scaffold_5	13421703	n/a	Ctatatatatatatatatat	CTAtatatatatatatatatat	homoz_REF	homoz_REF	het	homoz_ALT	homoz_ALT	homoz_ALT	het	het	het	CTAAATTACTATATATTATCATAATTTTCTTGATTTATTAAATACATCATCtatatatatatatatatatgtatGGAACTCACTTCACCTTCCTTGTTCCC
scaffold_5	13424014	Thhalv10008497m.g	aata	aATACata	homoz_REF	het	homoz_REF	homoz_ALT	homoz_ALT	homoz_ALT	homoz_ALT	homoz_ALT	homoz_ALT	GGTCGCTCACACAACCCCAACAAACATACATTCTGatatttatatttattaatattCATCAAACCTCAGAATCTAGATAGCTTTTTTAGGGTGTCATGTAC
scaffold_5	13507946	Thhalv10009180m.g	A	AG	homoz_ALT	het	homoz_ALT	homoz_ALT	homoz_ALT	homoz_ALT	homoz_ALT	homoz_ALT	homoz_ALT	ATACAACTTGAGAAGTTAAACAACCAATATAACACTAAAACACATTACAAAATTTGGTCGAAATTTTTTTTCCTTATTGCAATACATTTTCCATAGCTAAA
scaffold_5	13603545	n/a	GAAAA	GAAAAA,GAAAAAA	het	homoz_ALT	homoz_ALT	homoz_ALT	homoz_ALT	homoz_ALT	homoz_ALT	homoz_ALT	homoz_ALT	AGGAAAGTGATAAACACTAAAGATGCTCGCTGAAGAAAATTTGTAATGGAGAAAATGAGAAGGAAAGTTTCGACTTTTTTTTCTGATTCCCTTAGAAAATG
scaffold_5	13647405	Thhalv10006783m.g	CTTT	CTT	het	het	het	homoz_ALT	het	homoz_ALT	homoz_ALT	het	homoz_ALT	TTTCCTCCTCCTTCGGACTGTTCTTCAAATACCATCTGAAAAGAACAAAGCTTTCACATCACCAGTTTTTTTTCTTTTTTAACCATTAAAACTCGCTACCc
scaffold_5	13716986	Thhalv10007829m.g	GTGT	GTGTTTGT	homoz_REF	het	homoz_REF	homoz_ALT	het	homoz_ALT	homoz_ALT	homoz_ALT	homoz_ALT	GTGAAATATATATCCAATAAATGACAATGCTGAAATAAGTTATTTTCTGTGTGTGTGTTTTGTCTGAGAAATACTGGCTGTGAAGTTTTATTTGTTAGGAC
scaffold_5	13824596	Thhalv10007273m.g	CTT	CT	homoz_REF	homoz_REF	homoz_REF	homoz_ALT	homoz_ALT	homoz_ALT	homoz_ALT	homoz_ALT	het	TGGTTAAATAGAGCAATAAACAAAGTTGAGCCCAAAACATGTCTTCCTTTCTTCGTATAGGCAATCTCTCGACTTACATAATCTGAAACCTTAACAACCGA
scaffold_5	14083805	Thhalv10007929m.g	CGAGCCGGAGCCGGAGCCGGAGCCGGAGCCGGAGCCGGAGCCGGAG	CGAGCCGGAGCCGGAGCCGGAGCCGGAGCCGGAG	homoz_REF	homoz_REF	homoz_REF	homoz_ALT	homoz_ALT	homoz_ALT	homoz_ALT	homoz_ALT	homoz_ALT	ATGTCGTTAAGCGACAGCATAGTGAATGTCCAGAAGGAGGACCTGTTCGACGAGCCGGAGCCGGAGCCGGAGCCGGAGCCGGAGCCGGAGCCGGAGGAAGA
scaffold_5	14171962	Thhalv10008207m.g	ttactata	tta	homoz_REF	homoz_REF	homoz_REF	homoz_ALT	homoz_ALT	homoz_ALT	homoz_ALT	homoz_ALT	homoz_ALT	CCGTGGCCAACAATGTTGGACCATTGGCCACTGCATGaataatttattatttactataataaattaaataGCCTATAATTGCTATATTTTTCTTGCCGTAG
scaffold_5	14428305	Thhalv10007737m.g	GA	GAA	homoz_REF	het	het	homoz_ALT	het	homoz_ALT	homoz_ALT	homoz_ALT	homoz_ALT	ATCCCAAGTCTATAAATAACTTAATATACAAACATCGGAATAATAAAAAAGACCTTCACGTGAGGTCACAAACTCATAAGAAACCTTTTCTATCAAAAGAA
scaffold_5	14484083	Thhalv10009006m.g	TTTGTTGTTGTT	TTTGTTGTTGTTGTT,TTGTTGTTGTTGTT	homoz_REF	homoz_REF	homoz_REF	het	homoz_ALT	homoz_ALT	homoz_ALT	homoz_ALT	homoz_ALT	GGATCTTTATATGGTCTTTGCTTTGATTTCTCTCAAGTATGTGGATCTTTTTTGTTGTTGTTTTATGTTGAAACCTACTTTAGATACTTTCTCGACATCTA
scaffold_5	14489110	Thhalv10008679m.g	CTTTT	CTTT	homoz_REF	het	het	het	het	het	het	homoz_REF	het	TGGTCAATTTACTTGGCAGGAGGCTTGGCTGGATCTTTGGGACTTGAACTCTTTTCCTTGGAAACAGAATTCGTCACGACGTCGTGAGTTGTACATCCTTC
scaffold_5	14504197	n/a	ATCTCTCTCTCT	ATCTCTCTCT	homoz_REF	het	homoz_ALT	homoz_ALT	homoz_ALT	homoz_ALT	homoz_ALT	homoz_ALT	homoz_ALT	ACCCTAATCATTGGCCATGATTCTCTCTAATTTTACGAGACTGGGACCAAATCTCTCTCTCTTTCTAATGAATCGTTAACTTAAAAAGACTGAGGCCACTC
scaffold_5	14627577	Thhalv10008378m.g	ccttcttcttcttcttcttcttct	cCTTCTTCTTcttcttcttcttcttcttcttct	homoz_ALT	het	homoz_ALT	homoz_ALT	homoz_ALT	homoz_ALT	homoz_ALT	homoz_ALT	homoz_ALT	CCTAAAAGGAGAGTTATCAAATGGAGATGGTTTCCATTTTGCCGCAGGctccttcttcttcttcttcttcttctCGAGTTTGGTTTCAGACCGGAGCCAAG
scaffold_5	14789608	Thhalv10006706m.g	ATTT	ATT	homoz_REF	het	het	homoz_ALT	homoz_ALT	homoz_ALT	het	het	het	CACCGTAGAGATTATACAGAGACCCGAGGCTTTGGGTGTGGTTCCGAGAGATTTAATCGCCTACAAAGGAATCCATACCACATACCATCTCGTCTCCTTGT
scaffold_5	14794198	Thhalv10006706m.g	G	GA	het	het	het	homoz_REF	homoz_REF	het	homoz_REF	het	homoz_REF	GAAATAACATCCGACGATTGAATCCGATCGATCTCTCTATCGATGAAAAAGCTCTTGTGTAGTGTTTGACTTCAATCGGAAGCTAATAGTATGAACAGAAA
scaffold_5	14815245	Thhalv10006762m.g	Ccttcttcttcttcttcttcttc	Ccttcttcttcttcttcttc	het	homoz_ALT	het	homoz_ALT	homoz_ALT	homoz_ALT	homoz_ALT	homoz_ALT	homoz_ALT	CAATAACTGTGGCATACGGATCCAAAACAATTTTCTCAGCTTCAACATTGCcttcttcttcttcttcttcttcAGAGTGAACATTTTCCTTGCAACGGTAC
scaffold_5	14855144	Thhalv10006729m.g	TGACGA	TGACGACGA	het	homoz_ALT	het	homoz_ALT	homoz_ALT	homoz_ALT	homoz_ALT	homoz_ALT	homoz_ALT	TTTTTGATCGAGAGAGAAGAGATACGCCTATGACGTGGAGGAGAAAAGGATGACGAAAGTAACCGACCGCACCGGCGTGGAAACGGCGGAGATGCGGCGGA
scaffold_5	14967627	Thhalv10008755m.g	TTCTTGAA	TTCTTGAATCTTGAA	homoz_REF	homoz_REF	homoz_REF	homoz_ALT	homoz_ALT	homoz_ALT	homoz_ALT	het	homoz_ALT	GTTCGGTCCTTATATGGTTTGATCCCTTTTATCGATTTGAATTGTTGTTGTTCTTGAACTTGCAATATTTTTGTTGGCTGTAGTGACTTCGAGTTTGTGAG
scaffold_5	15059216	Thhalv10008842m.g	CAAAA	CAAA	homoz_REF	het	homoz_REF	homoz_ALT	homoz_ALT	homoz_ALT	homoz_ALT	het	homoz_ALT	AGCGAGCACGCCGTAGAACCAATCCACCAAGAACATCGCTGCACGATCCACAAAAGTCAATCTGATCGCAACGCGATCGTTGTCACTTCTTCGAATTTAGC
scaffold_5	15158321	Thhalv10008009m.g	GAA	GAAA	homoz_REF	het	het	homoz_ALT	homoz_ALT	homoz_ALT	homoz_ALT	homoz_ALT	homoz_ALT	GTAGATACATACTTTTGCTTGGGTTTTCAACTGTTTTGATTCTTTCACTGGAACAACAACATCGTGGCAGCTTATAGTATATTACAGAGTGTATAGAGACC
scaffold_5	15284069	Thhalv10008123m.g	ATT	ATTT	homoz_REF	homoz_REF	homoz_REF	het	het	het	homoz_ALT	homoz_ALT	het	TGTTTTATGGGTCTGTTTCTGATTTTGGAATTTCCTGAGAAAGTTGGTAAATTCCTCGATTCCGGTGGTAAATTTCCTTTGTTTGTCCAAGACTTTTTATT
scaffold_5	15285423	Thhalv10008123m.g	gaagaacaagaacaagaacaagaacaaga	gaagaacaagaacaagaacaaga	homoz_REF	homoz_REF	homoz_REF	homoz_ALT	homoz_ALT	homoz_ALT	homoz_ALT	homoz_ALT	homoz_ALT	TTCTTGAAATGGAAGCTTTCTATCTGCagatgaagaagaaggatgctgaagaagaacaagaacaagaacaagaacaagagcagatcaaaggaatgaatctg
scaffold_5	15303833	n/a	ACCC	ACCCC	homoz_REF	homoz_REF	het	homoz_ALT	homoz_ALT	homoz_ALT	homoz_ALT	het	homoz_ALT	GGGTTCCCGGGTCGGGTTTGCTCCACGAGGATGCGCTTAATTTTGACCCGACCCGTGTCGGTACGGATGTTAGTACTTTGTTTCCTTTCTTTAAAGTTTTT
scaffold_5	15306467	Thhalv10006538m.g	CAGAGAGAGAGAGAGAGA	CAGAGAGAGAGAGAGAGAGA	homoz_REF	het	homoz_REF	homoz_ALT	homoz_ALT	homoz_ALT	homoz_ALT	homoz_ALT	het	TTATATAGAAGCTAACCTTTGTACTGTTCCTAAGAAACAGCAATTAGGATCAGAGAGAGAGAGAGAGATCTGTGTGAGTTTTGCATTTTTATCGATCGATG
scaffold_5	15337402	Thhalv10007590m.g	AAGTA	AAGTAGTA	homoz_REF	het	het	homoz_ALT	homoz_ALT	homoz_ALT	homoz_ALT	homoz_ALT	homoz_ALT	GTGCATGTATTTTGGATTCTGGACCCATATGGTAGGCCCAATAATGAATAAAGTAAACACACTAATAATTTACACGTGAAGAGGAGGCTATTCTCGTCTTT
scaffold_5	15337566	Thhalv10007590m.g	ATCTGATTCTGATTCTGATT	ATCTGATTCTGATT	homoz_REF	homoz_REF	homoz_REF	homoz_ALT	homoz_ALT	homoz_ALT	homoz_ALT	homoz_ALT	homoz_ALT	AATCAATCGGACCGGGTAAACACCAGTGAAGACAATCGTTCTGAACCTGAATCTGATTCTGATTCTGATTATGTTCGTCCTTGTTCTTCAATCCAGCGAAC
scaffold_5	15424267	Thhalv10007350m.g	TAA	TA	homoz_REF	homoz_REF	het	homoz_ALT	homoz_ALT	homoz_ALT	homoz_ALT	homoz_ALT	homoz_ALT	ACTTCTGGTTAATCTGCATAAGAGGGATCTCGAAGGAATCATCAAGAGTCTAACCGGTGAAGATGCGACACGGTAGCTTTAACGGCACATGTAACGGCGTT
scaffold_5	15626379	Thhalv10008212m.g	TGAG	TGAGAG	homoz_REF	homoz_REF	homoz_REF	homoz_REF	homoz_REF	homoz_REF	homoz_ALT	homoz_ALT	homoz_ALT	CTGCAACTGATCAACAAGGACTGGTCTCCTTGGCTTGGCCCCTGAAGACTTGAGCCATAAGCAAGAGATCTTTGCAAATGCAGCTTGGCTTACAAACTGGA
scaffold_6	59955	Thhalv10004820m.g	CA	CAA	homoz_REF	homoz_REF	homoz_REF	homoz_REF	het	het	homoz_ALT	homoz_ALT	homoz_ALT	AGCAGGTCTTGTAACAAAACATAGAAAAGTAGATAACAGAGAAAGGAGACCAGAGTTGTTAAATTGAGGTATTGTATTATCAAGTTTCCTTTGGAGGGCCT
scaffold_6	192340	Thhalv10003981m.g	gctcttcctcttc	gCTCTTCCTCTTCTTCTTCTTCctcttcctcttc	homoz_REF	homoz_REF	homoz_REF	homoz_ALT	homoz_ALT	homoz_ALT	homoz_ALT	het	homoz_ALT	GATTCCGTCATTGACTtcctcttcctctttctcttctgcttcttccttttgctcttcctcttcctcttcgctttcttcctcttcctcttcGCTTTCGTTAG
scaffold_6	205114	Thhalv10004563m.g	CTTTAATTT	CTTT	homoz_REF	homoz_REF	homoz_REF	homoz_ALT	homoz_ALT	homoz_ALT	homoz_ALT	homoz_ALT	homoz_ALT	AACAATTTTATGTTGATTGTATTTGCTGATAATGAGAACATCTTTTGATGCTTTAATTTCTTCGCTTTTTCTCTCTTATAAAAAAATTGCACATTCCCTAA
scaffold_6	321572	Thhalv10004001m.g	ttcttcttcttcttcttcttcttctt	ttcttcttcttcttcttcttctt	het	het	het	homoz_ALT	homoz_ALT	homoz_ALT	homoz_ALT	homoz_ALT	homoz_ALT	GGCTCCAATGAGCTTTCCGAGAACGATATGAAGCCAACTGcttctctttcttcttcttcttcttcttcttcttcttGCCAAGCAGAAACGTCAGAAGCTGT
scaffold_6	605723	Thhalv10005067m.g	A	AT	het	het	homoz_ALT	homoz_ALT	homoz_ALT	homoz_ALT	homoz_ALT	homoz_ALT	homoz_ALT	AGAAACGAAATTAAGAGCTCAGACATTTTCCAGATTTCTCATTTGCGTGAAATGGCGCTTCGTGCTACTCAAGGGACTGGTCGTATCGCGGCGGCGCTCCG
scaffold_6	675192	Thhalv10003578m.g	AACACACA	AACACA	homoz_REF	homoz_REF	het	het	homoz_ALT	homoz_ALT	homoz_ALT	homoz_ALT	het	CTTTTAGTCTTGAAACCGACAAATTATCTTCAGACACGCACACACATTGCAACACACAAGAAACCAAAGTTCTTTCCTACCTGCCTTACCTACGAACACTA
scaffold_6	741968	Thhalv10004532m.g	CAGAGAGAGAGAGAGA	CAGAGAGAGAGAGAGAGA	homoz_REF	homoz_ALT	homoz_REF	homoz_ALT	homoz_ALT	homoz_ALT	homoz_ALT	homoz_ALT	homoz_ALT	CGATTACGGTCAGATATTCGCAGAGAAGAGAATAATTAGAAGAGGACTAGCAGAGAGAGAGAGAGAAAGGTGTCAAGGTCCTTCCATTAAAGCAGAAAAGC
scaffold_6	777779	Thhalv10005166m.g	GA	G	homoz_REF	het	het	homoz_ALT	het	homoz_ALT	het	homoz_ALT	het	CACCGGTGGATGCTTGAGTTCCCCGTCTTCTTGTCTCTCATTGATCCACAGAGGAACAGAGTACGCTCGAATCAGTAACCACAACAAGAACACAAGATCAA
scaffold_6	821399	n/a	ggaagaagaagaagaagaagaaga	ggaagaagaagaagaagaaga	het	het	homoz_ALT	homoz_ALT	homoz_ALT	homoz_ALT	homoz_ALT	homoz_ALT	homoz_ALT	ACATTCAAAAGTGAAGAGAAATTCACATCAAGAAGAACAAACAAACaagaggaagaagaagaagaagaagaagaTCGCGCAACGCCAGAGAGAAGAACACC
scaffold_6	880511	Thhalv10004087m.g	AGTGG	AG	homoz_REF	homoz_ALT	homoz_REF	homoz_ALT	homoz_ALT	homoz_ALT	homoz_ALT	homoz_ALT	homoz_ALT	AGTCGAGGATTCCACTGTTGAAAAGCCCTAACACGGAGGAGGAAGACGGTAGTGGCCATGGAGGATTGAAGAAGAGAGTTTGGATTGAGACAAAGAAGCTA
scaffold_6	931301	Thhalv10004873m.g	CTATATATATAT	CTATATATATATAT	homoz_REF	homoz_ALT	het	homoz_ALT	homoz_ALT	homoz_ALT	homoz_ALT	homoz_ALT	homoz_ALT	CTCTGAATAGGATTATAGGAGAAACAGGCAAACCAGAATCATAAGAATATCTATATATATATGTGTCACGTAAATTTAAGAATTGATCTGGTTAAAACCTA
scaffold_6	1226338	Thhalv10003819m.g	CTT	CTTATAATT	homoz_REF	homoz_REF	homoz_REF	homoz_ALT	homoz_ALT	homoz_ALT	homoz_ALT	homoz_ALT	homoz_ALT	AAAACCTTCAAGAATGCAAGATTGTAGCACTGATTTTGGACAAACTGATGCTTCACAGCTGAGCCATGAGTCAGAGCTCTCTGACAGGACGGCATCTTCTC
scaffold_6	1227437	Thhalv10003819m.g	GCATCATCATCATCATC	GCATCATCATCATC	homoz_REF	homoz_REF	homoz_REF	homoz_ALT	homoz_ALT	homoz_ALT	homoz_ALT	homoz_ALT	homoz_ALT	AGCGCGGTTTCTGACTGTACAGACTCCATTGACCACCACCCGCCGCAGCTGCATCATCATCATCATCCTGAGAAAAGACAGAAGCTGATGATACCAATGCA
scaffold_6	1256460	Thhalv10004965m.g	Ggaagaagaagaagaagaagaagaagaag	Ggaagaagaagaagaagaagaagaag	homoz_REF	het	het	het	homoz_ALT	het	homoz_ALT	homoz_ALT	homoz_ALT	AACCCTATGATTCTCTTCAATCCAGGAAACAACCCAGAAAACGAAGACATGgaagaagaagaagaagaagaagaagaagGCTCGATTGTTTTGTCAGAAAC
scaffold_6	1322311	Thhalv10003922m.g	TCCTTC	TTCGCCTTC	homoz_REF	homoz_REF	homoz_REF	homoz_ALT	homoz_ALT	het	homoz_ALT	homoz_ALT	homoz_ALT	AGTTTCTCCACACGAATCGCCGCCGCACCACGAGACGACGCCCCTCCTCCTCCTTCCGAATCTCCGTCTCCTCAACCGCTGCAAGGGGCGAAACTAGTACC
scaffold_6	1333804	n/a	ATT	ATTT	homoz_REF	homoz_REF	homoz_REF	homoz_ALT	homoz_ALT	homoz_ALT	homoz_ALT	homoz_ALT	homoz_ALT	GTGTTGTTGACTACAGATGTTATCTAGATCTCGTCAATCGTTATCGATATATTGCCACGTGTCTTACTCACCTCCCTTGGATTAAATCAGGGTCTTGCACG
scaffold_6	1423066	Thhalv10003868m.g	A	AT	homoz_REF	homoz_REF	het	homoz_ALT	homoz_ALT	homoz_ALT	homoz_ALT	homoz_ALT	homoz_ALT	CCGTTTCTTTGTTCCCCGAAACAAATTGCACGACGAAGTTTGTAGGAACAAACCAGAGTGTTTTTACTTTGTCTTTCATGCTCTGTTTTCTTACATTTTCT
scaffold_6	1436080	Thhalv10004337m.g	CACTCGAAA	CACTCGAAACTCGAAA	homoz_REF	het	het	homoz_ALT	homoz_ALT	homoz_ALT	homoz_ALT	homoz_ALT	homoz_ALT	TTGGAATGAACTTCTCATTGCCCAGATTTAATATACTCAACACCGTTACACACTCGAAAGATGGTTCAATGGATTGGCTCTGTTGATTCTTTGTTATAGAA
scaffold_6	1503933	Thhalv10004152m.g	ccatcatcatcatcatcat	ccatcatcatcatcat	homoz_REF	homoz_REF	het	homoz_ALT	homoz_ALT	homoz_ALT	homoz_ALT	homoz_ALT	homoz_ALT	atcattatcatcatcatcatcaggcctgatcatcatcatcatcatcacccccatcatcatcatcatcatAGTTTTGTTTAATAAGTAGTCTTGAACGGCTT
scaffold_6	1534047	Thhalv10003726m.g	GGATTATCCGATTAT	GGATTAT	het	het	homoz_REF	homoz_ALT	homoz_ALT	homoz_ALT	het	het	homoz_ALT	GTAAGACAAGACTGGAAGTTACTCTTCTTGTTAGCCAAAATTTGGTGAGAGGATTATCCGATTATATTATATTCTTCTATGAGAGACGAAGAGCCATTTGC
scaffold_6	1704755	Thhalv10005251m.g	CCTTAT	C	homoz_REF	homoz_REF	homoz_REF	homoz_ALT	het	homoz_ALT	homoz_ALT	homoz_ALT	homoz_ALT	AGCTAGAGAGATGGCATTATCGGATGACGTGCGTCGTTTAAGAATTTGAGCCTTATAGTATGCTCAAAGCTCTGGTTGCTACGCCTGTTTTTCATGAATAA
scaffold_6	2007448	Thhalv10003935m.g	AAGAGAGAGAGAGAGAGA	AAGAGAGAGAGAGAGA	het	het	het	homoz_ALT	het	het	homoz_ALT	homoz_ALT	het	ATAAAAGGTTGACTTAGTTTAGTCAAGGCCTCAAGGGTGAGTGAGATTTTAAGAGAGAGAGAGAGAGATATATTGTGAAACTCAGCTGGTATTAATAATAA
scaffold_6	2103288	Thhalv10004933m.g	ATTT	ATTTT	homoz_REF	homoz_REF	homoz_REF	homoz_ALT	homoz_ALT	homoz_ALT	homoz_ALT	homoz_ALT	het	TCGACAAATATATCACATCAAACTCTTAGCGATACATTACTAATATATGTATTTATATATGTTGCATAATACGAAAATATATTCCTTAATATCTAGGTTTT
scaffold_6	2156060	Thhalv10003756m.g	ATT	AT	homoz_REF	homoz_REF	homoz_REF	homoz_ALT	homoz_ALT	homoz_ALT	homoz_ALT	homoz_ALT	homoz_ALT	GCCTCAACCTCTCAGAAGCAGGAGAGATTCTATACCTTCGCCTCCGAAAAATTCTAATGCCTTCATTAGCTTTATCCGACATGAAAGAGGAGAAGAAGATG
scaffold_6	2159496	Thhalv10003756m.g	Cgtggtggtggtggtggtggtggtggt	Cgtggtggtggtggtggtggt	het	homoz_ALT	homoz_ALT	homoz_ALT	homoz_ALT	homoz_ALT	homoz_ALT	homoz_ALT	homoz_ALT	GAAATAATCGGTTTGGTAACAACAGAGGAGGACGCGGTGGCAGATTTGGCCgtggtggtggtggtggtggtggtggtAGAGGCCAGAGATGGTGATCACTC
scaffold_6	2248369	n/a	TAACA	TAACAACA	het	het	homoz_ALT	homoz_ALT	homoz_ALT	homoz_ALT	homoz_ALT	homoz_ALT	homoz_ALT	GGCAAATTTCTTGGCCGACTTGAAAATTGCTGAAGGGTTGCGCCAAAAGGTAACATTGATCCTAACCTGATCTATTATTCTTTAAAAGCTTTGTCCTCTCA
scaffold_6	2317615	Thhalv10004546m.g	CTT	CTTT	homoz_REF	het	homoz_REF	homoz_ALT	homoz_ALT	homoz_ALT	homoz_ALT	homoz_ALT	het	GGCTGCAGATTCAATCAGAGACCTGAAGGTATTGTGGGTCAATCTCAGACCTTAGCAAGAGAGGTAAGAGACGAAACAGCTGCCTTTGTCTTCCTTGAGTT
scaffold_6	2405133	n/a	ATC	ATCAATTTC	homoz_REF	homoz_REF	homoz_REF	homoz_ALT	het	homoz_ALT	het	het	het	TCCCTCGAACATCCTCTCTTTGCTTTCCAAAGCTATCACTACTATTTATTATCCTCGTCACTCTTCTTCACACTTCCACTCATACACACAGATACAAAGAT
scaffold_6	2407856	Thhalv10005285m.g	AATCATCATCA	AATCATCATCATCATCA	homoz_REF	homoz_REF	homoz_REF	homoz_ALT	homoz_ALT	homoz_ALT	het	homoz_ALT	homoz_ALT	GGTTCTTGATCCAGATTCCTATGTCCGACAATTTCTGCAAACGGAAGCAGAATCATCATCAACAACAACATCTACTGAGTTTGAGACTGTCTCAGACCGGA
scaffold_6	2485534	Thhalv10004407m.g	CAATATTAATAT	CAATAT	homoz_REF	homoz_ALT	homoz_ALT	homoz_ALT	homoz_ALT	homoz_ALT	homoz_ALT	homoz_ALT	homoz_ALT	TTCTCACATTTTCTCGAAAAACTCGGAGGAGATAACCACAACGAGGAGAACAATATTAATATCATGAATGTCGAGTATGGTCATGATCTTCTTATGTCCGA
scaffold_6	2565553	Thhalv10003808m.g	tagaagaagaagaagaag	tAGAAGAagaagaagaagaagaag	het	homoz_REF	het	homoz_ALT	het	homoz_ALT	homoz_ALT	homoz_ALT	het	TCGCCaagaggaaagtgaagaagaagaagaagaagaagtagaagaagaagtagaagaagaagaagaaggagaCGAGGAGAGAGTAGCCACAACCAGGAGAC
scaffold_6	2608318	Thhalv10003875m.g	GTATTCTGGA	G	homoz_REF	het	homoz_REF	homoz_ALT	homoz_ALT	het	homoz_ALT	homoz_ALT	het	ATGATTTCAGACGGGGAAAATCGAGTGGATGTACCATCAACGAGTGGGGAGTATTCTGGAAATTATGAAGATGTTCATTCAGATTCTTTGTTTGGTTTGAT
scaffold_6	2694918	Thhalv10004682m.g	ggcggcggcggttgcggcggcggttgcggcg	ggcggcggcggttgcggcg	homoz_REF	het	homoz_REF	homoz_ALT	homoz_ALT	homoz_ALT	homoz_ALT	homoz_ALT	homoz_ALT	TTCAGATTAGGCATATCAGTACCCGTAAAACCCGAAGACGCAGCCTTCAcggcggcggcggttgcggcggcggttgcggcgacggcggcgacgTTGGAGTT
scaffold_6	2722945	Thhalv10003719m.g	TC	T	het	homoz_ALT	homoz_ALT	homoz_ALT	homoz_ALT	homoz_ALT	homoz_ALT	homoz_ALT	homoz_ALT	ATTTATTGATACAGAGATGGATGTGGATTGTACAACAAAAGACCAAATGTTCTTGTGTGAATGACAAACAACATTTGGTGTTGGAGAGCAATTGTCTCATA
scaffold_6	2803708	n/a	CATATATATATAT	CATATATATAT	homoz_REF	homoz_REF	het	homoz_ALT	homoz_ALT	homoz_ALT	homoz_ALT	homoz_ALT	homoz_ALT	GTTTAACATGCAGGTAAACAAGTACCTGCGCTAAAAAAGGATTTGCTGTACATATATATATATTTATCTAACGAGCCTATGTTTCTTTATCTTCTTGCTTG
scaffold_6	2903854	Thhalv10004651m.g	A	ACTC	homoz_REF	het	homoz_REF	homoz_ALT	homoz_ALT	homoz_ALT	homoz_ALT	homoz_ALT	homoz_ALT	CTTTGCTTTAATCATTTGGCTCCTAAGTTGAGCTTTGTTCTTCTTCTGCAATTTAATTTCTGTTGAATCTTCTCCTTATGTCTTATCTCCTAGCATTTGAC
scaffold_6	2952235	Thhalv10005476m.g	TG	TGTTCTCATACCCG	homoz_REF	het	homoz_REF	homoz_ALT	homoz_ALT	homoz_ALT	homoz_ALT	homoz_ALT	homoz_ALT	GTTGACCCGCCAAGTCCCGACCGCAATCGGATCTTCATCTAGGGTTCCGGTGGAGGAGCTCAAATTCGTTAGGGTTCGAGTCCTCGATGAAGACTTCCCGC
scaffold_6	2965016	Thhalv10003616m.g	G	GTCTCATTCTGGTTAAG	het	het	het	homoz_ALT	homoz_ALT	het	homoz_ALT	homoz_ALT	homoz_ALT	GCTCAAGTGTTAGCTCCAGTTCTTTCCAGTCTCAGTCTCATTCTGGTTAAGAGTCAAATAATATGTTTATGCTCTAAAAGTTTCTCTGAGTTTACAAAACA
scaffold_6	2980800	n/a	CATA	CATATA	homoz_REF	homoz_REF	homoz_REF	homoz_ALT	het	homoz_ALT	homoz_ALT	homoz_ALT	homoz_ALT	TTCAATCAGTTTTGTTATCTTACTTACTATCCCATCACAATCTGTAATTTCATAAGGCAGATCACATTCACACACACACACACGAATTTCTGAGTTTCCTT
scaffold_6	3044638	Thhalv10003801m.g	A	AG	homoz_REF	homoz_REF	homoz_REF	homoz_ALT	het	homoz_ALT	homoz_ALT	homoz_ALT	het	TTGTGTCAGAGACACGGACAACAAATCAAAACCAACACTTGGATACTACTATCTATTACACCAGGGGTTGTGAGAACTGTATATGATTTTTCGATTATGCC
scaffold_6	3097035	Thhalv10004005m.g	GTC	G	homoz_REF	homoz_ALT	homoz_ALT	homoz_ALT	het	het	homoz_ALT	het	het	TTTAATCACTCCTTTCTCTTCTATCAAAGACTTCACCGTCCCTTCTTCAAGTCGCACACTGCCAAATAATAGTTATTGTCAAGTTTAATAGTAGCTTCAAG
scaffold_6	3170253	n/a	TG	TGTAG	homoz_REF	homoz_REF	homoz_REF	homoz_ALT	homoz_ALT	homoz_ALT	homoz_ALT	homoz_ALT	homoz_ALT	GTGTTAGGCCCAAACATAGGGCCCGAACAAAACTCCTAAACTTCACCATGTGGCTCACCAGACGACACACGAGTGCGGAGTATAAACTATACGTCAACGTT
scaffold_6	3249087	Thhalv10004527m.g	CAA	CA	homoz_REF	homoz_REF	homoz_REF	homoz_ALT	homoz_ALT	homoz_ALT	homoz_ALT	homoz_ALT	het	CTTGACCAAGAACATTGCCTCGAGAACTTTCTAAACCACTAGATACTATGCAATATATGTCTGTCTTTGTGTTTGTGTAGTAGGCATAGATATACATATCT
scaffold_6	3413997	Thhalv10004744m.g	aagagagagagagagaga	aAGagagagagagagagaga	homoz_REF	homoz_REF	homoz_REF	homoz_REF	het	het	het	homoz_ALT	het	gagagagagagaagagaaaaatagtgagagagagagagaaagagagaaaaaagagagagagagagagaAATGGCGTCAAAGCTCTGCGACTCGTGCAAATC
scaffold_6	3464584	n/a	CT	CTAT	homoz_REF	homoz_REF	homoz_ALT	homoz_ALT	homoz_ALT	homoz_ALT	homoz_ALT	homoz_ALT	homoz_ALT	TATTTTAAGGTCTTATCAATGTATATAAATAAGGAAATTGTTTGATGGATCTCGTTTAATACATTTTCTCCGGTAACCACAACTTTTTTATGACCGTTACT
scaffold_6	3507240	Thhalv10004250m.g	GCAACAACAACAACAAC	GCAACAACAACAACAACAAC	homoz_REF	homoz_REF	homoz_REF	homoz_ALT	homoz_ALT	homoz_ALT	homoz_ALT	homoz_ALT	homoz_ALT	TAATCAGTGGCTCTCTCGCTCCTCATCTTCCTTCCTTCAACGAACCGGAAGCAACAACAACAACAACGCCGCAGCCGCCTCCGGTGCTGCCGTTGTCGGAG
scaffold_6	3509321	Thhalv10004250m.g	Tgaagaagaagaagaagaagaagaag	Tgaagaagaagaagaagaagaag	homoz_REF	homoz_REF	homoz_REF	homoz_ALT	homoz_ALT	homoz_ALT	homoz_ALT	homoz_ALT	homoz_ALT	GATTGGATGGGATTCAAAGCAGGGTTTAGGGGATTTTAAAGTTGTGAAAATgaagaagaagaagaagaagaagaagTTGGGCTTATACTGAGAGGGGCAGT
scaffold_6	3509367	Thhalv10004250m.g	G	GA	homoz_REF	homoz_REF	homoz_REF	homoz_ALT	homoz_ALT	homoz_ALT	homoz_ALT	homoz_ALT	homoz_ALT	AAAATgaagaagaagaagaagaagaagaagTTGGGCTTATACTGAGAGGGGCAGTATTAGAAAGTAACTTTTTGTGCAATTACATAGTACGTAGTTTGGTT
scaffold_6	3531991	Thhalv10004807m.g	CCTCTCTCTCTCT	CCTCTCTCTCT	homoz_REF	het	homoz_REF	homoz_ALT	homoz_ALT	homoz_ALT	homoz_ALT	homoz_ALT	homoz_ALT	GTTTGCCGAACCAACCACCCTCCGGGGACTCCTAACAGAAAACAAAGCTTCCTCTCTCTCTCTTTTGTCTTCTTCTTCTCCAAGTCTCTCTTCTTTCGATT
scaffold_6	3641398	Thhalv10004654m.g	TGA	TA	homoz_REF	homoz_REF	homoz_REF	homoz_ALT	homoz_ALT	homoz_ALT	homoz_ALT	homoz_ALT	homoz_ALT	AGCTTAGTTGTTACCCTTCATGGATATTTTTCTTCGTTAACCCAGACCTGTGAAAACTTCATTCTACCTAAGTATTTCCCTTGATCATGCACTCTTCAATT
scaffold_6	3799611	n/a	GGAGAG	GGAGAGAG	het	het	homoz_ALT	homoz_ALT	homoz_ALT	homoz_ALT	homoz_ALT	homoz_ALT	homoz_ALT	TAAACTAGAGAAGGAATAAGGAATGAGAAGGGTCTAAGTTCTTGGGGACAGGAGAGGTATTTCAAATTATAGCTAAAATTTTAGTGCTACGTTGCTCCTAG
scaffold_6	3859387	Thhalv10003643m.g	GAA	GAAA	homoz_ALT	het	homoz_ALT	homoz_ALT	homoz_ALT	homoz_ALT	homoz_ALT	homoz_ALT	homoz_ALT	GAAGTTGGTATCTAAAGATCCTTACTCAGCCGGTTCTTCGTCCATACTACGAACGACATGCTTTTTCCCCGTTTTGAATTTGGGGAGCTTTGCTCCAAAAC
scaffold_6	3899677	Thhalv10003698m.g	TAAA	TAAAA	homoz_REF	homoz_REF	homoz_REF	homoz_ALT	homoz_ALT	homoz_ALT	homoz_ALT	homoz_ALT	homoz_ALT	CTTCTCCTTTTTGTTGCCTCTCTCTCTTTTTCTGCACTATGCTTTGTAGTTAAACCTTGTTTGAAGACATACATCCTCCATGCTTGCACTCTCTACCGTCT
scaffold_6	3903084	Thhalv10003698m.g	GAGGAACAAGGAACAAGGAACAAGGAACAAGGAA	GAGGAACAAGGAACAAGGAACAAGGAA	het	homoz_ALT	homoz_REF	homoz_ALT	homoz_ALT	homoz_ALT	homoz_ALT	homoz_ALT	homoz_ALT	TAAAGAGAAGGAACTCCTACCGTCGACGCCATTGGAGAGGAAGAAGGAAGGAGGAACAAGGAACAAGGAACAAGGAACAAGGAAGGATAAGGTGAAAGAGA
scaffold_6	4024367	n/a	TTGTGTGTGTGTG	TTGTGTGTGTGTGTG	homoz_REF	homoz_REF	homoz_REF	homoz_ALT	homoz_ALT	homoz_ALT	homoz_ALT	homoz_ALT	het	AAACCTTGCCTGCTGTATTAGATCCAGACGTTTCTTTTGGTGCACGAAAGTTGTGTGTGTGTGGATATATGAAATATGTATTTATGTTTGTATTTTTTCCT
scaffold_6	4205799	Thhalv10004605m.g	GTTT	GTTTT	homoz_REF	homoz_REF	homoz_REF	homoz_ALT	homoz_ALT	homoz_ALT	homoz_ALT	homoz_ALT	homoz_ALT	GATCGCGCTTCCGCAAGTGTCCCAAGGCCAAAGAAGGAGCAAAGACTTTGGTTTGGCTTGTCTGTACTGAAAGATCTTCTACAGCTTTCTCATTTCAAGAA
scaffold_6	4352557	Thhalv10005455m.g	GGTTGTTG	GGTTGTTGTTG	homoz_REF	homoz_REF	homoz_REF	homoz_ALT	homoz_ALT	homoz_ALT	homoz_ALT	homoz_ALT	homoz_ALT	GATGTTGAAACCTGAGCTACCATTGGTGTTGTTGTTATTAACATGGTGGTGGTTGTTGGTTTCCTCGAAATCCATCACGGTGTTATCTTCAAACCCTATGA
scaffold_6	4361036	Thhalv10004283m.g	CATATATATATATATA	CATATATATATA	homoz_ALT	homoz_ALT	homoz_REF	homoz_ALT	homoz_ALT	homoz_ALT	homoz_ALT	homoz_ALT	homoz_ALT	ATAGCTCATCGCAGGCTATGGAAGGTGTTAAAAGAGAAAGATTCTGGAACCATATATATATATATAGTTAGTGTAAAACGTTACTTGACCCACAAGAAAAT
scaffold_6	4460950	Thhalv10004408m.g	C	CCA	homoz_REF	homoz_REF	het	homoz_ALT	homoz_ALT	homoz_ALT	homoz_ALT	homoz_ALT	homoz_ALT	AGCGTGTATCTAAACATTTTACTAGCCTTAATTATATAAATTAACTAAGGCAATTTTTGAGCTTGAAATCATCTTTCACTCTTTTCCATCAGCCGCGCGGA
scaffold_6	4476951	Thhalv10003783m.g	CTATATATAT	CTATATAT	homoz_REF	homoz_REF	homoz_REF	homoz_ALT	homoz_ALT	homoz_ALT	homoz_ALT	het	homoz_ALT	TTTTGTAGTAATGTCGTCTTATTTGTGAAAATTCTTAATGAACACGTTTGCTATATATATGAAACAGCCATTTTGCTTAATCTCCAACTTTTCACATTAAC
scaffold_6	4477109	Thhalv10003947m.g	A	AT	homoz_REF	het	het	homoz_ALT	homoz_ALT	homoz_ALT	homoz_ALT	homoz_ALT	homoz_ALT	CCAAACCGTAAAAAAACCTTTCCTTTATTATACTGGAAACTCTTTGTACAACAGATGAAGAAACAAGGAGAGGACTTAAAACTAAGTTCTGTACATTAGCG
scaffold_6	4625265	Thhalv10004753m.g	CTATTATT	CTATT	het	het	het	homoz_ALT	homoz_ALT	homoz_ALT	homoz_ALT	het	het	TCTTGTAAACATGGGAAATTTTCTTTTGGGTTTACAACTTTCTCCAAGAGCTATTATTGTAACTAAGGGTGATTCTCAAATATATCAGTACAACACAAAGC
scaffold_6	4700486	Thhalv10004918m.g	AAGAG	AAGAGAG	het	het	het	homoz_ALT	het	homoz_ALT	het	het	het	TTGTCTGCAACAAAATTACTAAAATCATTGCGTCTCAAACAAAGATTCAGAAGAGGGGGATTTGGTTTAGAGAGTAATGGAGTCAACCAGGGCTTCCGTAA
scaffold_6	4765249	n/a	TCC	TCCC	het	homoz_ALT	homoz_ALT	homoz_ALT	homoz_ALT	homoz_ALT	homoz_ALT	homoz_ALT	homoz_ALT	AGGCTAAAACAGAACCACCGTGATATCATTACTAAGCCCGTTGAATCAAATCCAAAACAGAGATTCAATCTGAAATTACGCACATCTATATCAAGACGATC
scaffold_6	4797816	Thhalv10004544m.g	TT	TTTCCGT	het	homoz_REF	homoz_REF	homoz_ALT	homoz_ALT	het	homoz_ALT	homoz_ALT	homoz_ALT	TTGGAATCAGTTTCCTGGTAGAGATTTTACTCGTTTCACATTTTTATACCTTCTCTAGCATTTGTTATAGGCTCAATCTTTCGGCTTCATTCACTTGTATT
scaffold_6	4894441	n/a	CAA	CA	het	het	homoz_ALT	homoz_ALT	homoz_ALT	homoz_ALT	homoz_ALT	homoz_ALT	homoz_ALT	CACGTCAGAACTAAACGTGTTAATTAAAGAGAAAGACTTTATCCACGTGTCAAGCCTAAGGTTTCATGCAAGCAGACTCATCTTTATCTTCGTGATATCCA
scaffold_6	4930204	Thhalv10004513m.g	CTTTT	CTTT	homoz_REF	homoz_REF	homoz_REF	homoz_ALT	homoz_ALT	homoz_ALT	homoz_ALT	homoz_ALT	homoz_ALT	TCTCCCTATACATATAATGCAGTGTGCACCCAAAAAGATATTCGAGCTTCCTTTTCTTCTTCAAGCAAACTGGTTCATTTCAGACACTGCTATTTTCTTCT
scaffold_6	5024877	Thhalv10003930m.g	Cttgttgttgttgttgttgttgttgt	Cttgttgttgttgttgttgttgt	homoz_REF	homoz_REF	homoz_REF	homoz_ALT	homoz_ALT	homoz_ALT	homoz_ALT	homoz_ALT	homoz_ALT	TCATACACATACTGTGGATACCTCTCAGGGATGACTCTACCATATCCTGTCttgttgttgttgttgttgttgttgtCAGTCACTCGGGGTTGAGCACCACG
scaffold_6	5031634	Thhalv10003825m.g	aatatatatatatatatat	aatatatatatatatat	homoz_REF	homoz_REF	homoz_REF	homoz_ALT	homoz_ALT	homoz_ALT	homoz_ALT	homoz_ALT	het	TGAAACGAACGTCTTTTAGTCCTAGCTGTTCCAAGatatacatatctataaatatatatatatatatatgtatTGTTTTTTATTTTATTTTTGGTTTCTGC
scaffold_6	5056966	Thhalv10003993m.g	GTTTT	GTTT	homoz_REF	homoz_REF	homoz_REF	homoz_ALT	homoz_ALT	homoz_ALT	homoz_ALT	homoz_ALT	homoz_ALT	ACGAGAACTTATTAAATAGGGGTATACATCATCAAAGTATGTCTTTGCCTGTTTTCATAGGTAGAAACTAGAAAGAGATATAAAGAAGGGAGCAATATGTG
scaffold_6	5059535	Thhalv10003993m.g	GTCTCTCTCTCTCTCT	GTCTCTCTCTCTCT	homoz_REF	homoz_REF	homoz_REF	homoz_ALT	homoz_ALT	homoz_ALT	homoz_ALT	homoz_ALT	homoz_ALT	AAGCAGCAGGTACCTTTAGAGCTCCGATTGCAGCCATAGACGCCATTATAGTCTCTCTCTCTCTCTATCTATCTGAGTTTCTGCGGATTGATTTCGCTTAC
scaffold_6	5059644	Thhalv10003993m.g	GTTTT	GTT	het	homoz_ALT	homoz_ALT	homoz_ALT	homoz_ALT	homoz_ALT	homoz_ALT	homoz_ALT	homoz_ALT	CTCACTATTAGCTACAGGATCAAAGGCTAAATAGCAGAATTGGAGTGGGAGTTTTGGACTCTGCTCTGTCTTGATATTGTGGGAAAGTAGAAAGATGTAAT
scaffold_6	5069204	Thhalv10004423m.g and/or Thhalv10004636m.g	T	TG	homoz_REF	homoz_REF	homoz_REF	het	het	homoz_ALT	het	homoz_ALT	het	ATGCTTCTGCCTTCTTTTGCATAAAGTTGTTATCTTCATCTGTCATTTGCTCTTAACCATATGAGTGACAGTAGAGCTTTTCAACAGATTGACGAGCAGGA
scaffold_6	5074932	Thhalv10004340m.g and/or Thhalv10004384m.g	AAAGAAG	AAAGAAGAAG	homoz_REF	homoz_ALT	het	homoz_ALT	homoz_ALT	homoz_ALT	homoz_ALT	homoz_ALT	homoz_ALT	TGGACATTTCTGTGAAGGAACATGTCTGCACATTTAAGTGGCACTTAAAGAAAGAAGGAGACTTAGATGGAGAAACAATGAAGCTTTTCTCTATACAAAAA
scaffold_6	5098488	Thhalv10004053m.g	GAA	GA	homoz_REF	homoz_ALT	het	homoz_ALT	homoz_ALT	homoz_ALT	homoz_ALT	homoz_ALT	homoz_ALT	GTTTCTTGGTTGGATGCAACGAGATTTGGTCGCCTCGTGTGCCTGGAAATGAAGACGGAGACATTCTATATTGTAATCGCAATTAGAAGTGTTTTCTACAT
scaffold_6	5150630	Thhalv10003619m.g	GCTGCAA	GCTGCAAGCCTGCAA	homoz_REF	homoz_REF	homoz_REF	homoz_ALT	homoz_ALT	homoz_ALT	het	homoz_ALT	het	GGAAATAATGTTGCAGTAACTCCATAATTACATGTTTACAATACCACATAGCTGCAACTATACTTCTACTATCTTATACTTAATGTGGCGGCATTAAACTA
scaffold_6	5154807	Thhalv10003619m.g	tcaccaccac	tCACcaccaccac	homoz_REF	homoz_REF	homoz_REF	homoz_ALT	homoz_ALT	homoz_ALT	homoz_ALT	homoz_ALT	homoz_ALT	CCACCGAGTCGTCCCTGATGTCTAGCGTGATCTCCACGTACTCATcgtcttcaccaccacggccacggccaccgccactgccgccgccgctgacactgttg
scaffold_6	5169323	Thhalv10004173m.g	CTTT	CTT	homoz_ALT	homoz_ALT	het	homoz_ALT	homoz_ALT	homoz_ALT	homoz_ALT	homoz_ALT	homoz_ALT	CAAACAGTGATTTTTGTTTGGATTGATGAATAAAGTTGGGACGACCAACACTTTGCTGTTTTCGTCTTTGTTTTGATTTTTGTTTGGATTCATGAATAAAT
scaffold_6	5196943	Thhalv10004416m.g	TGTGGTGGTG	TGTGGTG	het	het	homoz_ALT	homoz_ALT	homoz_ALT	homoz_ALT	homoz_ALT	homoz_ALT	homoz_ALT	TTCGCTTTACAGGATTGTGTCTGTAGTATACAACTTTTATATCGTCGGAATGTGGTGGTGATCTTACAATGACTCTGCATACATTATGGTAAGGTTTGGCC
scaffold_6	5199137	Thhalv10004416m.g	GATAA	GA	het	het	homoz_REF	homoz_ALT	homoz_ALT	het	homoz_ALT	homoz_ALT	het	GGCCGGTAGAAGTGACCGGAGAGCTGACCAGCGGTAGCCATAGATCTCTTGATAAAAGATTATGGTCTCTCCGTGGTGAGataaaaataaaaaaataaaaa
scaffold_6	5246785	Thhalv10005099m.g	AATT	A	homoz_REF	homoz_REF	homoz_ALT	het	homoz_REF	homoz_REF	homoz_REF	homoz_REF	homoz_REF	TACAGATGGCGCAAACCACAAGACCTCTCTCCACCAGCTCCTCCGCCGTCAATTCCACCACCGGAAGTTCTTCCGCCGCTTCCGATCGCCGCGTAGAAGAT
scaffold_6	5271862	Thhalv10003752m.g	CAGTTTTTGAGT	CAGT	homoz_REF	homoz_REF	homoz_REF	homoz_ALT	homoz_ALT	homoz_ALT	homoz_ALT	het	het	AGATCAAGAAGAGCTTGAAGGCAGCGAAAGATAAGCTCTAAAAACATAATCAGTTTTTGAGTGAAGATGCATTAGCTTATATAGACAGCGAGCAAGTCGCC
scaffold_6	5271913	Thhalv10003752m.g	AGG	AG	homoz_REF	homoz_REF	homoz_REF	homoz_ALT	homoz_ALT	homoz_ALT	homoz_ALT	het	het	AGTTTTTGAGTGAAGATGCATTAGCTTATATAGACAGCGAGCAAGTCGCCAGGTACCAAAGTAGATCTAACTAGGAAGCTCACTTCTTGGGGTTGCGGTAT
scaffold_6	5372515	Thhalv10003901m.g	TAAAA	TAAA	homoz_REF	homoz_REF	homoz_ALT	homoz_ALT	homoz_ALT	homoz_ALT	homoz_ALT	homoz_ALT	homoz_ALT	CAAAAGTTAGATAAATGTTTTGGCAGATAAAACGTGACCATGCAAATATATAAAATAACATTTTCATCCAAATAATCACAGCTCACTGACTCCTAAAGACA
scaffold_6	5414555	Thhalv10004603m.g	AA	AAGA	homoz_REF	homoz_REF	homoz_REF	homoz_ALT	homoz_ALT	homoz_ALT	homoz_ALT	homoz_ALT	homoz_ALT	CACAATCGAACCACAAACCATTAGTGAAAAAACCACCATTACACCCAAAGAAAAAGAGTTTAGATAACAGAGCCTGTTTGAGGCCCAATAAGACCAAGAAT
scaffold_6	5447486	n/a	GCCC	GCCCCCC	homoz_REF	homoz_REF	homoz_REF	homoz_ALT	homoz_ALT	homoz_ALT	homoz_ALT	homoz_ALT	homoz_ALT	CCTGCCTATGGCGACCAGGCTCTCAAGACCGAGTACAGTAGCTATGCCCGGCCCGGAGGTCACGGAGGCGCTCACGTCGAAGGTGAATACGGTGGAAGGAA
scaffold_6	5447769	n/a	GATAAT	GAT	homoz_REF	homoz_REF	homoz_REF	homoz_ALT	homoz_ALT	homoz_ALT	homoz_ALT	homoz_ALT	homoz_ALT	AGGAAGAGGAAGATGGAGACTACAGGAAGCCCAGCTATGGCCATCGCAAGGATAATGATGATGATGATGAGGAAGAGAGGCATGGCTACAAAAAACACGTG
scaffold_6	5457257	Thhalv10004583m.g	ATTTTT	ATTTT	homoz_REF	het	homoz_REF	homoz_ALT	homoz_ALT	homoz_ALT	het	het	het	GATTTTTACATGTCAGTCCTTTTTACAAAATGTTACAAAAGTCTTTCAATATTTTTGTATATCCTAAGAGTCTAAGATCGAGAGCAAGCACATATGACATA
scaffold_6	5476009	Thhalv10004712m.g	CAAGA	C	het	het	homoz_REF	homoz_ALT	homoz_ALT	homoz_ALT	homoz_ALT	homoz_ALT	homoz_ALT	CTGCTGCCATACGGGTTTAAGAAACGTTCCGGGTTTGAAGAGAAAGAAATCAAGAGACGACGATGAAGAAGATGAAGTATCAGAAACTCAACACTATTCTT
scaffold_6	5567945	Thhalv10004235m.g	Atcttcttcttcttcttcttcttct	ATCTtcttcttcttcttcttcttcttct	homoz_REF	het	het	het	het	homoz_ALT	homoz_ALT	het	homoz_ALT	TCCGGACATGTTTGAAACCCATACTCTCTTTCTTCCACTACGCTTTCACTAtcttcttcttcttcttcttcttctCCATAGTACACTTTGCAGCTCCCTGA
scaffold_6	5609987	Thhalv10004498m.g	CGCAGATT	CGCAGATTGTACAGCAGATT	homoz_REF	homoz_REF	homoz_REF	homoz_ALT	homoz_ALT	homoz_ALT	homoz_ALT	homoz_ALT	homoz_ALT	AAAATAATACACGCACTCACGTAGAGTGACAGAAACAGTGAATGTAAATCCGCAGATTTTCTCTGGTAAACCGGAGCACTGAAGAAAAACCAACAACAACC
scaffold_6	5619214	Thhalv10004125m.g	AGG	AG	homoz_REF	het	homoz_REF	homoz_ALT	homoz_ALT	homoz_ALT	homoz_ALT	homoz_ALT	het	TATCCGTACATACATTACAGGGTACATATATAAGTTTTTACAGACAACATAGGTTTTTGATCCTTAAAAGAGCTTTACCCTCTCAACCTTTACATTTCTAC
scaffold_6	5648539	Thhalv10005165m.g	AATCAGATC	AATCAGATCAGATC	het	homoz_ALT	het	homoz_ALT	homoz_ALT	homoz_ALT	homoz_ALT	homoz_ALT	homoz_ALT	TTTTAAAAGCGATGAAAATTAACAACCCAGACGAGACGACGATACTAATTAATCAGATCCTCTAATTAACTTCACGATAAACCGAATCAATCGAAGAGACT
scaffold_6	5824589	Thhalv10004964m.g	GAAAAAAA	GAAAAA,GAAAAAA	homoz_REF	het	homoz_REF	homoz_REF	het	homoz_REF	homoz_ALT	homoz_ALT	homoz_ALT	AATTCCAAACGCAAACTATACTCTAACAACAAAAAGACCCATAAATCCCGGAAAAAAAGACACATTTTTAATAAGAAAAAACATCCGATTGTTAAAACTTA
scaffold_6	5824613	Thhalv10004964m.g	GAAAAAA	GAAAAA	het	het	het	het	het	het	het	homoz_ALT	het	AACAACAAAAAGACCCATAAATCCCGGAAAAAAAGACACATTTTTAATAAGAAAAAACATCCGATTGTTAAAACTTAAGCAATGGAAACCTTAGCACCAGC
scaffold_6	5907481	Thhalv10004412m.g	GCCCCCC	GCCCCCCCC	homoz_REF	het	het	homoz_ALT	het	homoz_ALT	homoz_ALT	homoz_ALT	homoz_ALT	CAACCATAGCCGTGGCTTATAGCATTTACAGGAGGTCAGGTTGAGAAATCGCCCCCCTCTTTATATCTCTCAAGAAGAATTTACACAAGAAAGTATAAAAC
scaffold_6	5925471	Thhalv10003626m.g	CATGTTGTA	C	homoz_REF	homoz_REF	het	homoz_ALT	homoz_ALT	het	homoz_ALT	homoz_ALT	homoz_ALT	CGGGGAAGAGTCAGAAGCTCAAGGGGAATCTGAGGAAGATGACCATTAAACATGTTGTAGAGATCAAATCCTCTCCACAGGTAATCTTTAAAGCTAAAGTC
scaffold_6	5926264	Thhalv10004961m.g	CGCA	C	het	het	homoz_ALT	homoz_ALT	homoz_ALT	homoz_ALT	homoz_ALT	homoz_ALT	homoz_ALT	AGAAAGAAGTTCGTCGAGCATAGACGACGCCGTGGCGGAAGCAGCTTCTCCGCAATGCTCTCGACCTCGAGACTTCGGAAATGACGTCGTTTCGTTCGCAT
scaffold_6	6131354	Thhalv10004321m.g	ATTGTAAGAGT	AT	homoz_REF	homoz_REF	homoz_REF	homoz_ALT	homoz_ALT	homoz_ALT	homoz_ALT	homoz_ALT	homoz_ALT	AATATCACCTAAGGAACTCCAATATTTATATCCCTATGATCAATGTAACTATTGTAAGAGTAACACTCTTACCATTACAATCTTTCCTTTTGCCTTACGAT
scaffold_6	6160269	Thhalv10004988m.g	GTT	GTTT	homoz_REF	het	homoz_REF	homoz_ALT	homoz_ALT	homoz_ALT	homoz_ALT	homoz_ALT	homoz_ALT	GAAATTTCGAAGTAACAAGAAAAGGCTGGAGATTTATATACTGAAACAATGTTCAAGAAGGTACATCTCCATCAGGCATCTCCCAGTTGTCTTCTTCTTCA
scaffold_6	6271506	Thhalv10003903m.g	GGAAG	GGAAGACGCTCAAACAGAAG	homoz_REF	homoz_REF	homoz_REF	homoz_ALT	homoz_ALT	homoz_ALT	homoz_ALT	homoz_ALT	homoz_ALT	AAAGAAAACAAAAACAAAAGTACACCTAATTCGGGAAAGGACACACTAACGGAAGCATAGAACCAGTTCCATGTTTGGTCGGAACAAAAACTAGAGAATCC
scaffold_6	6340462	Thhalv10004197m.g	GC	GCTGATTTTGTTC	homoz_REF	homoz_REF	homoz_REF	homoz_REF	homoz_REF	homoz_REF	homoz_ALT	homoz_ALT	homoz_ALT	AACACCAATACTTCGTTTGAAGCCGAAAGCAGGGACAGAGTGGATGAAAGGCACGAAACGTGGAGCCAGCATCACATTATGTTCTCCAAGTGGGATGCAGG
scaffold_6	6359921	Thhalv10004491m.g	ATAC	A	homoz_REF	het	homoz_ALT	homoz_ALT	homoz_ALT	homoz_ALT	homoz_ALT	homoz_ALT	homoz_ALT	ACAGAAAAAGTGATATATTATAATTTCTAGATGTCATATACTTTATATATATACAATGAGATATGATTTCGTATCCTTAAAAATTTGTACATGAAATCGAT
scaffold_6	6420704	Thhalv10003946m.g	GGGTCTCT	GGGTCTCTCAACTGGTCTCT	het	homoz_REF	homoz_REF	homoz_ALT	homoz_ALT	homoz_ALT	homoz_ALT	homoz_ALT	homoz_ALT	CGGGAATGTGTTCTTTCTGAAAATGAACCTGTTCTGCCTGCACCAGACCCGGGTCTCTGCCTGAACCTGACTTTGTCGTCCAACTCGCGGGTTAGTATTTC
scaffold_6	6441513	Thhalv10004762m.g	CTATTATTA	CTATTA	homoz_REF	het	het	homoz_ALT	homoz_ALT	homoz_ALT	het	het	het	ACCGCGGAACAGGAGATGGAAGAGGCGACCGAGTAAATACTTTTGATTATCTATTATTAGCTTTTAAGAGTTTTATCACAAGTCTTCTGTTGAGAACAGAA
scaffold_6	6552829	Thhalv10004020m.g	GCTCTCTCTCTCTCTCT	GCTCTCTCTCTCTCTCTCT	het	het	het	homoz_ALT	homoz_ALT	homoz_ALT	homoz_ALT	homoz_ALT	homoz_ALT	TCTCCCGAATTGACATCAGAAGTATCCCAATTCCAATCGATGACACGAAAGCTCTCTCTCTCTCTCTTCTCTACGGCTCTAACCTCATGAAGCCTTTCGCA
scaffold_6	6576853	Thhalv10004489m.g and/or Thhalv10004759m.g	atc	a	homoz_REF	het	homoz_REF	homoz_ALT	het	het	homoz_REF	het	het	GATTTCCAAATTGAGATTGAGAGCCATCACGTTTCTTCTtcatcatcatcatcatcatcatcaATGAAAGCTCTTCTTCTAACACGACGTCTTCGAGTTCC
scaffold_6	6592547	Thhalv10004526m.g	AGAAGACGAAGACGAAGACGAAGA	AGAAGACGAAGACGAAGA	homoz_REF	het	het	homoz_ALT	homoz_ALT	homoz_ALT	het	het	het	GATGCAGCTTGATGAACAAGAGAACCCAAGAACAGAGCATAAAGCGATTAAGAAGACGAAGACGAAGACGAAGATGAGagaaaattagaagagagagaaga
scaffold_6	6608364	Thhalv10005009m.g	T	TATTTTGTCGTGTATACCGGAGTTTTT	homoz_REF	homoz_REF	het	homoz_ALT	homoz_ALT	homoz_ALT	het	homoz_ALT	het	CATTGCGGCCAGAGTCTTTACCGGCGGAGTAAACAACATTCCGGAGTTTTTTAAAGCGGGAAATGAAACGGTGGCGTATTGTGAAGCGTTTGGCCCGTTTT
scaffold_6	6628451	Thhalv10004539m.g	ACAGC	AC	het	homoz_ALT	homoz_ALT	homoz_ALT	homoz_ALT	homoz_ALT	homoz_ALT	het	homoz_ALT	GCAAACCTCTAAACTAGATTATCGGTTCTTTTGATCTCGTGAATGCAAACACAGCGTTTCTAATCCCATACATGGCTTTACGGCTCAATGACGCTGACCCG
scaffold_6	6736701	Thhalv10003538m.g	TAAA	TAAAA	homoz_REF	homoz_REF	het	het	homoz_ALT	homoz_ALT	homoz_ALT	homoz_ALT	homoz_ALT	GGCGCTCCGGTAGGTTTCACGATCAGATCCATAAGGATCTTGTTGCTTTCTAAAGAGTATAGGAATTTGTTTTTATGTGAATATATTTATTATAGGTATTA
scaffold_6	6952925	Thhalv10005386m.g	TGATGAAGA	TGATGAAGATGAAGA	homoz_REF	het	homoz_REF	homoz_ALT	homoz_ALT	homoz_ALT	homoz_ALT	homoz_ALT	het	CATGAAGATAACGAGGAGGAAGATGAAGAAACCAACAGCAGTGATGATGATGATGAAGAAGAATCACCAGTCAACGATGCTCATTGTGTATATATGGATAA
scaffold_6	7197383	Thhalv10004326m.g	ATTCTTCTTCTTC	ATTCTTCTTC	het	het	homoz_REF	homoz_ALT	homoz_ALT	homoz_ALT	het	homoz_ALT	het	GACACTAATTGCTCGATTCCATCATCTTTCAATCACTCCCTAGACATCTTATTCTTCTTCTTCCCCTTTACTTGCTTTTCCTCTGTTTGGCGTTAAGAGGT
scaffold_6	7426245	Thhalv10003893m.g	AGATTT	A	homoz_ALT	homoz_ALT	homoz_ALT	homoz_ALT	homoz_ALT	homoz_ALT	homoz_ALT	homoz_ALT	het	CAAGCAAAGCTTTATATATTCCAAGTAAGAAAATGATGCGGATTTTAAAGAGATTTTACTGGCAATCATTGGTATGTACGATCTTTCTACTTCCAGCAATA
scaffold_6	7464712	Thhalv10003547m.g	GA	G	het	het	het	het	het	homoz_ALT	homoz_REF	homoz_REF	homoz_REF	TTCAACCTGCTTAGTGGTTGCCATTGAGCCTTCCGATTTTGCTGAAAAAAGACCTTGAGCTGAGGTTGATGGGAGTTTCTTGTACGATAAGTTATCTTGTG
scaffold_6	7538691	Thhalv10005015m.g	Gagaagaagaagaagaagaaga	GAGAAGAagaagaagaagaagaagaaga	het	homoz_ALT	het	homoz_ALT	homoz_ALT	homoz_ALT	homoz_ALT	homoz_ALT	homoz_ALT	TGGTGCTAAGTTTACAGTCTCTTAATTGGTACGGACATGGAGGAATCATGGagaagaagaagaagaagaagaGACATCTGACTGGTATTATCAGAGCCACT
scaffold_6	7538752	Thhalv10005015m.g	Attcttcttcttcttcttcttc	Attcttcttcttcttc	het	het	homoz_REF	homoz_ALT	homoz_ALT	homoz_ALT	homoz_ALT	homoz_ALT	homoz_ALT	gaagaagaagaGACATCTGACTGGTATTATCAGAGCCACTGACAAAAACGAttcttcttcttcttcttcttcACAGAGATTCGAAATCGATACAGATAAAG
scaffold_6	7540820	Thhalv10004104m.g	AT	A	homoz_REF	homoz_REF	homoz_REF	homoz_ALT	het	het	het	homoz_ALT	het	TTCTAATTCGCAGCGAATCAGCTCGAATCCGATTATATCCTGAGTGATCTATAGGTCAGAACGTTTCTACAACAGAGTCGGAGAACAGCTAGGGTTTTAAG
scaffold_6	7602322	Thhalv10004999m.g	CGAGACGACGGAGGAGAAGGAGA	CGAGACGACGGAGGAGAAGGAGACGACGGAGGAGAAGGAGA	homoz_REF	homoz_REF	het	homoz_ALT	homoz_ALT	homoz_ALT	homoz_ALT	homoz_ALT	homoz_ALT	TGGCGGCGAGAGCTTCGAAGACGTTCCGGTGCGGTGCTCGGAGAAGAGTGCGAGACGACGGAGGAGAAGGAGATGGAGATGATGAATCGTACGGGTACAAC
scaffold_6	7649215	Thhalv10004151m.g	AACG	AACGGAGATGACG	het	homoz_ALT	het	homoz_ALT	homoz_ALT	homoz_ALT	homoz_ALT	homoz_ALT	homoz_ALT	GCTGTCTCGGGAACACCAATGGAGACGAATCTGCATCTGAGAAGATTGGAAACGACGACGACAAATCCGAAATGGAGAAGCTTGTGGTTTTGTATCTCTCT
scaffold_6	7690060	n/a	TG	T	homoz_REF	homoz_REF	het	homoz_ALT	het	homoz_ALT	het	homoz_ALT	homoz_ALT	GTTCGGACCAGACCAAAACCGAACTGAATCGAACCGCTTTGCCTTTTATTTGTTTATTTTCACCTGTTTAAAATTCTTATATCGTTTTTTTTTTGTTTAGG
scaffold_6	7696432	Thhalv10005633m.g	TCACAC	TCACACAC	homoz_REF	het	homoz_ALT	homoz_ALT	homoz_ALT	homoz_ALT	homoz_ALT	homoz_ALT	homoz_ALT	ACCAGTCTCCTTTTTGCTACTGCAGAAACGGTTCCAGCACGATGAAGATGTCACACTGAAATTTCTCAAATTTTTATAGCTCTGATATCTGTTTGTTAGGT
scaffold_6	7699210	Thhalv10005248m.g	TGGACCA	T	homoz_REF	het	homoz_REF	homoz_ALT	het	homoz_ALT	het	homoz_ALT	het	ACTCATGAGACAGCGAGTTGGGAATGACCAAATGATGCGGGATCAGAAGGTGGACCAACCATCACCCCCTAAGAGACGGCGAGTTAGGAACGCGCAAATGA
scaffold_6	7825178	n/a	T	TC	homoz_REF	het	homoz_REF	homoz_ALT	homoz_ALT	homoz_ALT	homoz_ALT	homoz_ALT	homoz_ALT	AGCTGTTAAGTGTTGTGAACGGATCAGCCTTGATAGTAAAGACATATGCCTACACTCATCCCATATCTCTTCAACTTGTTCCCACAAACCAACATCAAGCT
scaffold_6	10321962	Thhalv10004727m.g	tatataCA	tA	homoz_REF	homoz_REF	het	homoz_ALT	homoz_ALT	homoz_ALT	homoz_ALT	homoz_ALT	homoz_ALT	AAGCAGAAGCAGAATTGTGATTGACatatatacacatatatatatatatatatataCACACTTAAGGCAAACTTGGAGAGAATGAAGGATTTGTAACCTTA
scaffold_6	10456785	Thhalv10004530m.g	TCC	TC	het	homoz_ALT	homoz_ALT	het	het	homoz_ALT	het	het	homoz_ALT	TCCCTCTGTGTATGTCCACACCTTAAAACGATTCATCATTTCTGCATGGCTCCTGATTTTCGTGCATTTAAGAGTATGAGAGCAAAGTTTAtacagtaaaa
scaffold_6	10458623	n/a	TCTTCAGAAAG	T	homoz_REF	het	homoz_REF	homoz_ALT	homoz_ALT	homoz_ALT	homoz_ALT	homoz_ALT	homoz_ALT	GGGCTTGAGCCAATATATATAAAGTAAAGTTATAATATGAAACTTTTCATTCTTCAGAAAGAGTAAAATAATACTCCATTTCCACACACAAAAAGAGTAAA
scaffold_6	10459116	n/a	CAATCTCAAAT	CAAT	homoz_REF	homoz_REF	homoz_REF	homoz_ALT	homoz_ALT	homoz_ALT	homoz_ALT	homoz_ALT	homoz_ALT	GTCACACATCAGAAGTTTGGCTATCTTTGTAGGAGTTTCCACCGATAGATCAATCTCAAATTTAGACACCAAATATATAAATGGACTGGTTTGAGGTAATT
scaffold_6	11085179	Thhalv10003905m.g	AG	A	het	homoz_REF	homoz_REF	homoz_ALT	homoz_ALT	homoz_ALT	homoz_ALT	homoz_ALT	homoz_ALT	TAGAAGCCATATAATTTTATAGACTTTGCCCAAGGGAGTTGTTATGATGTAGTTAAGTGCCAAAACATGTACGAATATATTTTGACTCATGCTGCGCGCAA
scaffold_6	11126095	Thhalv10004261m.g	TGAG	TG	homoz_REF	het	het	homoz_ALT	homoz_ALT	homoz_ALT	homoz_ALT	homoz_ALT	homoz_ALT	TTAAAGTCGAGAAAGGCCTCTCTCTCTTCTCTAATAACATTAGGGTTTGGTGAGGATAATGAATGTATGTTGCTTTAACTCAAACCTCTCTGCTTCCTGTT
scaffold_6	13754907	Thhalv10003888m.g	TACA	TA	homoz_REF	homoz_ALT	homoz_REF	homoz_ALT	homoz_ALT	homoz_ALT	homoz_ALT	homoz_ALT	homoz_ALT	TTGAGAACGACTCAAATCCATATAAATTGGAACACGAATCTTATAAAAGCTACAGGGGGAGCTTTAATGGAAACGATGAATATGAAAAAATTCTCAATTTC
scaffold_7	20809	Thhalv10011497m.g	C	CT	homoz_ALT	het	homoz_ALT	homoz_ALT	homoz_ALT	homoz_ALT	homoz_ALT	homoz_ALT	homoz_ALT	TGGAAAAAGGGAAGGGAGAGTAGGCGGGCGCGGTAGGTGAAGGATTGCGACGTTTGGCTTTTGTTCACACTTCCACCCACTTATATAGGAGAGGATCCCAA
scaffold_7	22689	Thhalv10011497m.g	TTTAATT	TTT	het	homoz_ALT	homoz_ALT	homoz_ALT	homoz_ALT	homoz_ALT	homoz_ALT	homoz_ALT	homoz_ALT	AGTTGTGCTTATGGTCTGTAACGTAACATTTGGACGGTCATATACAAACTTTTAATTGCTTTATGTTTATACTGTTGATAAGTGTTGTTCTATGACACATG
scaffold_7	29110	Thhalv10011392m.g and/or Thhalv10011427m.g	GGCGACTGTTG	GG	homoz_REF	het	het	homoz_ALT	het	homoz_ALT	homoz_ALT	het	homoz_ALT	TGTCAGTGCCCCGAGTAGCTGAAGTCCTTGGAGCAATTTCCCTTCCAACTGGCGACTGTTGAGGGACTGCGGAAAGCCCTACTGTGGTTCCGTGCATCTGC
scaffold_7	35635	Thhalv10011270m.g	GAGAAGAAGAATGATCGGAATGGCGGAG	GAGAAGAAGAATGATCGGAATGGCGGAGAGAAGAAGAAGAAGAATGATCGGAATGGCGGAG	homoz_REF	homoz_REF	homoz_REF	homoz_ALT	homoz_ALT	homoz_ALT	homoz_ALT	homoz_ALT	homoz_ALT	TTTGAAAGAGGAAATTGTGCTCCGATGAATTGATTCATGGCGAAGAGGAGGAGAAGAAGAATGATCGGAATGGCGGAGGAGAAGGTGAGAACAAGTGGTGA
scaffold_7	94418	Thhalv10011720m.g	TGAAAAAGGTGTAGAA	TGAA	het	homoz_ALT	homoz_ALT	homoz_ALT	homoz_ALT	homoz_ALT	homoz_ALT	homoz_ALT	homoz_ALT	AGCCTCAGTACAGGTTCCGAGTCAGAACGGTCGGGGTGCGTCCTGTGAAGTGAAAAAGGTGTAGAATAAGAACATGGATGGTTTCTTTCATCATCCTGCTT
scaffold_7	105426	n/a	gcgacgtcgacgtc	gcgacgtc	het	het	het	homoz_ALT	het	het	homoz_ALT	het	het	TCTAGCACCACGATGTTGTTCGACATTTCaccaccaccacgacggcgacggcgacgtcgacgtcaacgacgaGAGAGACTTGCTTTGTTTCGCGACTTACT
scaffold_7	105899	Thhalv10011414m.g	ctccctgtccctgtccctgtccctg	ctccctgtccctgtccctg	homoz_REF	homoz_REF	homoz_REF	homoz_ALT	het	het	het	het	het	tctctctgtttcttctccctactcacaccatcatcatacctcctgtccctctccctgtccctgtccctgtccctgctctctctgtgctgtcttctaccatc
scaffold_7	166703	Thhalv10011655m.g	T	TGTCTTTTCC	het	homoz_REF	het	homoz_ALT	homoz_ALT	homoz_ALT	homoz_ALT	homoz_ALT	homoz_ALT	CAGAGCAACGATCAATAGAATGCTGTCTCCAACCGAACTCTGATTCGATTTTTGGACCTCCAGATCGTTGGATGAAGAAGATTGGGTCTTGGAGTAGACAT
scaffold_7	167077	Thhalv10011655m.g	ACGGGCGCAGC	AC	het	het	het	homoz_ALT	homoz_ALT	homoz_ALT	homoz_ALT	homoz_ALT	homoz_ALT	ATCCGATTTTGACAGAGATTAGAGATCTTGATTTGAGATCGGAACTCTTAACGGGCGCAGCCTCATCGTCGTCGCGGTCTCCTCCGGCTCCGTGGGAGAGA
scaffold_7	371761	Thhalv10012351m.g	tgaagaagaagaagaagaagaagaagaagaagaaga	tGAAgaagaagaagaagaagaagaagaagaagaagaaga	homoz_REF	homoz_REF	homoz_REF	het	het	het	homoz_ALT	homoz_ALT	homoz_ALT	ACAAGCAGCAGCCATGGAACTGAGGACAGCGATGGAAACCGCCGTgaagatgaagaagaagaagaagaagaagaagaagaagaagaggaTGAGGAGCAGAA
scaffold_7	449458	Thhalv10011714m.g	ACTTCTT	ACTTCTTCTT	homoz_REF	het	homoz_ALT	homoz_ALT	homoz_ALT	homoz_ALT	homoz_ALT	homoz_ALT	homoz_ALT	CTGGCTGGTTCAGGTGTGTAGCTCCTGCTTCTCCTCGGGCTCGGGCTCCTACTTCTTGGGCTGCGGCTTATGCTTCTTCTTGGGCTGCGGCTTATGCTCCT
scaffold_7	690333	Thhalv10011240m.g	TA	TAGGA	homoz_REF	het	homoz_REF	homoz_ALT	homoz_ALT	homoz_ALT	homoz_ALT	homoz_ALT	het	CACAGTAACATCATGAACTGTCTGCCTTCCCTCATTGAGTTCCTTTCTTGTACGACGAAGAGGAACATTTCCAGTCTGCCTGGACCTCCTATGAGCTACAT
scaffold_7	690398	Thhalv10011240m.g	GGCTG	GGCTGCTG	homoz_REF	het	homoz_REF	homoz_ALT	homoz_ALT	homoz_ALT	het	homoz_ALT	homoz_ALT	CATTTCCAGTCTGCCTGGACCTCCTATGAGCTACATCCCGATCCCCATATGGCTGATCTACCGAACCACCTGATGAGCTGCCAAACCATAAAAACATTCAT
scaffold_7	705849	Thhalv10011685m.g	T	TG	homoz_REF	homoz_ALT	homoz_ALT	homoz_ALT	homoz_ALT	homoz_ALT	homoz_ALT	homoz_ALT	homoz_ALT	TCTCAGGGTATCCATCAACGCACCATGTCTCAGCTCTCATGTCAGGTACTTAGAGACATCTGAGAGGAATTCTGCTAAACTCCGGCGAAACGGGAAGTCAT
scaffold_7	1061288	Thhalv10011242m.g	TTCTGGTGAATCTG	TTCTG	homoz_REF	homoz_REF	homoz_REF	homoz_ALT	homoz_ALT	homoz_ALT	homoz_ALT	homoz_ALT	homoz_ALT	GAAGCTACAAAGATGGACACTGACAAAGCTTCTGCTGAGACAGCTCCTGCTTCTGGTGAATCTGATGTTAACATGCGGGACTCCAATGAAACCAGTGATGC
scaffold_7	1116401	Thhalv10011460m.g	TA	TAA	homoz_REF	homoz_REF	homoz_REF	homoz_ALT	homoz_ALT	homoz_ALT	homoz_ALT	homoz_ALT	homoz_ALT	CGGACGGTAAGAATTTCTCGGGCGGTGGTGGGTCCTGAGGGGTGATTTGGTATTTCATGGGGTATTCTTTGGAAACCGGAGAAAATTTGTGGGCCGTTGGA
scaffold_7	1149600	Thhalv10011281m.g	TAGAAGAAGAAGAAG	TAGAAGAAGAAGAAGAAG	homoz_REF	homoz_ALT	het	homoz_ALT	homoz_ALT	homoz_ALT	homoz_ALT	homoz_ALT	homoz_ALT	CAACCAGTAACATATCTTAATATCTAAACAAGTGAAGCTAAAAGTAGTAGTAGAAGAAGAAGAAGGAGCCAATGCAATCTCAATCTGTAGAGAAAAATGAA
scaffold_7	1149773	Thhalv10011281m.g	TAAA	TAA	het	homoz_ALT	het	homoz_ALT	homoz_ALT	homoz_ALT	homoz_ALT	homoz_ALT	homoz_ALT	GAATGAACAAATCATAATGAGCTGAAACTCTACACTAATGGGTTCCCTGGTAAATGAAGCATCTTAGGAAGTTAAAGTGAGGTTATTGAGAAGTTTCTTGA
scaffold_7	1191535	n/a	ACT	A	homoz_REF	homoz_ALT	het	homoz_ALT	homoz_ALT	homoz_ALT	homoz_ALT	homoz_ALT	homoz_ALT	GTCTGTGTTCTTTGTGGACATTCGTTTGGGGTTTCACCTGCCTGCAGAATACTTTACTTGCCAGAAGATTTGGTTTGTGAAACATTTTTTGAGTGGTTGAT
scaffold_7	1192079	n/a	CAGAGA	CAGA	homoz_ALT	het	het	homoz_ALT	homoz_ALT	homoz_ALT	homoz_ALT	homoz_ALT	homoz_ALT	TCCGCAAACATACTAGTCTTGTGTCGTTGTTAGGAATCATTCTGTGAAGACAGAGACTTTTGTGACCAATTCGTTTTCTTCTTTTTTTATATATTCTTTTT
scaffold_7	1202800	Thhalv10011534m.g	CAATAATA	CAATA	het	homoz_REF	homoz_REF	het	het	homoz_ALT	het	homoz_ALT	homoz_ALT	CCGCAGAACTATCATCATCAGCCACCGTCGGAATTTCCTTCACGAGCCACCAATAATACCCAAAACCAAGATCTTCGTCTCTCACTTCAATCTTTCCAAAA
scaffold_7	1216991	Thhalv10011416m.g	Ctgatgatgatgatgatgatgatgatg	CTGAtgatgatgatgatgatgatgatgatg	het	het	homoz_ALT	homoz_ALT	homoz_ALT	homoz_ALT	homoz_ALT	homoz_ALT	homoz_ALT	GGCGGAGCCTGAAATGCCACATAGGGAACATAGAAATTCGTGGGAGCACGCtgatgatgatgatgatgatgatgatgGTACTGAGGAAGACCGTAGAACAT
scaffold_7	1332536	Thhalv10011352m.g	ACGTC	AC	homoz_REF	homoz_ALT	het	homoz_ALT	homoz_ALT	homoz_ALT	homoz_ALT	homoz_ALT	homoz_ALT	CCTCTAATACAGAGCAACATTCCACCAACACTTTTTCATCAAGCTGAACAACGTCTTTGGATTTGATTTCCCAGTAACAAACGTAGTGGCCTGGAAAACTG
scaffold_7	1601731	Thhalv10011288m.g	Ttcctcctcctcctcctcctcc	Ttcctcctcctcctcctcc	homoz_REF	homoz_ALT	homoz_ALT	homoz_ALT	homoz_ALT	homoz_ALT	homoz_ALT	homoz_ALT	homoz_ALT	AATCAAAAGCAGCCAATAAACCAGTCGGCTACTACGAAAGCACTGAAACGTtcctcctcctcctcctcctccGCTACCTCTACGTGGAGTCCTACCAGAAT
scaffold_7	1919028	Thhalv10011210m.g	GCTCCAACTCCAACTCC	GCTCCAACTCC	homoz_REF	homoz_ALT	homoz_REF	homoz_ALT	homoz_ALT	homoz_ALT	homoz_ALT	homoz_ALT	homoz_ALT	CAACTCCAACTCCTGCTCCTGCTCCTGCTCCTGCTCCAGCTCCAGCTCCAGCTCCAACTCCAACTCCTGCTCCTGCTCCAGCTCCAGCTCCAGCTCCAACT
scaffold_7	1919088	Thhalv10011210m.g	ACTCCAGCTCCAGCTCCAGCTCCAGCTCCTGCTCCAGCTCCAGCTC	ACTCCAGCTCCAGCTCCAGCTCCTGCTCCAGCTCCAGCTC	homoz_REF	homoz_REF	homoz_REF	homoz_ALT	homoz_ALT	homoz_ALT	homoz_REF	homoz_ALT	homoz_ALT	CAACTCCTGCTCCTGCTCCAGCTCCAGCTCCAGCTCCAACTCCAGCTCCAACTCCAGCTCCAGCTCCAGCTCCAGCTCCTGCTCCAGCTCCAGCTCGAGCT
scaffold_7	1927913	Thhalv10011239m.g	GA	GAA	homoz_ALT	het	homoz_ALT	homoz_ALT	homoz_ALT	homoz_ALT	homoz_ALT	homoz_ALT	homoz_ALT	CTCCGGAACCAAACCTCCTGGCAAAGAGGATTCAAAAGGTGATGGCTCCGGACCAAACCTCCCGGCAAAGAAGATTCAAAAGGTGATGGCTCTGGAGCCAA
scaffold_7	2029871	Thhalv10011248m.g	CTATAT	CTAT	homoz_REF	het	homoz_REF	homoz_ALT	homoz_ALT	homoz_ALT	het	het	het	CTTACGAAAGGAGACATCACAAGCATTATGGATCCAAGTCTAAATGGAGACTATATGATTCTGGTTCTGTTTGGAAAGTTGTTGAACTAGCAATGTCTTGT
scaffold_7	2102074	Thhalv10011420m.g	TC	T	homoz_REF	homoz_ALT	het	homoz_ALT	homoz_ALT	homoz_ALT	homoz_ALT	homoz_ALT	homoz_ALT	GCCATTTTCCCACAAGTCCAACACGATGATTACATAGCTTATGTGATCGATCGATGATGATGATGATGTATATAGCAATCTCCCATCAATCACCATGAGTC
scaffold_7	2340704	Thhalv10011278m.g	TA	TAA	homoz_REF	het	het	homoz_ALT	homoz_ALT	homoz_ALT	homoz_ALT	homoz_ALT	homoz_ALT	ATTCACTTTCTTCTCAAGAAGGTCTTACTTCTCCAATCAATTAAAGATTATATCTGTATATGTGTATACACTTTGTTTCTTGATTTGATTTGCACATACAA
scaffold_7	2401754	Thhalv10011883m.g	CAAAAA	CAAAA	homoz_REF	homoz_REF	homoz_REF	het	het	het	homoz_REF	homoz_REF	het	ACAATGCCTACGGCCAAGATATGCCGTAACTGAGTTCACTAGTCAACCAACAAAAACTATATATCCACCCCCATGTGTCTCTCTTTTGTGTGTAAATTTTT
scaffold_7	3184484	Thhalv10011774m.g	TTTGT	TTTGTTGT	homoz_REF	het	het	homoz_ALT	homoz_ALT	homoz_ALT	homoz_ALT	homoz_ALT	homoz_ALT	TCTTTCTGCTCTTCATAAGTAGTGGTCAATGTATTGCTCTGAAGTATATATTTGTCTTTCCTGTAATATATTCGTTACGCATGTAGAAAAAGAAAGTTGCT
scaffold_7	3185629	Thhalv10011471m.g	TC	T	homoz_REF	homoz_REF	homoz_REF	homoz_ALT	homoz_ALT	homoz_ALT	homoz_ALT	homoz_ALT	homoz_ALT	AAAAGATAATAAAGAAAACACACAGAATCCATTTTTTTACGAAACAGCCTTCTTCTTAGTACTCCTCACCTTCGTCATCCTCATCATCACCACCTTCAGCA
scaffold_7	3490845	n/a	ACCC	ACC	homoz_ALT	homoz_ALT	het	homoz_ALT	homoz_ALT	homoz_ALT	homoz_ALT	homoz_ALT	homoz_ALT	GCTCTGTGAAACCAGTCTAACGCAGTCTCCTCCGCTCTAAGAAAGTCCGAACCCACAAGCCTTCGCTCGAGTCCGAACCATCAACTCTCAGCTTGGAACGG
scaffold_7	3517107	Thhalv10011485m.g	ATTTTT	ATTTT	homoz_REF	het	homoz_REF	homoz_ALT	homoz_ALT	homoz_ALT	homoz_ALT	homoz_ALT	homoz_ALT	CTAAAAAACCTCTCTTTAGTCAAAAGAGGGTTTTGTATCCTGGATTTGATATTTTTGCTTATCTTGCTGTCTCAGTCTCTGTCAAAATTTTGAGGTTGTCT
scaffold_7	3688360	n/a	TCC	TC	homoz_REF	het	homoz_REF	homoz_ALT	homoz_ALT	homoz_ALT	homoz_ALT	homoz_ALT	homoz_ALT	GGCCTTTCGCGTCAATCAGTACGTGTGACCGACCAAAAACAATATCGCTTTCCATGAGCGATCTTGCAGAGGAGCTTTCCAAATTTATATTTCATGTAGGG
scaffold_7	3688410	n/a	GTCTTCT	GTCT	homoz_REF	het	homoz_REF	homoz_ALT	homoz_ALT	homoz_ALT	homoz_ALT	homoz_ALT	homoz_ALT	TCCATGAGCGATCTTGCAGAGGAGCTTTCCAAATTTATATTTCATGTAGGGTCTTCTCTTAACTGTTGTATCTCTCTTGCATTTCTTGGAGAATCCAGTCT
scaffold_7	3688559	n/a	TGAG	TGAGAG	het	homoz_ALT	het	homoz_ALT	homoz_ALT	homoz_ALT	homoz_ALT	homoz_ALT	homoz_ALT	ATGTTTCGATGTGGATAAACATTTGAAGACTGAGTGAAAAACTCTTTGTTTGAGTGGTAGTTAGTGTCAAAACTAGAGTTGTAATTACTTTTTATCTTCAT
scaffold_7	3689319	Thhalv10011760m.g	Ccttcttcttcttcttcttcttcttcttc	Ccttcttcttcttcttcttcttc	homoz_REF	homoz_REF	homoz_REF	homoz_ALT	het	homoz_ALT	het	het	het	AATCAATCACACTACATGAATCATCATCACTACTTTCAACTCCAGAAAACCcttcttcttcttcttcttcttcttcttcAAGATCCATAACTTCcatcacc
scaffold_7	3697986	Thhalv10011440m.g	CGAAGAA	CGAA	homoz_REF	het	het	het	het	homoz_ALT	homoz_ALT	homoz_ALT	het	GATTTGTGGTAAGGAGAGCAAGATTGGTTCCACGGGGACTGAGAAGTAGACGAAGAAAACGGCGTCGTATTGTCGTTGTGTGGATAGTAAGTTTGGTTCCA
scaffold_7	3745097	n/a	CAA	CAAA	het	het	het	het	het	homoz_ALT	homoz_ALT	homoz_ALT	het	TGTGAAACCAGCCTCACGCAGTCTCCTCCGCTCTAAGAAAGTCTGAACCACAAGCCTTCGCTTAGGTCCGAACCTTCAACTCTCAGCTTGGAATGGGCAGG
scaffold_7	3748970	Thhalv10011363m.g	ATCTCTCTC	ATCTCTC	homoz_REF	homoz_REF	het	het	homoz_ALT	homoz_ALT	homoz_ALT	homoz_ALT	het	GTGTTACTATCATATTCGAATTTGGGAATTTTTAGCTCAATCTCATCCTCATCTCTCTCAGTCTTCTGCTGAGTTTTTGTGTGGGGATAAAATGGAGCTTT
scaffold_7	4175617	Thhalv10011650m.g	Cttgttgttgttgttgttgttgttgttgttgt	CTTGttgttgttgttgttgttgttgttgttgttgt	het	homoz_ALT	homoz_ALT	homoz_ALT	homoz_ALT	homoz_ALT	homoz_ALT	homoz_ALT	homoz_ALT	CGGCTGTGGCTGTGGCTGTGGTTGTGGCTGAGCTGGTCTATGTTTAACCACttgttgttgttgttgttgttgttgttgttgtCCTGTAACTGCAGGAGCTT
scaffold_7	4834065	Thhalv10011191m.g	ttcttcttcttcctcttcttcttcctcttcttcttc	ttcttcttcttcctcttcttcttc	het	homoz_ALT	homoz_ALT	homoz_ALT	homoz_ALT	homoz_ALT	homoz_ALT	homoz_ALT	homoz_ALT	AGGTCAGGAGGATTAAGGGTCTTGTCCGTGAGAGCAGGTCGTCGCGATGcttcttcttcttcctcttcttcttcctcttcttcttcGACTCTTGGGTTAGA
scaffold_7	5557964	Thhalv10011822m.g	CTTTTT	CTTTT	homoz_ALT	het	homoz_ALT	homoz_ALT	homoz_ALT	homoz_ALT	homoz_ALT	homoz_ALT	homoz_ALT	ACGAATTCATTTCATAGCTTATAACTTCTTAAGTACTCTTTTTCACATCTCTTTTTGAAACCCAAAAACAAGACACTTAAAAATGATTTCAATCAACAAGT
scaffold_7	5832095	Thhalv10011287m.g and/or Thhalv10011577m.g	Ctatatatatatatatatatatatat	Ctatatatatatatatatatat	homoz_REF	het	homoz_ALT	homoz_ALT	homoz_ALT	homoz_ALT	homoz_ALT	homoz_ALT	homoz_ALT	TGCATAAGAAGACAGATATGTACAATGAGAGAAAACATCACACTATAACACtatatatatatatatatatatatatCTTTGGTCAGTTAAGAACACTTTCA
scaffold_7	6652908	Thhalv10011505m.g	GA	GACAGAAGACTCGAAATAAACAACGTGACTGCAAATGAAA	homoz_REF	het	homoz_REF	homoz_ALT	homoz_ALT	homoz_ALT	homoz_ALT	homoz_ALT	homoz_ALT	AGCACCAACAGCATTTTCTGTAATGACAAACCTCATTTGGAATGTATGGAGAATGGCGAGATGCGACTTGCATCTTTGGATCCATGTTCAAAGTAAGTTAA
scaffold_7	9101599	n/a	c	cG	homoz_REF	het	het	homoz_ALT	het	het	homoz_ALT	homoz_ALT	het	GCAATCCAGGTAAATCACAAGctacatcttcgggaactcaaaatcaggtacctccgatgatgaaatagaaatcctggaatctcagcaactaggttatcggg
scaffold_7	9105106	n/a	taa	ta	homoz_REF	het	het	homoz_ALT	homoz_ALT	homoz_ALT	het	homoz_ALT	het	tcttcatgggtttcctgcaaccattgtttcggatcgcgacaaaatcttcttaagctccttctggaaagaactcttcaagcaagcgaacactcaactgaagt
scaffold_7	9684115	Thhalv10011493m.g	ATCAGAGTCAGAGTCAGAGTCAGAGTCAGAGTCAGAG	ATCAGAGTCAGAGTCAGAGTCAGAGTCAGAG	homoz_REF	het	het	homoz_ALT	homoz_ALT	homoz_ALT	homoz_ALT	homoz_ALT	homoz_ALT	AGATTGGAACAGTGTAGGAGGAACAAGCTTGTCTCAGTCTCAGAGTCAGAATCAGAGTCAGAGTCAGAGTCAGAGTCAGAGTCAGAGGCAGCAAACTTTAG
scaffold_7	9936720	n/a	GA	GAA	homoz_ALT	homoz_ALT	homoz_ALT	homoz_ALT	homoz_ALT	homoz_ALT	het	homoz_ALT	homoz_ALT	NNNNNNNNNNNNNNNNNNNNNNNNNNNNNNNNNNNNNGCTGTTGGAGGTGGATAGGCGCtggaggtggtgccggtggtgctgtcggaggtggaggtggagg
scaffold_7	13621188	Thhalv10011234m.g	Ttgctgctgctgctgctgctgctgctgctgc	TTGCTGCTGCTGCTGCtgctgctgctgctgctgctgctgctgctgc	homoz_REF	homoz_REF	homoz_REF	homoz_ALT	het	het	het	homoz_ALT	het	ACTGAACTTTGACCAGAACTCTGATCGTTGTTTCCAATTTGGGCAACTGCTtgctgctgctgctgctgctgctgctgctgcCTAAGCTGTTCACTTGGTTG
scaffold_8	83482	Thhalv10023737m.g	Aatcatcatcatcatcatcatcatcatc	Aatcatcatcatcatcatcatcatc	het	het	homoz_REF	homoz_ALT	het	homoz_ALT	homoz_ALT	homoz_ALT	het	ggaaggaaggGGGAAATAAAATAGAAATCGAGAAGAAGAAAAGGATCAATAatcatcatcatcatcatcatcatcatcgtcaAAATCGGAGGGCGATCGAA
scaffold_8	151840	Thhalv10023640m.g	CTTT	CTT	het	het	homoz_REF	het	het	het	het	homoz_REF	homoz_REF	AGTCTGGTTGATGAGTTGCAGAGATGGAATCTCTTTGCACGGTGCAGTTTCTTTGGCTTTCTGGAAAACAACAAACCCGTCCTTCACTTCCCACTCCGGGT
scaffold_8	188360	Thhalv10023353m.g	cctctctctctctctctctctctctc	cctctctctctctctctc	homoz_ALT	homoz_ALT	het	homoz_ALT	homoz_ALT	homoz_ALT	homoz_ALT	homoz_ALT	homoz_ALT	CCCTTTTTAAGAGAAGGAAGATCTCACAAAACACTAtctttctctatcttcctctctctctctctctctctctctcACCatatatttatatataaatttaa
scaffold_8	222108	Thhalv10023733m.g	TT	TTCAT	homoz_REF	homoz_REF	homoz_REF	homoz_ALT	homoz_ALT	homoz_ALT	homoz_ALT	homoz_ALT	homoz_ALT	ATATGTGTTATAGGCATTGATATCTGTAAATAAAAGTATAAAAAAGTAGATTATAGTAGCTAGTGAAGACAAGACACACAACCATCTAAGTGGTTTTTATT
scaffold_8	372319	n/a	TCC	TCCC	homoz_REF	homoz_REF	het	het	homoz_ALT	homoz_ALT	homoz_ALT	homoz_ALT	homoz_ALT	ACAAAACTCAGGATTGTTCCATCTCCCACCACTTGACCAACAGTAACTCTTCCAACACAGAATCTTAGCCCTTGAATAGCCGAATCCGTGGCCGGGAGCTC
scaffold_8	473761	Thhalv10023327m.g	T	TCCC	het	homoz_ALT	homoz_ALT	homoz_ALT	homoz_ALT	homoz_ALT	homoz_ALT	homoz_ALT	homoz_ALT	AAGCGTTTTGCCGTTTAGAAGCTTTGCAGCTTCTGAGTTCGTTCTAGAGCTATTATAAGCCTGTGACCAAGGGAAATGTGGCAATCCACCACGAGGAGGTA
scaffold_8	582021	Thhalv10023525m.g	ctcatcatcatcatcatca	cTCATCATCATCATCAtcatcatcatcatcatca	het	homoz_ALT	homoz_REF	homoz_ALT	homoz_ALT	homoz_ALT	homoz_ALT	homoz_ALT	homoz_ALT	ACAAGAGAGCTGtcttcactatcttcctcattctcgtcttcttcctcttcctcatcatcatcatcatcactgttatcaAAGGACGTCTTCTTCCCTTGGTA
scaffold_8	746283	Thhalv10023280m.g	GCTA	G	homoz_REF	homoz_ALT	homoz_ALT	homoz_ALT	homoz_ALT	homoz_ALT	homoz_ALT	homoz_ALT	homoz_ALT	ACAGATCTGTAAGGCGGAGACAGAGACCGACTGGAAGGAGCTCTTCCACTGCTAGATGAGGAAGGTTCACTCTTTGCAAAAGAAATATGCACTCGAGGATT
scaffold_8	788817	Thhalv10023288m.g	agatgatgatgatgatgatgatgat	aGATgatgatgatgatgatgatgatgat	homoz_REF	het	het	homoz_ALT	het	het	homoz_ALT	homoz_ALT	het	TCAGCACCCAGAAAACCATCTCCAAAGGTACATTTTTatgacgacgaggaagatgatgatgatgatgatgatgataatTCATACATAGATTCTGATAGTAG
scaffold_8	829549	Thhalv10023253m.g	ACTCCTCCT	ACTCCT	het	homoz_ALT	het	homoz_ALT	homoz_ALT	homoz_ALT	homoz_ALT	homoz_ALT	homoz_ALT	AAAACAAACACCAGTGGAAAAAAAATTACGTCAAACAAATAGCTGCAGAGACTCCTCCTGGATTTCGGAATTGCAACACAGCCTGAAGGGTCAGGATCTCA
scaffold_8	865345	Thhalv10023318m.g	CTCTTC	CTCTTCTTC	homoz_REF	homoz_ALT	homoz_ALT	homoz_ALT	homoz_ALT	homoz_ALT	homoz_ALT	homoz_ALT	homoz_ALT	CTGATTCACCAGACGATGAGTCTTTTCGACTGGAGTTTACTCTGCTGTGACTCTTCCCCTAGAACATTGGATCAGATCATTGAGAGTGATCTGATTAAGCC
scaffold_8	962167	Thhalv10023547m.g	GGAAGA	GGAAGAAGA	homoz_ALT	het	het	homoz_ALT	homoz_ALT	homoz_ALT	homoz_ALT	homoz_ALT	homoz_ALT	GCAAAGTCTAATAACACTAACAAGACTATCAAACAAGAAAGTGAACCAAAGGAAGAGCAAAACAATAGCGAAATGGAGACCACACCGACTAATGCACCAGA
scaffold_8	1061493	Thhalv10023677m.g	CA	CAA	homoz_ALT	het	homoz_ALT	homoz_ALT	homoz_ALT	homoz_ALT	homoz_ALT	homoz_ALT	homoz_ALT	TACTCTCTTACGAGCATTAATTGTGATTGTGTTTGTGATGGAAACGAAAACATGAATCTATGAAGAGAATTAGATGAATGAAATAAAGACTTCATAATTTT
scaffold_8	1170090	Thhalv10023594m.g	Aatcatcatcatcatcatcatcatcat	AATCatcatcatcatcatcatcatcatcat	homoz_REF	het	homoz_REF	homoz_ALT	homoz_ALT	het	homoz_ALT	het	homoz_ALT	CAAATGGTGTCATAGGCTCAGCTGTTTCCCTACTTCTAAATGGAGCTGCTAatcatcatcatcatcatcatcatcatACTGTAAAAGCTTTTAATGTGTGT
scaffold_8	1340594	Thhalv10023731m.g	CA	C	homoz_REF	het	homoz_REF	homoz_ALT	homoz_ALT	homoz_ALT	homoz_ALT	homoz_ALT	homoz_ALT	CTGTAACAAGAAAGTGGGATTGATGGGGTTTAAGTGCAAGTGTGGGAGCACATTCTGTGGAGACCATAGATATCCGGAGAATCACGATTGCGAATTCGATT
scaffold_8	1642228	Thhalv10023249m.g	GC	GGAAGCAC	homoz_REF	homoz_REF	homoz_REF	homoz_ALT	homoz_ALT	homoz_ALT	homoz_ALT	homoz_ALT	homoz_ALT	TACGCCAGAACTTCACGGTGACTCGGAAACCTTCTCGGATCTCTGGATTCGCCGGATCGGATCACGAACGGGAAGTCTCTGTATCCCATACACTCTCGTGG
scaffold_8	1771719	Thhalv10023471m.g	AAATC	AAATCAATC	het	homoz_REF	homoz_REF	homoz_ALT	het	homoz_ALT	homoz_ALT	homoz_ALT	homoz_ALT	ACTAGAGACAATAAATTTGAAATTGGATAAGAATTGTTTTCTGGCATTGTAAATCCTCTTGAAGGTTGTCGAAAATTAGAAGTTTTTAAGTCTTCCCAATT
scaffold_8	1777197	Thhalv10024108m.g	GATCATCATCA	GATCATCATCATCA	homoz_REF	het	homoz_ALT	homoz_ALT	homoz_ALT	homoz_ALT	homoz_ALT	homoz_ALT	homoz_ALT	GTGACCCGAATCGTATCTCTCGGCTCAAGAAAAACAAAGCCAACGAAGATGATCATCATCACTCTCCACTTTTCCTCTGCGATTGTTTTAGCTGCTACACG
scaffold_8	1972200	Thhalv10023628m.g	TG	TGAAG	homoz_ALT	homoz_ALT	het	homoz_ALT	homoz_ALT	homoz_ALT	homoz_ALT	homoz_ALT	homoz_ALT	TCTTTTATCAACAACTTGCATTATTCACATGAAAAAAACACACCTTCACATGGTAATTGGGTTCTCTTGGGTTGAATCCCCTCAAGGCCTCCGTCTCTGCA
scaffold_8	2209681	Thhalv10023459m.g	AG	A	homoz_ALT	homoz_ALT	het	homoz_ALT	homoz_ALT	homoz_ALT	homoz_ALT	homoz_ALT	homoz_ALT	CCTCTTTCAACATTTTCGAATCTAGGAGAAGGGCTTTCTTTTTCTTCAAGAGATATGGCTTTAGCTGTTACTTCTTCCTCAGCCGCGATCTCCGGATCGAG
scaffold_8	2248203	Thhalv10023467m.g	ATTT	ATT	homoz_REF	homoz_ALT	homoz_ALT	homoz_ALT	homoz_ALT	homoz_ALT	homoz_ALT	homoz_ALT	homoz_ALT	GTGAAGGAGATGAATTGGACACTAGAGGCTGTGGTTTCGCACCCTCAGGTATTTAACTACAGCATGGAGAAGAAGATTCTGGCAAGGTGTAACGTGATGAA
scaffold_8	2321991	Thhalv10023472m.g	CTTCCCTTTCC	CTTCC	homoz_REF	het	homoz_REF	homoz_ALT	het	het	homoz_REF	homoz_REF	homoz_REF	AGAAGGCTTGATCGGTAATCGCCAAGACATACGACATTGAAGGAAGTTCACTTCCCTTTCCAAGCAATCCTTTGGACATGAGAGCTTTAATTACGTTACAC
scaffold_8	2384784	Thhalv10023699m.g	CTCTCCTCCTTCTCCTCCT	CTCTCCTCCT	homoz_REF	het	het	homoz_ALT	homoz_ALT	homoz_ALT	homoz_ALT	homoz_ALT	homoz_ALT	CTCCAGTCCGGCACGTTCACCGGCGCCGACGACGCCAATTTCCTCCGGATCTCTCCTCCTTCTCCTCCTCCTCCGTGGATCTTATGCACGATCACCGGCGA
scaffold_8	2618528	Thhalv10023487m.g	TCAG	T	het	het	het	het	het	het	het	het	homoz_ALT	TATGTAAATAGTATTGAAATCTTCTATTAATGATTCTTGCTTCGTGTTTTTCAGACAAGAAGAATTAAACTCAAGCTTCATAAGGAGCTCACAAGACCAAG
scaffold_8	3182325	Thhalv10023301m.g	CA	CATAACCTCTTATAAAATCTGTCAGTAAGGGA,CATAA	het	het	homoz_ALT	homoz_ALT	homoz_ALT	homoz_ALT	homoz_ALT	homoz_ALT	homoz_ALT	GTCGGATGCAATCCATAGAGCCATTTCGCGAACCACGTCATGCATCACAACACCTCTTCTACTATTAGACTGTTCTGTCAGTAAATTTGCGCGGATAAGGG
scaffold_8	3280273	Thhalv10023220m.g	TG	T	homoz_REF	het	het	homoz_ALT	het	homoz_ALT	homoz_ALT	homoz_ALT	het	AACTCGTATTTTAACTGACTACAGGTTTGGGATATGAAAATAGGAAAAGCTGATCCGATTGATTAATGATTCCATTTATAGACGTTTTAGGTATTTGCAGT
scaffold_8	3506919	n/a	ct	cTt	homoz_REF	het	homoz_REF	homoz_ALT	homoz_ALT	homoz_ALT	homoz_ALT	homoz_ALT	homoz_ALT	agcaaacagaggaatccgtaccttgtccttgaacaacgagtcgatccgagctaagatagtccatcccaatcctgccttcttatctgcatgtcgccaagctg
scaffold_8	3586904	Thhalv10023544m.g	TAA	TA	homoz_REF	homoz_REF	homoz_REF	homoz_ALT	homoz_ALT	homoz_ALT	homoz_ALT	het	het	CGCGGAAATCTCTGAATCGTTATCCTTGAATTTGGGTTTTGTAATCTGGGTAATTGTCTTGTTTCCGAATTTCACGTGAAATCGGTCGTGTGTAATGAGTT
scaffold_8	3586978	Thhalv10023544m.g	GTT	GTTT	homoz_REF	homoz_REF	homoz_REF	homoz_ALT	homoz_ALT	homoz_ALT	homoz_ALT	het	homoz_ALT	CGTGAAATCGGTCGTGTGTAATGAGTTGCTAGGGCTTGTAATGAGCTGAAGTTGAATTTGTTTTGAGAATTTCGAGTTTTTTAGGGGTTTTCTTCTTCCTG
scaffold_8	3686881	Thhalv10023746m.g	A	AT	homoz_REF	homoz_REF	homoz_REF	homoz_ALT	homoz_ALT	homoz_ALT	homoz_ALT	homoz_ALT	homoz_ALT	ACACCATCACCACTTAATAGCAGTGGCTTAATAGTCCTAGTAACATAGACAATGCTTTGATTATCATCGTCATGTCATATCCTCATCTTTATCACATTCAT
scaffold_8	3895367	Thhalv10023651m.g	CTAA	CTAATAA	homoz_REF	homoz_ALT	homoz_ALT	homoz_ALT	homoz_ALT	homoz_ALT	homoz_ALT	homoz_ALT	homoz_ALT	AATATAAGTGTAAAATGCCTTCAAGGATAATCTATGTGTATCAGTAATAACTAACTGCCTTCAAGAATAAAGTAAGCATTGAAAATATCTGAGCATAACGA
scaffold_8	3909758	Thhalv10023624m.g	GCTCCTCC	GCTCCTCCTCCTCC	homoz_REF	homoz_REF	homoz_REF	homoz_ALT	het	homoz_ALT	homoz_ALT	homoz_ALT	het	ATTCTCGAGCCCAATGACCAGGGCGTCCACACTTAAAGCACTCATCTTCAGCTCCTCCATGGCTTCCTTTCCCTCTGGATGAGTAGCCTCCACCCTTATGG
scaffold_8	4142378	Thhalv10024158m.g	G	GC	homoz_REF	het	het	homoz_ALT	het	homoz_ALT	homoz_ALT	homoz_ALT	het	CGGCCTGGGGTTGTGCTTGCAGATTATCTGAGAATTGGCTTAGAAATTCGGTAGACGAGCAGTACAATGCATGTTTTGGTCATCTGGGTACTCTGAGAAAT
scaffold_8	4403400	Thhalv10023320m.g	Gtcttcttcttcttcttcttctt	Gtcttcttcttcttcttctt	homoz_ALT	homoz_ALT	homoz_REF	homoz_ALT	homoz_ALT	homoz_ALT	homoz_ALT	homoz_ALT	homoz_ALT	GAAATCGGACAACGAAGATCATCAACGTTTAAGCCTCCAATAATCAAATCGtcttcttcttcttcttcttctttctcatcttcttcATCAATGCCTCGAAG
scaffold_8	4418381	Thhalv10023273m.g	C	CA	homoz_REF	homoz_REF	homoz_REF	homoz_ALT	homoz_ALT	homoz_ALT	homoz_ALT	homoz_ALT	homoz_ALT	TTGCAAGCTGGGATGACTTATATGGTGTAATGTTTGATTCTTTAGTTATACTCTCTTTGGATCATTATGTCTCCTTAGGATATCTCCATGAATTAGGGTTT
scaffold_8	4619514	Thhalv10023720m.g	CGT	CGTGT	homoz_REF	homoz_ALT	het	homoz_ALT	homoz_ALT	homoz_ALT	homoz_ALT	homoz_ALT	homoz_ALT	TCTCTCTGAATAAACTCTTTTTCTTCTCTTGTGTTCTTCTCTGGTTATTACGTAGGAGATGAAATTTTATAGATTAAGATGTAAAAAACCTAAGCAGAGAT
scaffold_8	5330851	Thhalv10023614m.g	Ggttgttgttgttgttgttg	Ggttgttgttgttgttg	het	homoz_ALT	homoz_ALT	homoz_ALT	homoz_ALT	homoz_ALT	homoz_ALT	homoz_ALT	homoz_ALT	GAGATCCAGGTTCGAAATCGAGTGAATCGGAATGGTGAAGCGGAGACGGAGgttgttgttgttgttgttgctggtggtgttgttgATCGGTGAGAATCTCG
scaffold_8	5910021	Thhalv10023247m.g	TAA	TA	homoz_REF	het	homoz_REF	homoz_ALT	het	homoz_ALT	homoz_ALT	homoz_ALT	homoz_ALT	AGATCCGAGGAGAACCGATATCGATAAGCGATGGATTTTCCGGCGATATGTAATTGACCGGAATTTCGAATTCGGTCGCGACGGTGCTAAGCTAAGATTCG
scaffold_8	6124298	Thhalv10023765m.g	AGGAACCGACCACCA	AGGAACCGACCACCACCTGGGAAAAGGAACCGACCACCA	het	het	het	homoz_ALT	het	homoz_ALT	homoz_ALT	het	het	GAAAGAACAGACCACCACCTGGGAAAAGGAACCGACCACCACCTGGGAAAAGGAACCGACCACCAGAGCGCCGCCGCTTTGAAAAACTTATCTGAGGGAGA
scaffold_8	6250930	n/a	ctgtatg	ctg	het	homoz_ALT	homoz_ALT	homoz_ALT	homoz_ALT	homoz_ALT	homoz_ALT	homoz_ALT	homoz_ALT	tcataagtttatctaatatatttgctgcttccttcgggaaagagaactctctgtatgcggttcacgcaatttctgtttgattaattgaagtaagtggttgc
scaffold_8	6571876	Thhalv10023759m.g	GTTTT	GTTTTT	homoz_REF	homoz_REF	homoz_ALT	homoz_ALT	homoz_ALT	homoz_ALT	homoz_ALT	homoz_ALT	homoz_ALT	GCCAACATATGCAAAAGAGGCTTCTATTTTTCAAGAACCAGAGTAGATTGGTTTTGGGAAATGAGTACCAAAAATACCAATTAGGAGACTTGTACTTAAAA
scaffold_8	7189634	n/a	CGATGGTTTGATGGTTTGATGGTTTGATG	CGATGGTTTGATGGTTTGATG	homoz_ALT	homoz_ALT	homoz_REF	homoz_ALT	homoz_ALT	homoz_ALT	homoz_ALT	homoz_ALT	homoz_ALT	CGATGGTTGTGTTTACATTTGAGCTTTATTATTGTTTGAGCGTATGTCTTCGATGGTTTGATGGTTTGATGGTTTGATGTGAGCTTGATTATTGCTTGAGC
scaffold_8	8810897	Thhalv10023341m.g	gtatatatatatatat	gtatatatatatat	homoz_REF	het	het	homoz_ALT	homoz_ALT	homoz_ALT	het	het	het	ATCTGGCCATCTACAAGAAGCTACAACGGTGTGAAACTGTTGTAatatatgtatatatatatatatctgtatataCAAACAGATAATCAATATTACATGTG
scaffold_8	11037488	Thhalv10023794m.g	C	CGGTGG	homoz_REF	homoz_ALT	het	homoz_ALT	homoz_ALT	homoz_ALT	homoz_ALT	homoz_ALT	homoz_ALT	AATCAGCTGAGGTGAAATCTCCGGTAGCCAAATTTCAAGTCCGTCTTTTTCATATGCAGAAGGAGTTTGGTACAATCGAAGGTTAAAGGAATCGAGGTTTC
scaffold_8	12275519	Thhalv10023339m.g	AT	ATACTGAGTCT	homoz_REF	homoz_ALT	homoz_ALT	homoz_ALT	homoz_ALT	homoz_ALT	homoz_ALT	homoz_ALT	homoz_ALT	CAAACTGTCAAAGTCAAAGGCGAATGAGGTAATTATAGTGGTGGATGATGATGATGAAGAAACCTCGGAAACCGATGCTGCAGTGGATAGACTGTCAGAAA
scaffold_8	12275696	Thhalv10023339m.g	AT	AAGACTCGGACGATGAT	homoz_REF	homoz_ALT	homoz_ALT	homoz_ALT	homoz_ALT	homoz_ALT	homoz_ALT	homoz_ALT	homoz_ALT	CGATGATGACTCGGACGATGAAGACTCGGACGATGAAGACTCGGACGATGATGACTTAGAAACTGGAAATGGTACAAAAAGCGAATTGAAGGGATGAATAT
scaffold_9	175453	Thhalv10019690m.g	TGC	TGCGC	het	het	homoz_ALT	homoz_ALT	homoz_ALT	homoz_ALT	homoz_ALT	homoz_ALT	homoz_ALT	TTTACTTATCCATCCGCCGCCGATAAAATGGGAATATTCCTACCTGGATCTGCTTTGGTAGCCTTTTCCTCTGATTAACCGGTTTTTTCGCCGACGGTTTA
scaffold_9	289599	Thhalv10018037m.g	GGCGGAAG	GGCGGAAGCTCCAGCGGAAG	homoz_ALT	het	homoz_ALT	homoz_ALT	homoz_ALT	homoz_ALT	homoz_ALT	homoz_ALT	homoz_ALT	AAAAACACAGAAGCAGGGTCGGTTTTATATCATCTCTGAGGCTGATCGGAGGCGGAAGGTGTGGACGCCACAGCGCTGGCAGAGCCATTCTCAGGCGGTGG
scaffold_9	307742	Thhalv10018350m.g	GT	GTT	homoz_REF	homoz_REF	homoz_REF	homoz_ALT	homoz_ALT	homoz_ALT	homoz_ALT	homoz_ALT	homoz_ALT	GAGCCTTAATGATAATAACAACGAAAAGTAGATATATAGCAACTATATAAGTGTATATCTATGACTGATCAGTCTCTCTGGCTTTCCCTGAATACCTCAAT
scaffold_9	360333	Thhalv10018057m.g	TAAA	TAA	homoz_ALT	homoz_ALT	het	homoz_ALT	homoz_ALT	homoz_ALT	homoz_ALT	homoz_ALT	homoz_ALT	CTCTCTTCTCTCTATATCTCTCGGAGACAGGCCAAACCTCGGCTTAGTAGTAAACACTTTACTCGTTGAGGTGGTCTTTTCCTGGTCAGTGAAACAGATTC
scaffold_9	390142	Thhalv10018990m.g	TCC	TC	het	het	het	homoz_ALT	homoz_ALT	homoz_ALT	homoz_ALT	homoz_ALT	homoz_ALT	GATGAAAACCGGATCGGGTCTGCTTCTAGATCCGTTCTAGGTTTTGGATTTCCAACCGGTTTATCAATCAATCATCGTCAATCCAGATGCTCCCGAAATTG
scaffold_9	400781	Thhalv10018389m.g and/or Thhalv10018849m.g	A	AGG	homoz_REF	het	homoz_REF	het	homoz_ALT	homoz_ALT	homoz_ALT	homoz_ALT	het	GAGAATCTGAGAAACAAATTGATAAGAAAGACACAAACCAAATCTTATTAATGTAAAGGACCTTTCCACTAGAACTATCTAAAAATATCGAAATCCTAAGT
scaffold_9	503721	Thhalv10018655m.g	Gctctctctctctctctctctc	Gctctctctctctctctctc	homoz_REF	het	het	homoz_ALT	homoz_ALT	homoz_ALT	het	homoz_ALT	homoz_ALT	ACCTTCTGTTGGATATCTATTTATCTTCTGAGAGTTACTGTGTGGGATTTGctctctctctctctctctctcactcCTGACTTGGGTTTATTTCGTTGAAT
scaffold_9	512814	Thhalv10018625m.g	TA	TATCA	homoz_REF	het	het	het	het	homoz_ALT	homoz_ALT	homoz_ALT	het	AACATCCAAAAACGACGACTGTACTGTGGTCTGCCTATTTCTACAAGATTTAACACCAGGCACGCAAGTTTCAAGCAATGCAGTTTTACACAAACAAGAAG
scaffold_9	619106	Thhalv10019255m.g	CGG	C	homoz_REF	het	het	homoz_ALT	het	homoz_ALT	homoz_ALT	homoz_ALT	homoz_ALT	AAATTACGATTTCCAGAACCCTAGAAACCCCGGTGAGAAAAACGGTGACTCGGAAGGAGAGAGAAGGACCGGAGGGAGGGAGAGAGAGAGAGATGTCTTTC
scaffold_9	674593	n/a	CTTTTTT	CTTTTT	homoz_REF	homoz_REF	homoz_REF	homoz_ALT	homoz_ALT	homoz_ALT	homoz_ALT	homoz_ALT	homoz_ALT	GATCAGGTTTCTGAGTACTTCGCACCTATACATCATATTGCCTACATATACTTTTTTGCTGGATGGCTATTTTGAGCAAGATACTGTGTTTGGTCGGGTGT
scaffold_9	675577	n/a	TAGAGAG	TAGAG	homoz_REF	homoz_REF	homoz_REF	homoz_ALT	homoz_ALT	homoz_ALT	homoz_ALT	homoz_ALT	homoz_ALT	ATTGGAACAAGTATATACCCGTCATTAGACAGTTCTTATGAAGAATGATATAGAGAGCAGATCAAGAAACGTAAGTCAAAACAGATGATAAGAAGGGTCAA
scaffold_9	732577	Thhalv10018148m.g	GAAA	GAAAA	homoz_REF	het	het	homoz_ALT	homoz_ALT	homoz_ALT	homoz_ALT	homoz_ALT	homoz_ALT	CAAAAGAGAATACTAATGGAGTTTCTGAAACGATCTATGCTAGGAAGCCAGAAACCGAGCCAGTCTTGAGTTGATAGTATCGAGATGATTGAAGCAGTATA
scaffold_9	748591	n/a	ATAATTAA	ATAA	homoz_REF	het	het	homoz_ALT	het	homoz_ALT	homoz_ALT	homoz_ALT	het	GTGTTTGTTTGTATATCTTCTCTGTGAAGTTTATGCGCCAAATCTGTTCAATAATTAAGTTAGTTATTGTGATCTTCCCTTAAGATCAAAGCCATGGTGGA
scaffold_9	765963	Thhalv10018000m.g	TAAA	TAA	homoz_REF	het	het	homoz_ALT	homoz_ALT	homoz_ALT	homoz_ALT	homoz_ALT	homoz_ALT	ATGCGAGGTCAAAACCCAGAGTGTGACTTTGACTTTCAGAAAAAGAAGATTAAAGAGGAAGAGCAAAGTCAGTCTTGTGCAAAGAGATGACAGAGTCTTGA
scaffold_9	891922	Thhalv10018946m.g	T	TTAA	homoz_REF	homoz_REF	homoz_REF	het	het	homoz_ALT	homoz_ALT	homoz_ALT	het	CGGTATAAGGAGTTGAAGAAGATATGTCCGGAACAAACACTGAGTGATGGTGATGTTTGGGCCAGTTGAGACCAGAAGCTGTTGGTGGAGAATGAATCTGT
scaffold_9	911417	Thhalv10018081m.g and/or Thhalv10018232m.g	Taacaacaacaacaacaacaacaa	TAACAACAACAACaacaacaacaacaacaacaacaa	homoz_REF	homoz_REF	het	het	homoz_ALT	homoz_ALT	homoz_ALT	homoz_ALT	homoz_ALT	TCGACACACAACAACAAAAGCGGTTCAAAATCTTCATCCTCCTCTAACTCTaacaacaacaacaacaacaacaaGGCCTCACAGAAATCTATGCAGAAAAC
scaffold_9	1092986	Thhalv10018841m.g	GATA	GA	homoz_ALT	het	homoz_ALT	homoz_ALT	homoz_ALT	homoz_ALT	homoz_ALT	homoz_ALT	homoz_ALT	TAAAAAAAGGTATCCAACTTAGTTAAACTATACTGAGACGCATTTAATGTGATAATCAGATTCGATTCGAATTTGACGAAAGTCGTACGCCATAAGTACAG
scaffold_9	1128012	Thhalv10018771m.g	TTGAT	TT	homoz_REF	homoz_REF	homoz_REF	homoz_ALT	homoz_ALT	homoz_ALT	homoz_ALT	homoz_ALT	homoz_ALT	GTGGCATGGTCGAGCATGACAAAAAACCGCAAGCTGGACCGACACAGAGATTGATTATACAAACAGAATATTAACATACGAAATTTACCCACTAATCATAA
scaffold_9	1129085	Thhalv10018771m.g	AACGCAGACGC	AACGCAGACGCAGACGC	homoz_REF	homoz_REF	homoz_REF	homoz_ALT	homoz_ALT	homoz_ALT	homoz_ALT	homoz_ALT	homoz_ALT	TAGAGAGAGGAGGAGGAGGAAGAGAAAACGCAGACGCTGCGGGATGAAGAAACGCAGACGCCGAAGAAGAAGAAGAAGATTCGGAAACGCTTTTGATATAA
scaffold_9	1223109	Thhalv10018331m.g	ccgccggcgccggcgccggcgccg	ccgccggcgccggcgccg	homoz_REF	homoz_ALT	het	homoz_ALT	homoz_ALT	homoz_ALT	homoz_ALT	homoz_ALT	homoz_ALT	CATCCTTAGCTGCGACTACGCTGCTCTGGTAGTAACTGGAGAACTCATccccgccggcgccggcgccggcgccgccgTAGAAGCTTGTTCCGCCGCTGTTT
scaffold_9	1226998	Thhalv10018577m.g	GAAAACAGACGAAAAACAGACGAAAAAC	GAAAACAGACGAAAAAC	homoz_REF	homoz_REF	het	homoz_ALT	homoz_ALT	homoz_ALT	homoz_ALT	homoz_ALT	het	CCATTTGTAGATTATTGTTCCATTATTGTATGCAAAAGAAAATGCTTACTGAAAACAGACGAAAAACAGACGAAAAACTGACACAAAACCCATTAAAAAGA
scaffold_9	1291681	n/a	GAAA	GAAAA	homoz_REF	homoz_REF	homoz_REF	homoz_ALT	homoz_ALT	homoz_ALT	homoz_ALT	homoz_ALT	homoz_ALT	CTCCGGTGAGAAAGAGGAAAACAATTTCCGGCGTTTCGAGCCGTGGATTTGAAATCAAGGAGGAAAATCTCCAGATTATAACTCCGTTGAGAAACTTTTCA
scaffold_9	1487247	Thhalv10018476m.g	TTTCTTCTTCTT	TTTCTTCTT	homoz_ALT	het	homoz_ALT	homoz_ALT	homoz_ALT	homoz_ALT	homoz_ALT	homoz_ALT	homoz_ALT	CTCCTCCTTCCTTTGGTGCCTTTGAGATTACTTGTAGGCTTTGACTCGATTTTCTTCTTCTTGATGACAGAACTCTTTCTTCTTCCCCTTCGACCGTCTTC
scaffold_9	1518233	Thhalv10018295m.g	GTGCTGCTGCTGC	GTGCTGCTGCTGCTGC	homoz_REF	homoz_REF	homoz_REF	homoz_ALT	homoz_ALT	homoz_ALT	homoz_ALT	homoz_ALT	homoz_ALT	GGAACTGAGAGCCCTTGCCCAAAAAGCTCGTTCCGAAAGAACTGGTGGTGGTGCTGCTGCTGCGAGTATGCCTGTCTCATCTGACAGGGGTAGGAGTGAAA
scaffold_9	1650807	Thhalv10018297m.g	ATGTTGTTGTTGTTGTTGTT	ATGTTGTTGTTGTTGTTGTTGTT	homoz_REF	homoz_REF	homoz_REF	homoz_ALT	homoz_ALT	homoz_ALT	het	homoz_ALT	homoz_ALT	GAACTGAATCATCCGGTTTGATTAAACCGGAAGTTGAGGAAGAAGATGCGATGTTGTTGTTGTTGTTGTTTGAGTGGAGTTTGTTCCTCTCTCTATATAAA
scaffold_9	1800592	Thhalv10018685m.g	TACCCAACCCA	TACCCA	het	het	homoz_ALT	homoz_ALT	homoz_ALT	homoz_ALT	homoz_ALT	homoz_ALT	homoz_ALT	TAAAATTACAATAACTGGCAGGCGTGAGCACGCTCAAAAACTGGCACGAATACCCAACCCATAGTGGAAGCCGTTGAGTCTCTCCTCATTAGCAAGTCCAA
scaffold_9	1821884	Thhalv10018320m.g	CTGTCGTTG	CTG	homoz_REF	homoz_REF	homoz_REF	homoz_ALT	homoz_ALT	homoz_ALT	homoz_REF	homoz_REF	homoz_REF	TTGAGTTTTGGGCCAGAGAGATGATTCAGATTCAGATCATGTTGTTGTCGCTGTCGTTGCTCCAGAGATGTCTCGGCTGGATCTATTGTATTTCATGTGAC
scaffold_9	1897181	Thhalv10018733m.g	CTTT	CTTTT	het	homoz_REF	homoz_REF	homoz_ALT	homoz_ALT	homoz_ALT	homoz_ALT	het	het	CGAAGCTATGAGTAACTGAGTGTTAATCTTAGGATCCACCGACATCAGATCTTTCTCTGATTTCGTTCGAGAGATGCCGAACGATGAGGAAAACGGAACTT
scaffold_9	2022724	Thhalv10019591m.g	CTCCTCAGGGACGTGGTGGTTACGATGGTCC	C	homoz_REF	homoz_REF	homoz_REF	homoz_ALT	het	homoz_ALT	homoz_ALT	homoz_ALT	homoz_ALT	CCGTGGTGGTTACAATGGTCCTCCTCAGGGCCGTGGTGGTTACGATGGTCCTCCTCAGGGACGTGGTGGTTACGATGGTCCCCATCAGGGCCGTGGTGGTT
scaffold_9	2100892	Thhalv10018857m.g	CT	C	homoz_REF	het	homoz_REF	homoz_ALT	homoz_ALT	homoz_ALT	homoz_ALT	homoz_ALT	homoz_ALT	AGGGTAACTTTGTAAATTGTGTAAGGATCTTTTTGCTGTACCTTTTTCAACTCTGACTCAATCCGACGTCGGTTATTACGGAAAAAGGTCACATGGGCCGG
scaffold_9	2150559	Thhalv10018397m.g	TAAA	TAA	homoz_REF	homoz_REF	homoz_REF	homoz_ALT	homoz_ALT	homoz_ALT	homoz_ALT	homoz_ALT	homoz_ALT	TCTTGTCACTACCTCTTCGGTTCTACAATCATTGAAGTGAGCTTTATATTTAAAGCCTTTTGTTAAAGTCACATTGCTTCATTTTTTTTTTCCCTGTGTGT
scaffold_9	2153497	Thhalv10018062m.g	TTGTTG	TTGTTGTTGATGTTG	homoz_REF	homoz_REF	het	homoz_ALT	homoz_ALT	homoz_ALT	homoz_ALT	homoz_ALT	homoz_ALT	CGTGGGTTATTGTGCTCCGATCCACCTTGACCATGCCATTGTTGTTGTTGTTGTTGATTGTAATTACCAGAATACCCTCCTCCTCCTCTATTGTCACGGTG
scaffold_9	2251629	n/a	CAGT	CAGTAGT	homoz_REF	homoz_REF	homoz_REF	homoz_ALT	homoz_ALT	homoz_ALT	homoz_ALT	homoz_ALT	homoz_ALT	ATCAAAATCCCAAACATCTAATACTCACCATAATTTACAACCATTACTTACAGTTTAGCAAGTTCGCAGATTTTCATAAAGATATTTCGTATATGTAATCA
scaffold_9	2284588	Thhalv10018381m.g	Gaacaacaacaacaacaacaacaacaacaa	Gaacaacaacaacaacaacaacaa	homoz_REF	het	het	homoz_ALT	homoz_ALT	het	homoz_ALT	homoz_ALT	het	CAACTAGTGTCGGCATGCAATCTCTGTACCAAGAATCCATCTACCTCAACGaacaacaacaacaacaacaacaacaacaaGCTTCTTCTTCCTCCGCCGCA
scaffold_9	2286197	Thhalv10018381m.g	AAACAACAACA	AAACAACAACAACAACAACA	homoz_REF	homoz_REF	homoz_REF	homoz_ALT	homoz_ALT	homoz_ALT	homoz_ALT	homoz_ALT	homoz_ALT	ACGACTCAACCCAAACACGAAGACGCTTCTTCGCAGCAACAGACTCAGGGAAACAACAACATCGCATATACATCTGATGCAGAAGAAAACCTCGTCTTTGC
scaffold_9	2292992	n/a	Gtctctctctctctctctctctc	GTCtctctctctctctctctctctc	homoz_ALT	homoz_ALT	het	homoz_ALT	homoz_ALT	homoz_ALT	homoz_ALT	homoz_ALT	homoz_ALT	CACATCATCTAAAAGATAATTACAATTTTGCACCTGATGTCATCATATTCGtctctctctctctctctctctcACGATGATGGCGATTGGGAAGCTGATTT
scaffold_9	2314306	Thhalv10018837m.g	G	GAAGAAGAAAATGTCATTGTG	het	homoz_REF	het	homoz_ALT	homoz_ALT	homoz_ALT	homoz_ALT	homoz_ALT	homoz_ALT	TTTCTCATTTGGACAGCTCGATCAACAAGTATCGCCTTTGTACATAATAAGGGGGGATCAGAGTGAAGGAAGAAGCTGAGTCTCGAGATCGAAGAATGCTT
scaffold_9	2592490	Thhalv10018050m.g	CTGCGGCGGCGGAGGAAACTGTTCATCCGCTTCTTGCGGCGGCGG	CTGCGGCGGCGGAGGAAACTGTTCATCCGCTTCTTGCGGCGGCGGAGGAAACTGTTCATCCGCTTCTTGCGGCGGCGG	homoz_REF	homoz_REF	het	homoz_ALT	homoz_ALT	homoz_ALT	homoz_ALT	homoz_ALT	homoz_ALT	TCGTCTACCACGACTACATTAGGTTTCTCCGGCGGGAGATTCTGCATCTGCTGCGGCGGCGGAGGAAACTGTTCATCCGCTTCTTGCGGCGGCGGCGGTTG
scaffold_9	2676299	Thhalv10018504m.g	AC	A	homoz_REF	homoz_REF	homoz_ALT	homoz_ALT	homoz_ALT	homoz_ALT	homoz_ALT	homoz_ALT	homoz_ALT	TTAAGTGAGAAACTGGATTGTAAAGCCAAAACGCTCTTTTGACTGATTCAACTGAACAGAAACATAAATTTATGATACTGAATACTTATTAAGAGCAACAT
scaffold_9	2676332	Thhalv10018504m.g	AC	A	homoz_REF	het	homoz_ALT	homoz_ALT	homoz_ALT	homoz_ALT	homoz_ALT	homoz_ALT	homoz_ALT	CTCTTTTGACTGATTCAACTGAACAGAAACATAAATTTATGATACTGAATACTTATTAAGAGCAACATTAGTGAAGAAGATACTAAAAAAAAAACTCTCTT
scaffold_9	2686493	Thhalv10018683m.g	TAA	TAACAAGTTCGCTGATTACAA	homoz_REF	homoz_REF	homoz_REF	het	homoz_ALT	homoz_ALT	homoz_ALT	homoz_ALT	homoz_ALT	GATGTAACTCATAATGAAAGCAAATAGAAATGAACAACAACTTGGTAATGTAAACCGAACCATCCAAATTCATAAAATAACAATCTTTGCAAGAATAATCA
scaffold_9	2691829	Thhalv10019143m.g	C	CTCG	het	homoz_ALT	homoz_ALT	homoz_ALT	homoz_ALT	homoz_ALT	homoz_ALT	homoz_ALT	homoz_ALT	TTATGTTAGCCTAAAACTGATAATCACAATGGATTATTGAATGAGAGTTGCAGGTGCTGCAGTCTGTTTTTAGCTACGAGCCATACCCTGGATTCAAAGCA
scaffold_9	2725344	n/a	CAAA	CAAAA	het	homoz_ALT	homoz_ALT	homoz_ALT	homoz_ALT	homoz_ALT	homoz_ALT	homoz_ALT	homoz_ALT	AGTTTCTCTCCACTACAAGAGTCCTTCAAGTTGCTGATATGTTTCTAGGTCAAACAATGATTCGTTATTTTAGAGCTTCATGTATCTGATGTTTAGAAAAT
scaffold_9	2752585	Thhalv10018249m.g	CCTT	CCTTCTT	homoz_REF	homoz_REF	homoz_REF	homoz_ALT	homoz_ALT	homoz_ALT	homoz_ALT	homoz_ALT	homoz_ALT	TGCCACAAAATACTCCTCATCAGTTTCATCAGCTTCGCCTGCAACTTCCTCCTTTTCTTCCACATCTTCTTCATCGTCAATATTTAATCCATCCTGAAACT
scaffold_9	2806183	n/a	AC	A	homoz_REF	homoz_ALT	het	homoz_ALT	homoz_ALT	homoz_ALT	homoz_ALT	homoz_ALT	homoz_ALT	AACCGGACGATCGATATTAGAACCAGGGGAAGAGGAGGAGAGCAGCAGAGACTTCTGACGAAGGTTTTTCCTTGCTTTCCTTCTAGCAGCAGCTGTAATCA
scaffold_9	2806227	n/a	GT	G	homoz_REF	homoz_ALT	het	homoz_ALT	homoz_ALT	homoz_ALT	homoz_ALT	homoz_ALT	homoz_ALT	GCAGAGACTTCTGACGAAGGTTTTTCCTTGCTTTCCTTCTAGCAGCAGCTGTAATCAACGGAGGGGCAACCACTTCCAGATTAGCAATTCTCTTCCGGATA
scaffold_9	2807314	Thhalv10019861m.g	TC	T	het	het	homoz_REF	homoz_ALT	homoz_ALT	het	homoz_ALT	homoz_ALT	het	CTGGGGAATTCCATCTTCAGAAACAACTGGAGAGCCGACCTTAGAGAGAGTCAAAAAAGTCGATTTGAATTTGGAAGCCCAAGAAGGAAGAGAGTCCTTTG
scaffold_9	2807444	Thhalv10019861m.g	CGCCGCCGGAGCCG	CGCCG	homoz_REF	het	homoz_REF	homoz_ALT	homoz_ALT	het	homoz_ALT	homoz_ALT	het	GAGAGCCTTGGAGAAAGAGGGGCAGAGCAAGAAGGAAGAACCGACAGATCCGCCGCCGGAGCCGAAGGACGATCCAAGGGAAGGGGATCAGGGGAAAGAGG
scaffold_9	2867406	Thhalv10018882m.g	A	ATTG	het	homoz_ALT	homoz_ALT	homoz_REF	het	het	het	het	homoz_ALT	GATACAATCTCTCCAGAAATCGATAATCCACCGAATTGCGGAAATAGAGTAACTACAGATTTCAATTTCATGTCTCAATCTTCGATAATGCATCAATTCAA
scaffold_9	2908253	Thhalv10019273m.g	TAAATCC	T	homoz_REF	homoz_REF	homoz_REF	homoz_ALT	homoz_REF	homoz_ALT	homoz_REF	homoz_REF	homoz_REF	AATAGAGAGTGCAATGAGACATGAGACAGTAAAGAGCAATTTGTATATCCTAAATCCTAATGCAATCCTAATAGACAGTAGAAGAAGCAAGTTCTTTGACA
scaffold_9	3384661	Thhalv10018441m.g	ATTATCTTCTTCAGTCTTA	ATTATCTTCTTCAGTCTTATCTTCTTCAGTCTTA	homoz_REF	homoz_ALT	het	homoz_ALT	homoz_ALT	homoz_ALT	homoz_ALT	homoz_ALT	homoz_ALT	CCATATTCCATGAGAAAAAGGAATGTACTTATAATTAGCTATGCATCATCATTATCTTCTTCAGTCTTAACTTCTCCTCCCCAACCCACATTTTTTTTCTT
scaffold_9	3528932	Thhalv10018006m.g	TC	TCACTTCCCACCCC	homoz_REF	homoz_REF	het	homoz_ALT	het	het	homoz_ALT	homoz_ALT	homoz_ALT	TTGATCTCGTGAATCCATTATGGGGCATCCTTGACTGAAAATCATTTGCATCCGCCATATTGTTTCTGATATTACCATCAATTTTACCAGTCTCAAATGGC
scaffold_9	3540314	Thhalv10018945m.g	TAA	TAAA	homoz_REF	het	homoz_ALT	homoz_ALT	homoz_ALT	homoz_ALT	homoz_ALT	homoz_ALT	homoz_ALT	TTAATATTGACAAGAGTGTAAGAACAACACTTGAAAACACTCGCTACACTTAAGCAGAACAAGAACTCATGTCATTTTCACAATGTGGAACACGGAAGACT
scaffold_9	3563302	n/a	Aatcatcatcatcatcatcatcatcatcatcatcatc	AATCATCatcatcatcatcatcatcatcatcatcatcatcatc	het	homoz_ALT	homoz_ALT	homoz_ALT	homoz_ALT	homoz_ALT	homoz_ALT	homoz_ALT	homoz_ALT	CGTCCTCAATCCCACGCAGCGTCGCCTTTGCCCGATCCCCTCGAACCCAGAatcatcatcatcatcatcatcatcatcatcatcatcCTCGTTCGTGGTGG
scaffold_9	3564060	Thhalv10019855m.g	AT	ATTGAATGGT	homoz_REF	homoz_ALT	homoz_ALT	homoz_ALT	homoz_ALT	homoz_ALT	homoz_ALT	homoz_ALT	homoz_ALT	CTGCCGAGATTTCCATGGAGAAACGCGAGGGATGCGAGATTTGGGGGAAGATCTGCTCCTGTCTTCAAATTTAATCCTCTCTCACACTCATTTGGCGTTAA
scaffold_9	3648748	Thhalv10018075m.g and/or Thhalv10018793m.g	CAAAA	CAAA	homoz_REF	het	homoz_ALT	homoz_ALT	homoz_ALT	homoz_ALT	homoz_ALT	homoz_ALT	homoz_ALT	ATTTTACTCGGAGTTTTGAACATTCAAACATTTTTATGACTAGTCTTGACCAAAACAGGTAATCTACATACCCGGTTATAGACTCACTAACCTATACTGTA
scaffold_9	3667821	Thhalv10018354m.g	gaga	gAGAAaga	homoz_REF	homoz_REF	homoz_REF	homoz_ALT	het	het	het	homoz_ALT	het	GTGCCTCTTCTTGAGCCATCTCTGAGTTTTTCGAAATTCAAGAaaagagagagagagaatattggaaagtgagagaattgtgaggagagagaagagaggaa
scaffold_9	3917596	Thhalv10018428m.g and/or Thhalv10019220m.g	ATTT	ATTTT	homoz_REF	het	homoz_ALT	homoz_ALT	homoz_ALT	homoz_ALT	homoz_ALT	homoz_ALT	homoz_ALT	TTTGAGCTTAAGAGGGTTTATGTAGGGAAATGGAAATGGAGTGGTTCGCCATTTGAGGGGTCAGTGAGAAGCTTTTGGCTTTTGTTCAGGTGCTTCTGTGG
scaffold_9	3976485	Thhalv10018253m.g	TGACGACGACG	TGACGACG	homoz_REF	homoz_REF	het	homoz_ALT	homoz_ALT	homoz_ALT	homoz_REF	homoz_REF	het	GCTGTAGAAGTCGGACATGTGAAAGATCCTTCCTTTTTGGATGAAGAAGCTGACGACGACGGTGGACGAGGGATGAGATGAACAATGGATTTGCTGGAATC
scaffold_9	4120034	Thhalv10018840m.g	GAATGCAGACAATGCACACAATGCAGACAATGC	GAATGCAGACAATGCACACAATGCAGACAATGCACACAATGCAGACAATGC	homoz_REF	homoz_ALT	homoz_REF	homoz_ALT	homoz_ALT	homoz_ALT	homoz_ALT	homoz_ALT	homoz_ALT	CGCGAGATTGATATGGTTGACATATTTGGCTCGTTTACACCAGAGAACGAGAATGCAGACAATGCACACAATGCAGACAATGCGAATGCTGATGGTGGAGA
scaffold_9	4198411	Thhalv10018257m.g	GG	GGCGGTAG	homoz_REF	homoz_REF	homoz_REF	homoz_ALT	homoz_ALT	homoz_ALT	homoz_ALT	homoz_ALT	homoz_ALT	GCTTGCTGATTGTTGTTAATGTCTTTAATATTTTTACTGATGGCTTTATTGGATGTGGTAGTTGTTGAAGAAAACTCGGGATTCGGAGCGGGGTAAGACCC
scaffold_9	4248892	Thhalv10019117m.g	ATGTGTGTGTGTGTGTG	ATGTGTGTGTGTGTGTGTGTG	homoz_REF	homoz_REF	homoz_REF	homoz_ALT	homoz_ALT	homoz_ALT	homoz_ALT	het	homoz_ALT	AAGTCTCCAAAGAGATCGACGAACATCTCTTGTCCGAGGAATAGAGAAGTATGTGTGTGTGTGTGTGCGCACGCAGTATATGAATTAAAATGCAATAAAAG
scaffold_9	4358177	Thhalv10018098m.g	CAGAG	CAG	homoz_REF	het	het	homoz_ALT	homoz_ALT	homoz_ALT	homoz_ALT	homoz_ALT	het	CCCATCTCTTTGACTCAAAACTTTTGCTTTCAAAAGTTCTTTAAACTTTACAGAGTCTATTGCTAAAATAGACTAACAAACATACAGAAACACCAGTGATC
scaffold_9	4367278	Thhalv10019240m.g	AT	ATT	homoz_REF	homoz_REF	homoz_REF	homoz_ALT	homoz_ALT	homoz_ALT	homoz_ALT	homoz_ALT	homoz_ALT	GTGCTGCTTTCTCCAGAAGCCCTAGCCGCAAGGAAGAAAGGGGATCGCAGATCGGCGAAAATGACGACCAGATTCAAGAAGAACAGGAAGAAGAGAGGACA
scaffold_9	4487063	Thhalv10018978m.g	GAAA	GAA	homoz_ALT	het	homoz_ALT	homoz_ALT	homoz_ALT	homoz_ALT	homoz_ALT	homoz_ALT	homoz_ALT	TAAGGAACATGGGAAGAGAAAAACACTGAAATGAAACTTGATTTTATAAAGAAATATTGTAGTGAAATGAGGTAGAAAGATTATGTGGAAATCTCACTAGT
scaffold_9	4550243	Thhalv10018114m.g	CAGCGGA	CA	homoz_REF	homoz_REF	homoz_REF	homoz_ALT	homoz_ALT	homoz_ALT	homoz_ALT	het	het	GTTGATTGATCGTCTTGTTCCACGTTTTGAGAAAACCGCGTATTACGCTGCAGCGGATTGTTGCTTAGTGAATGCAGTGAGAGATGGTATGAACTTAGTTC
scaffold_9	4551731	Thhalv10018114m.g	TAA	TA	homoz_REF	het	homoz_REF	homoz_ALT	homoz_ALT	homoz_ALT	homoz_ALT	het	het	TCGCATTTGAAAGCATTGTTTAAAGTGGGAAGTATTGACAATAACCAAAATAACTTTAACATCACAAATGTAAAATGATAATGGTATTTATTTAGGTCGCT
scaffold_9	4690298	Thhalv10018633m.g	TC	TCACATTAC	het	het	het	het	homoz_ALT	het	homoz_ALT	homoz_ALT	homoz_ALT	TAATCTTTTCTCCTGTTCCAAGATGATCTCGGCTTTTCTCTCAGCGATCTTCTTGTAATGTGATTCGAAATAAGCCTTCTTCTGTGCTACTGATCCTGGAG
scaffold_9	4738928	n/a	ttctctctctct	tTCtctctctctct	het	homoz_ALT	het	homoz_ALT	homoz_ALT	homoz_ALT	homoz_ALT	homoz_ALT	homoz_ALT	CAAACCTAAACCCTCCAAAttttcttttcttcaccttttttattcctctcttctctctctcttactctctctccttagttctgatctgttctcGCGCTCTT
scaffold_9	4816250	n/a	TCACA	TCA	homoz_REF	homoz_REF	homoz_REF	homoz_ALT	homoz_ALT	homoz_ALT	homoz_ALT	homoz_ALT	homoz_ALT	TAAACGGCATGCTGTGTGTCTCTTGCGATAGTGGTCTTAAGTATTATAGTTCACAAGATTTGAGAGATGGTGTTGATCAAAAGGTACACGACTAGTCCTCG
scaffold_9	5025823	Thhalv10019024m.g	CT	CTGGT	homoz_REF	homoz_REF	homoz_REF	homoz_ALT	homoz_ALT	homoz_ALT	het	het	het	TGTTGTTCTACTTTGGATTTTTTGTCTTGCATGTAGTATTGTACAACATACTTTTATTTATTTATTAATCTACGAGTTCATTCTTGAAAGTTAAGAGTTTA
scaffold_9	5057788	Thhalv10018902m.g	CTCATCATCA	CTCATCATCATCA	homoz_REF	homoz_REF	het	homoz_ALT	homoz_ALT	homoz_ALT	homoz_ALT	homoz_ALT	homoz_ALT	CACGTCCCCATATCTTTCTTGTAACTATTCAAACTTAGCCTCAAGTGCTGCTCATCATCAACTCCAAAATCTCTCTTCTTTATAGGCTGTTGTTCCATGCA
scaffold_9	5139045	Thhalv10018997m.g	TCTCCTCC	TCTCC	homoz_REF	homoz_REF	homoz_REF	homoz_ALT	homoz_ALT	homoz_ALT	homoz_ALT	het	homoz_ALT	ACATAGCTTGACAATGATGGTTTAAGACCTCTTCTTGGTTAATCTGTTGATCTCCTCCGAACCAACCAGACTGGTTCATATTCATACTGTCCGAATAATCA
scaffold_9	5238717	Thhalv10019091m.g	ATCCACCGGAACCCCATCCACCGGAACCCC	ATCCACCGGAACCCCATCCACCGGAACTCCGTCCACCGGAACCCCATCCACCGGAACCCC	het	homoz_ALT	het	homoz_ALT	homoz_ALT	homoz_ALT	homoz_ALT	homoz_ALT	homoz_ALT	TTTTTTTGACTACTTTGCAGCTCTAGTGGGACCCCATCCACCGGAACCCCATCCACCGGAACCCCATCCACCGGAACCCCGAGCACCGGGACCCCAACCAC
scaffold_9	5239134	Thhalv10019091m.g	CAAA	CAAAA	homoz_REF	homoz_REF	het	homoz_ALT	homoz_ALT	homoz_ALT	homoz_ALT	homoz_ALT	homoz_ALT	TTGTTTGCAATGGATGGGCTGAGATTTTGCCAACTAGCTTATGGGTTGTGCAAATCCGATAAAGCCATATCCTTTTCTTTTTTTTGTTCTCCTTTGTCTTT
scaffold_9	5292878	Thhalv10017997m.g and/or Thhalv10019587m.g	TATTTCCATTTCCAT	TATTTCCAT	het	homoz_ALT	homoz_ALT	homoz_ALT	homoz_ALT	homoz_ALT	homoz_ALT	homoz_ALT	homoz_ALT	TACCAAAGGTGAAACAAAGGAATCGACTTCTGAGATATCACCTGTGCCTATATTTCCATTTCCATGGGTAAACGCAGATGGGTCCATAAATAAAGTCGTCT
scaffold_9	5359927	Thhalv10018302m.g	CT	CTTTAGCACAGTTT	homoz_REF	homoz_REF	homoz_REF	homoz_ALT	homoz_ALT	homoz_ALT	homoz_ALT	homoz_ALT	homoz_ALT	AGGTTCGCGTTGTATTTCAGGTGACGGTGACGAAAACCACGGAAATTTCTCTCTAGCTCGGTTGTCTTCCTCTGTTTGCGAACCAAATAAAGACGTACCAG
scaffold_9	5648671	Thhalv10019239m.g	ATT	AT	homoz_ALT	het	homoz_ALT	homoz_ALT	homoz_ALT	homoz_ALT	homoz_ALT	homoz_ALT	homoz_ALT	AAAAAAATGTATTATTGTTGAATCAATGTGTTTGGTATACATGTGGAAAAATTGTAGCTGCTCAAGTCGATACATCTGTGATATAATGAGAAGAGCTAGAA
scaffold_9	5649299	n/a	CGGAG	CGGAGGAG	homoz_REF	homoz_ALT	homoz_ALT	homoz_ALT	homoz_ALT	homoz_ALT	homoz_ALT	homoz_ALT	homoz_ALT	ggtgAGACGGGTGGAGCTGAAACGGGCGGGCTTTGTGGTGGTTGTGGAGGCGGAGTTGTGGGGCTGCTTACTGGTGCTACTTTTGGAGCCGGTGATGAAGT
scaffold_9	5776532	Thhalv10018446m.g	GA	GTA	homoz_REF	homoz_REF	homoz_REF	het	het	het	het	het	homoz_REF	CAAACTCTAAACCAAAGTCAGATCTTCAAGTATGGCTTTGGTTATGGTTTGATTTTGTGTACGGTTTAGGTTGATTTACTTCTTTGGATTCGGTTTTTTAT
scaffold_9	5797798	Thhalv10019181m.g	GT	GGTTTTTTT	homoz_REF	homoz_REF	homoz_REF	homoz_ALT	het	homoz_ALT	homoz_ALT	homoz_ALT	het	GGTTTCTGTGAAGTTTATTCAATAGAGAATATATGTGGAGTGTTTTGGTGGTCTCCTAAGCCAAGGCAGGGATGCTGCAGTTTCTACTGTCCCTGTCAAGG
scaffold_9	5848764	Thhalv10018918m.g	TAAAAAAAA	TAAAAAA,TAAAAAAA,TAAAAA	het	het	het	homoz_ALT	homoz_ALT	homoz_ALT	homoz_ALT	homoz_ALT	homoz_ALT	TCGCCGTCCTTACATTTATAGACGCAACCGTCCCAATCAACAAATCTCATTAAAAAAAATCATTTAACGCCTCTCGTCAACGAAACCGTCACCCCCGATAA
scaffold_9	5977693	n/a	TC	TCC	homoz_REF	homoz_REF	homoz_REF	homoz_ALT	homoz_ALT	homoz_ALT	homoz_ALT	homoz_ALT	homoz_ALT	ATTGAATCCAAGTGAAATATGTTTCTCCAACCAAAAGAAGAAAATAGTGATCTCATATAGTCACATACACAAAGGTCTATATAGATAGAGGAGACATTGTC
scaffold_9	5977851	Thhalv10019658m.g	G	GAGGAGCTGAAAGAAGA	homoz_REF	homoz_REF	homoz_REF	homoz_ALT	homoz_ALT	homoz_ALT	homoz_ALT	homoz_ALT	homoz_ALT	TCACAAAGCTCGTGGAGTAGGACGCAGAGGCCCCTGTGTCTTTAGTTTGAGTTTAGATGTGTCTTCGAAACTCAAGTCGGTTAGGTAGCCTGGCTTAGAGG
scaffold_9	5984426	n/a	TGTAA	T	het	homoz_ALT	homoz_ALT	homoz_ALT	homoz_ALT	homoz_ALT	homoz_ALT	homoz_ALT	homoz_ALT	TTCGTTGCCCTGATCTTCCATGCAGCGAAGATTAAGTTCAAAGCTTGCGCTGTAATCGTTTTTATCCCACAACAACTGTCAGTTTATTTATATTAATATCA
scaffold_9	6146723	Thhalv10018303m.g	TGAAGAAG	TGAAG	het	het	het	homoz_ALT	het	homoz_ALT	homoz_ALT	het	het	GAGATCACAAAGATGATCTCAAAGCCGAAAACAAAGTTGTGAATTCGGCTTGAAGAAGGAGTGAAACCCTGTTGCTTCACTGTCCTACACACAGTCCATCC
scaffold_9	6233781	Thhalv10019305m.g	TAAA	TAAAA	homoz_REF	homoz_REF	homoz_REF	homoz_ALT	homoz_ALT	homoz_ALT	homoz_ALT	homoz_ALT	homoz_ALT	GGCATGTTGGATTATTGAGACAAGCAAAACATGTTCCACGAGTGGGAACATAAAGAGAGTCTGGAAATGGATAACTATCACCATTTCATGCTGTTTGCAAG
scaffold_9	6296946	Thhalv10018890m.g	ACC	AC	homoz_REF	het	homoz_REF	homoz_ALT	homoz_ALT	homoz_ALT	homoz_ALT	homoz_ALT	homoz_ALT	AATAATAGCTTACAAGTCTTACAAAGATCAAGAACAGTAACTTTCAAGATACCAACTGCAAGAAGAAGAAAGTCTTGCAGTAACTTAAGCCCTGACAAAAA
scaffold_9	6307908	Thhalv10018191m.g	CGAAGAAGAAGAAGAAG	CGAAGAAGAAGAAG	homoz_REF	het	homoz_REF	homoz_ALT	homoz_ALT	homoz_ALT	homoz_ALT	homoz_ALT	homoz_ALT	CTATCTTTCTCTCAAAACTCAATTCGAATTTTGCTTCATCCCAGTCTCGACGAAGAAGAAGAAGAAGCAGAGCTGTAATGGCGGCCACAGCTCCAAACTCG
scaffold_9	6310612	Thhalv10018191m.g	CAAAAA	CAAAA	homoz_REF	homoz_REF	homoz_REF	homoz_ALT	homoz_ALT	homoz_ALT	homoz_ALT	homoz_ALT	homoz_ALT	ATATATACTTCTTTTGGTAAACAATCCAAAGTTAACATTGCTCACAATATCAAAAATCACTCTACATCCCCTCTGAATGATCTTAATTGATAATCACTTAT
scaffold_9	6372961	Thhalv10018246m.g	Gtgctgctgctgctgctgctg	GTGCtgctgctgctgctgctgctg	homoz_REF	homoz_REF	homoz_REF	homoz_ALT	homoz_ALT	homoz_ALT	homoz_ALT	homoz_ALT	homoz_ALT	CGTTGATGTGGATAACTTAGAGAAGACCTCTGGTGCTAAACCCATGGAAGGtgctgctgctgctgctgctgATTCATCGATGCAGGAAGATGTGAAGAACA
scaffold_9	6373312	Thhalv10018246m.g	CAAA	CAAAA	homoz_REF	homoz_REF	het	homoz_ALT	homoz_ALT	homoz_ALT	homoz_ALT	homoz_ALT	het	TCCGAAACCTTCTTCCTCTAAGGCCTCAAAAAAGAAGTCTAGGAGATGAACAAACAATCCTTAAGATTTTCTCGTCTTTCCTAAGAAAATGACTACTTAAA
scaffold_9	6447455	Thhalv10018471m.g and/or Thhalv10019389m.g	AGC	AGCGC	homoz_REF	homoz_ALT	homoz_ALT	homoz_ALT	homoz_ALT	homoz_ALT	homoz_ALT	homoz_ALT	homoz_ALT	TACTCTTGCCCGGAGACATTGTCATGACACTAGAAAGGGTGCTGCAGGCAAGCAAGTCAAGGTCCGGGTCAGTTGCAGAGAGTCAATGCTCGAGAGAGTGG
scaffold_9	6668294	Thhalv10018729m.g	AAGAAGAGA	AAGA	homoz_REF	homoz_ALT	het	homoz_ALT	homoz_ALT	homoz_ALT	homoz_ALT	homoz_ALT	homoz_ALT	TCGAAACAAAAACACTCCACTTTATTCAAAAGAATTTCAAATCAGTGTATAAGAAGAGACAATGCTCTCTTTGATTTGCAACAACAATGCTAGCACTTACA
scaffold_9	6748342	n/a	GATATAT	GATAT	homoz_REF	homoz_REF	homoz_REF	homoz_ALT	homoz_ALT	homoz_ALT	homoz_ALT	homoz_ALT	homoz_ALT	AAGCAGGGATGAAAACTTGGAGTTTCACCAACCAAATGCCATCAATGAAGGATATATGATCGAGCCAAAACACTTTTGGGTCGACCCATAAATGAAGATTC
scaffold_9	7386170	n/a	caagaagaag	caagaag	het	homoz_ALT	het	homoz_ALT	homoz_ALT	homoz_ALT	homoz_ALT	homoz_ALT	homoz_ALT	gatcttgaaaactcgagaaaaagtgaagccgagaaatgattggagaaaagcaagaagaaggacttatacaatacaagtggaagctgtcttggtagcccgaa
scaffold_9	7829500	Thhalv10019244m.g	GAAAAA	GAAAA	het	het	het	het	het	het	homoz_REF	het	het	TTGCCTCATTCAGTTTGATATGTCTCATATCTTTCATAAATCAACACAAAGAAAAACACCAACACCAACACTTTGATATTACGACATAAGCAAGTCACTAC
scaffold_9	8104453	n/a	TGG	TGGG	het	homoz_ALT	homoz_ALT	homoz_ALT	homoz_ALT	homoz_ALT	homoz_ALT	homoz_ALT	homoz_ALT	TTGGAGGAGATCATGTTGTGAAGATTTCTTAGCAGGAGAGATCAGCTTTGTGGCTTCGGAGGTTGCATCGCGTGTGGAGGGGATGGTTTTGCGGCGGATTT
scaffold_9	8104513	n/a	TGATCAG	TG	het	homoz_ALT	homoz_ALT	homoz_ALT	homoz_ALT	homoz_ALT	homoz_ALT	homoz_ALT	homoz_ALT	GGTTGCATCGCGTGTGGAGGGGATGGTTTTGCGGCGGATTTCTTGAACGGTGATCAGGCCGGCCCAAAGTGATTTGACGCCTAAAGCGTAGGATAAAAATG
scaffold_9	8488943	Thhalv10018186m.g	CAGAAGAAGA	CAGAAGAAGAAGA	het	het	homoz_ALT	homoz_ALT	homoz_ALT	homoz_ALT	homoz_ALT	homoz_ALT	homoz_ALT	ACAAAACAGAAACTGTCGACCGGTCTTTGTGGCGATTTGGATTCCGGTTACAGAAGAAGATGTTAAAACGGTAAAATAGTTTCATGTTACATGTCTGACCT
scaffold_9	9194898	Thhalv10019161m.g	CTG	CTGGTG	homoz_REF	homoz_REF	homoz_ALT	homoz_ALT	homoz_ALT	homoz_ALT	homoz_ALT	homoz_ALT	homoz_ALT	ACCTAGAGTTACTAAATTTCCTATAAATTTTCATCCAGAAGACGAGCAGGCTGCTACCACTGCTGCTGATCCTCCTCCTGAACCAACTGATGAACAAGCTG
scaffold_9	10214455	Thhalv10019192m.g	T	TTTA	homoz_REF	homoz_REF	homoz_REF	homoz_ALT	het	homoz_ALT	homoz_ALT	homoz_ALT	homoz_ALT	ACTGAAGCAAGTCGCTGAGGAGTATCCTTACAAGGATGATGAATAGAATGTCTCTCTCTTATCTTCGCTCTTACACAAAGAGAAACTATTTACTATTCGTA
scaffold_9	10587248	Thhalv10018971m.g	C	CGTATTT	homoz_ALT	homoz_ALT	homoz_ALT	het	homoz_ALT	homoz_ALT	homoz_ALT	homoz_ALT	homoz_ALT	TTCAGAAACATCATCGAGGAAGAGTTAAAGGACTATCTTCTCATGGGAATCATTTTGGCAGATATGCTCTTCAAACACTTGAACCCGCTTGGATCACATCT
