# Supplementary material for: RNA-Seq effectively monitors gene expression in Eutrema salsugineum plants growing in an extreme natural habitat and in controlled growth cabinet conditions
Source: BMC Genomics. 2013 Aug 28;14:578. doi: 10.1186/1471-2164-14-578 (PMC3846481; doi:10.1186/1471-2164-14-578)
Supplement: Additional file 5 — Eutrema genes with the highest density of SNPs. Each row provides summary statistics for an individual Eutrema locus. SNP density was calculated as the number of SNPs present per unit 1 kb of sequence determined by median mRNA length. 40 of these genes were differentially regulated in our study and their expression patterns are also indicated according to the classification system presented in Table 5. n/a denotes those genes that were not differentially expressed. [file 1471-2164-14-578-S5.xlsx]

## Sheet: Sheet1
Additonal file 5. Eutrema genes with the highest density of SNPs
Eutrema	Density	SNPs	Median gene Length	Category	Determinants	A. thaliana	A. thaliana	GO slims
Gene locus	(# per kb)	( # per gene)	(bpairs)	(see Table 4)		gene locus	gene description
Thhalv10017574m.g	95.9596	19	198	n/a	n/a
Thhalv10002989m.g	95.2381	16	168	n/a	n/a	At2g38440	SCAR homolog 2	cell organization and biogenesis,developmental processes,other cellular processes,other cytoplasmic components,other intracellular components,plasma membrane,protein binding
Thhalv10021382m.g	92.5714	81	875	10	YC > SC, YF > SC	At1g76810	eukaryotic translation initiation factor 2 (eIF-2) family protein	DNA or RNA binding,hydrolase activity,nucleotide binding,other cellular processes,other metabolic processes,plasma membrane
Thhalv10012578m.g	75.3338	237	3146	n/a	n/a	At5g53010	calcium-transporting ATPase, putative	hydrolase activity,nucleotide binding,other binding,other cellular processes,other enzyme activity,other membranes,other metabolic processes,protein binding,transport,transporter activity
Thhalv10029246m.g	67.9012	33	486	10	YC > SC, YF > SC	At4g11000	Ankyrin repeat family protein	protein binding,unknown biological processes,unknown cellular components
Thhalv10029390m.g	64.7482	27	417	n/a	n/a	At4g11000	Ankyrin repeat family protein	protein binding,unknown biological processes,unknown cellular components
Thhalv10022147m.g	64.1026	45	702	10	YC > SC, YF > SC	At1g76810	eukaryotic translation initiation factor 2 (eIF-2) family protein	DNA or RNA binding,hydrolase activity,nucleotide binding,other cellular processes,other metabolic processes,plasma membrane
Thhalv10024923m.g	63.1808	116	1836	8	SC > YF, YC > YF	At4g39980	3-deoxy-D-arabino-heptulosonate 7-phosphate synthase 1	chloroplast,other cellular processes,other metabolic processes,protein binding,response to abiotic or biotic stimulus,response to stress,transferase activity
Thhalv10025198m.g	61.1205	108	1767	2	YF > SC	At4g39960	Molecular chaperone Hsp40/DnaJ family protein	chloroplast,nucleotide binding,other cellular processes,other cytoplasmic components,other intracellular components,other membranes,other metabolic processes,plastid,protein binding,protein metabolism,response to abiotic or biotic stimulus,response to stress
Thhalv10004598m.g	60.7176	66	1087	7	YF > SC, YF > YC	At5g28030	L-cysteine desulfhydrase 1	other binding,other cellular processes,other enzyme activity,other metabolic processes
Thhalv10026441m.g	58.9147	38	645	n/a	n/a	At4g36410	ubiquitin-conjugating enzyme 17	other biological processes,other cellular processes,other enzyme activity,other metabolic processes,protein metabolism,unknown cellular components
Thhalv10025764m.g	56.5693	124	2192	7	YF > SC, YF > YC	At4g39970	Haloacid dehalogenase-like hydrolase (HAD) superfamily protein	chloroplast,hydrolase activity,other cytoplasmic components,other enzyme activity,other intracellular components,other metabolic processes,plastid
Thhalv10026571m.g	55.7377	34	610	n/a	n/a	At4g21105	cytochrome-c oxidases;electron carriers	mitochondria,other cellular processes,other cytoplasmic components,other enzyme activity,other intracellular components,other membranes,other metabolic processes,other molecular functions,transport,transporter activity
Thhalv10004731m.g	52.7704	60	1137	n/a	n/a	At5g28030	L-cysteine desulfhydrase 1	other binding,other cellular processes,other enzyme activity,other metabolic processes
Thhalv10012663m.g	51.2456	144	2810	9	SC > YC, SC > YF	At5g59680	Leucine-rich repeat protein kinase family protein	kinase activity,nucleotide binding,other cellular components,other cellular processes,other metabolic processes,protein binding,protein metabolism,transferase activity
Thhalv10021924m.g	51.0204	15	294	n/a	n/a	At3g23100	homolog of human DNA ligase iv-binding protein XRCC4	DNA or RNA binding,DNA or RNA metabolism,nucleotide binding,nucleus,other cellular processes,other enzyme activity,other metabolic processes,protein binding,response to stress
Thhalv10011248m.g	47.9798	133	2772	1	SC > YF	At1g51805	Leucine-rich repeat protein kinase family protein	kinase activity,nucleotide binding,other cellular components,other cellular processes,other metabolic processes,protein binding,protein metabolism,transferase activity
Thhalv10017742m.g	47.3588	26	549	n/a	n/a	AtCg01050	NADH-Ubiquinone/plastoquinone (complex I) protein	chloroplast,electron transport or energy pathways,other cellular processes,other enzyme activity,other metabolic processes
Thhalv10011230m.g	46.3878	122	2630	8	SC > YF, YC > YF	At1g51820	Leucine-rich repeat protein kinase family protein	kinase activity,nucleotide binding,other cellular components,other cellular processes,other metabolic processes,protein binding,protein metabolism,transferase activity
Thhalv10001231m.g	46.1216	22	477	1	SC > YF	At2g01400		unknown biological processes,unknown molecular functions
Thhalv10004961m.g	45.9318	35	762	n/a	n/a	At3g27520		unknown biological processes,unknown cellular components,unknown molecular functions
Thhalv10005991m.g	45.4196	59	1299	2	YF > SC	At3g57120	Protein kinase superfamily protein	kinase activity,nucleotide binding,other cellular processes,other metabolic processes,protein metabolism,transferase activity,unknown cellular components
Thhalv10021909m.g	44.4444	6	135	n/a	n/a
Thhalv10025595m.g	43.8144	51	1164	n/a	n/a	At4g39920	C-CAP/cofactor C-like domain-containing protein	cell organization and biogenesis,other binding,other cellular processes,other cytoplasmic components
Thhalv10005938m.g	43.7033	76	1739	2	YF > SC	At3g56930	DHHC-type zinc finger family protein	other binding,plasma membrane,unknown biological processes
Thhalv10027711m.g	43.1914	72	1667	13	SC > YC > YF	At4g04220	receptor like protein 46	kinase activity,other cellular components,protein binding,response to stress,signal transduction
Thhalv10000033m.g	43.1409	139	3222	5	YC > SC	At2g15080	receptor like protein 19	kinase activity,other cellular components,protein binding,response to stress,signal transduction
Thhalv10011746m.g	42.6587	43	1008	n/a	n/a	At1g49510	embryo defective 1273	developmental processes,unknown molecular functions
Thhalv10024295m.g	42.5798	136	3194	9	SC > YC, SC > YF	At3g44480	Disease resistance protein (TIR-NBS-LRR class) family	ER,Golgi apparatus,nucleotide binding,other cellular processes,other cytoplasmic components,other intracellular components,other membranes,other metabolic processes,plasma membrane,protein binding,protein metabolism,response to abiotic or biotic stimulus,response to stress,signal transduction
Thhalv10021471m.g	42.4528	36	848	n/a	n/a	At3g16700	Fumarylacetoacetate (FAA) hydrolase family	other binding,other enzyme activity,other metabolic processes,unknown cellular components
Thhalv10020778m.g	41.7808	61	1460	2	YF > SC	At3g06660	PAPA-1-like family protein / zinc finger (HIT type) family protein	chloroplast
Thhalv10000035m.g	41.7116	116	2781	n/a	n/a	At3g11080	receptor like protein 35	kinase activity,other cellular components,protein binding,response to stress,signal transduction
Thhalv10028496m.g	41.6667	90	2160	2	YF > SC	At4g23190	cysteine-rich RLK (RECEPTOR-like protein kinase) 11	kinase activity,nucleotide binding,other cellular processes,other membranes,other metabolic processes,protein metabolism,response to abiotic or biotic stimulus,response to stress,transferase activity
Thhalv10014864m.g	41.5704	36	866	n/a	n/a	At5g56260	Ribonuclease E inhibitor RraA/Dimethylmenaquinone methyltransferase	other cellular processes,other metabolic processes,other molecular functions,unknown cellular components
Thhalv10011661m.g	40.8484	52	1273	n/a	n/a	At2g15430	DNA-directed RNA polymerase family protein	DNA or RNA binding,nucleus,other cytoplasmic components,other intracellular components,protein binding,transcription,DNA-dependent,transferase activity
Thhalv10023053m.g	39.604	12	303	n/a	n/a	AtMg00650	NADH dehydrogenase subunit 4L	electron transport or energy pathways,mitochondria,other cellular processes,other enzyme activity,other membranes,other metabolic processes
Thhalv10000034m.g	39.2157	112	2856	n/a	n/a	At3g11080	receptor like protein 35	kinase activity,other cellular components,protein binding,response to stress,signal transduction
Thhalv10023248m.g	38.7762	109	2811	10	YC > SC, YF > SC	At1g61180	LRR and NB-ARC domains-containing disease resistance protein	nucleotide binding,other cellular processes,other metabolic processes,plasma membrane,protein binding,protein metabolism,response to stress
Thhalv10024171m.g	38.6029	21	544	n/a	n/a	At1g58807	Disease resistance protein (CC-NBS-LRR class) family	nucleotide binding,response to stress,unknown cellular components
Thhalv10023666m.g	38.2979	27	705	n/a	n/a	At1g59700	glutathione S-transferase TAU 16	other cellular processes,other cytoplasmic components,other metabolic processes,protein binding,transferase activity
Thhalv10014255m.g	37.225	44	1182	n/a	n/a	At5g54540	Uncharacterised conserved protein (UCP012943)	unknown biological processes,unknown molecular functions
Thhalv10014888m.g	37.037	18	486	n/a	n/a	At1g73630	EF hand calcium-binding protein family	other binding,other cytoplasmic components,unknown biological processes
Thhalv10026418m.g	36.5344	35	958	n/a	n/a	At4g22220	SufE/NifU family protein	mitochondria,other binding,other cellular processes,other metabolic processes,structural molecule activity
Thhalv10005413m.g	35.9195	25	696	n/a	n/a	At5g65060	K-box region and MADS-box transcription factor family protein	DNA or RNA binding,developmental processes,nucleus,other cellular processes,other metabolic processes,protein binding,response to abiotic or biotic stimulus,response to stress,transcription factor activity,transcription,DNA-dependent
Thhalv10020296m.g	35.8951	78	2173	n/a	n/a	At3g22310	putative mitochondrial RNA helicase 1	DNA or RNA binding,hydrolase activity,nucleic acid binding,nucleotide binding,other cellular components,other cellular processes,other metabolic processes,response to abiotic or biotic stimulus,response to stress
Thhalv10018971m.g	35.0877	30	855	7	YF > SC, YF > YC	At2g28830	PLANT U-BOX 12	DNA or RNA binding,other binding,other biological processes,other cellular processes,other enzyme activity,other intracellular components,other metabolic processes,protein binding,protein metabolism,response to abiotic or biotic stimulus,response to stress,ribosome,structural molecule activity
Thhalv10015945m.g	34.9462	26	744	1	SC > YF	At5g48380	BAK1-interacting receptor-like kinase 1	kinase activity,nucleotide binding,other cellular components,other cellular processes,other metabolic processes,plasma membrane,protein binding,protein metabolism,receptor binding or activity,response to stress,transferase activity
Thhalv10009123m.g	34.8624	19	545	n/a	n/a	At1g77350		other cellular components,unknown biological processes,unknown molecular functions
Thhalv10000552m.g	34.5081	47	1362	n/a	n/a	At3g28890	receptor like protein 43	kinase activity,other cellular components,protein binding,signal transduction
Thhalv10028891m.g	34.4828	27	783	n/a	n/a	AtMg00510	NADH dehydrogenase subunit 7	electron transport or energy pathways,mitochondria,nucleotide binding,other binding,other cytoplasmic components,other enzyme activity,other intracellular components,other membranes,other metabolic processes
Thhalv10028114m.g	34.4009	87	2529	15	YF > YC > SC	At1g15890	Disease resistance protein (CC-NBS-LRR class) family	nucleotide binding,other cellular processes,other metabolic processes,protein binding,protein metabolism,response to stress,unknown cellular components
Thhalv10024211m.g	34.3664	163	4743	9	SC > YC, SC > YF	At1g69550	disease resistance protein (TIR-NBS-LRR class)	hydrolase activity,nucleotide binding,other cellular components,other intracellular components,other metabolic processes,protein binding,response to stress,signal transduction
Thhalv10010385m.g	34.2231	50	1461	n/a	n/a	At1g35620	PDI-like 5-2	ER,cell wall,other cellular components,other cellular processes,other cytoplasmic components,other enzyme activity,other intracellular components,other membranes,other metabolic processes,other molecular functions
Thhalv10027631m.g	33.9977	116	3412	n/a	n/a	At5g41550	Disease resistance protein (TIR-NBS-LRR class) family	hydrolase activity,nucleotide binding,other intracellular components,other metabolic processes,protein binding,response to stress,signal transduction
Thhalv10012489m.g	33.9973	128	3765	1	SC > YF	At5g11250	Disease resistance protein (TIR-NBS-LRR class)	chloroplast,nucleotide binding,other intracellular components,protein binding,response to stress,signal transduction
Thhalv10027879m.g	33.2829	44	1322	n/a	n/a	At5g40650	succinate dehydrogenase 2-2	electron transport or energy pathways,mitochondria,other binding,other cellular processes,other cytoplasmic components,other enzyme activity,other intracellular components,other membranes,other metabolic processes,other molecular functions
Thhalv10023235m.g	33.2661	99	2976	10	YC > SC, YF > SC	At1g58807	Disease resistance protein (CC-NBS-LRR class) family	nucleotide binding,response to stress,unknown cellular components
Thhalv10018814m.g	32.9392	39	1184	n/a	n/a	At1g74320	Protein kinase superfamily protein	kinase activity,other metabolic processes,transferase activity
Thhalv10013838m.g	32.6279	37	1134	n/a	n/a	At5g08270		unknown biological processes,unknown cellular components,unknown molecular functions
Thhalv10012062m.g	32.5926	22	675	n/a	n/a	At1g49480	related to vernalization1 1	DNA or RNA binding,other cellular processes,other metabolic processes,transcription factor activity,transcription,DNA-dependent,unknown cellular components
Thhalv10021715m.g	32.413	27	833	n/a	n/a	At3g16140	photosystem I subunit H-1	chloroplast,other cellular processes,other cytoplasmic components,other intracellular components,other membranes,other metabolic processes,plastid,unknown molecular functions
Thhalv10002367m.g	32.1328	91	2832	5	YC > SC	At3g11080	receptor like protein 35	kinase activity,other cellular components,protein binding,response to stress,signal transduction
Thhalv10012808m.g	32.1252	78	2428	3	YC > YF	At5g59540	2-oxoglutarate (2OG) and Fe(II)-dependent oxygenase superfamily protein	other enzyme activity,other metabolic processes,unknown biological processes,unknown cellular components
Thhalv10024677m.g	31.8471	60	1884	10	YC > SC, YF > SC	At4g18250	receptor serine/threonine kinase, putative	kinase activity,nucleotide binding,other cellular processes,other metabolic processes,protein metabolism,receptor binding or activity,transferase activity
Thhalv10024615m.g	31.8004	65	2044	8	SC > YF, YC > YF	At4g23190	cysteine-rich RLK (RECEPTOR-like protein kinase) 11	kinase activity,nucleotide binding,other cellular processes,other membranes,other metabolic processes,protein metabolism,response to abiotic or biotic stimulus,response to stress,transferase activity
Thhalv10012301m.g	31.6804	23	726	n/a	n/a
Thhalv10023301m.g	31.5709	83	2629	10	YC > SC, YF > SC	At1g61180	LRR and NB-ARC domains-containing disease resistance protein	nucleotide binding,other cellular processes,other metabolic processes,plasma membrane,protein binding,protein metabolism,response to stress
Thhalv10028542m.g	31.5236	54	1713	n/a	n/a	At4g12400	stress-inducible protein, putative	other binding,protein binding,response to abiotic or biotic stimulus,response to stress
Thhalv10005202m.g	31.2012	20	641	n/a	n/a	At5g48870	Small nuclear ribonucleoprotein family protein	DNA or RNA binding,nucleus,other biological processes,other intracellular components,response to abiotic or biotic stimulus,response to stress
Thhalv10023776m.g	31.1203	15	482	n/a	n/a	At5g63135		unknown biological processes,unknown cellular components,unknown molecular functions
Thhalv10020584m.g	30.9215	50	1617	n/a	n/a	At3g16110	PDI-like 1-6	ER,other cellular processes,other enzyme activity
Thhalv10028060m.g	30.6285	77	2514	10	YC > SC, YF > SC	At1g15890	Disease resistance protein (CC-NBS-LRR class) family	nucleotide binding,other cellular processes,other metabolic processes,protein binding,protein metabolism,response to stress,unknown cellular components
Thhalv10015718m.g	30.303	28	924	10	YC > SC, YF > SC	At5g56920	Cystatin/monellin superfamily protein	unknown biological processes,unknown cellular components,unknown molecular functions
Thhalv10002884m.g	30.303	7	231	n/a	n/a	At2g04410	RPM1-interacting protein 4 (RIN4) family protein	other cellular components,plasma membrane,unknown biological processes,unknown molecular functions
Thhalv10002146m.g	29.7398	16	538	n/a	n/a	At2g20490	nucleolar RNA-binding Nop10p family protein,nucleolar RNA-binding Nop10p family protein	DNA or RNA binding,cell organization and biogenesis,developmental processes,nucleus,other cellular processes,other intracellular components
Thhalv10002142m.g	29.6296	16	540	n/a	n/a	At2g20480		unknown biological processes,unknown cellular components,unknown molecular functions
Thhalv10017640m.g	29.1005	33	1134	n/a	n/a	At2g36650		unknown biological processes,unknown molecular functions
Thhalv10011262m.g	29.0249	64	2205	n/a	n/a	At1g55850	cellulose synthase like E1	ER,other cellular processes,other membranes,other metabolic processes,plasma membrane,transferase activity
Thhalv10027813m.g	28.6506	31	1082	n/a	n/a	At5g40230	nodulin MtN21 /EamA-like transporter family protein	other membranes,unknown molecular functions
Thhalv10018476m.g	28.6344	52	1816	n/a	n/a	At1g77270		unknown biological processes,unknown cellular components,unknown molecular functions
Thhalv10019894m.g	28.5083	129	4525	n/a	n/a	At3g13100	multidrug resistance-associated protein 7	hydrolase activity,nucleotide binding,other cellular processes,other cytoplasmic components,other intracellular components,other membranes,other metabolic processes,response to abiotic or biotic stimulus,transport,transporter activity
Thhalv10018520m.g	27.9584	43	1538	n/a	n/a	At1g73750	Uncharacterised conserved protein UCP031088, alpha/beta hydrolase
Thhalv10011227m.g	27.7492	81	2919	9	SC > YC, SC > YF	At1g51820	Leucine-rich repeat protein kinase family protein	kinase activity,nucleotide binding,other cellular components,other cellular processes,other metabolic processes,protein binding,protein metabolism,transferase activity
Thhalv10013902m.g	27.4859	34	1237	10	YC > SC, YF > SC	At5g55630	Outward rectifying potassium channel protein	cell organization and biogenesis,developmental processes,other cellular processes,other cytoplasmic components,other intracellular components,other membranes,transport,transporter activity
Thhalv10002442m.g	27.0701	51	1884	7	YF > SC, YF > YC	At1g53350	Disease resistance protein (CC-NBS-LRR class) family	nucleotide binding,response to stress
Thhalv10021272m.g	27.027	35	1295	n/a	n/a	At3g20970	NFU domain protein 4	mitochondria,other binding,other cellular processes,other metabolic processes,structural molecule activity
Thhalv10027862m.g	26.9724	40	1483	1	SC > YF	At5g41540	Disease resistance protein (TIR-NBS-LRR class) family	hydrolase activity,nucleotide binding,other intracellular components,other metabolic processes,protein binding,response to stress,signal transduction
Thhalv10010172m.g	26.9339	86	3193	n/a	n/a	At3g47110	Leucine-rich repeat protein kinase family protein	kinase activity,nucleotide binding,other cellular components,other cellular processes,other metabolic processes,protein binding,protein metabolism,signal transduction,transferase activity
Thhalv10028863m.g	26.3902	28	1061	2	YF > SC	At4g11010	nucleoside diphosphate kinase 3	kinase activity,mitochondria,nucleotide binding,other binding,other cellular processes,other cytoplasmic components,other intracellular components,other membranes,other metabolic processes,plastid,response to stress,transferase activity
Thhalv10023863m.g	26.2172	7	267	n/a	n/a	At1g60983	SCR-like 8	other cellular components,signal transduction
Thhalv10024606m.g	26.1851	58	2215	1	SC > YF	At4g23190	cysteine-rich RLK (RECEPTOR-like protein kinase) 11	kinase activity,nucleotide binding,other cellular processes,other membranes,other metabolic processes,protein metabolism,response to abiotic or biotic stimulus,response to stress,transferase activity
Thhalv10021339m.g	25.974	22	847	n/a	n/a	At3g16220	Predicted eukaryotic LigT	other cellular processes,other cytoplasmic components,other metabolic processes,transcription,DNA-dependent,unknown molecular functions
Thhalv10027752m.g	25.9179	48	1852	13	SC > YC > YF	At5g41550	Disease resistance protein (TIR-NBS-LRR class) family	hydrolase activity,nucleotide binding,other intracellular components,other metabolic processes,protein binding,response to stress,signal transduction
Thhalv10016840m.g	25.8186	41	1588	n/a	n/a	At2g30740	Protein kinase superfamily protein	kinase activity,nucleotide binding,other cellular components,other cellular processes,other metabolic processes,plasma membrane,protein binding,protein metabolism,transferase activity
Thhalv10010027m.g	25.7353	21	816	n/a	n/a	At1g11270	F-box and associated interaction domains-containing protein	protein binding,response to abiotic or biotic stimulus,response to stress,unknown molecular functions
Thhalv10019273m.g	25.6959	24	934	n/a	n/a	At5g08180	Ribosomal protein L7Ae/L30e/S12e/Gadd45 family protein	DNA or RNA binding,nucleus,other intracellular components
Thhalv10028225m.g	25.6881	42	1635	n/a	n/a	At5g38280	PR5-like receptor kinase	kinase activity,nucleotide binding,other cellular components,other cellular processes,other metabolic processes,protein metabolism,receptor binding or activity,response to abiotic or biotic stimulus,transferase activity
Thhalv10000673m.g	25.641	9	351	2	YF > SC	At5g27820	Ribosomal L18p/L5e family protein	other cellular processes,other intracellular components,other metabolic processes,protein metabolism,ribosome,structural molecule activity
Thhalv10003307m.g	25.641	16	624	n/a	n/a	At4g26080	Protein phosphatase 2C family protein	hydrolase activity,nucleus,other binding,other biological processes,other cellular components,other cellular processes,other enzyme activity,other metabolic processes,protein binding,protein metabolism,response to abiotic or biotic stimulus,response to stress,signal transduction
Thhalv10006433m.g	25.641	32	1248	n/a	n/a	At3g61700	Plant protein 1589 of unknown function	unknown biological processes,unknown cellular components,unknown molecular functions
