# Supplementary material for: RNA-Seq effectively monitors gene expression in Eutrema salsugineum plants growing in an extreme natural habitat and in controlled growth cabinet conditions
Source: BMC Genomics. 2013 Aug 28;14:578. doi: 10.1186/1471-2164-14-578 (PMC3846481; doi:10.1186/1471-2164-14-578)
Supplement: Additional file 6 — Expression levels of 27,016 genes in nine Eutrema plants. Gene expression was calculated from the number of uniquely aligned reads at each locus. Values represent raw reads without normalization according to library size or gene length. [file 1471-2164-14-578-S6.xls]

## Sheet: Sheet1
Additonal file 6. Expression levels of 27,016 genes in nine Eutrema plants. Gene expression was calculated from the number of uniquely aligned reads at each locus.
Eutrema	Scaffold			Median RNA		Raw gene expression (reads). See Table 1 for library size.									Arabipdopsis thaliana
Gene locus	JGI	start	end	length	strand	SC1	SC2	SC3	YC1	YC2	YC3	YF1	YF2	YF3	gene locus	gene description	A. lyrata IDs	E. parvulum IDs	RefSeq Plants IDs
Thhalv10000001m.g	scaffold_705	2135	3271	831	-	0	0	0	0	0	0	0	0	0	At1g52950.1	Nucleic acid-binding, OB-fold-like protein	894112		XP_002894139.1
Thhalv10000002m.g	scaffold_779	2162	3261	588	-	0	0	0	0	0	0	0	0	0	At4g15053.1	Protein of Unknown Function (DUF239)	859292	Tp7g13240	XP_002868235.1
Thhalv10000003m.g	scaffold_61	13554	14588	1035	+	28	14	8	11	10	14	6	10	14	At4g22980.1		492568	Tp7g21070	XP_002867739.1
Thhalv10000004m.g	scaffold_15	1071859	1082337	7653	-	30	6	14	3	1	5	2	9	0	At5g49680.2	Golgi-body localisation protein domain ;RNA pol II promoter Fmp27 protein domain	885040	Tp4g01560	XP_002864008.1
Thhalv10000005m.g	scaffold_15	7632548	7650734	7471.5	-	249	65	75	219	93	149	179	178	80	At2g25730.2		901228	Tp4g05330	NP_001189602.1
Thhalv10000007m.g	scaffold_15	608287	616851	6889	+	293	185	193	250	144	243	118	221	98	At2g22125.1	binding	900642	Tp4g01210	XP_002878591.1
Thhalv10000008m.g	scaffold_15	7423696	7435301	6684	-	216	44	44	135	70	79	180	184	114	At2g25660.1	embryo defective 2410	901219	Tp4g05280	NP_180137.3
Thhalv10000009m.g	scaffold_15	7098398	7104850	5333	+	130	35	20	78	62	59	86	76	62	At2g25320.1	TRAF-like family protein	481390	Tp4g04460	NP_180104.3
Thhalv10000010m.g	scaffold_15	3644629	3653143	4547	-	27	13	8	25	12	23	26	29	20	At2g24690.1	Transcriptional factor B3 family protein	320274	Tp4g03640	NP_180045.5
Thhalv10000011m.g	scaffold_15	1488837	1494338	4437	-	1	0	1	0	0	0	0	1	0	At5g49160.1	methyltransferase 1	331330	Tp4g01970	XP_002863965.1
Thhalv10000012m.g	scaffold_15	2192970	2198202	4395	+	116	24	52	61	50	47	80	83	52	At2g23740.2	nucleic acid binding;sequence-specific DNA binding transcription factors;zinc ion binding	481235	Tp4g02670	NP_001189585.1
Thhalv10000014m.g	scaffold_15	5185917	5196310	4393.5	+	162	59	76	133	86	116	110	130	79	At2g25170.1	chromatin remodeling factor CHD3 (PICKLE)	344116	Tp4g04150	NP_565587.1
Thhalv10000015m.g	scaffold_15	543905	549156	4096	-	206	64	66	130	89	120	70	63	53	At2g22010.1	related to KPC1	481065	Tp4g01070	NP_850020.1
Thhalv10000016m.g	scaffold_15	170590	175769	4230.5	+	339	113	147	387	163	289	157	238	155	At1g62020.1	Coatomer, alpha subunit	475134	Tp7g36760	XP_002888041.1
Thhalv10000018m.g	scaffold_15	2688348	2692855	3938	-	30	15	8	8	8	14	13	16	6	At1g64960.1	ARM repeat superfamily protein	475499	Tp5g19220	XP_002886783.1
Thhalv10000019m.g	scaffold_15	3147869	3152112	3676	-	44	15	22	40	11	43	13	23	10	At4g36150.1	Disease resistance protein (TIR-NBS-LRR class) family	900967	Tp2g10070	XP_002880579.1
Thhalv10000020m.g	scaffold_15	4766108	4772263	3533	-	16	9	3	20	10	14	11	13	5	At2g25050.1	Actin-binding FH2 (Formin Homology) protein	320306	Tp5g28550	XP_002880647.1
Thhalv10000021m.g	scaffold_15	3164167	3168190	3405	-	49	15	13	37	19	37	18	22	22	At4g36150.1	Disease resistance protein (TIR-NBS-LRR class) family	320248	Tp2g10160	XP_002880580.1
Thhalv10000022m.g	scaffold_15	6292680	6298973	4474	+	18	7	6	23	14	22	9	12	9	At2g25540.1	cellulose synthase 10	491486	Tp4g04890	NP_194967.1
Thhalv10000023m.g	scaffold_15	1938081	1941639	3237	+	92	9	21	13	20	38	20	24	18	At1g56540.1	Disease resistance protein (TIR-NBS-LRR class) family	883434	Tp2g00810	NP_176047.1
Thhalv10000024m.g	scaffold_15	158333	166031	3341	+	122	46	38	116	101	56	96	105	70	At2g21380.1	Kinesin motor family protein	481003	Tp4g00550	XP_002878547.1
Thhalv10000025m.g	scaffold_15	1119998	1125199	3345	+	1	0	0	0	1	4	5	2	1	At2g22610.2	Di-glucose binding protein with Kinesin motor domain	316194	Tp4g01650	NP_001189577.1
Thhalv10000026m.g	scaffold_15	786488	792412	3952.5	+	258	66	114	105	65	244	58	102	56	At2g22300.1	signal responsive 1	481093	Tp4g01350	XP_002878608.1
Thhalv10000028m.g	scaffold_15	3639635	3643724	3133	-	18	5	4	4	7	10	19	12	14	At2g24650.1	DNA binding;DNA binding;sequence-specific DNA binding transcription factors	481325	Tp4g03640	NP_180041.5
Thhalv10000029m.g	scaffold_15	1495256	1498872	3045	+	0	1	0	0	0	0	0	0	0	At2g22950.1	Cation transporter/ E1-E2 ATPase family protein	868082	Tp4g01980	XP_002878646.1
Thhalv10000030m.g	scaffold_15	2631101	2636099	3042	-	99	36	36	53	30	60	17	65	17	At2g24120.1	DNA/RNA polymerases superfamily protein	481268	Tp4g03070	XP_002880548.1
Thhalv10000031m.g	scaffold_15	5012922	5017544	2922	-	35	10	18	35	33	34	43	25	23	At2g25140.1	casein lytic proteinase B4	868418	Tp4g04130	XP_002880654.1
Thhalv10000032m.g	scaffold_15	1087779	1092258	2972	-	13	3	7	14	1	11	4	12	9	At2g22530.1	Alkaline-phosphatase-like family protein	481113	Tp4g01570	NP_179839.5
Thhalv10000033m.g	scaffold_15	1665138	1668540	3222	+	10	3	4	38	12	45	17	7	19	At2g15080.1	receptor like protein 19	477857	Tp7g03130	NP_187712.2
Thhalv10000034m.g	scaffold_15	1714805	1717963	2856	+	28	5	12	61	30	128	25	47	53	At3g11080.1	receptor like protein 35	477857	Tp7g03130	NP_187719.1
Thhalv10000035m.g	scaffold_15	1685428	1688208	2781	+	19	9	5	14	11	35	14	17	17	At3g11080.1	receptor like protein 35	477857	Tp7g03130	NP_187719.1
Thhalv10000036m.g	scaffold_15	1102122	1105132	2781	+	0	0	0	2	1	4	7	0	6	At2g22560.1	Kinase interacting (KIP1-like) family protein	481115	Tp4g01600	NP_179842.2
Thhalv10000037m.g	scaffold_15	1876852	1881764	2861	+	6	0	3	6	2	0	3	4	2	At2g23380.1	SET domain-containing protein	481208	Tp4g02390	XP_002878682.1
Thhalv10000039m.g	scaffold_15	1978149	1981842	3003	+	136	58	74	145	105	145	82	130	91	At2g23460.1	extra-large G-protein 1	868152	Tp4g02460	XP_002878687.1
Thhalv10000040m.g	scaffold_15	1869290	1872783	3017	+	5	0	3	0	1	1	2	4	2	At2g23360.1	Plant protein of unknown function (DUF869)	900817	Tp4g02370	NP_179917.2
Thhalv10000041m.g	scaffold_15	1987899	1990592	2694	-	24	8	4	22	12	27	24	21	23	At2g23520.1	Pyridoxal phosphate (PLP)-dependent transferases superfamily protein	481220	Tp4g02490	NP_179933.2
Thhalv10000042m.g	scaffold_15	239157	241793	2637	-	10	2	2	3	2	4	11	11	8	At2g21480.1	Malectin/receptor-like protein kinase family protein	912368	Tp4g00640	NP_179743.1
Thhalv10000043m.g	scaffold_15	134925	140861	3170	-	85	25	29	110	74	91	132	63	58	At2g21300.1	ATP binding microtubule motor family protein	480993	Tp4g00490	XP_002880373.1
Thhalv10000044m.g	scaffold_15	2013584	2016172	2589	-	13	2	9	36	20	62	18	8	7	At3g05650.1	receptor like protein 32	477857	Tp7g03130	NP_187719.1
Thhalv10000045m.g	scaffold_15	2745930	2748751	2822	-	6	5	4	7	6	10	1	7	3	At2g24230.1	Leucine-rich repeat protein kinase family protein	481279	Tp4g03170	XP_002880563.1
Thhalv10000046m.g	scaffold_15	1169381	1173347	2962	+	532	178	217	51	18	55	25	60	29	At2g22660.2	Protein of unknown function (duplicated DUF1399)	343817	Tp4g01680	XP_002878627.1
Thhalv10000047m.g	scaffold_15	1611069	1614962	2902	-	37	9	14	36	14	26	38	36	24	At2g23140.1	RING/U-box superfamily protein with ARM repeat domain	481186	Tp4g02200	XP_002880484.1
Thhalv10000048m.g	scaffold_15	176210	182348	2689	+	392	127	129	338	205	400	318	261	257	At2g21410.1	vacuolar proton ATPase A2	481007	Tp4g00590	NP_179736.1
Thhalv10000049m.g	scaffold_15	1753829	1758140	3237	+	9	6	6	11	3	1	124	32	9	At4g37270.1	heavy metal atpase 1	343887	Tp4g02270	XP_002878674.1
Thhalv10000050m.g	scaffold_15	852953	857834	3342	-	92	39	23	41	25	51	18	24	23	At2g22400.1	S-adenosyl-L-methionine-dependent methyltransferases superfamily protein	320078	Tp4g01430	NP_850024.1
Thhalv10000051m.g	scaffold_15	3089591	3093135	2797	-	0	0	0	0	0	0	0	0	0	At2g24370.1	Protein kinase protein with adenine nucleotide alpha hydrolases-like domain	481293	Tp4g03400	XP_002880578.1
Thhalv10000052m.g	scaffold_15	4473442	4476487	2370	+	13	2	4	10	6	9	4	3	4	At2g24960.2			Tp4g03950	NP_001118381.1
Thhalv10000053m.g	scaffold_15	568642	570999	2358	+	6	1	1	0	1	3	0	0	0	At2g22070.1	pentatricopeptide (PPR) repeat-containing protein	481070	Tp4g01100	NP_179798.1
Thhalv10000054m.g	scaffold_15	2912920	2915259	2340	-	1	1	0	1	2	3	1	0	0	At4g39952.1	Pentatricopeptide repeat (PPR) superfamily protein	490781	Tp7g35930	NP_680777.2
Thhalv10000055m.g	scaffold_15	1803750	1806570	2623	+	9	3	3	8	0	6	6	5	7	At2g23300.1	Leucine-rich repeat protein kinase family protein	343889	Tp4g02300	XP_002878675.1
Thhalv10000056m.g	scaffold_15	340757	344478	2359	+	16	0	5	7	6	11	3	9	4	At2g21630.1	Sec23/Sec24 protein transport family protein	481031	Tp4g00790	XP_002878562.1
Thhalv10000057m.g	scaffold_15	5660748	5663063	2244	-	33	9	8	45	9	19	112	30	55	At2g25290.1	Octicosapeptide/Phox/Bem1p (PB1) domain-containing protein / tetratricopeptide repeat (TPR)-containing protein	353623	Tp4g04400	NP_001189599.1
Thhalv10000058m.g	scaffold_15	2559399	2562973	2311	-	38	14	10	22	17	20	33	44	26	At2g24050.1	MIF4G domain-containing protein / MA3 domain-containing protein	481263	Tp7g28590	XP_002880542.1
Thhalv10000059m.g	scaffold_15	2511645	2515164	2612	-	72	22	24	71	35	71	68	40	43	At2g23980.1	cyclic nucleotide-gated channel 6	320206	Tp4g02890	NP_565560.1
Thhalv10000060m.g	scaffold_15	3600487	3603780	2435	+	1	0	0	2	3	2	0	0	1	At2g24610.1	cyclic nucleotide-gated channel 14	481319	Tp4g03600	NP_850056.1
Thhalv10000061m.g	scaffold_15	4162374	4167539	3768	-	122	61	41	120	66	111	69	112	66	At5g27640.1	translation initiation factor 3B1	489563	Tp4g03800	XP_002872264.1
Thhalv10000062m.g	scaffold_15	14216	16831	2485	+	21	5	5	8	1	14	1	0	2	At3g63370.1	Tetratricopeptide repeat (TPR)-like superfamily protein	324761	Tp5g00180	XP_002876719.1
Thhalv10000063m.g	scaffold_15	28297	31472	2410	+	160	84	62	52	37	113	4	23	11	At2g20960.1	Arabidopsis phospholipase-like protein (PEARLI 4) family	480948	Tp4g00150	XP_002878527.1
Thhalv10000064m.g	scaffold_15	2903989	2907756	2381	+	6	1	2	1	1	2	0	2	0	At2g22400.1	S-adenosyl-L-methionine-dependent methyltransferases superfamily protein	320078	Tp7g35870	NP_195710.3
Thhalv10000065m.g	scaffold_15	3300401	3303023	2091	+	2	1	0	1	0	1	0	1	0	At5g19520.1	mechanosensitive channel of small conductance-like 9	488845	Tp6g24880	NP_197453.1
Thhalv10000066m.g	scaffold_15	1968727	1971800	2299	-	38	15	21	49	30	89	71	69	46	At2g23450.1	Protein kinase superfamily protein	900831	Tp4g02450	NP_565552.1
Thhalv10000068m.g	scaffold_15	2151252	2154654	2226	-	2	3	1	2	2	11	4	6	7	At2g23700.1	Protein of unknown function, DUF547	481234	Tp4g02660	XP_002880521.1
Thhalv10000069m.g	scaffold_15	4182639	4185234	2038	-	1	3	0	0	0	1	1	4	1	At4g23250.1	kinases;protein kinases	492542	Tp4g03820	NP_194056.2
Thhalv10000070m.g	scaffold_15	6842600	6846978	2395	-	30	9	12	30	19	21	4	15	11	At2g25420.1	transducin family protein / WD-40 repeat family protein	901180	Tp4g04630	XP_002878852.1
Thhalv10000071m.g	scaffold_15	2038705	2040723	2019	-	0	0	0	0	0	0	0	2	0	At3g26550.1	Cysteine/Histidine-rich C1 domain family protein	908098	Tp2g04140	NP_189287.1
Thhalv10000072m.g	scaffold_15	1339192	1341642	2222	-	81	72	75	65	53	39	51	60	51	At2g22795.1
Thhalv10000073m.g	scaffold_15	3604371	3606999	2187	-	9	2	1	9	12	1	2	5	4	At2g24630.1	Glycosyl transferase family 2 protein	901017	Tp4g03610	XP_002880602.1
Thhalv10000074m.g	scaffold_15	3069666	3073926	2175	+	31	12	7	6	13	13	7	9	4	At5g01290.1	mRNA capping enzyme family protein	908028	Tp3g07560	XP_002873017.1
Thhalv10000075m.g	scaffold_15	1858757	1862054	2352	+	111	57	46	139	41	114	57	73	54	At2g23350.1	poly(A) binding protein 4	900816	Tp4g02340	XP_002878680.1
Thhalv10000076m.g	scaffold_15	2203045	2208078	2265	-	116	34	48	56	50	70	76	92	71	At2g23760.1	BEL1-like homeodomain 4	900861	Tp4g02690	NP_179956.1
Thhalv10000077m.g	scaffold_15	2876409	2879120	1606	-	145	52	53	145	64	136	288	205	163	At4g36390.1	Methylthiotransferase	490998	Tp7g34050	XP_002867018.1
Thhalv10000078m.g	scaffold_15	6829961	6832507	2425	-	113	99	87	176	98	200	157	124	108	At2g25430.1	epsin N-terminal homology (ENTH) domain-containing protein / clathrin assembly protein-related	481396	Tp4g04660	NP_565595.1
Thhalv10000079m.g	scaffold_15	2707809	2710546	2049	-	9	6	12	7	9	12	6	5	4	At2g24170.1	Endomembrane protein 70 protein family	481272	Tp4g03110	NP_179994.2
Thhalv10000080m.g	scaffold_15	1204511	1208084	2137	+	56	28	17	22	16	37	45	36	32	At2g22720.2	SPT2 chromatin protein		Tp4g01710	NP_973512.1
Thhalv10000081m.g	scaffold_15	2452231	2455762	2593	-	34	19	24	40	12	37	76	24	81	At2g23950.1	Leucine-rich repeat protein kinase family protein	900883	Tp4g02850	XP_002880534.1
Thhalv10000082m.g	scaffold_15	272544	276317	2411	+	59	22	31	72	43	97	61	59	35	At2g21520.2	Sec14p-like phosphatidylinositol transfer family protein	867906	Tp4g00680	NP_001118356.1
Thhalv10000083m.g	scaffold_15	5722640	5724821	2182	-	13	4	3	11	10	8	18	19	9	At2g25580.1	Tetratricopeptide repeat (TPR)-like superfamily protein	901198	Tp4g04980	NP_180129.2
Thhalv10000084m.g	scaffold_15	5377073	5381753	2174	+	31	10	8	9	3	1	3	0	0	At1g57820.1	Zinc finger (C3HC4-type RING finger) family protein	315436	Tp4g04310	XP_002886735.1
Thhalv10000085m.g	scaffold_15	412575	415389	2008	+	15	5	7	16	20	20	11	32	15	At2g21710.1	Mitochondrial transcription termination factor family protein	481036	Tp4g00860	NP_179763.3
Thhalv10000086m.g	scaffold_15	5958480	5961365	2235	-	18	5	8	15	5	18	8	8	2	At2g25560.1	DNAJ heat shock N-terminal domain-containing protein	481406	Tp4g04940	XP_002878862.1
Thhalv10000087m.g	scaffold_15	6382414	6385518	2816	+	130	89	98	405	214	461	398	371	353	At2g25490.1	EIN3-binding F box protein 1	481400	Tp4g04780	XP_002880682.1
Thhalv10000088m.g	scaffold_15	3610499	3614172	2230	-	17	11	14	18	10	20	40	19	20	At2g24640.1	ubiquitin-specific protease 19	481323	Tp4g03620	NP_565576.1
Thhalv10000089m.g	scaffold_15	235049	238790	2325	+	46	8	12	36	21	30	42	23	21	At2g21470.1	SUMO-activating enzyme 2	481012	Tp4g00630	NP_179742.2
Thhalv10000090m.g	scaffold_15	1116849	1119674	2157	+	29	6	9	17	11	16	9	4	4	At2g22600.1	RNA-binding KH domain-containing protein	481119	Tp4g01640	NP_850026.1
Thhalv10000091m.g	scaffold_15	2253505	2255528	2024	-	81	12	27	19	34	87	17	16	15	At2g23770.1	protein kinase family protein / peptidoglycan-binding LysM domain-containing protein	481239	Tp4g02700	XP_002880525.1
Thhalv10000093m.g	scaffold_15	750435	754267	2044	-	20	6	6	5	13	7	19	17	19	At2g22250.2	aspartate aminotransferase	320067	Tp4g01300	XP_002880438.1
Thhalv10000094m.g	scaffold_15	1608543	1610641	2099	-	5	3	7	15	6	13	6	18	4	At1g03540.1	Pentatricopeptide repeat (PPR-like) superfamily protein	887507	Tp1g02470	XP_002889462.1
Thhalv10000095m.g	scaffold_15	1482153	1485074	1898	+	11	8	15	9	8	15	12	13	6	At2g22910.1	N-acetyl-l-glutamate synthase 1	481154	Tp4g01950	XP_002878642.1
Thhalv10000096m.g	scaffold_15	617750	620301	1957	-	10	1	5	8	1	5	0	2	1	At2g21850.1	Cysteine/Histidine-rich C1 domain family protein	320032		XP_002878577.1
Thhalv10000097m.g	scaffold_15	3634902	3637698	1824	-	7	1	0	3	1	8	5	2	7	At2g24650.1	DNA binding;DNA binding;sequence-specific DNA binding transcription factors	481325	Tp4g03670	NP_180041.5
Thhalv10000098m.g	scaffold_15	5200155	5203094	2036	-	38	21	11	20	14	23	23	22	22	At2g25180.1	response regulator 12	481375	Tp4g04160	XP_002880659.1
Thhalv10000099m.g	scaffold_15	1377635	1380624	2067	-	324	101	66	395	321	427	991	457	665	At2g22830.1	squalene epoxidase 2	868068	Tp_un0042_001	NP_179868.1
Thhalv10000100m.g	scaffold_15	464064	466541	1794	+	0	0	1	0	0	1	0	0	0	At2g21840.1	Cysteine/Histidine-rich C1 domain family protein	343769	Tp4g01290	XP_002880419.1
Thhalv10000101m.g	scaffold_15	1624519	1626828	1797	-	0	0	0	0	0	0	0	0	0	At2g23170.1	Auxin-responsive GH3 family protein	481188	Tp4g02220	XP_002880486.1
Thhalv10000102m.g	scaffold_15	2567716	2570089	1951	-	9	3	2	2	1	5	3	5	1	At2g24070.1	Family of unknown function (DUF566)	320214	Tp4g02980	XP_002880543.1
Thhalv10000103m.g	scaffold_15	6320701	6324104	2077	-	0	0	0	2	4	2	67	46	44	At2g25530.1	AFG1-like ATPase family protein	481404	Tp4g04810	XP_002878860.1
Thhalv10000104m.g	scaffold_15	620713	624634	1722	-	2	0	0	2	0	0	0	2	1	At2g22140.1	essential meiotic endonuclease 1B	481078	Tp4g01220	NP_179804.5
Thhalv10000105m.g	scaffold_15	24498	27344	1939	+	132	97	79	75	39	177	27	43	15	At2g20950.1	Arabidopsis phospholipase-like protein (PEARLI 4) family	480944	Tp4g00140	XP_002878526.1
Thhalv10000106m.g	scaffold_15	148317	152407	1972	+	105	29	52	192	120	147	387	308	259	At2g21340.1	MATE efflux family protein	480999	Tp4g00520	NP_565509.4,XP_002878546.1
Thhalv10000109m.g	scaffold_15	1904803	1908106	1951	+	79	12	27	67	36	61	152	60	90	At2g23420.1	nicotinate phosphoribosyltransferase 2	481212	Tp4g02410	NP_179923.2
Thhalv10000110m.g	scaffold_15	2308781	2312136	1945	+	15	5	7	7	7	17	5	11	3	At2g23890.1	HAD-superfamily hydrolase, subfamily IG, 5\'-nucleotidase	900875	Tp4g02790	XP_002878705.1
Thhalv10000111m.g	scaffold_15	3631524	3634688	1650	-	0	0	0	0	0	0	0	0	0	At4g00260.1	Transcriptional factor B3 family protein	901047	Tp4g03640	XP_002878782.1
Thhalv10000112m.g	scaffold_15	5597399	5600079	1902	-	32	6	7	5	10	10	10	9	5	At1g63350.1	Disease resistance protein (CC-NBS-LRR class) family	338119	Tp2g03980	NP_176524.1
Thhalv10000113m.g	scaffold_15	4213327	4216262	2248	+	324	107	82	270	184	333	491	484	379	At2g24820.1	translocon at the inner envelope membrane of chloroplasts 55-II	901077	Tp4g03840	XP_002878803.1
Thhalv10000114m.g	scaffold_15	830023	832426	1791	+	0	1	3	0	0	0	1	0	1	At2g22330.1	cytochrome P450, family 79, subfamily B, polypeptide 3	481097	Tp4g01380	XP_002878610.1
Thhalv10000115m.g	scaffold_15	278136	281355	1711	-	1	1	0	1	0	0	0	0	2	At2g21540.1,At2g21540.3	SEC14-like 3,SEC14-like 3	481021	Tp4g00700	XP_002880389.1,NP_001189571.1
Thhalv10000116m.g	scaffold_15	34848	38159	2208	+	304	113	107	207	131	193	171	165	180	At2g20990.1	synaptotagmin A	480951	Tp4g00180	NP_565495.1
Thhalv10000117m.g	scaffold_15	992062	995148	1911	+	32	10	20	29	7	19	8	6	4	At2g22480.1	phosphofructokinase 5	481109	Tp4g01500	NP_850025.1
Thhalv10000118m.g	scaffold_15	153531	156919	1954	-	27	13	8	48	21	26	44	49	48	At2g21370.1	xylulose kinase-1	867888	Tp4g00540	NP_179732.2
Thhalv10000120m.g	scaffold_15	4502861	4506346	2057	+	39	14	17	18	17	19	39	27	22	At5g37350.1	Serine/threonine-protein kinase Rio1	901103	Tp4g03970	NP_851100.1
Thhalv10000121m.g	scaffold_15	2892937	2895290	1826	-	215	100	58	265	116	234	33	258	175	At3g62850.1	zinc finger protein-related	867758	Tp5g01180	XP_002878481.1
Thhalv10000122m.g	scaffold_15	460208	463639	1771	+	9	1	2	6	1	3	0	4	0	At2g21800.1	essential meiotic endonuclease 1A	481078	Tp4g00940	NP_179771.2
Thhalv10000123m.g	scaffold_15	1241634	1244434	1584	-	12	4	2	13	4	20	9	2	10	At1g16930.1	F-box/RNI-like/FBD-like domains-containing protein	889087	Tp1g15070	NP_173137.1
Thhalv10000124m.g	scaffold_15	1410501	1413188	1835	+	9	9	7	9	1	20	10	10	7	At2g22840.1	growth-regulating factor 1	481147	Tp_un0042_003	NP_179869.1
Thhalv10000125m.g	scaffold_15	185447	188393	1763	+	0	0	0	0	0	0	0	1	0	At3g17310.1	S-adenosyl-L-methionine-dependent methyltransferases superfamily protein	898068	Tp3g15500	XP_002885200.1
Thhalv10000126m.g	scaffold_15	466709	468371	1572	-	19	4	10	25	9	3	27	39	30	At2g21860.1	violaxanthin de-epoxidase-related	481048	Tp4g00950	NP_565520.1
Thhalv10000127m.g	scaffold_15	2737078	2740497	2523	-	894	268	295	816	452	692	344	403	293	At2g24200.1	Cytosol aminopeptidase family protein	481277	Tp4g03140	XP_002880560.1
Thhalv10000128m.g	scaffold_15	1208324	1211523	1690	+	8	2	0	1	3	3	1	0	0	At2g22730.1	Major facilitator superfamily protein	320107	Tp4g01720	XP_002878630.1
Thhalv10000129m.g	scaffold_15	106325	109040	2042	-	36	20	22	39	9	50	14	7	6	At2g21230.1	Basic-leucine zipper (bZIP) transcription factor family protein	480978	Tp4g00410	NP_179719.1
Thhalv10000130m.g	scaffold_15	3767546	3769983	1548	-	1	0	0	0	0	0	0	0	0	At2g24700.1	Transcriptional factor B3 family protein	344050	Tp4g03680	XP_002880610.1
Thhalv10000131m.g	scaffold_15	1654889	1656571	1683	+	35	9	17	12	4	0	4	4	5	At2g23180.1	cytochrome P450, family 96, subfamily A, polypeptide 1	481190	Tp7g36400	XP_002878665.1
Thhalv10000132m.g	scaffold_15	1615753	1618035	1846	-	10	3	2	8	3	3	7	17	6	At2g23150.1	natural resistance-associated macrophage protein 3	868111	Tp4g02210	XP_002880485.1
Thhalv10000133m.g	scaffold_15	4203225	4205803	1668	-	0	0	0	0	0	0	0	0	0	At1g52950.1	Nucleic acid-binding, OB-fold-like protein	894112	Tp6g07340	NP_175703.1
Thhalv10000134m.g	scaffold_15	743850	746896	2484	-	31	5	2	221	139	37	3605	237	1978	At2g22240.1	myo-inositol-1-phosphate synthase 2	900673	Tp4g01280	XP_002880437.1
Thhalv10000135m.g	scaffold_15	4605771	4607876	1748	+	20	12	8	19	15	30	11	12	5	At2g25010.1	Aminotransferase-like, plant mobile domain family protein		Tp4g03990	NP_565582.1
Thhalv10000136m.g	scaffold_15	2933895	2937294	1605	-	24	13	18	40	9	10	23	11	4	At4g31120.1	SHK1 binding protein 1	491633	Tp4g03340	NP_194841.2
Thhalv10000137m.g	scaffold_15	4215891	4218168	1518	-	12	7	2	13	6	16	14	11	5	At2g24830.1	zinc finger (CCCH-type) family protein / D111/G-patch domain-containing protein	481343	Tp4g03850	NP_180056.1
Thhalv10000138m.g	scaffold_15	2918752	2920786	1672	+	0	0	0	0	0	1	0	0	0	At2g24300.2	Calmodulin-binding protein	481287	Tp4g03300	NP_973527.1
Thhalv10000139m.g	scaffold_15	3065624	3068532	1667	+	3	2	3	4	4	14	7	1	1	At2g24350.1	RNA binding (RRM/RBD/RNP motifs) family protein	481291	Tp4g03350	XP_002878748.1
Thhalv10000141m.g	scaffold_15	328444	332179	1665.5	+	62	23	34	44	88	138	34	60	21	At2g21590.1	Glucose-1-phosphate adenylyltransferase family protein	867914	Tp4g00740	NP_001031391.1
Thhalv10000143m.g	scaffold_15	2856383	2859280	2060	+	133	29	30	152	63	77	249	149	195	At2g24280.1	alpha/beta-Hydrolases superfamily protein	343993	Tp4g03280	XP_002878742.1
Thhalv10000145m.g	scaffold_15	2325330	2327909	1670	+	0	0	0	0	0	0	1	0	0	At2g23900.1	Pectin lyase-like superfamily protein	900877	Tp4g02800	NP_179968.2
Thhalv10000146m.g	scaffold_15	63193	65739	1664	+	20	4	2	14	9	13	3	9	3	At2g21070.3	methyltransferases	480956	Tp4g00210	XP_002878533.1
Thhalv10000147m.g	scaffold_15	1543768	1545492	1458	+	0	1	0	0	1	0	0	1	3	At2g23050.1	Phototropic-responsive NPH3 family protein	473267	Tp4g02070	NP_179887.1
Thhalv10000149m.g	scaffold_15	54884	57610	1868	+	9	13	10	5	4	6	1	2	9	At2g21050.1	like AUXIN RESISTANT 2	900513	Tp4g00190	XP_002878531.1
Thhalv10000150m.g	scaffold_15	3397818	3399824	1540	-	338	190	178	244	90	305	54	104	43	At2g24580.1	FAD-dependent oxidoreductase family protein	481314	Tp4g03570	NP_180034.1
Thhalv10000151m.g	scaffold_15	7773315	7776775	1998	+	18	14	19	37	30	87	12	22	6	At2g25737.1	Sulfite exporter TauE/SafE family protein	481426	Tp4g05380	XP_002878880.1
Thhalv10000152m.g	scaffold_15	943245	945698	1766	+	226	89	103	85	65	172	59	76	22	At2g22450.1	riboflavin biosynthesis protein, putative	900693	Tp4g01460	XP_002878617.1
Thhalv10000153m.g	scaffold_15	5005850	5007694	1428	-	1	0	0	1	0	1	0	1	0	At2g25130.1	ARM repeat superfamily protein	344110	Tp_un0318_001	NP_180085.1
Thhalv10000154m.g	scaffold_15	1115095	1116728	1634	+	2	1	1	18	50	5	52	36	22	At2g22590.1	UDP-Glycosyltransferase superfamily protein	481118	Tp4g01620	NP_565540.4
Thhalv10000155m.g	scaffold_15	4942005	4943954	1401	-	1	0	4	5	2	3	9	7	4	At2g25090.1	CBL-interacting protein kinase 16	481363	Tp4g04100	XP_002880650.1
Thhalv10000156m.g	scaffold_15	307493	310035	1460	+	3	4	5	0	1	1	0	0	0	At2g21550.1	Bifunctional dihydrofolate reductase/thymidylate synthase	867909	Tp4g00710	NP_179750.1
Thhalv10000157m.g	scaffold_15	283519	286685	1716	+	51	19	24	29	16	29	21	22	11	At1g04170.1	eukaryotic translation initiation factor 2 gamma subunit	887580	Tp1g02990	XP_002889494.1
Thhalv10000158m.g	scaffold_15	2617803	2620061	1644	+	29	12	15	42	14	50	18	15	17	At2g24100.1		481267	Tp7g28650	XP_002878722.1
Thhalv10000159m.g	scaffold_15	7522814	7524187	1374	-	0	0	0	2	0	1	1	1	2	At2g25680.1	molybdate transporter 1	481420	Tp4g05290	XP_002880698.1
Thhalv10000160m.g	scaffold_15	3083154	3086550	1672	-	81	36	40	73	35	95	70	55	61	At4g31170.1	Protein kinase superfamily protein	900963	Tp4g03370	XP_002332108.1
Thhalv10000161m.g	scaffold_15	1333061	1335178	1687	+	47	29	33	82	19	41	11	49	27	At1g50010.1	tubulin alpha-2 chain	494557	Tp4g01790	XP_002510010.1
Thhalv10000162m.g	scaffold_15	1436047	1437517	1471	-	21	8	7	9	17	15	16	18	12	At2g22900.1	Galactosyl transferase GMA12/MNN10 family protein	481152	Tp4g01940	NP_565544.1
Thhalv10000163m.g	scaffold_15	1572474	1575125	1706	+	21	5	8	9	9	12	1	4	4	At2g23093.1	Major facilitator superfamily protein	481182	Tp4g02120	XP_002878658.1
Thhalv10000164m.g	scaffold_15	846316	849528	1741	+	83	53	55	97	58	170	361	217	191	At2g22360.1	DNAJ heat shock family protein	481099	Tp4g01390	XP_002878613.1
Thhalv10000165m.g	scaffold_15	2804319	2806028	1710	+	122	27	31	34	35	75	4	5	6	At2g24240.1	BTB/POZ domain with WD40/YVTN repeat-like protein	900937	Tp4g03210	NP_180001.1
Thhalv10000166m.g	scaffold_15	3848795	3850481	1374	+	5	0	6	1	3	6	5	3	1	At1g64840.1	Protein of unknown function (DUF295)	901334	Tp4g03230	XP_002880760.1
Thhalv10000167m.g	scaffold_15	1564090	1566994	1564	-	74	49	36	53	40	65	46	55	45	At2g23070.1	Protein kinase superfamily protein	481178	Tp4g02090	NP_179889.1
Thhalv10000169m.g	scaffold_15	5988273	5990452	1526	-	7	7	3	8	2	10	3	14	4	At2g25560.1	DNAJ heat shock N-terminal domain-containing protein	481406	Tp4g04940	NP_180126.1
Thhalv10000170m.g	scaffold_15	4224632	4226936	1334	-	44	13	12	18	4	41	5	0	0	At2g24850.1	tyrosine aminotransferase 3	481345	Tp4g03870	XP_002880635.1
Thhalv10000172m.g	scaffold_15	533448	535299	1647.5	-	36	20	25	35	23	77	38	46	28	At2g21950.1	SKP1 interacting partner 6	481060	Tp4g01030	XP_002880409.1
Thhalv10000173m.g	scaffold_15	3181448	3185102	1807	+	148	53	50	104	83	166	217	104	126	At2g24420.1	DNA repair ATPase-related	481296	Tp4g03440	NP_850053.1
Thhalv10000174m.g	scaffold_15	245409	248159	1516.5	-	110	41	48	54	39	77	21	24	24	At2g21500.1	RING/U-box superfamily protein	481014	Tp4g00660	NP_850014.1
Thhalv10000175m.g	scaffold_15	3866587	3868478	1462	+	1	5	1	9	6	3	1	3	6	At1g64840.1	Protein of unknown function (DUF295)	901332	Tp4g03710	XP_002880758.1
Thhalv10000176m.g	scaffold_15	109465	111380	1251	-	3	2	1	2	1	3	1	0	0	At4g38900.2	Basic-leucine zipper (bZIP) transcription factor family protein	480978	Tp4g00420	XP_003540948.1
Thhalv10000177m.g	scaffold_15	3353753	3354994	1242	+	6	2	4	2	1	6	5	7	8	At2g24530.1		900997	Tp4g03530	XP_002878766.1
Thhalv10000178m.g	scaffold_15	2883442	2886807	1831.5	-	31	23	19	25	11	43	33	28	26	At4g36440.1		856906	Tp7g34100	XP_002867016.1
Thhalv10000179m.g	scaffold_15	2924015	2926737	1673	-	57	21	9	27	15	47	19	31	24	At2g24330.1	Protein of unknown function (DUF2296)	900957	Tp4g03330	XP_002880573.1
Thhalv10000180m.g	scaffold_15	1546087	1547831	1233	-	0	0	0	0	1	0	0	0	0	At2g23060.1	Acyl-CoA N-acyltransferases (NAT) superfamily protein	900772	Tp4g02080	XP_002880477.1
Thhalv10000182m.g	scaffold_15	3074008	3076306	1740	-	91	27	27	67	50	112	43	54	35	At2g24360.1	Protein kinase superfamily protein	900963	Tp4g03360	XP_002880577.1
Thhalv10000183m.g	scaffold_15	4420	5709	1290	+	0	1	2	3	0	1	1	1	0	At2g42005.1	Transmembrane amino acid transporter family protein	483287	Tp4g00010	XP_002881816.1
Thhalv10000184m.g	scaffold_15	3778161	3779806	1479	-	107	55	44	146	55	163	33	65	34	At3g09630.1	Ribosomal protein L4/L1 family	478282	Tp3g07960	NP_187574.1
Thhalv10000186m.g	scaffold_15	6297298	6300538	2651	-	24	17	13	30	11	8	19	9	10	At4g32400.1	Mitochondrial substrate carrier family protein	901193	Tp4g04830	XP_002878861.1
Thhalv10000189m.g	scaffold_15	3326220	3328291	1536	-	33	12	9	25	9	23	12	11	14	At2g24500.1	Zinc finger protein 622	481305	Tp4g03510	NP_180026.1
Thhalv10000190m.g	scaffold_15	1972995	1974220	1226	+	0	0	0	0	0	1	0	0	0	At4g38870.1	F-box and associated interaction domains-containing protein	900620	Tp6g06960	XP_002880405.1
Thhalv10000191m.g	scaffold_15	145154	147312	1527	-	2191	1016	783	3685	1722	2670	7422	5938	6189	At2g21330.1	fructose-bisphosphate aldolase 1	900547	Tp4g00510	NP_565508.1
Thhalv10000192m.g	scaffold_15	3616357	3618213	1344	-	5	3	5	31	11	32	58	53	40	At1g64840.1	Protein of unknown function (DUF295)	901332	Tp4g03710	XP_002880758.1
Thhalv10000193m.g	scaffold_15	31521	34000	1425	-	12	2	4	2	1	0	0	0	1	At2g20980.1	minichromosome maintenance 10	480950	Tp4g00170	XP_002880353.1
Thhalv10000194m.g	scaffold_15	7289652	7292177	1505	-	15	6	6	19	20	3	14	11	2	At2g25620.1	DNA-binding protein phosphatase 1	481413	Tp4g05180	XP_002880689.1
Thhalv10000195m.g	scaffold_15	1997079	1999016	1338	+	0	0	0	1	0	0	0	0	0	At2g23540.1	GDSL-like Lipase/Acylhydrolase superfamily protein	481221	Tp4g02510	NP_179935.1
Thhalv10000196m.g	scaffold_15	4504854	4508203	1320	-	4	4	6	8	10	23	2	11	8	At2g26860.1	FBD, F-box and Leucine Rich Repeat domains containing protein	495760	Tp1g38380	NP_180254.1
Thhalv10000197m.g	scaffold_15	587815	589152	1338	-	11	4	5	3	3	14	11	10	12	At2g22100.1	RNA-binding (RRM/RBD/RNP motifs) family protein	481073	Tp4g01130	XP_002880417.1
Thhalv10000198m.g	scaffold_15	3783230	3784541	1312	+	4	2	2	1	1	3	7	21	3	At1g64840.1	Protein of unknown function (DUF295)	901326	Tp4g03230	NP_176664.2
Thhalv10000199m.g	scaffold_15	3847082	3848227	1146	+	3	1	1	0	0	0	0	0	0	At1g64840.1	Protein of unknown function (DUF295)	901334	Tp4g03230	XP_002880760.1
Thhalv10000200m.g	scaffold_15	4866369	4868200	1143	-	1	0	0	0	0	0	0	0	0	At1g77020.1	DNAJ heat shock N-terminal domain-containing protein	895586	Tp5g32180	NP_177828.2
Thhalv10000201m.g	scaffold_15	2283982	2285330	1349	-	0	0	0	0	0	0	0	0	1	At2g23800.1	geranylgeranyl pyrophosphate synthase 2	900865	Tp4g02740	NP_179960.1
Thhalv10000202m.g	scaffold_15	1864259	1865598	1340	+	6	3	9	7	4	6	13	6	8	At5g44220.1	F-box family protein	900620	Tp6g28450	XP_002880405.1
Thhalv10000203m.g	scaffold_15	2799240	2801629	1334	+	4	2	2	1	0	5	0	1	0	At5g11010.2	Pre-mRNA cleavage complex II protein family	487931	Tp6g32480	NP_974765.1
Thhalv10000204m.g	scaffold_15	792169	796593	1356	-	10	4	7	19	6	15	7	3	4	At2g22310.1	ubiquitin-specific protease 4	490777	Tp7g35980	NP_568074.1
Thhalv10000205m.g	scaffold_15	3358476	3359573	1098	+	1	2	0	4	2	9	41	5	19	At2g24540.1	Galactose oxidase/kelch repeat superfamily protein	481310	Tp4g03540	NP_565572.1
Thhalv10000206m.g	scaffold_15	1981830	1984215	1567	-	7	3	2	6	3	11	1	1	1	At2g23470.1	Protein of unknown function, DUF647	481217	Tp4g02480	XP_002880506.1
Thhalv10000207m.g	scaffold_15	584061	586397	1402	-	35	17	22	28	29	61	30	30	29	At2g22090.1	RNA-binding (RRM/RBD/RNP motifs) family protein	481072	Tp4g01120	XP_002880416.1
Thhalv10000208m.g	scaffold_15	10950	13920	2167.5	-	198	148	89	319	156	397	303	339	253	At2g47450.1	chloroplast signal recognition particle component (CAO)	904220	Tp4g00040	XP_002880303.1
Thhalv10000210m.g	scaffold_15	188753	190116	1092	-	0	0	0	0	0	2	3	0	2	At2g21430.1	Papain family cysteine protease	481008	Tp4g00600	NP_565512.1
Thhalv10000211m.g	scaffold_15	5339814	5341060	1247	-	46	15	21	0	0	0	0	0	0	At3g57710.1	Protein kinase superfamily protein	907242	Tp3g24520	NP_191332.2
Thhalv10000212m.g	scaffold_15	5584146	5586671	1152	-	3	1	3	1	0	0	4	0	1	At2g25260.1		481381	Tp4g04380	NP_180098.3
Thhalv10000214m.g	scaffold_15	4935240	4938306	1719.5	-	158	73	110	66	61	131	74	69	64	At2g25070.1	Protein phosphatase 2C family protein	344104	Tp4g04080	NP_180079.1
Thhalv10000215m.g	scaffold_15	1000641	1002738	1340	-	26	5	10	12	9	31	11	14	10	At2g22490.2	Cyclin D2;1	481110	Tp4g01510	XP_002880446.1
Thhalv10000217m.g	scaffold_15	701032	703807	1160	-	13	2	4	9	4	3	17	14	18	At2g22190.1	Haloacid dehalogenase-like hydrolase (HAD) superfamily protein	481085	Tp4g01250	NP_179809.2
Thhalv10000218m.g	scaffold_15	1324699	1327189	1506	-	213	102	100	165	123	308	170	182	150	At2g22780.1	peroxisomal NAD-malate dehydrogenase 1	481139	Tp4g01770	XP_002880457.1
Thhalv10000219m.g	scaffold_15	2694494	2697265	1534	-	29	17	10	50	17	27	20	10	26	At2g24150.1	heptahelical protein 3	481271	Tp4g03100	NP_565564.1
Thhalv10000220m.g	scaffold_15	2808946	2811923	1336	-	9	4	3	3	2	7	2	2	3	At2g24260.1	LJRHL1-like 1	481281	Tp4g03250	XP_002880568.1
Thhalv10000221m.g	scaffold_15	130807	133394	1293	-	52	28	33	53	32	42	146	180	108	At2g21280.1	NAD(P)-binding Rossmann-fold superfamily protein	900542	Tp4g00470	XP_002880372.1
Thhalv10000222m.g	scaffold_15	6350126	6351649	1524	-	109	56	61	83	33	110	36	50	31	At2g25520.1	Drug/metabolite transporter superfamily protein	901190	Tp4g04800	XP_002878859.1
Thhalv10000223m.g	scaffold_15	255646	258224	1516.5	-	41	9	7	12	8	13	27	11	19	At2g21510.1	DNAJ heat shock N-terminal domain-containing protein	481016	Tp4g00670	XP_002880388.1
Thhalv10000224m.g	scaffold_15	5705526	5708359	1589	-	28	12	8	37	19	30	41	28	22	At2g25300.1	Galactosyltransferase family protein	901160	Tp4g04390	NP_180102.3
Thhalv10000225m.g	scaffold_15	1531062	1533926	1090	-	0	0	0	2	1	5	0	0	0	At2g23030.1	SNF1-related protein kinase 2.9	481174	Tp4g02050	NP_179885.1
Thhalv10000226m.g	scaffold_15	2258683	2260937	1433	-	21	23	7	43	33	8	347	76	141	At2g23790.1	Protein of unknown function (DUF607)	900864	Tp4g02730	XP_002880527.1
Thhalv10000227m.g	scaffold_15	5281400	5282431	1032	-	20	8	7	6	2	17	0	0	0	At2g25200.1	Plant protein of unknown function (DUF868)	481378	Tp4g04290	XP_002880661.1
Thhalv10000228m.g	scaffold_15	4870117	4871867	1081	-	4	5	3	0	0	0	0	0	0	At1g77060.1	Phosphoenolpyruvate carboxylase family protein	476868	Tp5g32200	NP_565148.1
Thhalv10000230m.g	scaffold_15	535191	538303	2168	+	63	29	28	113	51	88	178	211	164	At2g21960.1		900627	Tp4g01040	NP_565523.1
Thhalv10000231m.g	scaffold_15	2792062	2793231	1170	-	7	2	1	2	0	6	0	0	0	At2g16530.1	3-oxo-5-alpha-steroid 4-dehydrogenase family protein	480542	Tp3g29800	XP_002886056.1
Thhalv10000232m.g	scaffold_15	81761	84574	1287	+	34	10	12	30	21	33	35	34	18	At2g21150.1	XAP5 family protein	480964	Tp4g00300	XP_002878535.1
Thhalv10000235m.g	scaffold_15	73353	75733	1402	-	35	17	13	20	13	29	32	15	12	At2g21120.1	Protein of unknown function (DUF803)	480961	Tp4g00270	XP_002880358.1
Thhalv10000236m.g	scaffold_15	1190426	1192813	1323.5	+	104	21	41	162	76	194	106	52	54	At2g22670.4	indoleacetic acid-induced protein 8	900716	Tp4g01690	NP_001189579.1
Thhalv10000237m.g	scaffold_15	1568528	1571277	1554	+	23	6	15	19	11	23	15	12	9	At2g23080.1	Protein kinase superfamily protein	900777	Tp4g02100	XP_002878657.1,NP_179890.1,NP_973518.1
Thhalv10000239m.g	scaffold_15	899889	901180	1122	+	17	3	3	4	5	19	21	10	15	At2g22420.1	Peroxidase superfamily protein	481103	Tp4g01440	XP_002878615.1
Thhalv10000240m.g	scaffold_15	1016075	1017757	1506	-	529	193	234	79	42	171	46	19	40	At2g22500.1	uncoupling protein 5	481111	Tp4g01520	NP_179836.1
Thhalv10000241m.g	scaffold_15	168244	170433	1112	+	27	11	15	22	13	15	40	50	18	At2g21385.1		900555	Tp4g00560	XP_002878549.1
Thhalv10000242m.g	scaffold_15	3376509	3378173	1272	-	57	15	19	31	22	92	21	26	9	At2g24570.1	WRKY DNA-binding protein 17	481313	Tp4g03560	NP_565574.1
Thhalv10000243m.g	scaffold_15	1874437	1876976	1318	-	10	5	2	9	5	13	2	8	9	At2g23370.1		481207	Tp4g02380	NP_850040.1
Thhalv10000244m.g	scaffold_15	78198	79741	1273	-	4	3	5	0	1	0	9	2	5	At2g21140.1	proline-rich protein 2	900523	Tp4g00290	XP_002880360.1
Thhalv10000245m.g	scaffold_15	2910185	2911788	1130	-	24	12	9	39	45	89	72	72	27	At4g39955.1	alpha/beta-Hydrolases superfamily protein	912487	Tp7g35920	NP_568075.1
Thhalv10000246m.g	scaffold_15	127954	130652	1263	+	116	35	49	89	65	116	106	98	136	At2g21270.3	ubiquitin fusion degradation 1	480987	Tp4g00460	XP_002878541.1
Thhalv10000247m.g	scaffold_15	7499195	7501735	1723	-	132	46	50	103	63	130	74	67	58	At2g25670.1		901221		XP_002880697.1
Thhalv10000248m.g	scaffold_15	1336625	1337869	1245	+	10	5	5	4	6	4	10	5	7	At2g22790.1		900728	Tp4g01800	XP_002878634.1
Thhalv10000249m.g	scaffold_15	87406	89993	1489	-	373	196	238	404	192	329	600	724	463	At2g21170.1	triosephosphate isomerase	900526	Tp4g00320	NP_179713.1
Thhalv10000251m.g	scaffold_15	1320952	1323000	1224	+	2	0	0	0	0	4	0	0	0	At2g22770.1	basic helix-loop-helix (bHLH) DNA-binding superfamily protein	481138	Tp4g01760	NP_850031.2
Thhalv10000252m.g	scaffold_15	589506	592720	1287	+	23	8	9	19	11	28	9	8	20	At2g22120.2	RING/FYVE/PHD zinc finger superfamily protein	481074	Tp4g01140	NP_001189574.1
Thhalv10000253m.g	scaffold_15	7564457	7565592	970	-	5	1	0	1	0	4	10	4	4	At2g25690.1	Protein of unknown function (DUF581)	481422	Tp4g05300	NP_180140.1
Thhalv10000254m.g	scaffold_15	5701281	5702327	958	-	0	0	0	0	0	0	0	0	0	At1g54970.1	proline-rich protein 1	474772	Tp6g02160	XP_002891930.1
Thhalv10000255m.g	scaffold_15	6520599	6522579	1210	-	227	84	106	85	29	182	62	30	19	At1g27020.1		472699	Tp1g21790	XP_002893363.1
Thhalv10000256m.g	scaffold_15	125448	127776	1275	-	277	60	88	152	102	239	113	167	80	At2g21250.1	NAD(P)-linked oxidoreductase superfamily protein	480985	Tp4g00450	XP_002880370.1
Thhalv10000257m.g	scaffold_15	988915	991625	1287	+	28	30	20	17	11	29	5	23	12	At2g22475.1	GRAM domain family protein	481108	Tp4g01490	NP_565538.1
Thhalv10000258m.g	scaffold_15	4162374	4164184	1694	+	0	0	0	0	0	0	0	0	0	At2g24790.1	CONSTANS-like 3	481339	Tp4g03750	NP_180052.1
Thhalv10000259m.g	scaffold_15	933517	935451	1540	-	792	230	272	490	436	599	580	458	470	At2g22430.1	homeobox protein 6	481105	Tp4g01450	NP_565536.1
Thhalv10000260m.g	scaffold_15	7846	9703	1158	-	1	4	3	9	3	1	1	9	0	At2g41990.1		903544	Tp7g32930	XP_002879963.1
Thhalv10000261m.g	scaffold_15	2287836	2289885	1364	-	1138	232	342	166	183	575	188	157	144	At2g23810.1	tetraspanin8	481243	Tp4g02760	XP_002880529.1
Thhalv10000262m.g	scaffold_15	530774	533063	1276	+	48	19	27	40	18	34	28	31	23	At2g21940.1	shikimate kinase 1	320039	Tp4g01020	XP_002878581.1
Thhalv10000263m.g	scaffold_15	2344457	2346735	1000	+	0	1	2	19	26	4	176	39	83	At2g23910.1	NAD(P)-binding Rossmann-fold superfamily protein	481248	Tp4g02810	NP_565557.1
Thhalv10000265m.g	scaffold_15	1428530	1430159	1368	+	19	7	8	8	4	16	2	1	3	At2g22870.1	P-loop containing nucleoside triphosphate hydrolases superfamily protein	481149	Tp4g01920	XP_002878640.1
Thhalv10000266m.g	scaffold_15	65990	67415	1186	+	13	8	9	7	6	4	6	13	6	At2g21080.1		480957	Tp4g00220	XP_002878534.1
Thhalv10000267m.g	scaffold_15	2820007	2822076	1477	-	156	42	51	158	71	105	546	226	332	At2g24270.4	aldehyde dehydrogenase 11A3	481283	Tp4g03260	NP_001189590.1,XP_002880570.1
Thhalv10000268m.g	scaffold_15	755895	757509	1092	+	24	7	5	13	7	11	10	19	8	At2g22270.1		481091	Tp4g01320	XP_002878606.1
Thhalv10000269m.g	scaffold_15	2565439	2567429	1244	+	50	28	29	60	25	78	56	85	34	At2g24060.1	Translation initiation factor 3 protein	481264	Tp4g02970	XP_002878716.1
Thhalv10000270m.g	scaffold_15	1812727	1814105	1163	+	51	28	45	33	37	123	19	17	22	At2g23320.1	WRKY DNA-binding protein 15	343891	Tp4g02320	XP_002878677.1
Thhalv10000272m.g	scaffold_15	5636435	5639026	1496	-	43	6	15	16	15	14	22	15	12	At2g25280.1		868445	Tp4g04430	XP_002880669.1
Thhalv10000273m.g	scaffold_15	123653	125318	1130	-	13	7	5	5	10	15	16	8	11	At2g21240.1	basic pentacysteine 4	480982	Tp4g00440	XP_002880369.1
Thhalv10000274m.g	scaffold_15	2531715	2535214	1167	+	0	0	0	0	0	0	15	4	0	At2g24000.1	serine carboxypeptidase-like 22	320208	Tp4g02910	XP_002878712.1
Thhalv10000275m.g	scaffold_15	20336	21724	1092	+	289	137	123	227	131	369	230	206	131	At2g20920.1	Protein of unknown function (DUF3353)	480941	Tp4g00110	XP_002878525.1
Thhalv10000276m.g	scaffold_15	696644	697692	1049	+	0	0	0	0	0	0	0	0	0	At2g22180.1	hydroxyproline-rich glycoprotein family protein	900669	Tp4g01240	NP_179808.1
Thhalv10000277m.g	scaffold_15	7520962	7521939	931	+	6	3	1	2	1	2	9	4	1	At2g02290.1	Haloacid dehalogenase-like hydrolase (HAD) superfamily protein	910360	Tp6g16160	XP_002872057.1
Thhalv10000278m.g	scaffold_15	2915588	2916870	881	-	0	0	0	0	0	3	0	0	0	At4g39950.1	cytochrome P450, family 79, subfamily B, polypeptide 2	490780	Tp7g35940	XP_002866896.1
Thhalv10000279m.g	scaffold_15	3762778	3765554	1617	-	62	20	15	21	19	29	32	22	22	At2g24650.1	DNA binding;DNA binding;sequence-specific DNA binding transcription factors	868325	Tp4g03670	XP_002880605.1
Thhalv10000280m.g	scaffold_15	2680031	2681119	1010	-	0	0	1	0	2	0	0	0	0	At2g24140.1	Protein of unknown function, DUF593	481270	Tp4g03090	XP_002880549.1
Thhalv10000281m.g	scaffold_15	1346225	1347363	942	-	6	1	0	12	9	10	20	12	9	At2g22800.1	Homeobox-leucine zipper protein family	481142	Tp4g01820	XP_002880460.1
Thhalv10000282m.g	scaffold_15	3225017	3226904	1008	-	10	4	1	5	3	9	1	2	1	At2g24490.1	replicon protein A2	900986	Tp4g03490	XP_002880588.1
Thhalv10000283m.g	scaffold_15	7719367	7720622	953	-	1	6	19	2	1	4	3	2	1	At1g11270.1	F-box and associated interaction domains-containing protein	879442	Tp1g27610	XP_002889905.1
Thhalv10000284m.g	scaffold_15	4855732	4857729	1212.5	+	62	35	39	0	0	0	0	0	0	At4g20095.3	Protein of unknown function (DUF626)	895912	Tp5g20790	XP_002889276.1
Thhalv10000285m.g	scaffold_15	4834225	4836233	1161	+	218	67	63	0	0	0	0	0	0	At4g20095.3	Protein of unknown function (DUF626)	895912	Tp5g20790	XP_002889276.1
Thhalv10000286m.g	scaffold_15	2881267	2882599	1082	-	0	0	0	3	0	0	0	2	0	At4g36430.1	Peroxidase superfamily protein	480719	Tp7g34090	NP_195361.1
Thhalv10000288m.g	scaffold_15	4535360	4537096	1156	+	22	13	3	7	4	28	18	23	10	At2g25000.1	WRKY DNA-binding protein 60	481352	Tp4g03980	NP_180072.1
Thhalv10000289m.g	scaffold_15	4872695	4874238	848	-	2	1	0	0	0	0	0	0	0	At1g77090.1	Mog1/PsbP/DUF1795-like photosystem II reaction center PsbP family protein	895595	Tp5g32210	XP_002889122.1
Thhalv10000290m.g	scaffold_15	2436791	2438266	981.5	+	33	15	12	34	20	48	33	35	31	At4g30480.2	Tetratricopeptide repeat (TPR)-like superfamily protein	491703	Tp4g02820	XP_002869376.1
Thhalv10000291m.g	scaffold_15	2305093	2307175	1059	+	25	10	5	12	11	28	9	33	17	At2g23820.2	Metal-dependent phosphohydrolase	481245	Tp4g02780	NP_973522.1
Thhalv10000293m.g	scaffold_15	4849596	4850988	872	+	0	0	0	0	0	0	0	0	0	At4g16550.1	HSP20-like chaperone	859065	Tp7g15150	XP_002868120.1
Thhalv10000294m.g	scaffold_15	84789	87282	1180	+	111	36	59	66	38	93	78	53	52	At2g21160.1	Translocon-associated protein (TRAP), alpha subunit	480966	Tp4g00310	XP_002878536.1
Thhalv10000296m.g	scaffold_15	4868670	4869591	768	-	3	1	1	0	0	0	0	0	0	At1g77030.1	hydrolases, acting on acid anhydrides, in phosphorus-containing anhydrides;ATP-dependent helicases;nucleic acid binding;ATP binding;RNA binding;helicases	316620	Tp5g32190	NP_177829.5
Thhalv10000297m.g	scaffold_15	539326	540345	1020	-	0	0	0	1	0	0	0	0	0	At2g21990.1	Protein of unknown function, DUF617	481063	Tp4g01060	XP_002880412.1
Thhalv10000299m.g	scaffold_15	2489141	2491023	1055	+	1	0	0	0	0	1	0	0	0	At2g23960.1	Class I glutamine amidotransferase-like superfamily protein	491698	Tp7g28420	NP_179974.2
Thhalv10000300m.g	scaffold_15	3360020	3361417	969	-	302	97	90	50	24	195	18	11	4	At2g24550.1		481311	Tp4g03550	NP_565573.4
Thhalv10000301m.g	scaffold_15	1105695	1107024	775	-	10	7	6	22	4	11	20	72	24	At2g22570.1	nicotinamidase 1	900707	Tp4g01610	XP_002880452.1
Thhalv10000302m.g	scaffold_15	723264	724002	739	-	0	0	0	0	0	1	2	2	6	At2g22200.1	Integrase-type DNA-binding superfamily protein	900671	Tp4g01260	XP_002880436.1
Thhalv10000303m.g	scaffold_15	979933	982304	927	-	6	1	6	0	0	2	0	0	1	At2g22470.1	arabinogalactan protein 2
Thhalv10000305m.g	scaffold_15	948151	948900	750	-	0	0	0	0	0	0	0	0	0	At2g22460.1	Protein of unknown function, DUF617	481106	Tp4g01470	NP_179832.2
Thhalv10000306m.g	scaffold_15	1527409	1530278	737	+	3	0	0	1	0	0	27	8	21	At1g73280.1	serine carboxypeptidase-like 3	900758	Tp4g02000	XP_002878651.1
Thhalv10000307m.g	scaffold_15	468626	471240	1247	-	159	49	75	120	92	113	91	134	120	At2g21870.1	copper ion binding;cobalt ion binding;zinc ion binding	900616	Tp4g00960	NP_179778.1
Thhalv10000308m.g	scaffold_15	1095985	1099824	1199.5	+	236	35	60	136	128	214	155	166	88	At2g22540.1	K-box region and MADS-box transcription factor family protein	481114	Tp4g01590	XP_002878622.1
Thhalv10000309m.g	scaffold_15	1414120	1414845	726	-	0	0	0	0	0	6	1	0	0	At2g22850.1	basic leucine-zipper 6	900741	Tp_un0042_004	XP_002880465.1
Thhalv10000310m.g	scaffold_15	5279200	5280681	1002	+	22	8	8	19	9	30	12	14	8	At2g25190.1	PPPDE putative thiol peptidase family protein	481377	Tp4g04200	XP_002878832.1
Thhalv10000311m.g	scaffold_15	4940063	4941983	773	+	240	98	140	200	119	268	159	215	219	At2g25080.1	glutathione peroxidase 1	901118	Tp4g04090	XP_002878824.1
Thhalv10000312m.g	scaffold_15	152415	153255	702	-	0	0	0	0	0	0	0	0	0	At2g21350.1	RNA-binding CRS1 / YhbY (CRM) domain protein	490673	Tp4g00530	NP_179731.4
Thhalv10000313m.g	scaffold_15	2256201	2257528	1064	-	27	11	12	31	15	55	17	24	15	At2g23780.1	RING/U-box superfamily protein	481240	Tp4g02720	XP_002880526.1
Thhalv10000314m.g	scaffold_15	851854	853942	1252	+	14	15	10	19	6	16	13	13	11	At4g39990.1	RAB GTPase homolog A4B	490786	Tp4g01420	XP_002866902.1
Thhalv10000315m.g	scaffold_15	2907909	2909118	974	-	9	3	4	8	6	13	6	2	7	At4g39990.1	RAB GTPase homolog A4B	490786	Tp7g35880	XP_002866902.1
Thhalv10000316m.g	scaffold_15	742695	744798	1426	+	3	1	1	11	4	5	5	11	6	At2g22230.1	Thioesterase superfamily protein	481086	Tp4g01270	XP_002878603.1
Thhalv10000317m.g	scaffold_15	4994815	4996892	1154	+	109	76	63	127	37	187	75	50	51	At2g25110.1	stromal cell-derived factor 2-like protein precursor	901122	Tp4g04120	NP_565585.1
Thhalv10000318m.g	scaffold_15	850398	851532	704	-	8	1	2	7	0	7	1	4	2	At2g22370.1		320077	Tp4g01410	XP_002880440.1
Thhalv10000319m.g	scaffold_15	143061	144890	1119	+	14	9	4	19	14	15	16	13	11	At2g21320.1	B-box zinc finger family protein	900546	Tp4g00500	NP_565507.1
Thhalv10000320m.g	scaffold_15	276422	278114	1110	+	27	24	28	40	27	20	34	70	33	At2g21530.1	SMAD/FHA domain-containing protein	481019	Tp4g00690	NP_179748.2
Thhalv10000321m.g	scaffold_15	2522479	2523880	656	-	0	0	0	0	0	0	0	0	0	At2g23990.1	early nodulin-like protein 11	343951	Tp4g02900	XP_002880537.1
Thhalv10000322m.g	scaffold_15	483183	484597	762	-	2	0	0	0	0	0	2	0	0	At2g21880.1	RAB GTPase homolog 7A	481052	Tp4g00980	XP_002880403.1
Thhalv10000323m.g	scaffold_15	7233052	7235091	848	+	64	21	12	48	54	77	42	57	34	At2g25310.1	Protein of unknown function (DUF2012)	868455	Tp4g04450	XP_002880672.1
Thhalv10000324m.g	scaffold_15	6570533	6571558	766	+	9	1	0	1	7	11	3	1	1	At3g21230.1	4-coumarate:CoA ligase 5	479643	Tp3g19250	XP_002885429.1
Thhalv10000325m.g	scaffold_15	537143	538303	1083	-	0	0	0	0	0	0	0	0	0	At2g21970.1	stress enhanced protein 2	481062	Tp4g01050	NP_565524.1
Thhalv10000326m.g	scaffold_15	1807132	1809360	1193.5	+	13	13	6	13	12	16	8	6	8	At2g23310.1	Rer1 family protein	900812	Tp4g02310	XP_002878676.1
Thhalv10000328m.g	scaffold_15	3596965	3599508	1620	+	150	57	89	128	51	179	132	114	103	At2g24590.1	RNA recognition motif and CCHC-type zinc finger domains containing protein	481315	Tp4g03580	XP_002878770.1
Thhalv10000329m.g	scaffold_15	677782	678612	699	+	0	0	0	0	0	0	14	27	5	At2g22170.1	Lipase/lipooxygenase, PLAT/LH2 family protein	900668	Tp4g01230	XP_002880432.1
Thhalv10000330m.g	scaffold_15	7252613	7254246	906	+	21	17	20	27	22	43	36	32	28	At2g25605.1		868491	Tp4g05090	NP_850062.1
Thhalv10000331m.g	scaffold_15	497862	499813	594	-	0	0	0	0	0	0	0	0	0	At2g21900.1	WRKY DNA-binding protein 59	320036	Tp4g00990	XP_002880404.1
Thhalv10000332m.g	scaffold_15	1916695	1917792	735	-	34	14	18	19	9	50	31	46	40	At2g23430.1	Cyclin-dependent kinase inhibitor family protein	481213	Tp4g02420	NP_179924.1
Thhalv10000333m.g	scaffold_15	332931	334932	950	+	56	29	13	43	22	60	61	46	32	At2g21600.1	endoplasmatic reticulum retrieval protein 1B	481027	Tp4g00760	NP_179754.1
Thhalv10000334m.g	scaffold_15	3204242	3206383	953	+	27	7	6	7	11	14	8	6	11	At2g24440.1	selenium binding	481300	Tp4g03460	NP_565570.1
Thhalv10000335m.g	scaffold_15	650699	651602	744	-	0	0	0	0	0	0	10	37	38	At2g22170.1	Lipase/lipooxygenase, PLAT/LH2 family protein	900668	Tp4g01230	XP_002880432.1
Thhalv10000336m.g	scaffold_15	2129932	2130868	610	+	60	18	24	25	8	108	6	10	2	At2g23680.1	Cold acclimation protein WCOR413 family	900853	Tp4g02650	NP_179948.1
Thhalv10000338m.g	scaffold_15	339106	340573	869	+	80	25	39	50	27	79	23	24	16	At2g21620.1	Adenine nucleotide alpha hydrolases-like superfamily protein	481030	Tp4g00780	NP_850015.1
Thhalv10000339m.g	scaffold_15	4131888	4134504	843.5	+	53	16	38	22	19	25	24	24	6	At2g24765.1	ADP-ribosylation factor 3	481337	Tp4g03740	NP_850057.1
Thhalv10000340m.g	scaffold_15	243202	244389	911	-	0	0	0	0	0	0	0	0	0	At2g21490.1	dehydrin LEA	867902	Tp4g00650	XP_002880385.1
Thhalv10000341m.g	scaffold_15	7254311	7255639	987	-	69	24	39	85	52	137	69	64	62	At2g25610.1	ATPase, F0/V0 complex, subunit C protein	481412	Tp4g05100	XP_002880688.1
Thhalv10000343m.g	scaffold_15	2535337	2537170	610.5	-	55	37	34	69	41	56	120	140	84	At2g24020.2	Uncharacterised BCR, YbaB family COG0718	868212	Tp4g02930	NP_001189586.1
Thhalv10000345m.g	scaffold_15	3173314	3173847	534	-	3	0	1	0	0	0	0	0	0	At2g24400.1	SAUR-like auxin-responsive protein family	481295	Tp4g03430	NP_180016.1
Thhalv10000346m.g	scaffold_15	4934064	4934929	775	+	1	0	1	0	0	1	0	1	0	At2g25060.1	early nodulin-like protein 14	481360	Tp4g04070	NP_180078.2
Thhalv10000347m.g	scaffold_15	7363797	7364553	696.5	-	18	0	2	16	24	0	11	0	1	At2g25625.2,At2g25625.1		901208	Tp4g05200	NP_850064.1,NP_850063.1
Thhalv10000348m.g	scaffold_15	637088	638097	885	-	16	6	6	6	0	0	3	4	0	At2g22170.1	Lipase/lipooxygenase, PLAT/LH2 family protein	900668	Tp4g01230	XP_002880432.1
Thhalv10000350m.g	scaffold_15	76170	77197	1028	-	2	5	7	12	4	8	33	19	24	At2g21130.1	Cyclophilin-like peptidyl-prolyl cis-trans isomerase family protein	480962	Tp4g00280	NP_179709.1
Thhalv10000352m.g	scaffold_15	2009039	2009772	695	-	4	2	2	5	1	7	1	1	0
Thhalv10000353m.g	scaffold_15	2126557	2127507	951	-	85	50	47	92	66	55	312	156	119	At2g23670.1	homolog of Synechocystis YCF37	481233	Tp4g02640	NP_565556.1
Thhalv10000354m.g	scaffold_15	1854684	1855677	994	+	27	6	9	16	30	15	38	27	29	At2g23340.1	DREB and EAR motif protein 3	481204	Tp4g02330	NP_179915.1
Thhalv10000355m.g	scaffold_15	655014	655958	688	-	0	1	0	0	0	0	2	12	2	At2g22170.1	Lipase/lipooxygenase, PLAT/LH2 family protein	900668	Tp4g01230	XP_002880432.1
Thhalv10000356m.g	scaffold_15	5419740	5420815	1076	+	46	23	31	15	18	24	14	15	11	At2g25250.1		901149	Tp4g04350	NP_180097.1
Thhalv10000357m.g	scaffold_15	2858833	2861470	989	-	2	1	1	8	5	10	16	7	17	At4g36380.1	Cytochrome P450 superfamily protein	490999	Tp7g34040	XP_002867019.1
Thhalv10000358m.g	scaffold_15	2140657	2141390	734	+	6	0	0	5	4	0	0	0	4	At2g23690.1		900854	Tp_un0888_001	NP_179949.2
Thhalv10000359m.g	scaffold_15	2610360	2611900	486	+	10	4	1	7	1	4	8	10	6	At1g17745.2	D-3-phosphoglycerate dehydrogenase	491252	Tp3g28600	NP_195146.1
Thhalv10000360m.g	scaffold_15	3952454	3953243	790	+	5	6	9	7	4	20	6	1	0	At2g24762.1	glutamine dumper 4	481335	Tp4g03730	XP_002878798.1
Thhalv10000361m.g	scaffold_15	3146660	3147854	815	+	51	22	20	41	21	46	45	57	36	At2g24390.1	AIG2-like (avirulence induced gene) family protein	900966	Tp4g03410	NP_180015.3
Thhalv10000362m.g	scaffold_15	2577269	2579157	840	+	39	15	34	28	24	23	47	99	53	At2g24090.1	Ribosomal protein L35	481266	Tp4g02990	XP_002878721.1
Thhalv10000363m.g	scaffold_15	4476481	4477924	731	-	8	3	4	3	2	4	1	0	0	At2g24970.1		481350	Tp4g03960	XP_002880643.1
Thhalv10000364m.g	scaffold_15	5451791	5452906	829	+	8	3	0	4	9	9	10	8	8	At4g32030.1		913253	Tp4g04360	NP_194931.1
Thhalv10000365m.g	scaffold_15	1260481	1261664	722	-	113	42	112	84	39	44	79	91	54	At1g52220.1		892226	Tp1g38760	NP_564603.1
Thhalv10000367m.g	scaffold_15	4306394	4307950	639	-	23	6	9	40	12	32	34	36	17	At2g24860.1	DnaJ/Hsp40 cysteine-rich domain superfamily protein	481346	Tp4g03910	NP_565578.1
Thhalv10000369m.g	scaffold_15	22429	23471	430	-	6	3	4	4	3	2	1	4	2	At2g20930.1	SNARE-like superfamily protein	900506	Tp4g00120	NP_565493.1
Thhalv10000370m.g	scaffold_15	3214438	3215849	482	-	0	0	0	0	0	0	0	0	0	At5g62950.1	RNA polymerase II, Rpb4, core protein	875125	Tp2g26090	NP_001190602.1
Thhalv10000371m.g	scaffold_15	90690	91512	823	-	6	3	5	15	10	22	12	20	13	At2g21180.1		900527	Tp4g00330	XP_002880362.1
Thhalv10000372m.g	scaffold_15	3170971	3171753	581	+	8	2	3	8	5	3	21	17	9	At2g24395.1	chaperone protein dnaJ-related	481294	Tp4g03420	XP_002878752.1
Thhalv10000374m.g	scaffold_15	439647	440038	392	-	0	0	0	0	0	0	0	0	0	At2g21750.1	Protein of unknown function (DUF1278)	900604	Tp4g00900	NP_179766.1
Thhalv10000375m.g	scaffold_15	7670944	7671347	404	-	8	3	7	6	0	19	0	0	0	At2g25735.1		901230	Tp4g05350	XP_002880703.1
Thhalv10000376m.g	scaffold_15	23723	24286	564	-	2	1	1	6	2	11	9	3	3	At2g20940.1	Protein of unknown function (DUF1279)	900507	Tp4g00130	XP_002880352.1
Thhalv10000377m.g	scaffold_15	2693115	2694426	438	+	6	0	1	0	1	2	1	0	0	At1g74530.3		476589	Tp5g29710	XP_002888983.1
Thhalv10000378m.g	scaffold_15	917061	917979	565	+	10	4	6	12	2	23	14	17	9	At2g22425.1	Microsomal signal peptidase 12 kDa subunit (SPC12)	481104	Tp_un0131_001	NP_001077942.1
Thhalv10000379m.g	scaffold_15	1535065	1536300	459	-	1	0	0	2	1	1	0	0	0	At4g37608.1
Thhalv10000380m.g	scaffold_15	1486803	1487749	403	-	0	0	0	0	0	0	0	0	0	At2g22942.1	growth factors	481157	Tp4g01960	NP_001118365.4
Thhalv10000381m.g	scaffold_15	1427433	1428125	533	+	0	0	2	1	0	0	2	1	2	At2g22860.1	phytosulfokine 2 precursor	900742	Tp4g01910	XP_002878639.1
Thhalv10000382m.g	scaffold_15	220397	220858	363	-	0	0	0	0	0	0	0	0	0	At1g47317.1		891507		XP_002891349.1
Thhalv10000384m.g	scaffold_15	2082463	2083184	624	-	12	4	1	0	0	0	0	0	0	At2g23580.1	methyl esterase 4	868162	Tp4g02520	XP_002880513.1
Thhalv10000385m.g	scaffold_15	100536	101190	655	+	7	3	2	0	0	0	0	0	0	At2g21220.1	SAUR-like auxin-responsive protein family	900533	Tp4g00400	NP_179718.1
Thhalv10000386m.g	scaffold_15	355014	356263	750	-	1825	1673	3731	551	203	1790	254	1024	75	At2g21660.1	cold, circadian rhythm, and rna binding 2	481034	Tp4g00820	XP_002880392.1
Thhalv10000387m.g	scaffold_15	4822248	4824110	536	-	8	5	5	0	0	0	0	0	0	At1g79350.1	RING/FYVE/PHD zinc finger superfamily protein	477100	Tp5g34410	NP_178053.4
Thhalv10000388m.g	scaffold_15	4323641	4324201	561	+	26	7	16	29	8	30	27	22	17	At2g24940.1	membrane-associated progesterone binding protein 2	901094	Tp4g03930	XP_002878810.1
Thhalv10000389m.g	scaffold_15	347492	348608	607	-	6	13	45	12	2	19	0	0	1	At2g21650.1	Homeodomain-like superfamily protein	481032	Tp4g00810	NP_179759.1
Thhalv10000390m.g	scaffold_15	7599922	7601276	832	+	8	7	5	0	0	0	0	0	0
Thhalv10000391m.g	scaffold_15	133583	134110	528	+	3	9	3	28	12	15	17	9	1	At2g21290.1		480991	Tp4g00480	NP_565506.1
Thhalv10000392m.g	scaffold_15	1578752	1579151	400	+	0	0	0	0	0	0	0	0	0	At2g23110.1	Late embryogenesis abundant protein, group 6	868105	Tp4g02150	XP_002878659.1
Thhalv10000393m.g	scaffold_15	316726	317376	553	+	0	0	0	0	0	0	0	0	0	At2g19893.1	Defensin-like (DEFL) family protein	874877		XP_002886015.1
Thhalv10000394m.g	scaffold_15	92077	92673	597	-	7	2	4	17	9	6	16	14	11	At2g21185.1		480969	Tp4g00340	NP_565500.1
Thhalv10000395m.g	scaffold_15	96450	97312	571	+	1	0	0	4	4	9	7	15	1	At2g21195.1		867867	Tp4g00360	NP_565502.1
Thhalv10000396m.g	scaffold_15	3370060	3370828	313	-	0	0	0	0	0	0	0	0	0	At1g04210.1	Leucine-rich repeat protein kinase family protein	887584	Tp1g03030	NP_171917.1
Thhalv10000397m.g	scaffold_15	344837	345923	396	+	0	0	0	0	0	0	0	0	1	At2g21640.1		867921	Tp4g00800	NP_179758.1
Thhalv10000398m.g	scaffold_15	1000260	1000859	600	+	0	1	0	2	3	1	1	0	2
Thhalv10000399m.g	scaffold_15	2916848	2917157	310	+	0	0	0	0	0	0	0	0	0	At2g24290.1	Protein of unknown function (DUF1068)	491646	Tp7g28890	NP_565567.1
Thhalv10000400m.g	scaffold_15	4828448	4828785	338	-	1	0	0	0	0	0	0	0	0	At4g16570.1	protein arginine methyltransferase 7	859057	Tp7g15190	XP_002870146.1
Thhalv10000401m.g	scaffold_15	489872	490144	273	-	0	1	5	0	0	0	0	0	0
Thhalv10000402m.g	scaffold_15	1167618	1168732	701	+	15	3	15	11	7	17	23	20	19	At2g22640.1	BRICK1, putative	343817	Tp4g01680	NP_179849.2
Thhalv10000403m.g	scaffold_15	4587343	4587915	573	+	5	3	1	1	1	4	2	2	7
Thhalv10000404m.g	scaffold_15	582115	582785	445	+	6	5	3	1	1	2	18	7	7	At2g22080.1
Thhalv10000405m.g	scaffold_15	1579312	1580799	775	+	2	1	1	3	0	1	9	0	1	At2g23120.1	Late embryogenesis abundant protein, group 6	481185	Tp4g02160
Thhalv10000406m.g	scaffold_15	2438453	2439664	671.5	+	26	12	13	19	11	43	17	18	13	At2g23930.1	probable small nuclear ribonucleoprotein G	900880	Tp4g02830	NP_179971.1,NP_001077949.1
Thhalv10000407m.g	scaffold_15	2620714	2621954	785	+	28	5	3	10	5	13	33	34	10	At5g23740.1	ribosomal protein S11-beta	900907	Tp4g03060	XP_002880547.1
Thhalv10000408m.g	scaffold_15	157967	158220	254	+	1	0	0	2	0	0	0	0	0
Thhalv10000409m.g	scaffold_15	1570839	1572153	675	-	52	13	35	14	26	47	37	40	15	At2g23090.1	Uncharacterised protein family SERF	481181	Tp4g02110	NP_565547.1
Thhalv10000410m.g	scaffold_15	6617284	6617603	320	+	0	0	0	0	0	0	0	0	0
Thhalv10000411m.g	scaffold_15	1396516	1396997	304	+	3	0	0	2	11	2	10	0	1	At2g22990.6	sinapoylglucose 1	900758	Tp_un0042_002	XP_002878651.1
Thhalv10000412m.g	scaffold_15	5562762	5563311	323	+	2	0	1	0	0	0	0	0	0
Thhalv10000413m.g	scaffold_15	2615392	2615645	254	-	3	0	0	1	0	0	0	0	0
Thhalv10000415m.g	scaffold_15	5343380	5344097	516	+	5	3	8	8	2	7	8	6	5	At4g31985.1	Ribosomal protein L39 family protein	913258	Tp7g29780	NP_567886.1
Thhalv10000416m.g	scaffold_15	2316048	2317580	942	-	39	8	16	5	11	12	7	18	8
Thhalv10000417m.g	scaffold_15	310366	311163	798	-	11	7	8	7	2	5	2	7	9	At2g21560.1		481023	Tp1g18340	NP_179751.1
Thhalv10000418m.g	scaffold_15	68036	69826	1791	-	3	1	2	4	2	1	0	2	1	At2g21090.1	Pentatricopeptide repeat (PPR-like) superfamily protein	900518	Tp4g00230	XP_002880355.1
Thhalv10000419m.g	scaffold_15	6103257	6103601	345	+	0	0	0	0	0	0	0	0	0	At2g23660.1	LOB domain-containing protein 10	900851	Tp7g20710	NP_198439.1
Thhalv10000420m.g	scaffold_15	4452490	4453167	576	-	0	0	0	0	0	0	0	0	0	At4g21050.1	Dof-type zinc finger domain-containing protein	914578	Tp7g19080	NP_193837.1
Thhalv10000421m.g	scaffold_15	1056547	1057716	873	-	0	0	0	0	0	0	0	0	0	At4g35120.1	Galactose oxidase/kelch repeat superfamily protein	912871	Tp7g32890	NP_195238.1
Thhalv10000422m.g	scaffold_15	6341703	6341975	273	-	2	2	0	0	0	0	0	1	1	At4g00895.1	ATPase, F1 complex, OSCP/delta subunit protein	490476	Tp6g01230	XP_002875008.1
Thhalv10000423m.g	scaffold_15	455183	456355	1122	-	0	0	0	0	0	0	0	0	0	At3g44713.1
Thhalv10000424m.g	scaffold_15	5165577	5167926	1500	+	0	0	0	0	0	0	0	0	0	At1g52950.1	Nucleic acid-binding, OB-fold-like protein	894112		XP_002886934.1
Thhalv10000425m.g	scaffold_15	4428248	4428793	546	-	0	0	0	0	0	0	0	0	0	At4g21050.1	Dof-type zinc finger domain-containing protein	914578	Tp7g19080	XP_002869911.1
Thhalv10000426m.g	scaffold_15	1293876	1295286	897	+	0	0	0	0	1	0	0	0	0	At2g22750.2	basic helix-loop-helix (bHLH) DNA-binding superfamily protein	481136	Tp4g01740	NP_001077944.1
Thhalv10000427m.g	scaffold_15	3464604	3467952	1812	+	0	0	0	0	0	0	0	0	0	At1g31150.1	Domain of unknown function (DUF1985)			NP_174400.1
Thhalv10000428m.g	scaffold_15	2087987	2088250	264	+	0	0	0	0	0	0	0	0	0
Thhalv10000429m.g	scaffold_15	1449606	1449947	342	+	0	0	0	0	0	0	0	0	0	At4g27960.1	ubiquitin conjugating enzyme 9	913730	Tp6g15450	NP_001131478.1
Thhalv10000430m.g	scaffold_15	6126972	6127379	408	+	0	0	0	0	0	0	0	0	0	At5g35900.1	LOB domain-containing protein 35	914342	Tp7g20710	NP_198439.1
Thhalv10000431m.g	scaffold_15	577458	577757	300	+	0	0	0	0	0	0	0	0	0	At2g22060.1		903449		NP_179797.1
Thhalv10000432m.g	scaffold_15	5714040	5715646	702	-	0	0	0	0	0	0	0	0	0	At5g60440.1	AGAMOUS-like 62	358254	Tp6g22010	XP_002864686.1
Thhalv10000433m.g	scaffold_15	270275	270713	336	+	2	0	0	0	1	1	3	1	3	At4g39160.2	Homeodomain-like superfamily protein
Thhalv10000434m.g	scaffold_15	5606281	5607580	756	+	7	0	0	1	0	0	0	0	0	At1g62600.1	Flavin-binding monooxygenase family protein	475088	Tp2g02040	XP_002888015.1
Thhalv10000435m.g	scaffold_15	7235266	7236381	951	+	1	0	0	0	0	0	0	0	0	At3g09120.1	Protein of unknown function (DUF674)	478225	Tp3g24320	XP_002884715.1
Thhalv10000436m.g	scaffold_15	1673450	1675019	1257	-	0	0	0	0	0	0	0	0	0	At2g23250.1	UDP-glucosyl transferase 84B2	900805	Tp_un1105_001	XP_002880490.1
Thhalv10000437m.g	scaffold_15	6097380	6097875	441	+	0	0	0	2	0	0	0	0	0	At5g35900.1	LOB domain-containing protein 35	890969	Tp7g20710	NP_198439.1
Thhalv10000438m.g	scaffold_15	1757679	1758569	891	-	24	20	14	19	9	4	37	14	13	At2g23290.1	myb domain protein 70	481200	Tp4g02280	XP_002880492.1
Thhalv10000439m.g	scaffold_15	297620	297955	243	-	0	0	0	0	0	0	0	0	0	At1g68907.1	Defensin-like (DEFL) family protein	876958	Tp_un0004_020	NP_001031254.1
Thhalv10000440m.g	scaffold_15	733054	734172	1119	-	0	0	0	0	0	0	0	0	0	At4g02310.1	Galactose oxidase/kelch repeat superfamily protein	906299	Tp4g05040	NP_192140.1
Thhalv10000441m.g	scaffold_15	1256119	1258036	1842	+	5	0	0	0	0	0	0	0	1	At2g13900.1	Cysteine/Histidine-rich C1 domain family protein	908098	Tp2g04140	NP_179007.1
Thhalv10000442m.g	scaffold_15	2900299	2901426	732	-	0	0	0	0	0	0	0	0	0	At2g22420.1	Peroxidase superfamily protein	481103	Tp4g01440	NP_179828.1
Thhalv10000443m.g	scaffold_15	797015	797338	324	+	0	0	0	0	0	0	0	0	0	At2g22320.1		343793	Tp4g01370	NP_179819.1
Thhalv10000445m.g	scaffold_15	910716	911791	1014	-	0	0	0	0	0	0	0	0	1	At1g34480.1	Cysteine/Histidine-rich C1 domain family protein	891946	Tp_un0059_003	NP_174707.1
Thhalv10000447m.g	scaffold_15	2623053	2624865	1056	+	0	0	0	0	0	0	2	2	0	At3g13680.1	F-box and associated interaction domains-containing protein	897609	Tp4g04370	XP_002884981.1
Thhalv10000448m.g	scaffold_15	7610990	7611712	507	-	0	0	0	0	0	0	0	0	0	At3g03773.1	HSP20-like chaperones superfamily protein	336372	Tp1g20230	XP_002893745.1
Thhalv10000449m.g	scaffold_15	7053195	7055546	1563	-	0	0	1	0	0	3	0	0	0	At2g25370.1	RING/U-box superfamily protein	886261	Tp4g04580	NP_180109.2
Thhalv10000450m.g	scaffold_15	6488271	6489602	1332	+	1	1	0	1	0	0	4	3	2	At3g29680.1	HXXXD-type acyl-transferase family protein	905267	Tp4g04610	NP_189610.1
Thhalv10000451m.g	scaffold_15	3748812	3751171	1074	+	0	0	0	0	0	0	0	0	0	At5g49290.1	receptor like protein 56	476558	Tp5g29380	NP_177558.4
Thhalv10000452m.g	scaffold_15	1731366	1732739	1374	-	0	0	0	0	0	0	0	0	0	At2g23260.1	UDP-glucosyl transferase 84B1	481198	Tp_un1105_001	XP_002880491.1
Thhalv10000453m.g	scaffold_15	2507868	2508218	351	+	0	0	0	0	0	0	0	0	0	At4g09490.1	Polynucleotidyl transferase, ribonuclease H-like superfamily protein	884349	Tp1g01750	XP_002863637.1
Thhalv10000454m.g	scaffold_15	5658550	5659341	732	-	0	0	0	0	0	0	0	0	0	At3g22421.1	F-box and associated interaction domains-containing protein	894230	Tp1g20770	NP_683583.1
Thhalv10000455m.g	scaffold_15	4824482	4825335	678	-	1	2	0	0	0	0	0	0	0	At3g44780.1	Cysteine proteinases superfamily protein	889374		XP_002893048.1
Thhalv10000456m.g	scaffold_15	1087145	1087537	393	+	0	0	0	0	0	0	0	0	0	At2g22520.2		900702	Tp4g03040	XP_002878621.1
Thhalv10000457m.g	scaffold_15	6367076	6370519	1821	+	85	17	36	57	33	49	39	52	46	At5g52560.1	UDP-sugar pyrophosphorylase	495327	Tp4g04790	XP_002864182.1
Thhalv10000458m.g	scaffold_15	4629137	4629565	429	-	0	0	0	0	0	0	0	0	0	At1g51250.1	Plant self-incompatibility protein S1 family	910573		NP_175534.1
Thhalv10000459m.g	scaffold_15	193664	194548	885	+	0	0	0	0	0	0	0	0	0	At2g07760.1	Zinc knuckle (CCHC-type) family protein
Thhalv10000460m.g	scaffold_15	3864621	3865791	1053	+	9	2	5	9	10	7	5	8	2	At1g64840.1	Protein of unknown function (DUF295)	901040	Tp4g03230	XP_002878779.1
Thhalv10000461m.g	scaffold_15	1388187	1391048	1077	+	8	0	3	29	54	3	66	6	18	At2g23000.1	serine carboxypeptidase-like 10	900758	Tp_un0042_002	XP_002878651.1
Thhalv10000462m.g	scaffold_15	912295	913103	555	+	0	0	0	0	0	0	0	0	0	At1g14800.1	Nucleic acid-binding, OB-fold-like protein	890118	Tp4g05770	XP_002893409.1
Thhalv10000463m.g	scaffold_15	4700735	4705197	2127	+	0	0	0	0	0	0	0	0	0	At2g25140.1	casein lytic proteinase B4	901111	Tp4g04130	XP_002878821.1
Thhalv10000464m.g	scaffold_15	2922293	2923534	885	-	0	0	0	0	0	0	0	0	0	At2g24320.1	alpha/beta-Hydrolases superfamily protein	320242	Tp4g03320	NP_180009.2
Thhalv10000465m.g	scaffold_15	1886787	1887183	288	+	5	0	3	0	0	0	0	0	0	At2g36895.1		321394	Tp4g19190	NP_850272.1
Thhalv10000466m.g	scaffold_15	399753	400274	417	-	0	0	0	0	0	0	0	0	0	At4g39260.3	cold, circadian rhythm, and RNA binding 1	481034	Tp7g36580	XP_002880392.1
Thhalv10000467m.g	scaffold_15	5517897	5519017	1086	+	0	0	0	0	0	0	0	0	0	At3g22421.1	F-box and associated interaction domains-containing protein	479757	Tp4g04370	NP_683583.1
Thhalv10000468m.g	scaffold_15	4156799	4157953	1155	+	0	0	0	0	0	0	0	0	0	At1g30790.1	F-box and associated interaction domains-containing protein	890952	Tp5g12630	NP_174365.1
Thhalv10000469m.g	scaffold_15	2744583	2745665	1083	+	17	11	4	20	14	16	28	20	21	At2g24220.1	purine permease 5	343982	Tp4g03160	XP_002878735.1
Thhalv10000470m.g	scaffold_15	3206597	3207430	834	-	0	0	1	0	0	0	0	0	0	At2g24450.1	FASCICLIN-like arabinogalactan protein 3 precursor	481301	Tp4g03470	XP_002880584.1
Thhalv10000471m.g	scaffold_15	3629289	3630576	1122	+	6	1	3	0	2	2	2	7	0	At5g53635.1	F-box/RNI-like/FBD-like domains-containing protein	918455	Tp6g15230	NP_001190533.1
Thhalv10000473m.g	scaffold_15	578159	581520	1641	+	14	2	3	0	0	0	0	0	0	At2g22070.1	pentatricopeptide (PPR) repeat-containing protein	481070	Tp4g01100	NP_179798.1
Thhalv10000474m.g	scaffold_15	7013840	7015179	1296	-	0	0	0	0	0	0	0	0	0	At3g29680.1	HXXXD-type acyl-transferase family protein	905267	Tp4g04610	NP_189610.1
Thhalv10000475m.g	scaffold_15	4284391	4284846	456	+	0	0	0	0	0	0	0	0	0	At1g64940.1	cytochrome P450, family 87, subfamily A, polypeptide 6	475495	Tp5g19200	XP_002886780.1
Thhalv10000476m.g	scaffold_15	7207083	7207852	687	-	0	0	0	0	0	0	0	0	1	At2g17690.1	F-box family protein with a domain of unknown function (DUF295)	491074	Tp3g31070	NP_179360.1
Thhalv10000477m.g	scaffold_15	1433003	1433358	207	-	12	0	1	4	1	3	3	2	5	At2g20000.1	CDC27 family protein	480470	Tp3g33320	XP_002883953.1
Thhalv10000478m.g	scaffold_15	2198228	2198878	576	-	0	0	0	0	0	0	0	0	0	At2g23755.1		343930		XP_002880522.1
Thhalv10000479m.g	scaffold_15	4218806	4219417	612	+	0	0	0	0	0	0	0	0	0	At2g24840.1	AGAMOUS-like 61	868378	Tp4g03860	NP_850058.1
Thhalv10000480m.g	scaffold_15	450264	453704	1245	+	1	14	2	2	1	3	9	4	7	At2g21790.1	ribonucleotide reductase 1	481044	Tp4g00930	NP_179770.1
Thhalv10000481m.g	scaffold_15	1719585	1722108	2472	+	186	18	21	61	45	103	66	91	58	At2g23200.1	Protein kinase superfamily protein	481192	Tp2g23300	XP_002878667.1
Thhalv10000482m.g	scaffold_15	4288556	4292543	1392	-	0	0	0	0	0	0	0	0	0	At2g24850.1	tyrosine aminotransferase 3	481345	Tp4g03900	XP_002880635.1
Thhalv10000483m.g	scaffold_15	4046883	4048201	957	+	0	0	0	0	0	0	0	0	0	At1g31150.1	Domain of unknown function (DUF1985)	890713	Tp_un0034_001	NP_174400.1
Thhalv10000484m.g	scaffold_15	690146	692124	693	-	0	0	0	0	0	1	0	0	0	At5g05030.1	Protein of Unknown Function (DUF239)	908105	Tp6g39360	XP_002873051.1
Thhalv10000485m.g	scaffold_15	7311446	7311733	288	-	0	0	1	0	0	0	0	0	0
Thhalv10000486m.g	scaffold_15	4491987	4492749	537	-	0	0	0	0	0	0	0	0	0	At1g64230.4	ubiquitin-conjugating enzyme 28	478172	Tp6g18000	XP_003626536.1
Thhalv10000487m.g	scaffold_15	1999741	2000683	789	-	0	0	0	0	0	0	0	0	0	At2g23580.1	methyl esterase 4	481225	Tp4g02520	XP_002880514.1
Thhalv10000488m.g	scaffold_15	7119925	7120721	621	-	0	0	0	0	0	0	0	0	0	At1g57906.1		491074	Tp3g31070	NP_179360.1
Thhalv10000489m.g	scaffold_15	6145251	6145657	375	+	0	0	0	0	0	0	0	0	0	At5g35900.1	LOB domain-containing protein 35	890969	Tp7g20710	NP_198439.1
Thhalv10000490m.g	scaffold_15	1975770	1976961	1104	-	0	0	0	0	0	0	3	2	0	At5g38680.1	Galactose oxidase/kelch repeat superfamily protein	912541	Tp6g05050	XP_002868960.1
Thhalv10000491m.g	scaffold_15	4042624	4044143	378	+	0	0	0	0	0	0	0	0	0	At2g22520.1		900702		XP_002878621.1
Thhalv10000492m.g	scaffold_15	4439128	4439673	546	-	0	0	0	0	0	0	0	0	0	At4g21050.1	Dof-type zinc finger domain-containing protein	914578	Tp7g19080	XP_002869911.1
Thhalv10000493m.g	scaffold_15	4370344	4370991	648	-	0	0	0	0	0	0	0	0	0	At4g21050.1	Dof-type zinc finger domain-containing protein	914578	Tp7g19080	XP_002869911.1
Thhalv10000494m.g	scaffold_15	1310411	1311350	834	+	0	0	0	0	0	0	0	0	0	At2g22760.1	basic helix-loop-helix (bHLH) DNA-binding superfamily protein	481137	Tp4g01750	NP_179861.2
Thhalv10000495m.g	scaffold_15	4209818	4211324	990	-	0	0	0	0	0	1	1	0	0	At2g24800.1	Peroxidase superfamily protein	481340	Tp4g03830	XP_002880630.1
Thhalv10000496m.g	scaffold_15	6495205	6498249	2874	-	0	0	0	0	0	0	0	0	0	At1g37113.1				XP_002318395.1
Thhalv10000497m.g	scaffold_15	1992149	1995646	1107	-	0	0	0	0	0	0	0	0	0	At2g23530.1	Zinc-finger domain of monoamine-oxidase A repressor R1	320173	Tp4g02500	XP_002880511.1
Thhalv10000498m.g	scaffold_15	7133967	7135356	342	-	0	0	0	0	0	0	0	0	0	At4g04580.1	Homeodomain-like superfamily protein	484129	Tp6g04330	XP_003547256.1
Thhalv10000499m.g	scaffold_15	5372657	5375098	1626	-	0	0	0	0	0	0	0	0	0	At1g52950.1	Nucleic acid-binding, OB-fold-like protein	894112		NP_175703.1
Thhalv10000500m.g	scaffold_15	1796268	1797419	1002	-	0	0	0	0	0	0	0	0	0	At5g45570.1	Ulp1 protease family protein	883407	Tp3g28640	NP_199370.1
Thhalv10000501m.g	scaffold_15	7509399	7509724	282	-	0	0	0	0	0	0	0	0	0	At4g24210.1	F-box family protein	492439	Tp7g22190	NP_194152.1
Thhalv10000502m.g	scaffold_15	1501933	1502508	576	-	0	0	0	0	0	0	0	0	0	At5g45570.1	Ulp1 protease family protein	866064	Tp6g08240	NP_199370.1
Thhalv10000503m.g	scaffold_15	1681554	1682204	372	+	0	0	0	0	0	0	0	0	0	At5g10620.1	methyltransferases	487896	Tp6g32830	NP_196624.1
Thhalv10000504m.g	scaffold_15	4130749	4131105	357	-	0	0	0	0	0	0	0	0	0	At2g37920.1	copper ion transmembrane transporters	321495	Tp4g20220	XP_002881552.1
Thhalv10000505m.g	scaffold_15	1083571	1084743	1173	+	0	0	0	0	0	0	0	0	0	At4g38870.1	F-box and associated interaction domains-containing protein	343751	Tp6g28450	XP_002880407.1
Thhalv10000506m.g	scaffold_15	2460981	2463044	1497	-	0	0	0	0	0	0	0	0	0	At5g32613.1	Zinc knuckle (CCHC-type) family protein	348453		NP_680290.1
Thhalv10000507m.g	scaffold_15	2556783	2557633	324	+	8	0	1	8	1	8	2	1	4	At2g24040.1	Low temperature and salt responsive protein family	481262	Tp4g02950	NP_179982.1
Thhalv10000508m.g	scaffold_15	1670261	1673118	2858	+	398	40	38	38	26	75	35	46	22	At2g23200.1	Protein kinase superfamily protein	481192	Tp5g15370	XP_002878667.1
Thhalv10000509m.g	scaffold_15	7137284	7139006	1227	+	0	0	0	0	0	0	0	0	0	At1g63880.1	Disease resistance protein (TIR-NBS-LRR class) family	875511	Tp2g00920	NP_176572.1
Thhalv10000510m.g	scaffold_15	7205402	7206472	1071	+	0	0	0	0	0	0	0	0	0	At1g63870.1	Disease resistance protein (TIR-NBS-LRR class) family	875511	Tp2g00800	XP_002886379.1
Thhalv10000511m.g	scaffold_15	432230	432605	276	+	0	0	0	0	0	0	0	0	0	At2g21725.1	Defensin-like (DEFL) family protein	867931		XP_002878569.1
Thhalv10000512m.g	scaffold_15	4059905	4060171	267	-	0	0	0	0	0	0	0	0	0	At2g06420.1	Domain of unknown function (DUF1985)
Thhalv10000513m.g	scaffold_15	6566161	6567189	1029	+	6	2	0	7	5	0	2	2	2	At3g21230.1	4-coumarate:CoA ligase 5	479643	Tp3g19250	NP_188760.3
Thhalv10000515m.g	scaffold_15	3626746	3628336	1179	-	13	3	2	1	6	8	2	4	3	At4g00260.1	Transcriptional factor B3 family protein	901447	Tp4g03630	XP_002880815.1
Thhalv10000516m.g	scaffold_15	6388953	6389411	459	+	0	0	0	0	0	0	0	0	0	At2g21655.1	Protein of unknown function (DUF784)	900601	Tp4g04720	XP_002880395.1
Thhalv10000517m.g	scaffold_15	2322106	2324537	1749	-	0	0	0	0	0	0	0	0	0	At5g56680.1	Class II aminoacyl-tRNA and biotin synthetases superfamily protein	495758	Tp6g18450	XP_002864474.1
Thhalv10000518m.g	scaffold_15	6066483	6067376	372	+	0	0	0	0	0	1	0	0	0	At5g11260.1	Basic-leucine zipper (bZIP) transcription factor family protein	909087	Tp4g04910	NP_568246.1
Thhalv10000519m.g	scaffold_15	1676457	1677299	666	+	0	0	0	0	0	0	0	0	0	At3g28740.1	Cytochrome P450 superfamily protein	484649	Tp2g17390	NP_189516.1
Thhalv10000520m.g	scaffold_15	3185690	3188368	954	-	0	0	0	0	0	0	3	0	0	At2g24430.1	NAC domain containing protein 38	344010	Tp4g03450	XP_002880583.1
Thhalv10000521m.g	scaffold_15	6526694	6530592	2142	+	0	0	0	1	0	1	2	0	1	At5g45570.1	Ulp1 protease family protein		Tp6g10920
Thhalv10000522m.g	scaffold_15	6082633	6083130	498	+	0	0	0	0	0	0	0	0	0	At5g35900.1	LOB domain-containing protein 35	900851	Tp7g20710	NP_198439.1
Thhalv10000523m.g	scaffold_15	6010289	6013002	2205	-	0	0	0	0	0	0	0	0	0	At1g31150.1	Domain of unknown function (DUF1985)			NP_174400.1
Thhalv10000524m.g	scaffold_15	5328446	5330537	1707	-	0	0	0	0	0	0	0	0	2	At2g07190.1	Domain of unknown function (DUF1985)	337115	Tp4g06570	XP_002891526.1
Thhalv10000525m.g	scaffold_15	2121544	2122476	933	-	0	0	0	0	0	0	0	0	0	At2g23660.1	LOB domain-containing protein 10	900851	Tp4g02620	XP_002880519.1
Thhalv10000526m.g	scaffold_15	6086302	6086710	366	+	0	0	0	0	0	0	0	0	0	At5g35900.1	LOB domain-containing protein 35	900851	Tp7g20710	NP_198439.1
Thhalv10000527m.g	scaffold_15	4415191	4415919	687	-	0	0	0	0	0	0	0	0	0	At4g21050.1	Dof-type zinc finger domain-containing protein	914578	Tp7g19080	XP_002869911.1
Thhalv10000528m.g	scaffold_15	2349027	2349431	405	+	0	0	0	0	0	0	0	0	0	At1g50220.1		891945		NP_175440.1
Thhalv10000529m.g	scaffold_15	6137420	6138338	342	+	0	1	0	0	0	0	0	0	0	At5g35900.1	LOB domain-containing protein 35	914342	Tp7g20710	NP_198439.1
Thhalv10000530m.g	scaffold_15	3872943	3874661	1659	-	0	0	0	0	0	0	0	0	0	At2g02640.1	Cysteine/Histidine-rich C1 domain family protein	891946	Tp_un0059_003	NP_178367.1
Thhalv10000531m.g	scaffold_15	1735806	1736066	261	+	0	0	1	0	0	0	0	0	0	At2g23270.1		900807	Tp7g34950	XP_002878673.1
Thhalv10000533m.g	scaffold_15	2089325	2091830	831	-	281	59	62	200	154	258	110	124	62	At2g23600.1	acetone-cyanohydrin lyase	481226	Tp4g02540	XP_002880515.1
Thhalv10000534m.g	scaffold_15	1270140	1271279	729	+	0	0	0	0	0	0	0	0	0	At2g17920.1	nucleic acid binding;zinc ion binding	866052	Tp1g33990
Thhalv10000535m.g	scaffold_15	6077445	6077784	204	+	13	4	28	12	3	14	0	2	7	At5g44420.1	plant defensin 1.2	895457	Tp5g30970	NP_199255.1
Thhalv10000536m.g	scaffold_15	2553087	2554722	1152	-	1	0	0	0	0	0	0	0	0	At2g24030.1	zinc ion binding;nucleic acid binding	868213	Tp4g02940	NP_179981.2
Thhalv10000537m.g	scaffold_15	6141643	6141993	351	+	0	0	0	0	0	0	0	0	0	At5g35900.1	LOB domain-containing protein 35	890969	Tp7g20710	NP_198439.1
Thhalv10000538m.g	scaffold_15	6992455	6993890	1377	-	0	0	0	0	0	0	0	0	0	At2g07760.1	Zinc knuckle (CCHC-type) family protein		Tp6g03390	XP_002317320.1
Thhalv10000539m.g	scaffold_15	731228	732393	1002	+	0	0	0	0	0	0	0	0	0	At1g11620.1	F-box and associated interaction domains-containing protein	334454		NP_172628.1
Thhalv10000540m.g	scaffold_15	1722513	1723901	1389	-	0	0	0	0	0	0	0	0	0	At2g23250.1	UDP-glucosyl transferase 84B2	900805	Tp_un1105_001	XP_002880490.1
Thhalv10000541m.g	scaffold_15	2266364	2266759	396	-	0	0	0	0	0	0	0	0	0	At1g50220.1		891945		NP_175440.1
Thhalv10000542m.g	scaffold_15	4389682	4390410	687	-	0	0	0	0	0	0	0	0	0	At4g21050.1	Dof-type zinc finger domain-containing protein	914578	Tp7g19080	XP_002869911.1
Thhalv10000543m.g	scaffold_15	5686129	5687376	873	-	0	0	0	0	0	0	0	0	0	At1g54970.1	proline-rich protein 1	474772	Tp6g02160	XP_002891930.1
Thhalv10000544m.g	scaffold_15	1690418	1691404	987	+	3	0	1	0	0	0	0	0	0	At2g23200.1	Protein kinase superfamily protein	481192	Tp5g15370	NP_179901.1
Thhalv10000545m.g	scaffold_15	2675119	2678489	2682	+	4	0	0	1	20	2	2	1	0	At2g24130.1	Leucine-rich receptor-like protein kinase family protein	868228	Tp4g03080	XP_002878725.1
Thhalv10000546m.g	scaffold_15	5326962	5328113	954	-	0	0	0	0	0	0	0	1	0	At2g07200.1	Cysteine proteinases superfamily protein	354931	Tp7g08630	XP_002894278.1
Thhalv10000547m.g	scaffold_15	1788370	1789278	909	+	8	7	2	5	3	13	7	17	8	At1g80290.2	Nucleotide-diphospho-sugar transferases superfamily protein	340192	Tp5g35520	NP_001077854.1
Thhalv10000548m.g	scaffold_15	4360286	4363638	1275	+	0	0	0	0	0	1	0	0	0	At2g24850.1	tyrosine aminotransferase 3	481345	Tp4g03940	NP_180058.1
Thhalv10000549m.g	scaffold_15	7294233	7297409	2043	+	0	0	0	0	0	0	0	2	0	At5g45570.1	Ulp1 protease family protein		Tp6g12000	NP_199370.1
Thhalv10000550m.g	scaffold_15	5505132	5505551	420	+	0	0	0	0	0	0	0	0	0	At3g04250.1	F-box associated ubiquitination effector family protein	873811	Tp4g04370	XP_002883382.1
Thhalv10000551m.g	scaffold_15	876817	878568	1719	+	0	0	1	0	0	3	0	1	0	At5g42280.1	Cysteine/Histidine-rich C1 domain family protein	891946	Tp_un0059_003	NP_175966.1
Thhalv10000552m.g	scaffold_15	1700731	1703055	1362	+	3	1	1	7	2	10	2	4	7	At3g28890.1	receptor like protein 43	477857	Tp7g03130	NP_001154652.1
Thhalv10000553m.g	scaffold_15	2891367	2892703	972	+	0	0	0	0	0	0	0	0	0	At4g35350.1	xylem cysteine peptidase 1	491113	Tp7g33140	NP_567983.1
Thhalv10000554m.g	scaffold_15	573442	575705	1320	+	0	0	0	0	0	0	0	0	0	At2g22030.1	Galactose oxidase/kelch repeat superfamily protein	320045	Tp4g05020	NP_179794.1
Thhalv10000555m.g	scaffold_15	370534	370963	327	-	0	0	0	0	0	0	0	0	0	At2g21690.1	RNA-binding (RRM/RBD/RNP motifs) family protein	874630	Tp4g00820	XP_002885905.1
Thhalv10000556m.g	scaffold_15	4864117	4864590	474	-	0	0	0	0	0	0	0	0	0	At1g80580.1	Integrase-type DNA-binding superfamily protein	316902	Tp5g35190	XP_002887821.1
Thhalv10000557m.g	scaffold_15	4284998	4287064	1341	-	0	0	0	0	0	0	0	0	0	At2g24850.1	tyrosine aminotransferase 3	481345	Tp4g03900	XP_002880635.1
Thhalv10000558m.g	scaffold_15	379223	379753	531	+	2	2	0	0	0	0	0	0	1	At1g19470.1	Galactose oxidase/kelch repeat superfamily protein	312882	Tp4g00840	NP_173378.1
Thhalv10000559m.g	scaffold_15	7311157	7311405	249	-	0	0	0	0	0	0	0	1	0			917481		XP_002863757.1
Thhalv10000560m.g	scaffold_15	1037118	1037519	402	-	0	0	0	0	0	0	0	0	1	At2g22510.1	hydroxyproline-rich glycoprotein family protein
Thhalv10000561m.g	scaffold_15	6099585	6100082	498	+	0	0	0	0	0	0	0	0	0	At5g35900.1	LOB domain-containing protein 35	914342	Tp7g20710	NP_198439.1
Thhalv10000562m.g	scaffold_15	5804391	5806732	762	+	0	0	0	0	0	0	0	0	0	At2g25565.1		901196	Tp4g04960	XP_002880685.1
Thhalv10000563m.g	scaffold_15	3759034	3762553	2679	+	16	4	4	19	8	61	0	0	2	At5g49290.1	receptor like protein 56	481398	Tp5g29380	NP_177558.4
Thhalv10000564m.g	scaffold_15	1900358	1902318	585	-	3	2	0	0	0	0	0	0	0	At2g21380.1	Kinesin motor family protein	481003	Tp4g00550	NP_565510.1
Thhalv10000565m.g	scaffold_15	3756850	3757950	927	+	0	0	0	9	1	12	0	0	0	At1g54470.2	RNI-like superfamily protein	474723	Tp5g29380	XP_002891900.1
Thhalv10000566m.g	scaffold_15	2119157	2120719	621	+	0	0	0	0	0	0	0	0	0	At2g23640.1	Reticulan like protein B13	343922	Tp4g02610	NP_565555.1
Thhalv10000567m.g	scaffold_15	1085999	1086361	363	+	0	0	0	0	0	0	0	0	0	At2g22520.2		900702	Tp4g03040	NP_001118363.1
Thhalv10000568m.g	scaffold_15	5449968	5450366	399	+	7	0	7	2	3	20	4	4	5	At4g32030.1		913253	Tp4g04360	XP_002869297.1
Thhalv10000569m.g	scaffold_15	2737109	2737663	555	+	0	0	0	0	0	0	0	0	0	At2g24180.1	cytochrome p450 71b6	481273	Tp4g03120	XP_002878730.1
Thhalv10000570m.g	scaffold_15	441188	441560	300	-	0	0	0	0	0	0	0	0	0	At2g21750.1	Protein of unknown function (DUF1278)	900605	Tp4g00910	XP_002880398.1
Thhalv10000571m.g	scaffold_15	6134236	6134499	264	+	0	0	0	0	0	0	0	0	0	At3g27650.1	LOB domain-containing protein 25	900851	Tp7g20710	NP_001154530.1
Thhalv10000572m.g	scaffold_15	5919472	5920659	1188	+	0	0	0	0	0	0	0	0	0	At1g49920.1	MuDR family transposase		Tp7g08600	XP_002275053.2
Thhalv10000573m.g	scaffold_15	2274615	2276207	939	-	0	0	0	0	0	0	0	0	0	At3g01920.1	DHBP synthase RibB-like alpha/beta domain	477320	Tp3g00170	NP_566156.2
Thhalv10000574m.g	scaffold_15	2995231	2995596	366	+	0	0	0	0	0	0	0	0	0	At1g66145.1	CLAVATA3/ESR-RELATED 18
Thhalv10000575m.g	scaffold_15	4954516	4956422	828	-	28	8	7	14	5	9	14	4	2	At2g25100.2	Polynucleotidyl transferase, ribonuclease H-like superfamily protein	868414	Tp4g04110	NP_001077956.1
Thhalv10000576m.g	scaffold_15	1678086	1679816	1434	+	0	0	0	0	0	0	0	0	0	At2g23190.1	cytochrome P450, family 81, subfamily D, polypeptide 7	868116	Tp_un0541_001	NP_179900.1
Thhalv10000577m.g	scaffold_15	5308793	5311219	2427	+	0	0	0	0	0	0	0	0	0	At5g03340.1	ATPase, AAA-type, CDC48 protein	908201	Tp6g39400	XP_002873087.1
Thhalv10000578m.g	scaffold_15	448433	448780	348	+	0	0	0	0	0	0	0	0	0	At2g21780.1		481043	Tp4g00920	NP_565517.1
Thhalv10000579m.g	scaffold_15	3674591	3676414	1137	-	7	1	2	0	0	0	4	2	1	At2g24680.1	transcriptional factor B3 family protein	868325	Tp4g03670	NP_001189595.1
Thhalv10000580m.g	scaffold_15	6774033	6774527	495	-	0	0	0	0	0	0	0	0	0	At1g45063.2	copper ion binding;electron carriers	920749	Tp3g28520	XP_002874975.1
Thhalv10000581m.g	scaffold_15	4103487	4103751	225	+	0	0	0	0	0	0	0	0	0	At2g22520.2		900702		XP_002878621.1
Thhalv10000582m.g	scaffold_15	1368540	1370302	1425	-	0	0	0	0	0	1	0	0	0	At2g22810.1	1-aminocyclopropane-1-carboxylate synthase 4	343837	Tp4g01830	XP_002880463.1
Thhalv10000583m.g	scaffold_15	6672324	6673121	798	-	0	0	0	0	0	0	0	0	0	At1g45063.2	copper ion binding;electron carriers	920749	Tp7g03450	XP_002862417.1
Thhalv10000584m.g	scaffold_15	7667521	7668330	756	-	0	0	0	0	0	0	0	0	0	At5g45570.1	Ulp1 protease family protein	866064	Tp6g10920	NP_199370.1
Thhalv10000586m.g	scaffold_15	4956828	4958948	2121	-	5	0	1	15	7	6	20	10	10
Thhalv10000587m.g	scaffold_15	6184063	6188085	1509	-	0	1	0	0	0	0	0	0	0	At1g56145.1	Leucine-rich repeat transmembrane protein kinase	883240	Tp1g41790	XP_002894563.1
Thhalv10000588m.g	scaffold_15	6200	6538	258	+	0	0	0	0	0	0	0	2	0	At2g42000.2	Plant EC metallothionein-like protein, family 15	320149	Tp4g00020	NP_001189730.1
Thhalv10000589m.g	scaffold_15	3774675	3777770	2040	-	0	1	0	0	2	5	0	0	0	At2g24720.1	glutamate receptor 2.2	868334	Tp4g03690	XP_002880612.1
Thhalv10000591m.g	scaffold_15	1935996	1936229	234	+	0	0	0	0	0	0	0	0	0	At2g23440.1		900829	Tp4g02430	XP_002878685.1
Thhalv10000592m.g	scaffold_15	6260118	6260486	369	-	0	0	0	0	0	0	0	0	0	At3g29750.1	Eukaryotic aspartyl protease family protein		Tp6g09490	XP_002269588.2
Thhalv10000593m.g	scaffold_15	6115211	6115708	498	+	0	0	0	0	0	0	0	0	0	At5g35900.1	LOB domain-containing protein 35	914342	Tp7g20710	NP_198439.1
Thhalv10000594m.g	scaffold_15	7487215	7488559	1056	-	0	0	0	0	0	0	0	0	0	At1g31150.1	Domain of unknown function (DUF1985)		Tp3g28800	NP_174400.1
Thhalv10000595m.g	scaffold_15	4223462	4224199	738	-	0	0	0	0	0	0	0	0	0	At3g29785.1				XP_002298374.1
Thhalv10000596m.g	scaffold_15	7585308	7586085	462	+	0	0	0	0	0	0	0	0	0	At1g64230.1	ubiquitin-conjugating enzyme 28	875475	Tp6g18000	XP_003634740.1
Thhalv10000597m.g	scaffold_15	72145	72732	588	-	0	0	0	0	0	0	2	1	0	At2g21110.1	Disease resistance-responsive (dirigent-like protein) family protein	480960	Tp4g00250	NP_179707.1
Thhalv10000598m.g	scaffold_15	1160494	1163709	627	+	0	0	0	0	0	0	0	0	0	At2g22630.1	AGAMOUS-like 17	320100	Tp4g01670	NP_179848.1
Thhalv10000599m.g	scaffold_15	5563845	5564517	585	+	0	0	0	0	0	0	0	0	0	At5g41490.1	F-box associated ubiquitination effector family protein	479757	Tp4g04370	NP_198964.1
Thhalv10000600m.g	scaffold_15	4480990	4484295	2598	+	0	0	0	0	0	0	0	0	0	At1g31150.1	Domain of unknown function (DUF1985)			NP_174400.1
Thhalv10000601m.g	scaffold_15	2537970	2539072	1050	-	0	0	0	0	0	0	0	0	0	At3g22650.1	F-box and associated interaction domains-containing protein	342290	Tp3g20410	NP_188904.1
Thhalv10000602m.g	scaffold_15	3131691	3133529	1476	+	0	0	0	0	0	0	0	0	0	At4g02050.1	sugar transporter protein 7	899453	Tp6g01930	XP_002883757.1
Thhalv10000603m.g	scaffold_15	2921187	2921942	756	+	0	0	1	0	0	0	0	0	0	At2g24310.1		481288	Tp4g03310	NP_180008.1
Thhalv10000604m.g	scaffold_15	5338340	5339187	816	+	0	0	0	0	0	0	0	0	0	At3g22700.1	F-box and associated interaction domains-containing protein	898748	Tp3g21250	NP_188909.1
Thhalv10000605m.g	scaffold_15	7285220	7285767	372	-	0	0	0	0	0	0	0	0	0	At1g36510.1	Nucleic acid-binding proteins superfamily
Thhalv10000606m.g	scaffold_15	114001	114486	486	-	0	0	0	0	0	0	0	0	0	At2g21237.1		480981	Tp5g32610	XP_002880368.1
Thhalv10000607m.g	scaffold_15	5311950	5312324	375	-	0	0	0	0	0	0	0	0	0	At1g74300.1	alpha/beta-Hydrolases superfamily protein	877537	Tp5g29460	NP_565082.1
Thhalv10000608m.g	scaffold_15	520592	520915	324	-	0	0	0	0	0	0	0	0	0	At2g21920.1	F-box associated ubiquitination effector family protein	891945		NP_179783.1
Thhalv10000609m.g	scaffold_15	3714221	3714568	348	-	0	0	0	0	0	0	0	0	0	At4g09490.1	Polynucleotidyl transferase, ribonuclease H-like superfamily protein			NP_192687.1
Thhalv10000610m.g	scaffold_15	1710235	1711071	699	+	0	0	0	0	0	0	0	0	0	At3g28740.1	Cytochrome P450 superfamily protein	484649	Tp2g17390	NP_189516.1
Thhalv10000611m.g	scaffold_15	2001606	2002543	789	-	0	0	1	4	2	0	0	0	1	At2g23580.1	methyl esterase 4	481225	Tp4g02520	XP_002880514.1
Thhalv10000612m.g	scaffold_15	1707422	1708804	1383	-	0	0	0	0	0	0	0	0	0	At2g23250.1	UDP-glucosyl transferase 84B2	900805	Tp_un1105_001	XP_002880490.1
Thhalv10000613m.g	scaffold_15	3624523	3625717	1089	-	0	0	0	0	0	0	0	0	0	At1g64840.1	Protein of unknown function (DUF295)	901332	Tp4g03710	XP_002880758.1
Thhalv10000614m.g	scaffold_15	3475799	3476372	366	-	0	0	0	0	0	0	0	0	0	At2g16740.1	ubiquitin-conjugating enzyme 29	480557	Tp6g18000	XP_003607184.1
Thhalv10000615m.g	scaffold_15	3789122	3792412	396	+	5	1	1	13	1	6	4	1	4
Thhalv10000617m.g	scaffold_15	7405904	7409073	1992	+	16	3	6	10	7	18	15	9	9	At2g25640.1	SPOC domain / Transcription elongation factor S-II protein	481416	Tp4g05210	NP_180135.2
Thhalv10000618m.g	scaffold_15	2984303	2984536	234	+	0	0	0	0	0	0	0	0	0	At1g66145.1	CLAVATA3/ESR-RELATED 18			NP_683472.1
Thhalv10000619m.g	scaffold_15	1575454	1577334	891	-	0	0	0	0	0	0	0	0	0	At2g23096.1	2-oxoglutarate (2OG) and Fe(II)-dependent oxygenase superfamily protein	481183	Tp4g02140	NP_850038.1
Thhalv10000620m.g	scaffold_15	4462042	4463071	387	+	0	0	0	0	0	0	0	0	0	At5g40595.1			Tp4g05320	NP_680369.1
Thhalv10000621m.g	scaffold_15	4381208	4381840	633	-	0	0	0	0	0	0	0	0	0	At4g21050.1	Dof-type zinc finger domain-containing protein	914578	Tp7g19080	XP_002869911.1
Thhalv10000622m.g	scaffold_15	1704209	1707106	2869	+	116	8	13	26	48	76	37	36	39	At2g23200.1	Protein kinase superfamily protein	481192	Tp2g23300	XP_002878667.1
Thhalv10000623m.g	scaffold_15	2418218	2419046	477	+	0	0	0	0	0	0	0	0	0	At2g23910.1	NAD(P)-binding Rossmann-fold superfamily protein	481248	Tp4g02810	NP_565557.1
Thhalv10000624m.g	scaffold_15	4468356	4468984	582	-	0	0	0	0	0	0	0	0	0	At4g21050.1	Dof-type zinc finger domain-containing protein	914578	Tp7g19080	XP_002869911.1
Thhalv10000625m.g	scaffold_15	2094094	2096579	648	-	0	0	0	0	0	0	0	0	1	At2g23620.1	methyl esterase 1	481229	Tp4g02540	XP_002880517.1
Thhalv10000626m.g	scaffold_15	428482	431655	2025	+	0	0	0	0	0	0	0	0	0	At2g21720.1	Plant protein of unknown function (DUF639)	481037	Tp4g00880	NP_179764.4
Thhalv10000627m.g	scaffold_15	6614533	6616191	1266	+	1	1	1	3	0	3	4	5	4	At2g25460.1		868471	Tp4g04680	XP_002880680.1
Thhalv10000628m.g	scaffold_15	1657388	1659394	1335	+	0	0	1	0	0	0	0	0	1	At2g23190.1	cytochrome P450, family 81, subfamily D, polypeptide 7	868116	Tp_un0541_001	NP_179900.1
Thhalv10000629m.g	scaffold_15	2684003	2684590	588	-	0	0	0	0	0	0	0	0	0	At1g74420.2	fucosyltransferase 3	877549	Tp5g29580	NP_974142.1
Thhalv10000630m.g	scaffold_15	557950	561823	1200	-	0	0	0	4	3	4	8	33	23	At3g18140.1	Transducin/WD40 repeat-like superfamily protein	479304	Tp4g01080	XP_002885241.1
Thhalv10000631m.g	scaffold_15	7356529	7357809	1095	+	0	0	0	8	7	6	15	16	13	At2g07190.1	Domain of unknown function (DUF1985)	347123	Tp4g06570	XP_002894285.1
Thhalv10000632m.g	scaffold_15	2032251	2034983	2733	-	0	0	0	26	11	44	9	15	20	At3g11080.1	receptor like protein 35	477857	Tp7g03130	NP_187719.1
Thhalv10000634m.g	scaffold_15	4603954	4604885	534	-	18	9	9	1	0	0	0	0	1	At1g10830.1	15-cis-zeta-carotene isomerase	471219	Tp1g09530	XP_002892602.1
Thhalv10000635m.g	scaffold_15	5476255	5477652	1398	-	194	62	56	158	123	207	66	45	45	At5g39050.1	HXXXD-type acyl-transferase family protein	916412	Tp7g02860	NP_568561.4
Thhalv10000636m.g	scaffold_15	437268	438633	1335	-	0	0	0	0	0	0	0	0	0	At3g29680.1	HXXXD-type acyl-transferase family protein	905267	Tp4g04610	NP_189610.1
Thhalv10000637m.g	scaffold_15	4864631	4865188	558	+	0	0	0	0	0	0	0	0	0	At1g77010.1	Pentatricopeptide repeat (PPR) superfamily protein	895585	Tp5g32150	XP_002887666.1
Thhalv10000638m.g	scaffold_15	166340	167338	951	+	0	1	0	0	0	0	0	0	0	At2g38590.1	F-box and associated interaction domains-containing protein	898898	Tp1g20770	NP_188934.1
Thhalv10000639m.g	scaffold_15	11	2626	1788	+	0	0	0	0	0	0	0	0	0	At3g45140.1	lipoxygenase 2	484907	Tp5g00010	XP_002875714.1
Thhalv10000640m.g	scaffold_15	2509755	2511650	747	+	0	0	0	1	0	0	0	0	1	At2g23970.1	Class I glutamine amidotransferase-like superfamily protein	868204	Tp4g02880	XP_002878711.1
Thhalv10000641m.g	scaffold_15	6093712	6094209	498	+	0	0	0	0	0	0	0	0	0	At5g35900.1	LOB domain-containing protein 35	914342	Tp7g20710	NP_198439.1
Thhalv10000642m.g	scaffold_15	190875	192752	906	+	9	5	4	0	0	0	0	0	0	At2g22340.1
Thhalv10000643m.g	scaffold_15	4138989	4141122	720	+	0	0	0	0	0	1	0	0	0	At5g50220.1	F-box family protein		Tp3g33310
Thhalv10000644m.g	scaffold_15	5699363	5699608	246	-	0	0	0	0	0	0	0	0	0	At3g43950.1	Protein kinase superfamily protein
Thhalv10000645m.g	scaffold_15	1885857	1886768	222	+	0	0	3	0	0	0	0	0	0
Thhalv10000646m.g	scaffold_15	6740627	6741388	762	-	0	0	0	0	0	0	0	0	0	At1g45063.2	copper ion binding;electron carriers	912082	Tp7g03450	XP_002874975.1
Thhalv10000647m.g	scaffold_15	7148478	7152232	1935	+	1	0	0	0	1	1	1	0	0	At1g63880.1	Disease resistance protein (TIR-NBS-LRR class) family	875511	Tp2g00780	NP_176572.1
Thhalv10000648m.g	scaffold_15	748743	750033	831	-	0	1	0	0	2	0	0	0	0	At4g39810.1	Polynucleotidyl transferase, ribonuclease H-like superfamily protein	856690	Tp7g36080	NP_195691.4
Thhalv10000649m.g	scaffold_15	4818134	4819174	960	+	0	0	0	0	0	0	0	0	0	At1g80600.1	HOPW1-1-interacting 1	878139	Tp5g35170	NP_178175.1
Thhalv10000650m.g	scaffold_15	2373708	2374927	408	+	0	0	0	0	0	0	0	0	0	At2g23910.1	NAD(P)-binding Rossmann-fold superfamily protein	491705	Tp4g02810	NP_565557.1
Thhalv10000651m.g	scaffold_15	1509302	1512865	1308	+	32	4	9	38	16	36	68	53	25	At2g22980.1	serine carboxypeptidase-like 13	900758	Tp4g02040	NP_179881.3
Thhalv10000652m.g	scaffold_15	4896472	4898475	1548	-	0	0	0	0	0	0	0	0	0	At5g28235.1	Ulp1 protease family protein		Tp7g08630
Thhalv10000653m.g	scaffold_15	4819777	4821805	1032	-	56	31	24	0	0	0	0	0	0	At1g79350.1	RING/FYVE/PHD zinc finger superfamily protein	477100	Tp5g34410	XP_002889240.1
Thhalv10000654m.g	scaffold_15	6814699	6815144	414	-	0	0	0	0	0	0	0	0	0	At1g45063.1	copper ion binding;electron carriers	920749	Tp3g28520	XP_002874973.1
Thhalv10000655m.g	scaffold_15	5386087	5388995	1281	-	12	6	13	4	3	10	1	10	7	At2g25220.1	Protein kinase superfamily protein	481379	Tp4g04340	NP_180094.5
Thhalv10000656m.g	scaffold_15	3566105	3566590	486	+	0	0	0	0	0	0	0	0	0				Tp1g29630	XP_002329042.1
Thhalv10000657m.g	scaffold_15	1059412	1063009	2076	-	0	0	2	1	0	0	0	0	0	At1g57820.1	Zinc finger (C3HC4-type RING finger) family protein	315436	Tp4g01540	XP_002886735.1
Thhalv10000658m.g	scaffold_15	7359058	7360654	300	+	0	0	0	0	0	1	0	1	0	At2g07200.1	Cysteine proteinases superfamily protein	337115		NP_178733.2
Thhalv10000659m.g	scaffold_15	1661438	1663152	1227	+	0	0	0	0	0	0	0	0	0	At2g23190.1	cytochrome P450, family 81, subfamily D, polypeptide 7	868116	Tp_un0541_001	XP_002878666.1
Thhalv10000660m.g	scaffold_15	4763451	4765035	456	+	0	0	0	0	0	0	0	0	0	At1g20135.1	GDSL-like Lipase/Acylhydrolase family protein	312940	Tp1g17910	NP_001117318.4
Thhalv10000661m.g	scaffold_15	4081138	4081970	480	+	0	0	0	0	0	0	0	0	0	At3g51770.2	tetratricopeptide repeat (TPR)-containing protein	485532	Tp4g20600	NP_001030839.5
Thhalv10000662m.g	scaffold_15	6158505	6158847	240	+	22	13	38	25	12	51	0	2	0	At5g44420.1	plant defensin 1.2	895457	Tp5g30950	NP_199256.1
Thhalv10000663m.g	scaffold_15	781328	782499	624	+	0	0	0	0	0	0	0	0	0	At2g22290.1	RAB GTPase homolog H1D	868008	Tp4g01330	XP_002878607.1
Thhalv10000664m.g	scaffold_15	567094	569273	1098	-	0	0	1	0	0	0	0	0	0	At2g44700.1	Galactose oxidase/kelch repeat superfamily protein	903449	Tp4g05040	NP_181998.1
Thhalv10000665m.g	scaffold_15	6000512	6001316	489	+	0	0	0	0	0	0	0	0	0	At2g16740.1	ubiquitin-conjugating enzyme 29	480557	Tp6g18000	XP_003607184.1
Thhalv10000666m.g	scaffold_15	6694922	6696088	780	-	180	74	47	75	42	78	204	161	148	At5g62270.2		358424	Tp2g25470	XP_002864780.1
Thhalv10000667m.g	scaffold_15	3791338	3792026	447	+	0	0	0	0	0	0	0	0	0	At4g03830.1	Protein of unknown function, DUF601
Thhalv10000668m.g	scaffold_15	1217852	1219783	1932	-	0	0	0	0	0	1	0	0	0	At2g13900.1	Cysteine/Histidine-rich C1 domain family protein	908098	Tp2g04140	NP_179007.1
Thhalv10000669m.g	scaffold_15	5382735	5383946	738	+	0	0	0	0	0	0	0	0	0	At5g02360.1	DC1 domain-containing protein	908098	Tp2g04140	NP_195856.1
Thhalv10000670m.g	scaffold_15	711350	712068	681	-	0	0	0	0	0	0	0	0	0	At1g10000.1	Ribonuclease H-like superfamily protein		Tp7g02710	NP_172471.1
Thhalv10000671m.g	scaffold_15	1433438	1434828	630	-	8	2	3	4	1	2	12	4	13	At2g20000.1	CDC27 family protein	480470	Tp3g33320	XP_002883953.1
Thhalv10000672m.g	scaffold_15	6118861	6119181	321	+	0	0	0	0	0	0	0	0	0	At2g23660.1	LOB domain-containing protein 10	900851	Tp7g20710	NP_198439.1
Thhalv10000673m.g	scaffold_15	1503972	1504322	351	+	0	0	0	1	2	0	9	11	2	At5g27820.1	Ribosomal L18p/L5e family protein	910795	Tp1g06410	NP_198134.1
Thhalv10000674m.g	scaffold_15	2400194	2402620	1470	-	0	0	0	16	10	5	29	21	17	At2g07190.1	Domain of unknown function (DUF1985)	337115		XP_002891526.1
Thhalv10000675m.g	scaffold_15	3780223	3781770	1011	+	13	4	2	9	8	3	8	7	3	At1g64840.1	Protein of unknown function (DUF295)	901334	Tp4g03230	XP_002880760.1
Thhalv10000676m.g	scaffold_15	3273968	3274670	654	+	0	0	0	0	0	0	0	0	0	At1g78640.1		347288	Tp7g10240	NP_177985.1
Thhalv10000677m.g	scaffold_15	70365	71029	558	-	0	0	0	1	0	0	0	1	0	At2g21100.1	Disease resistance-responsive (dirigent-like protein) family protein	480959	Tp4g00240	XP_002880356.1
Thhalv10000678m.g	scaffold_15	394199	395523	1272	+	5	2	3	6	1	10	4	2	0	At1g19470.1	Galactose oxidase/kelch repeat superfamily protein	481897	Tp4g00840	NP_173379.1
Thhalv10000679m.g	scaffold_15	518271	519812	1542	+	0	1	0	0	0	0	0	0	0	At2g21910.1	cytochrome P450, family 96, subfamily A, polypeptide 5	900619	Tp7g36390	XP_002878579.1
Thhalv10000680m.g	scaffold_15	736034	737121	1053	-	0	0	0	0	0	0	0	0	0	At4g02310.1	Galactose oxidase/kelch repeat superfamily protein	903449	Tp4g05040	NP_192140.1
Thhalv10000681m.g	scaffold_15	2774056	2776700	1473	-	0	0	0	0	0	0	0	0	0	At1g51470.1	beta glucosidase 35	882771	Tp7g13070	XP_002891642.1
Thhalv10000682m.g	scaffold_15	6700037	6702009	1899	-	0	0	0	0	0	0	0	0	0	At1g49920.1	MuDR family transposase		Tp7g08600	XP_003633694.1
Thhalv10000683m.g	scaffold_15	4843237	4843768	375	+	4	2	1	0	0	0	0	0	0	At5g13860.1	ELCH-like	488210	Tp3g10590	XP_002873631.1
Thhalv10000684m.g	scaffold_15	2486048	2486801	678	-	0	0	0	0	0	0	0	0	0	At4g29770.1		857731		XP_002869465.1
Thhalv10000685m.g	scaffold_15	5061375	5063185	729	+	0	0	0	0	1	0	0	0	1			874552		XP_002883786.1
Thhalv10000686m.g	scaffold_15	4860365	4861501	945	+	1	0	0	0	0	0	0	0	0	At1g66560.1	WRKY DNA-binding protein 64	876639	Tp5g35180	NP_176829.1
Thhalv10000687m.g	scaffold_15	3836978	3838964	924	-	0	0	0	0	0	0	0	0	0	At1g71060.1	Tetratricopeptide repeat (TPR)-like superfamily protein	476238	Tp5g26230	XP_002888819.1
Thhalv10000688m.g	scaffold_15	3543330	3543785	408	-	0	0	0	0	0	0	0	0	0	At3g08690.1	ubiquitin-conjugating enzyme 11	478172	Tp3g07130	NP_001189841.1
Thhalv10000689m.g	scaffold_15	2448887	2449288	402	-	0	0	0	0	0	0	0	0	0	At1g50220.1		891945		NP_680433.1
Thhalv10000690m.g	scaffold_15	2879324	2881450	1023	+	1	0	0	7	8	9	1	9	6	At4g36400.1	FAD-linked oxidases family protein	490996	Tp7g34060	NP_974692.1
Thhalv10000691m.g	scaffold_15	2999615	3005021	1863	-	2	1	1	4	0	1	0	0	2	At4g31120.1	SHK1 binding protein 1	491633	Tp4g03340	NP_194841.2
Thhalv10000692m.g	scaffold_15	2450452	2451816	1365	-	0	0	0	0	0	0	0	0	0	At2g23945.1	Eukaryotic aspartyl protease family protein	481251	Tp4g02840	NP_565559.1
Thhalv10000693m.g	scaffold_15	294792	295162	297	-	0	0	0	0	0	0	0	0	0	At1g68905.1	Defensin-like (DEFL) family protein	876958	Tp5g24040	NP_001031253.1
Thhalv10000694m.g	scaffold_15	6089972	6090380	366	+	0	0	0	0	0	0	0	0	0	At5g35900.1	LOB domain-containing protein 35	900851	Tp7g20710	NP_198439.1
Thhalv10000695m.g	scaffold_15	7170465	7174535	1842	+	0	0	0	0	0	0	0	0	0	At1g63880.1	Disease resistance protein (TIR-NBS-LRR class) family	875511	Tp2g00780	NP_176572.1
Thhalv10000696m.g	scaffold_15	2272137	2274414	1689	+	0	0	0	0	0	0	0	0	1	At3g01930.2	Major facilitator superfamily protein	896049	Tp_un0049_009	NP_566157.1
Thhalv10000697m.g	scaffold_15	1125706	1129783	1929	-	6	0	1	1	0	1	0	0	2	At2g22620.1	Rhamnogalacturonate lyase family protein	481121	Tp4g01660	XP_002880453.1
Thhalv10000698m.g	scaffold_15	2088386	2089075	414	-	3	0	2	0	0	0	0	0	0	At2g23550.1	methyl esterase 6	868161	Tp4g02530	XP_002880512.1
Thhalv10000699m.g	scaffold_15	5823508	5823852	345	+	0	0	0	0	0	0	0	0	0	At5g38317.1	low-molecular-weight cysteine-rich 58	916521	Tp7g27870	XP_002870851.1
Thhalv10000700m.g	scaffold_15	1211748	1214381	2310	-	1	0	5	0	4	1	0	0	3	At2g22740.1	SU(VAR)3-9 homolog 6	868053	Tp4g01730	XP_002880456.1
Thhalv10000701m.g	scaffold_15	2435943	2436233	291	+	0	0	0	0	0	0	0	0	0	At1g43171.1		891945		NP_001117429.1
Thhalv10000702m.g	scaffold_15	335292	337582	1041	-	0	0	0	0	0	1	0	0	0	At2g21610.1	pectinesterase 11	320010	Tp4g00770	NP_179755.1
Thhalv10000703m.g	scaffold_15	5694801	5695325	486	+	0	0	0	0	0	0	0	0	0	At4g35820.1	2-oxoglutarate (2OG) and Fe(II)-dependent oxygenase superfamily protein			XP_003612373.1
Thhalv10000704m.g	scaffold_15	3303682	3304979	1248	+	0	0	0	0	0	0	0	0	0	At3g28223.1	F-box family protein	319134	Tp_un0003_008	XP_002885632.1
Thhalv10000705m.g	scaffold_15	5469815	5474529	2760	+	0	0	0	1	0	0	1	0	0	At1g37113.1				XP_002318395.1
Thhalv10000706m.g	scaffold_15	4001215	4002547	498	+	0	0	0	0	0	0	0	0	0	At2g22520.2		900702		XP_002878621.1
Thhalv10000707m.g	scaffold_15	2307892	2308299	408	+	0	0	0	0	0	0	0	0	0	At2g25410.1	RING/U-box superfamily protein	867636	Tp4g28500	XP_002878405.1
Thhalv10000708m.g	scaffold_15	4004266	4006908	1494	+	0	0	0	0	0	0	0	0	0	At1g31150.1	Domain of unknown function (DUF1985)			NP_174400.1
Thhalv10000711m.g	scaffold_15	2377732	2378136	405	+	0	0	0	1	0	0	0	0	0	At1g50220.1		891945		NP_175440.1
Thhalv10000712m.g	scaffold_15	434007	435883	1077	+	3	5	4	1	0	0	0	0	0	At2g21730.1	cinnamyl alcohol dehydrogenase homolog 2	320022	Tp4g00890	NP_179765.1
Thhalv10000713m.g	scaffold_15	3586081	3588346	1821	-	0	0	0	0	0	0	0	0	0	At1g31150.1	Domain of unknown function (DUF1985)	874177		XP_002883599.1
Thhalv10000714m.g	scaffold_15	2785511	2786566	1056	-	0	0	0	1	0	0	0	0	0	At2g42550.1	Protein kinase superfamily protein	350399	Tp1g33950	XP_002871511.1
Thhalv10000715m.g	scaffold_15	2601858	2602076	219	+	0	0	0	0	0	0	0	0	0					XP_002336894.1
Thhalv10000716m.g	scaffold_15	1648540	1649054	252	+	31	10	15	0	0	0	0	0	0
Thhalv10000717m.g	scaffold_15	1429878	1430234	357	-	0	0	1	0	0	0	0	0	0	At2g22880.1	VQ motif-containing protein	481150	Tp4g01930	XP_002880467.1
Thhalv10000718m.g	scaffold_15	6130625	6131122	498	+	0	0	0	0	0	0	0	0	0	At5g35900.1	LOB domain-containing protein 35	914342	Tp7g20710	NP_198439.1
Thhalv10000719m.g	scaffold_15	7680350	7682950	696	+	0	0	0	0	0	0	0	0	0				Tp6g10870
Thhalv10000720m.g	scaffold_15	1711846	1713634	1329	+	0	0	0	0	0	0	0	0	0	At2g23190.1	cytochrome P450, family 81, subfamily D, polypeptide 7	868116	Tp_un0541_001	XP_002878666.1
Thhalv10000721m.g	scaffold_15	2730346	2731314	969	+	6	6	11	13	4	36	16	8	7	At2g24180.1	cytochrome p450 71b6	343972	Tp4g03120	XP_002878728.1
Thhalv10000722m.g	scaffold_15	216412	219095	2346	-	6	5	3	5	0	5	3	5	5	At2g21450.1	chromatin remodeling 34	481010	Tp4g15610	XP_002880380.1
Thhalv10000723m.g	scaffold_15	1898183	1899060	807	-	29	12	19	0	0	0	0	0	0	At3g47680.1	DNA binding			NP_190352.1
Thhalv10000725m.g	scaffold_15	397152	397894	594	+	0	1	1	0	0	1	0	1	0	At2g29770.1	Galactose oxidase/kelch repeat superfamily protein	869237	Tp1g30040	NP_180538.1
Thhalv10000726m.g	scaffold_15	5600128	5600703	561	+	0	0	0	0	2	3	4	1	3	At1g63370.1	Flavin-binding monooxygenase family protein	475088	Tp2g02030	NP_176526.1
Thhalv10000727m.g	scaffold_15	93993	94668	363	+	0	0	0	0	0	0	0	0	0	At4g38790.1	ER lumen protein retaining receptor family protein	900529	Tp4g00350	XP_002878537.1
Thhalv10000728m.g	scaffold_15	5244183	5245204	1022	-	5	1	2	3	3	3	6	3	9
Thhalv10000729m.g	scaffold_15	3350003	3351141	875	+	21	5	6	17	7	15	24	26	12	At2g24520.1	H(+)-ATPase 5	480836	Tp4g03520	XP_003550137.1
Thhalv10000730m.g	scaffold_15	1537393	1538094	702	-	3	1	2	5	5	20	4	6	2
Thhalv10000731m.g	scaffold_15	694809	695695	701	-	1	1	2	3	0	0	7	10	8	At2g22170.1	Lipase/lipooxygenase, PLAT/LH2 family protein	900668	Tp4g01230	XP_002880432.1
Thhalv10000732m.g	scaffold_15	6070181	6071162	982	+	18	8	8	0	0	1	0	0	0
Thhalv10000733m.g	scaffold_15	5636014	5637151	1038	+	3	0	0	1	0	0	1	1	3	At2g25270.1		481382	Tp4g04440	XP_002878843.1
Thhalv10000734m.g	scaffold_151	987	7440	4214.5	+	161	61	37	101	71	96	74	74	59	At5g47480.1	RGPR-related	494224	Tp2g12210	XP_002865115.1
Thhalv10000736m.g	scaffold_152	1817	4427	2245	-	15	4	7	18	8	7	14	7	11	At3g54540.1	general control non-repressible 4	906864	Tp5g07890	NP_567001.1
Thhalv10000737m.g	scaffold_152	8290	9756	1467	-	0	0	0	1	0	0	1	0	0	At1g09820.1	Pentatricopeptide repeat (PPR-like) superfamily protein	471086	Tp1g08450	XP_002892528.1
Thhalv10000738m.g	scaffold_20	493196	502862	7126	-	127	35	26	77	44	58	117	77	77	At5g44800.1	chromatin remodeling 4	917093	Tp2g09650	XP_002863544.1
Thhalv10000739m.g	scaffold_20	2435573	2445430	5425	+	231	52	53	149	106	122	213	132	108	At5g47690.3	binding	494201	Tp2g12400	XP_002865107.1
Thhalv10000740m.g	scaffold_20	2135292	2142890	4204	+	111	74	93	111	55	102	93	80	56	At5g47020.1		494278	Tp2g11830	NP_199513.2
Thhalv10000741m.g	scaffold_20	389918	393765	3775	-	0	0	0	0	0	0	1	0	0	At5g44700.1	Leucine-rich repeat transmembrane protein kinase	884195	Tp2g09510	XP_002863549.1
Thhalv10000742m.g	scaffold_20	1193098	1197694	4094	+	200	58	85	220	98	288	92	108	56	At5g45510.1,At5g45510.2	Leucine-rich repeat (LRR) family protein,Leucine-rich repeat (LRR) family protein	494432	Tp7g17770	XP_002865239.1
Thhalv10000743m.g	scaffold_20	2125502	2132554	3890	+	254	85	100	230	119	159	176	208	160	At5g47010.1	RNA helicase, putative	494279	Tp2g11810	XP_002865151.1
Thhalv10000744m.g	scaffold_20	2382952	2388401	3634	+	26	7	11	24	16	13	14	20	11	At5g47490.1	RGPR-related	494223	Tp2g12210	XP_002865114.1
Thhalv10000746m.g	scaffold_20	1771097	1774851	3670	+	26	21	31	9	4	21	1	5	0	At5g46330.1	Leucine-rich receptor-like protein kinase family protein	356368	Tp2g11180	XP_002865197.1
Thhalv10000747m.g	scaffold_20	951733	958824	3501	-	0	0	0	1	0	0	3	1	2	At5g45230.1	Disease resistance protein (TIR-NBS-LRR class) family	494460	Tp2g10070	XP_002863510.1
Thhalv10000748m.g	scaffold_20	847095	857510	3769	-	54	17	16	37	14	50	10	10	3	At5g45140.1	nuclear RNA polymerase C2	917015	Tp2g09970	XP_002863522.1
Thhalv10000749m.g	scaffold_20	1197847	1202065	3471	-	3	3	11	2	0	1	0	0	0	At5g45520.1	Leucine-rich repeat (LRR) family protein	356455	Tp2g10420	NP_199365.1
Thhalv10000750m.g	scaffold_20	986510	991329	4100	-	136	48	79	5	0	6	6	4	4	At5g45250.1	Disease resistance protein (TIR-NBS-LRR class) family	884085	Tp2g10050	NP_199338.1
Thhalv10000751m.g	scaffold_20	925365	930726	3684	-	0	0	0	0	0	0	0	0	1	At5g45230.1	Disease resistance protein (TIR-NBS-LRR class) family	884087	Tp2g10070	XP_002863506.1
Thhalv10000752m.g	scaffold_20	2510296	2516402	3825	-	61	16	24	57	28	38	51	45	33	At2g01130.1	DEA(D/H)-box RNA helicase family protein	484020	Tp2g12600	XP_002876732.1
Thhalv10000753m.g	scaffold_20	1875813	1880101	3454	+	0	0	0	0	0	0	0	0	1	At4g08450.1	Disease resistance protein (TIR-NBS-LRR class) family	883903	Tp6g04660	XP_002865179.1
Thhalv10000754m.g	scaffold_20	1803165	1807823	3236	+	12	5	4	7	10	3	3	4	3	At5g46400.1	Tetratricopeptide repeat (TPR)-like superfamily protein	494332	Tp2g11250	XP_002865195.1
Thhalv10000755m.g	scaffold_20	1546542	1551816	3624	+	120	43	35	43	49	65	40	48	30	At5g46070.1	Guanylate-binding family protein		Tp2g10920	NP_199419.2
Thhalv10000756m.g	scaffold_20	2479149	2483796	3728	+	129	38	37	97	57	91	44	79	54	At1g03370.1	C2 calcium/lipid-binding and GRAM domain containing protein	887492	Tp2g12480	XP_002889456.1
Thhalv10000757m.g	scaffold_20	466208	469380	3078	+	89	35	37	28	27	34	34	36	25	At3g47090.1	Leucine-rich repeat protein kinase family protein	323370	Tp2g09620	XP_002875851.1
Thhalv10000758m.g	scaffold_20	484556	488978	3456	-	339	139	109	192	114	303	101	78	76	At5g44790.1	copper-exporting ATPase / responsive-to-antagonist 1 / copper-transporting ATPase (RAN1)	494501	Tp2g09640	XP_002863545.1
Thhalv10000759m.g	scaffold_20	105884	109628	3277	-	5	2	3	3	1	4	11	5	4	At5g44510.1	target of AVRB operation1	917150	Tp2g09300	XP_002863569.1
Thhalv10000760m.g	scaffold_20	2629812	2635310	3408	-	106	19	27	66	50	76	47	52	49	At2g01440.1	DEAD/DEAH box RNA helicase family protein	477305	Tp2g12880	NP_178253.3
Thhalv10000761m.g	scaffold_20	2647260	2653108	3038	+	54	12	14	39	13	29	19	35	15	At2g01460.1	P-loop containing nucleoside triphosphate hydrolases superfamily protein	322489	Tp2g12910	NP_178255.5
Thhalv10000763m.g	scaffold_20	1354272	1357597	2891	-	31	10	5	4	5	4	2	3	2	At5g45720.1	AAA-type ATPase family protein	330841	Tp2g10610	NP_199384.2
Thhalv10000764m.g	scaffold_20	1164603	1167881	3279	-	0	0	1	1	0	2	1	0	0	At5g45480.1	Protein of unknown function (DUF594)	494436	Tp2g10440	NP_199361.1
Thhalv10000765m.g	scaffold_20	1087667	1090842	2796	+	30	13	7	0	0	0	0	0	0	At4g36150.1	Disease resistance protein (TIR-NBS-LRR class) family	884107	Tp2g10070	XP_002863518.1
Thhalv10000766m.g	scaffold_20	417184	423121	2701	+	12	2	6	5	4	4	3	2	2	At5g44750.2	DNA-directed DNA polymerases	494507	Tp2g09590	NP_001119373.1
Thhalv10000767m.g	scaffold_20	2148355	2154234	3068	-	309	163	217	332	124	303	327	269	192	At5g47040.1	lon protease 2	494276	Tp2g11850	NP_568675.1
Thhalv10000768m.g	scaffold_20	2362589	2368145	2659	-	58	24	29	33	18	70	52	40	33	At5g47430.1	DWNN domain, a CCHC-type zinc finger	494238	Tp2g12130	NP_199554.2
Thhalv10000769m.g	scaffold_20	2328073	2331108	2934	+	60	12	19	0	0	0	0	0	0	At5g47260.1	ATP binding;GTP binding;nucleotide binding;nucleoside-triphosphatases	888542	Tp2g03980	NP_199537.2
Thhalv10000770m.g	scaffold_20	1000517	1004848	3541	+	138	50	65	0	0	0	14	17	18	At5g38350.1	Disease resistance protein (NBS-LRR class) family	860414,884077	Tp6g07710	NP_198651.1,XP_002865257.1
Thhalv10000773m.g	scaffold_20	2297368	2300305	2839	+	29	5	10	0	0	1	0	0	0	At5g47250.1	LRR and NB-ARC domains-containing disease resistance protein	338250	Tp2g03980	NP_199536.1
Thhalv10000774m.g	scaffold_20	112673	116534	3089	+	13	3	3	12	3	4	19	13	10	At5g44530.1	Subtilase family protein	494534	Tp2g09320	XP_002865359.1
Thhalv10000775m.g	scaffold_20	1160217	1163174	2958	-	26	12	8	21	11	27	5	3	5	At5g45470.1	Protein of unknown function (DUF594)	494437	Tp2g10430	XP_002863478.1
Thhalv10000776m.g	scaffold_20	2092308	2096574	2522	+	4	7	3	3	0	7	1	0	1	At5g46880.1	homeobox-7	324546	Tp2g11680	NP_199499.3
Thhalv10000778m.g	scaffold_20	887863	893226	2961.5	+	120	40	49	98	57	116	63	82	49	At5g45160.1	Root hair defective 3 GTP-binding protein (RHD3)	494463	Tp2g09980	XP_002865275.1
Thhalv10000779m.g	scaffold_20	341133	345530	2666	-	18	3	10	10	3	7	3	6	4	At5g44635.1	minichromosome maintenance (MCM2/3/5) family protein	917123	Tp2g09450	XP_002863555.1
Thhalv10000780m.g	scaffold_20	1207814	1210252	2439	-	3	0	2	0	3	0	0	1	1	At5g45540.1	Protein of unknown function (DUF594)	494429	Tp2g10440	NP_199367.1
Thhalv10000781m.g	scaffold_20	1142861	1145479	2524	+	29	4	7	18	6	16	9	22	17	At5g45400.1	Replication factor-A protein 1-related	313748	Tp7g17830	XP_002890942.1
Thhalv10000782m.g	scaffold_20	1631317	1637078	1882	-	103	35	54	103	54	76	71	83	59	At5g46210.1	cullin4	916814	Tp2g11070	XP_002863417.1
Thhalv10000783m.g	scaffold_20	2356095	2359264	2417	+	8	0	1	4	6	5	4	7	0	At5g47400.1		883789	Tp2g12120	XP_002865121.1
Thhalv10000784m.g	scaffold_20	1317026	1323000	2718	-	626	170	192	442	372	678	236	338	216	At5g45650.1	subtilase family protein	494419	Tp2g10540	NP_199378.1
Thhalv10000785m.g	scaffold_20	2105923	2110215	2802	+	8	3	2	6	1	8	2	0	1	At5g46910.1	Transcription factor jumonji (jmj) family protein / zinc finger (C5HC2 type) family protein	916732	Tp2g11700	NP_199502.2
Thhalv10000786m.g	scaffold_20	1720977	1724814	2334	-	12	0	2	10	1	1	1	0	0	At5g46280.1	Minichromosome maintenance (MCM2/3/5) family protein	494345	Tp2g11130	XP_002863413.1
Thhalv10000787m.g	scaffold_20	1621655	1627809	2307	-	2	3	1	0	0	0	0	0	1	At5g46200.1	Protein of Unknown Function (DUF239)	883943	Tp2g11060	NP_199432.1
Thhalv10000788m.g	scaffold_20	1171643	1174685	2565.5	-	135	68	48	74	31	88	12	30	16	At5g45500.1	RNI-like superfamily protein	494434	Tp2g10420	XP_002863475.1
Thhalv10000790m.g	scaffold_20	2018916	2022421	2254	-	4	2	8	1	2	0	2	2	0	At5g46740.1	ubiquitin-specific protease 21	916754	Tp_un0036_006	XP_002863392.1
Thhalv10000791m.g	scaffold_20	2570990	2575018	2512.5	-	273	126	102	396	165	372	360	363	281	At2g01320.3,At2g01320.2	ABC-2 type transporter family protein,ABC-2 type transporter family protein	484044	Tp2g12770	XP_002876742.1
Thhalv10000793m.g	scaffold_20	1617068	1621220	2482	-	52	25	13	41	32	49	42	36	45	At5g46190.1	RNA-binding KH domain-containing protein	494355	Tp2g11050	XP_002863419.1
Thhalv10000794m.g	scaffold_20	1261588	1267673	2499.5	+	39	14	24	27	11	13	15	16	14	At5g45560.1	Pleckstrin homology (PH) domain-containing protein / lipid-binding START domain-containing protein	494427	Tp2g10460	NP_199369.2
Thhalv10000795m.g	scaffold_20	2539146	2541759	2530	+	134	82	84	102	40	98	42	49	31	At2g01190.1	Octicosapeptide/Phox/Bem1p family protein	346618	Tp2g12650	NP_565256.1
Thhalv10000798m.g	scaffold_20	1701443	1704927	2269	-	13	2	1	7	6	3	5	3	7	At5g46240.1	potassium channel in Arabidopsis thaliana 1	494350	Tp2g11110	XP_002863415.1
Thhalv10000799m.g	scaffold_20	463111	465755	2167	+	4	3	1	1	1	8	0	3	2	At5g44780.1		494504	Tp2g09610	XP_002865325.1
Thhalv10000800m.g	scaffold_20	2543499	2545927	2350	-	4	0	1	2	1	3	0	2	1	At2g01210.1	Leucine-rich repeat protein kinase family protein	484030	Tp2g12670	XP_002876736.1
Thhalv10000802m.g	scaffold_20	1417249	1420509	2169	-	2	2	0	1	1	1	7	1	7	At5g45840.2	Leucine-rich repeat protein kinase family protein	494398	Tp2g10760	NP_001190478.1
Thhalv10000803m.g	scaffold_20	1134418	1139822	2109	+	91	34	33	93	69	133	349	204	181	At5g45380.1	solute:sodium symporters;urea transmembrane transporters	494441	Tp2g10330	NP_199351.2
Thhalv10000804m.g	scaffold_20	1453524	1456725	2122	+	42	10	19	39	30	20	8	43	17	At5g45900.1	ThiF family protein	916858	Tp2g10820	XP_002865219.1
Thhalv10000805m.g	scaffold_20	1817935	1820172	2238	+	3	0	1	3	1	5	2	1	0	At5g46460.1	Pentatricopeptide repeat (PPR) superfamily protein	494326	Tp2g11290	XP_002865191.1
Thhalv10000807m.g	scaffold_20	412949	416645	2004	-	5	3	4	6	1	7	5	1	3	At5g44740.2	Y-family DNA polymerase H	494508	Tp2g09580	XP_002863547.1
Thhalv10000808m.g	scaffold_20	2026823	2030947	2348	+	204	73	72	139	113	223	136	175	111	At5g46760.1	Basic helix-loop-helix (bHLH) DNA-binding family protein	916752	Tp_un0036_004	XP_002865164.1
Thhalv10000809m.g	scaffold_20	245838	247826	1989	-	0	0	0	0	0	0	0	0	0	At3g43890.1	Cysteine/Histidine-rich C1 domain family protein		Tp2g06340	NP_189975.1
Thhalv10000810m.g	scaffold_20	1391535	1395021	2204	-	81	34	28	48	39	39	109	107	65	At5g45800.1	Leucine-rich repeat protein kinase family protein	494402	Tp2g10720	XP_002863453.1
Thhalv10000811m.g	scaffold_20	739901	742746	1974	+	20	3	3	3	0	3	1	0	0	At4g23180.1	cysteine-rich RLK (RECEPTOR-like protein kinase) 10	492546	Tp7g21200	XP_002869784.1
Thhalv10000812m.g	scaffold_20	1812982	1816033	2037	+	88	36	63	68	58	96	101	119	78	At5g46420.1	16S rRNA processing protein RimM family	494329	Tp2g11270	NP_568663.2
Thhalv10000813m.g	scaffold_20	1662181	1664167	1956	-	0	0	0	0	0	0	0	0	0	At1g55700.1	Cysteine/Histidine-rich C1 domain family protein		Tp_un0059_003	NP_175966.1
Thhalv10000815m.g	scaffold_20	1910524	1913456	2747	-	0	0	0	0	0	0	0	0	0	At5g46580.1	pentatricopeptide (PPR) repeat-containing protein	494320	Tp2g11410	NP_199470.1
Thhalv10000816m.g	scaffold_20	1302401	1306100	2092	-	15	1	5	13	1	15	8	6	8	At5g45610.1	protein dimerizations	494424	Tp2g10500	NP_199374.4
Thhalv10000817m.g	scaffold_20	1382660	1385460	1910	-	2	0	1	1	0	0	0	0	0	At5g45780.1	Leucine-rich repeat protein kinase family protein	330836	Tp2g10700	XP_002863454.1
Thhalv10000819m.g	scaffold_20	2490748	2493832	2139	+	83	28	34	74	36	69	62	64	69	At5g47780.1	galacturonosyltransferase 4	478777	Tp2g12520	NP_568688.1
Thhalv10000820m.g	scaffold_20	2344362	2348245	1992	-	0	1	0	0	0	0	1	0	0	At5g47380.1	Protein of unknown function, DUF547	494244	Tp2g12100	NP_199549.2
Thhalv10000821m.g	scaffold_20	2575175	2577754	1981	-	7	3	7	10	4	31	5	4	5	At2g01330.1	nucleotide binding	904324	Tp2g12780	XP_002876743.1
Thhalv10000822m.g	scaffold_20	2614874	2618107	2369	-	90	36	58	140	63	153	189	83	77	At2g01420.1	Auxin efflux carrier family protein	484057	Tp2g12860	NP_849923.1
Thhalv10000823m.g	scaffold_20	751348	753980	2283	+	42	6	6	34	16	22	11	18	15	At5g45030.1	Trypsin family protein	917056	Tp2g09810	NP_199316.1
Thhalv10000824m.g	scaffold_20	839222	841516	2018	+	43	13	22	33	24	46	18	29	14	At5g45110.1	NPR1-like protein 3	494469	Tp2g09920	NP_199324.2
Thhalv10000825m.g	scaffold_20	2458759	2461473	2212.5	-	106	44	43	155	115	182	109	125	106	At5g47750.1	D6 protein kinase like 2	494187	Tp2g12450	NP_199586.1
Thhalv10000826m.g	scaffold_20	842065	844181	2004	-	5	2	0	1	1	3	6	3	3	At5g45113.1	mitochondrial transcription termination factor-related / mTERF-related	917019	Tp2g09930	XP_002863524.1
Thhalv10000828m.g	scaffold_20	857770	860181	1876	+	20	8	6	18	6	16	12	15	16	At5g45150.1	RNAse THREE-like protein 3	494464	Tp3g18430	NP_199328.1
Thhalv10000829m.g	scaffold_20	2003455	2005215	1761	+	0	0	0	0	0	0	0	0	0	At2g17600.1	Cysteine/Histidine-rich C1 domain family protein	891946	Tp_un0059_003	NP_179351.1
Thhalv10000830m.g	scaffold_20	1528553	1532775	2139	-	32	5	10	17	8	42	0	4	2	At5g46050.1	peptide transporter 3	494374	Tp2g10900	NP_199417.1
Thhalv10000832m.g	scaffold_20	2635626	2639437	1947	-	180	87	107	122	33	233	42	57	49	At2g01450.1	MAP kinase 17	864560	Tp2g12890	XP_002876751.1,NP_178254.2
Thhalv10000833m.g	scaffold_20	2602551	2604480	1731	+	12	4	3	6	6	23	3	0	4	At2g01390.1	Tetratricopeptide repeat (TPR)-like superfamily protein	322482	Tp2g12820	NP_178248.2
Thhalv10000834m.g	scaffold_20	896924	901114	2229	-	50	26	19	29	15	28	51	36	29	At5g45190.1	Cyclin family protein	494461	Tp2g10000	XP_002863520.1
Thhalv10000835m.g	scaffold_20	2378204	2379962	1719	-	3	0	0	1	1	4	2	1	0	At5g47460.1	Pentatricopeptide repeat (PPR) superfamily protein	916646	Tp2g12180	XP_002863342.1
Thhalv10000836m.g	scaffold_20	1094224	1097269	1716	-	9	5	4	5	6	9	4	4	2	At5g45330.1	decapping 5-like	916947	Tp2g10280	NP_199346.1
Thhalv10000837m.g	scaffold_20	1018359	1021089	1713	-	15	2	4	9	6	2	7	6	6	At5g45275.1	Major facilitator superfamily protein	494458	Tp2g10180	XP_002863496.1
Thhalv10000838m.g	scaffold_20	2658960	2662449	1698	+	68	17	15	66	24	48	25	32	14	At2g01480.1	O-fucosyltransferase family protein	484066	Tp2g12930	NP_178257.1
Thhalv10000839m.g	scaffold_20	2470521	2472766	1889	+	15	12	7	13	5	28	6	1	6	At5g47800.1	Phototropic-responsive NPH3 family protein	473267	Tp5g22910	NP_199591.1
Thhalv10000840m.g	scaffold_20	9841	11794	1865	-	2	0	0	0	0	0	0	0	0	At5g44390.1	FAD-binding Berberine family protein	330958	Tp2g09260	XP_002863582.1
Thhalv10000841m.g	scaffold_20	25310	27418	1671	-	0	0	0	0	0	0	0	0	0	At5g44390.1	FAD-binding Berberine family protein	330958	Tp2g09240	XP_002863582.1
Thhalv10000843m.g	scaffold_20	53333	55648	1900.5	-	50	17	23	38	19	17	3	2	15	At5g44400.1	FAD-binding Berberine family protein	494546	Tp2g09260	NP_199253.1
Thhalv10000844m.g	scaffold_20	20358	23122	1626	-	8	0	2	7	2	2	1	0	0	At5g44390.1	FAD-binding Berberine family protein	330958	Tp2g09260	XP_002863582.1
Thhalv10000845m.g	scaffold_20	73339	75086	1748	-	27	8	8	21	10	24	54	62	32	At5g44410.1	FAD-binding Berberine family protein	494545	Tp2g09270	NP_199254.1
Thhalv10000846m.g	scaffold_20	42988	44720	1623	-	0	0	0	0	0	0	0	0	0	At5g44400.1	FAD-binding Berberine family protein	494546	Tp2g09240	XP_002863581.1
Thhalv10000847m.g	scaffold_20	1775645	1779637	2223	-	35	8	9	10	5	8	2	8	13	At5g46340.1	O-acetyltransferase family protein	494338	Tp2g11190	NP_568662.1
Thhalv10000848m.g	scaffold_20	2405127	2408165	2374	-	288	60	63	436	199	77	200	53	139	At5g47560.1	tonoplast dicarboxylate transporter	494217	Tp2g12290	XP_002863336.1
Thhalv10000851m.g	scaffold_20	39472	42094	1965	-	0	0	0	0	0	0	0	0	0	At5g44390.1	FAD-binding Berberine family protein	330958	Tp2g09260	NP_199252.1
Thhalv10000852m.g	scaffold_20	1038341	1040544	1764	-	6	6	7	8	11	10	11	4	8	At5g45290.1	RING/U-box superfamily protein	494453	Tp2g10230	NP_199342.2
Thhalv10000853m.g	scaffold_20	2062344	2063948	1605	+	0	0	0	0	0	0	3	5	7	At5g46830.1	NACL-inducible gene 1	883868	Tp2g11630	XP_002865159.1
Thhalv10000855m.g	scaffold_20	355924	358413	1857	-	11	10	15	25	13	20	100	47	37	At5g44670.1	Domain of unknown function (DUF23)	494517	Tp2g09480	NP_199280.1
Thhalv10000856m.g	scaffold_20	1903467	1906811	2265	+	17	12	4	18	12	15	3	17	6	At4g18030.1	S-adenosyl-L-methionine-dependent methyltransferases superfamily protein	493067	Tp2g11390	NP_193537.2
Thhalv10000857m.g	scaffold_20	2524553	2526902	1753	-	98	37	34	66	47	141	47	80	61	At2g01170.1	bidirectional amino acid transporter 1	484023	Tp2g12630	XP_002876734.1
Thhalv10000858m.g	scaffold_20	2064836	2067032	1737	+	61	18	17	37	31	78	38	25	29	At5g46840.1	RNA-binding (RRM/RBD/RNP motifs) family protein	494293	Tp2g11640	XP_002865157.1
Thhalv10000859m.g	scaffold_20	1892666	1895195	1757	-	37	14	8	13	14	29	17	15	8	At5g46550.1	DNA-binding bromodomain-containing protein	883898	Tp2g11370	XP_002863398.1
Thhalv10000860m.g	scaffold_20	1957524	1960182	1875	-	25	7	10	11	8	8	8	13	7	At2g41500.1	WD-40 repeat family protein / small nuclear ribonucleoprotein Prp4p-related	483227	Tp4g23770	XP_002881779.1
Thhalv10000861m.g	scaffold_20	1612570	1615658	1819	-	76	25	17	42	39	75	62	45	46	At5g46180.1	ornithine-delta-aminotransferase	494356	Tp2g11040	XP_002863420.1
Thhalv10000862m.g	scaffold_20	2560020	2563396	1889.5	+	59	17	30	46	24	60	44	39	32	At2g01270.1	quiescin-sulfhydryl oxidase 2	904318	Tp2g12730	XP_002875066.1
Thhalv10000864m.g	scaffold_20	2353964	2355601	1506	+	7	1	5	3	3	3	2	4	2	At4g17430.1	O-fucosyltransferase family protein	493135	Tp7g16760	XP_002868069.1
Thhalv10000865m.g	scaffold_20	2496501	2498843	1765	+	33	8	10	30	22	18	5	32	11	At2g01070.1	Lung seven transmembrane receptor family protein	484013	Tp2g12540	XP_002875057.1
Thhalv10000866m.g	scaffold_20	1928207	1931402	1500	-	4	1	1	1	0	1	0	2	0	At5g46600.1	Aluminium activated malate transporter family protein	356337	Tp2g11430	NP_199472.1
Thhalv10000867m.g	scaffold_20	1908202	1913456	4104	+	3	0	2	4	1	1	0	2	4	At5g46570.1	BR-signaling kinase 2	494321	Tp2g11400	NP_199469.1
Thhalv10000868m.g	scaffold_20	1400505	1401950	1446	+	5	3	4	6	2	4	3	1	2	At5g45810.1	CBL-interacting protein kinase 19	494401	Tp2g10730	XP_002865222.1
Thhalv10000869m.g	scaffold_20	266239	267943	1705	-	199	112	99	243	161	191	936	808	655	At4g20360.1	RAB GTPase homolog E1B	917130	Tp2g09380	XP_002863558.1
Thhalv10000870m.g	scaffold_20	2336408	2338262	1736	-	1	1	1	4	1	5	0	1	2	At5g47360.1	Tetratricopeptide repeat (TPR)-like superfamily protein	916659	Tp2g12080	XP_002863348.1
Thhalv10000871m.g	scaffold_20	2241610	2244102	1634	+	33	7	7	36	13	17	13	21	15	At5g47140.1	GATA transcription factor 27	356279	Tp2g11950	XP_002865139.1
Thhalv10000872m.g	scaffold_20	1569640	1571433	1502	-	15	5	5	2	7	5	9	10	5	At5g46100.1	Pentatricopeptide repeat (PPR) superfamily protein	916828	Tp2g10960	XP_002863429.1
Thhalv10000873m.g	scaffold_20	1639048	1642323	1459	+	6	1	1	5	9	7	11	9	20	At5g46220.1	Protein of unknown function (DUF616)	494352	Tp2g11080	XP_002865203.1
Thhalv10000874m.g	scaffold_20	1725095	1727916	1871	-	119	57	47	118	55	93	71	105	96	At5g46290.1	3-ketoacyl-acyl carrier protein synthase I	494344	Tp2g11140	NP_199441.1
Thhalv10000876m.g	scaffold_20	1099461	1102091	2033	-	89	10	20	2	3	34	4	0	3	At5g45340.1	cytochrome P450, family 707, subfamily A, polypeptide 3	884062	Tp2g10290	NP_851136.1
Thhalv10000878m.g	scaffold_20	1471954	1474854	1657.5	+	7	6	7	15	7	8	14	25	13	At5g45930.1	magnesium chelatase i2	494386	Tp7g15540	XP_002865216.1
Thhalv10000879m.g	scaffold_20	1717268	1720432	1669	+	221	75	96	139	74	306	64	54	38	At5g46250.1	RNA-binding protein	883937	Tp2g11120	NP_851141.1
Thhalv10000880m.g	scaffold_20	11982	15122	1668	-	17	7	4	13	8	15	10	14	6	At1g10095.1	Protein prenylyltransferase superfamily protein	312053	Tp2g09220	NP_849630.3
Thhalv10000881m.g	scaffold_20	1154643	1157805	2179	+	429	91	80	220	124	206	398	280	252	At4g19110.1	Protein kinase superfamily protein	492943	Tp2g10410	NP_568646.1
Thhalv10000882m.g	scaffold_20	637531	639245	1467	-	7	6	4	3	4	0	5	14	4	At5g44930.1	Exostosin family protein	494490	Tp2g09750	NP_199306.1
Thhalv10000883m.g	scaffold_20	1808227	1811994	2268	+	51	19	30	39	14	48	47	40	31	At5g46410.1	SCP1-like small phosphatase 4	494331	Tp2g11260	NP_199453.2
Thhalv10000884m.g	scaffold_20	2448897	2450446	1368	+	6	0	0	2	1	1	1	2	0	At1g16930.1	F-box/RNI-like/FBD-like domains-containing protein	889087	Tp1g15070	NP_173137.1
Thhalv10000885m.g	scaffold_20	1787719	1789444	1332	-	5	4	3	4	5	7	3	5	6	At5g46370.1	Ca2+ activated outward rectifying K+ channel 2	494336	Tp2g11210	XP_002863404.1
Thhalv10000886m.g	scaffold_20	2473126	2474724	1495	-	36	11	12	41	33	22	9	41	9	At5g47810.1	phosphofructokinase 2	496324	Tp6g18410	NP_199592.1
Thhalv10000887m.g	scaffold_20	1953919	1957056	1651.5	+	111	36	63	108	49	102	44	72	54	At5g46630.1,At5g46630.2	Clathrin adaptor complexes medium subunit family protein,Clathrin adaptor complexes medium subunit family protein	916763	Tp2g11460	NP_199475.1,NP_974895.1
Thhalv10000888m.g	scaffold_20	665964	668047	1673	+	25	9	10	0	0	0	0	0	0	At2g26030.1	F-box/RNI-like/FBD-like domains-containing protein	481458	Tp2g09770	XP_002880735.1
Thhalv10000889m.g	scaffold_20	475489	478345	1782	-	29	12	12	14	18	36	15	13	6	At5g44785.1	organellar single-stranded DNA binding protein 3	494502	Tp2g09630	XP_002863546.1
Thhalv10000890m.g	scaffold_20	2476037	2477501	1390	+	1	0	1	1	0	0	1	0	1	At3g54780.1	Zinc finger (C3HC4-type RING finger) family protein	324008	Tp6g22280	XP_002269690.2
Thhalv10000891m.g	scaffold_20	2419109	2421956	1999	-	92	28	32	77	47	55	82	49	51	At5g47620.1	RNA-binding (RRM/RBD/RNP motifs) family protein	883762	Tp2g12320	NP_568685.1
Thhalv10000892m.g	scaffold_20	2263625	2264914	1290	+	0	0	0	0	1	0	0	0	0	At5g47160.1	YDG/SRA domain-containing protein	494263	Tp2g11970	NP_199527.1
Thhalv10000893m.g	scaffold_20	1402503	1403920	1418	-	2	0	0	0	0	0	0	0	3	At5g45820.1	CBL-interacting protein kinase 20	494400	Tp2g10740	XP_002863452.1
Thhalv10000894m.g	scaffold_20	2507481	2510202	1320	+	7	1	6	4	1	2	0	0	3	At2g01120.2	origin recognition complex subunit 4	322461	Tp2g12590	NP_001189493.1
Thhalv10000895m.g	scaffold_20	1386663	1387931	1269	+	2	1	0	4	4	3	3	5	1	At5g45790.2	Ubiquitin carboxyl-terminal hydrolase family protein	916875	Tp2g10710	NP_001190477.1
Thhalv10000897m.g	scaffold_20	2451071	2454254	1965	+	17	4	7	9	4	9	10	9	6	At5g47720.2	Thiolase family protein	494196	Tp2g12420	NP_974901.2
Thhalv10000898m.g	scaffold_20	2201096	2204014	1786	-	28	4	5	17	7	30	15	12	11	At5g47070.1	Protein kinase superfamily protein	494273	Tp2g11880	XP_002863373.1
Thhalv10000899m.g	scaffold_20	92813	95159	1426	+	9	2	7	2	1	1	0	3	0	At5g44480.1	NAD(P)-binding Rossmann-fold superfamily protein	884253	Tp2g09290	XP_002865365.1
Thhalv10000901m.g	scaffold_20	1572206	1575589	1833.5	+	1755	1041	1083	1891	773	1056	1972	2360	1714	At5g46110.1	Glucose-6-phosphate/phosphate translocator-related	494366	Tp2g10970	NP_001078720.1
Thhalv10000903m.g	scaffold_20	2023637	2025980	1545	-	57	27	25	44	16	48	28	22	41	At5g46750.1	ARF-GAP domain 9	494303	Tp_un0036_005	XP_002863391.1
Thhalv10000904m.g	scaffold_20	1423129	1424781	1547	-	0	0	0	2	0	0	1	0	0	At5g45850.1	Protein of unknown function (DUF688)	494397	Tp2g10770	XP_002863449.1
Thhalv10000905m.g	scaffold_20	2371600	2373278	1206	-	2	2	1	1	0	2	0	0	0	At5g47440.1	Plant protein of unknown function (DUF828) with plant pleckstrin homology-like region	858975	Tp2g12150	NP_199555.1
Thhalv10000907m.g	scaffold_20	2430528	2432272	1213	+	16	6	6	21	15	14	26	17	16	At5g47660.1	Homeodomain-like superfamily protein	883757	Tp2g12370	NP_199577.1
Thhalv10000908m.g	scaffold_20	2581842	2586542	1820	-	93	38	38	56	37	66	80	66	27	At2g01350.1	quinolinate phoshoribosyltransferase	484052	Tp2g12800	XP_002876744.1
Thhalv10000909m.g	scaffold_20	2547463	2550682	1412	+	71	38	18	84	58	115	57	44	45	At2g01220.2	Nucleotidylyl transferase superfamily protein	484032	Tp2g12680	XP_002875065.1
Thhalv10000910m.g	scaffold_20	1022299	1023880	1246	-	2	0	0	1	0	3	1	0	0	At5g27220.1	Frigida-like protein	356493		XP_002863498.1
Thhalv10000911m.g	scaffold_20	2398921	2400260	1185	+	0	0	0	0	0	0	0	0	0	At5g47530.1	Auxin-responsive family protein	494219	Tp2g12260	XP_002865112.1
Thhalv10000912m.g	scaffold_20	2464825	2467325	1502.5	+	29	35	25	11	15	34	48	41	47	At5g47770.1	farnesyl diphosphate synthase 1	916701	Tp2g12470	NP_199588.1
Thhalv10000913m.g	scaffold_20	1962109	1963927	1337	+	11	1	3	0	2	3	7	8	5	At5g46640.1	AT hook motif DNA-binding family protein	494313	Tp2g11470	XP_002865172.1
Thhalv10000914m.g	scaffold_20	1033575	1038125	1414	+	53	31	23	141	56	94	175	115	172	At5g45280.2	Pectinacetylesterase family protein	494455	Tp2g10220	XP_002865253.1
Thhalv10000915m.g	scaffold_20	2516484	2518407	1551	-	147	75	46	311	66	214	102	89	96	At2g01140.1	Aldolase superfamily protein	484021	Tp2g12610	XP_002876733.1
Thhalv10000916m.g	scaffold_20	2653371	2655896	1441	-	73	21	16	57	31	53	39	31	20	At2g01470.1	SEC12P-like 2 protein	484065	Tp2g12920	NP_680414.1
Thhalv10000918m.g	scaffold_20	2555864	2558388	1459	-	46	17	31	58	20	55	60	27	45	At2g01260.1	Protein of unknown function (DUF789)	484037	Tp2g12710	NP_565257.1
Thhalv10000919m.g	scaffold_20	1607492	1609308	1635	-	28	8	18	28	20	16	59	47	39	At5g46170.1	F-box family protein	494357	Tp2g11030	XP_002863421.1
Thhalv10000920m.g	scaffold_20	1306441	1308942	1393	+	57	15	23	49	21	70	21	34	36	At5g45620.1	Proteasome component (PCI) domain protein	494422	Tp2g10510	XP_002865235.1
Thhalv10000922m.g	scaffold_20	1131222	1133444	1417	+	22	4	10	14	15	30	17	35	29	At5g45370.2	nodulin MtN21 /EamA-like transporter family protein	494442	Tp2g10320	XP_002865250.1
Thhalv10000923m.g	scaffold_20	1372809	1374730	1160	+	16	6	1	11	4	20	15	14	8	At5g45760.1	Transducin/WD40 repeat-like superfamily protein	494408	Tp2g10670	XP_002865226.1
Thhalv10000924m.g	scaffold_20	1170124	1171578	1455	+	21	8	6	16	6	37	5	9	7	At5g45490.1	P-loop containing nucleoside triphosphate hydrolases superfamily protein	494438	Tp7g17790	NP_199362.1
Thhalv10000925m.g	scaffold_20	2467687	2468963	1185	+	15	11	3	26	4	26	13	9	8	At5g47790.1	SMAD/FHA domain-containing protein	356289	Tp7g03070	NP_199590.1
Thhalv10000926m.g	scaffold_20	1491530	1495739	1367	-	1	0	2	1	0	0	0	0	0	At5g45960.1	GDSL-like Lipase/Acylhydrolase superfamily protein	494382	Tp2g10840	NP_199408.1
Thhalv10000927m.g	scaffold_20	893238	896345	1354	-	36	12	24	42	24	38	67	79	52	At5g45170.1	Haloacid dehalogenase-like hydrolase (HAD) superfamily protein	494462	Tp2g09990	XP_002863521.1
Thhalv10000928m.g	scaffold_20	599800	601421	1186	-	0	0	0	0	0	0	0	0	0	At4g19970.1			Tp2g09680	NP_193730.1
Thhalv10000929m.g	scaffold_20	274290	277779	1620	-	45	9	23	32	20	45	39	18	23	At4g20300.2	Protein of unknown function (DUF1639)	914630	Tp7g18640	XP_002869941.1
Thhalv10000930m.g	scaffold_20	549259	550591	1110	-	3	3	6	3	2	0	0	0	0	At5g44820.1	Nucleotide-diphospho-sugar transferase family protein		Tp2g09660	NP_199295.2
Thhalv10000931m.g	scaffold_20	2286426	2287575	1150	+	11	3	5	2	8	10	1	0	0	At5g47230.1	ethylene responsive element binding factor 5	494253	Tp2g12030	NP_568679.1
Thhalv10000932m.g	scaffold_20	2351730	2353458	1247	+	35	12	16	23	22	37	42	18	21	At5g47390.1	myb-like transcription factor family protein	916656	Tp2g12110	XP_002865122.1
Thhalv10000933m.g	scaffold_20	506435	507934	1130	-	3	0	2	0	1	0	0	0	0	At5g44820.1	Nucleotide-diphospho-sugar transferase family protein		Tp2g09660	NP_199295.2
Thhalv10000934m.g	scaffold_20	2293594	2295618	1402	+	17	7	5	30	32	28	58	39	11	At5g47240.1	nudix hydrolase homolog 8	883802	Tp2g12040	XP_002865130.1
Thhalv10000935m.g	scaffold_20	2388919	2390737	1310	-	0	0	0	0	0	0	0	2	2	At5g47500.1	Pectin lyase-like superfamily protein	494222	Tp2g12230	NP_199561.1
Thhalv10000936m.g	scaffold_20	514520	516051	1101	-	0	0	0	0	0	0	0	0	0	At5g44820.1	Nucleotide-diphospho-sugar transferase family protein		Tp2g09660	NP_199295.2
Thhalv10000937m.g	scaffold_20	1337376	1339313	1438	+	1	1	1	0	1	14	3	0	0	At5g45670.1	GDSL-like Lipase/Acylhydrolase superfamily protein	494417	Tp2g10560	XP_002865231.1
Thhalv10000938m.g	scaffold_20	2274209	2277038	1915	-	155	71	64	185	78	173	80	104	51	At4g17520.1	Hyaluronan / mRNA binding family	494257	Tp2g12010	XP_002863351.1
Thhalv10000939m.g	scaffold_20	348763	349836	1074	+	4	1	0	8	4	1	15	9	8	At5g44660.1		494518	Tp2g09470	NP_199279.1
Thhalv10000940m.g	scaffold_20	1488644	1491320	1279	+	3	1	3	8	5	12	1	4	0	At5g45950.1	GDSL-like Lipase/Acylhydrolase superfamily protein	494383	Tp2g10830	NP_199407.1
Thhalv10000941m.g	scaffold_20	812049	813431	1120	-	0	0	0	0	0	0	0	0	0	At4g19690.2	iron-regulated transporter 1	330887	Tp2g09890	XP_002863526.1
Thhalv10000942m.g	scaffold_20	825721	827000	1065	-	0	0	0	0	0	0	0	0	0	At4g19690.2	iron-regulated transporter 1	330887	Tp2g09890	XP_002863526.1
Thhalv10000943m.g	scaffold_20	2433930	2435317	1103	-	7	3	10	36	7	10	4	22	3	At5g47680.1		330667	Tp2g12390	NP_199579.1
Thhalv10000944m.g	scaffold_20	1144881	1147633	2196	-	196	55	83	188	104	267	130	127	123	At5g45410.1		473354	Tp2g10360	XP_002893681.1
Thhalv10000945m.g	scaffold_20	360599	362463	1420	-	31	16	36	26	14	24	10	15	22	At5g44680.1	DNA glycosylase superfamily protein	917111	Tp2g09490	XP_002863551.1
Thhalv10000946m.g	scaffold_20	2505590	2507280	1349	-	120	80	75	239	89	181	214	283	204	At2g01110.1	Sec-independent periplasmic protein translocase	484017	Tp2g12580	XP_002876731.1
Thhalv10000947m.g	scaffold_20	863687	865428	1076	+	13	5	4	9	4	17	8	8	7	At3g20420.1	RNAse THREE-like protein 2	874805	Tp3g18430	XP_002885978.1
Thhalv10000948m.g	scaffold_20	1448603	1451037	1254	+	10	3	3	6	126	0	0	0	0	At5g45890.1	senescence-associated gene 12	494390	Tp2g10810	NP_568651.1
Thhalv10000949m.g	scaffold_20	1597994	1600338	1439	-	36	11	14	25	15	28	12	18	21	At5g46150.1	LEM3 (ligand-effect modulator 3) family protein / CDC50 family protein	916821	Tp2g11010	NP_851139.1
Thhalv10000950m.g	scaffold_20	1352540	1353711	1094	+	4	3	7	8	0	17	11	9	11	At5g45710.1	winged-helix DNA-binding transcription factor family protein	494414	Tp2g10600	XP_002865228.1
Thhalv10000951m.g	scaffold_20	2380445	2382164	1158	+	0	0	0	0	0	0	0	0	0	At5g47470.1	Nodulin MtN21 /EamA-like transporter family protein	883779	Tp2g12190	XP_002865116.1
Thhalv10000952m.g	scaffold_20	2400489	2403292	1604	-	52	37	36	104	39	97	84	35	44	At5g47540.1	Mo25 family protein	916635	Tp2g12270	XP_002863338.1
Thhalv10000953m.g	scaffold_20	2252393	2253450	1058	+	0	0	0	0	1	1	0	1	0	At5g47150.1	YDG/SRA domain-containing protein	330713	Tp2g11960	XP_002865138.1
Thhalv10000954m.g	scaffold_20	269384	271159	1143	+	2	1	2	3	1	2	15	12	9	At5g44600.1	S-adenosyl-L-methionine-dependent methyltransferases superfamily protein	917128	Tp2g09390	XP_002865343.1
Thhalv10000955m.g	scaffold_20	1552764	1553847	1084	-	15	2	2	8	4	23	2	4	3	At5g46080.1	Protein kinase superfamily protein	494370	Tp2g10930	NP_199420.1
Thhalv10000956m.g	scaffold_20	76057	77990	1242	-	22	13	11	9	11	29	43	18	13	At5g44450.1	methyltransferases	494541	Tp2g09280	NP_199258.3
Thhalv10000957m.g	scaffold_20	2453658	2456506	1755	-	10	13	9	15	5	23	6	8	4	At5g47730.1	Sec14p-like phosphatidylinositol transfer family protein	916614	Tp2g12430	NP_199584.1
Thhalv10000958m.g	scaffold_20	2122996	2124411	1416	-	0	0	0	0	0	0	0	0	2	At5g47000.1	Peroxidase superfamily protein	494280	Tp2g11800	XP_002863376.1
Thhalv10000959m.g	scaffold_20	748449	750467	1400	+	7	4	2	4	8	15	4	17	4	At5g45020.1	Glutathione S-transferase family protein	884153	Tp2g09800	NP_001190472.1
Thhalv10000960m.g	scaffold_20	2369536	2371923	1522	+	176	50	65	106	63	179	40	81	51	At5g47435.1	formyltetrahydrofolate deformylase, putative	494236	Tp2g12140	XP_002865119.1
Thhalv10000961m.g	scaffold_20	1974174	1975953	975	+	0	0	0	2	2	0	1	2	2	At5g46690.1	beta HLH protein 71	494310	Tp2g11500	NP_568666.1
Thhalv10000962m.g	scaffold_20	2527195	2529136	1497	-	152	66	57	37	19	144	27	24	14	At2g01180.1	phosphatidic acid phosphatase 1	484026	Tp2g12640	NP_565255.1
Thhalv10000963m.g	scaffold_20	2244869	2246358	1116	+	9	2	1	2	5	5	1	3	0	At5g47150.1	YDG/SRA domain-containing protein	330713	Tp2g11960	XP_002865138.1
Thhalv10000965m.g	scaffold_20	1900950	1902992	1397	+	24	4	9	10	8	25	5	11	14	At5g46560.1		494322	Tp_un0632_001	NP_199468.5
Thhalv10000966m.g	scaffold_20	2621766	2622991	1160	+	8	2	1	4	7	16	5	3	1	At3g53690.1	RING/U-box superfamily protein	906765	Tp4g07320	XP_002877935.1
Thhalv10000967m.g	scaffold_20	2335041	2337415	1756	+	10	7	7	2	1	2	4	10	4	At5g47330.1	alpha/beta-Hydrolases superfamily protein	494249	Tp2g12060	XP_002865126.1
Thhalv10000968m.g	scaffold_20	1127581	1129914	1265	-	25	14	16	16	12	35	32	17	21	At5g45360.1	F-box family protein	494445	Tp2g10310	XP_002863486.1
Thhalv10000969m.g	scaffold_20	2226463	2227948	946	-	21	5	8	9	13	29	19	17	5	At5g47090.1		916705	Tp2g11900	XP_002865145.1
Thhalv10000970m.g	scaffold_20	398292	400879	1338	+	87	19	23	64	39	51	142	117	131	At5g44720.1	Molybdenum cofactor sulfurase family protein	356600	Tp2g09530	XP_002865328.1
Thhalv10000972m.g	scaffold_20	2042414	2044530	1291	-	65	44	31	119	62	48	450	340	364	At5g46800.1	Mitochondrial substrate carrier family protein	494297	Tp2g11620	XP_002863387.1
Thhalv10000973m.g	scaffold_20	2166994	2168536	1209	+	14	5	6	12	3	8	14	13	10	At5g47050.1	SBP (S-ribonuclease binding protein) family protein	494275	Tp2g11860	XP_002865147.1
Thhalv10000974m.g	scaffold_20	2462316	2464551	1152	-	30	10	14	33	30	20	23	31	25	At5g47760.1	2-phosphoglycolate phosphatase 2	494186	Tp2g12460	NP_199587.1
Thhalv10000976m.g	scaffold_20	2070400	2071724	948	+	4	1	1	2	4	11	4	2	3	At5g46850.2		883866	Tp2g11650	NP_001190482.1
Thhalv10000977m.g	scaffold_20	1791363	1796498	1209	-	49	12	18	22	16	39	29	11	12	At2g26590.1	regulatory particle non-ATPase 13	320449	Tp4g09300	NP_001031424.1
Thhalv10000978m.g	scaffold_20	1140367	1142283	1260	+	203	88	80	131	67	98	139	184	111	At5g45390.1	CLP protease P4	494440	Tp2g10340	NP_568644.1
Thhalv10000979m.g	scaffold_20	109939	111995	1159	-	36	18	18	33	25	20	46	73	37	At5g44520.1	NagB/RpiA/CoA transferase-like superfamily protein	884242	Tp2g09310	XP_002863568.1
Thhalv10000981m.g	scaffold_20	2494085	2496312	1313	-	72	30	28	63	42	115	76	38	60	At2g01060.1	myb-like HTH transcriptional regulator family protein	484011	Tp2g12530	XP_002876730.1
Thhalv10000983m.g	scaffold_20	345835	348365	1164	+	112	34	48	90	77	95	281	172	168	At5g44650.1		494519	Tp2g09460	NP_568637.1
Thhalv10000984m.g	scaffold_20	1343978	1344989	1012	+	1	0	0	0	0	0	0	0	1	At5g45700.1	Haloacid dehalogenase-like hydrolase (HAD) superfamily protein	916888	Tp2g10590	XP_002865229.1
Thhalv10000985m.g	scaffold_20	2663414	2665997	1251	+	82	24	23	50	46	56	40	41	26	At2g01490.1	phytanoyl-CoA dioxygenase (PhyH) family protein	484067	Tp2g12940	XP_002875075.1
Thhalv10000986m.g	scaffold_20	2359533	2361959	1167	+	27	11	14	16	4	30	12	13	3	At5g47420.1	Tryptophan RNA-binding attenuator protein-like	883789	Tp2g12120	XP_002865121.1
Thhalv10000988m.g	scaffold_20	2223214	2225431	1410.5	-	42	22	15	41	26	69	20	51	20	At5g47080.1,At5g47080.4	casein kinase II beta chain 1,casein kinase II beta chain 1	494272	Tp2g11890	XP_002863370.1
Thhalv10000989m.g	scaffold_20	2426637	2429894	2056	-	263	89	87	118	47	62	194	59	93	At5g47650.1	nudix hydrolase homolog 2	494209	Tp2g12360	NP_568687.1
Thhalv10000990m.g	scaffold_20	2338808	2340735	1232	-	4	4	1	8	7	16	8	5	4	At5g47370.1	Homeobox-leucine zipper protein 4 (HB-4) / HD-ZIP protein	494245	Tp2g12090	NP_199548.1
Thhalv10000991m.g	scaffold_20	518145	520431	1149	-	4	1	0	1	1	3	3	3	3	At3g53270.1	Small nuclear RNA activating complex (SNAPc), subunit SNAP43 protein	323872	Tp1g13120	XP_002877910.1
Thhalv10000993m.g	scaffold_20	2000411	2002415	1193	+	6	4	7	5	0	5	9	2	5	At5g46700.1	Tetraspanin family protein	494309	Tp_un0036_010	NP_199482.1
Thhalv10000994m.g	scaffold_20	1299030	1300860	1182	+	15	2	8	22	7	21	2	10	10	At5g45600.2	YEATS family protein	494425	Tp2g10490	NP_001190475.1
Thhalv10000995m.g	scaffold_20	648692	651377	807	+	1	6	0	0	0	0	0	0	0	At3g51570.1	Disease resistance protein (TIR-NBS-LRR class) family	485509	Tp2g14240	NP_190725.1
Thhalv10000996m.g	scaffold_20	2071893	2073841	1173	-	80	23	42	52	29	63	30	34	30	At5g46860.1	Syntaxin/t-SNARE family protein	494291	Tp2g11660	NP_568671.1
Thhalv10000997m.g	scaffold_20	2233602	2235221	1079	-	320	162	154	272	208	252	627	615	472	At5g47110.1	Chlorophyll A-B binding family protein	916691	Tp2g11920	NP_199522.2
Thhalv10000998m.g	scaffold_20	2566228	2567733	1506	-	66	51	55	36	21	65	46	52	12	At2g01290.1	ribose-5-phosphate isomerase 2	484042	Tp2g12750	NP_178238.1
Thhalv10000999m.g	scaffold_20	401004	402652	994	-	0	0	0	0	1	0	0	0	0	At3g53310.1	AP2/B3-like transcriptional factor family protein	906718	Tp5g09020	XP_002877911.1
Thhalv10001000m.g	scaffold_20	103568	105456	1124	+	11	5	3	13	1	17	11	11	7	At5g44500.1	Small nuclear ribonucleoprotein family protein	494537	Tp7g18800	NP_199263.1
Thhalv10001001m.g	scaffold_20	2563425	2564569	783	-	2	0	0	3	0	0	2	0	1	At2g01275.1	RING/FYVE/PHD zinc finger superfamily protein	484041	Tp2g12740	NP_001030936.1
Thhalv10001002m.g	scaffold_20	410693	412193	987	-	19	6	18	3	5	10	3	10	1	At5g44730.1	Haloacid dehalogenase-like hydrolase (HAD) superfamily protein	494510	Tp2g09570	XP_002863548.1
Thhalv10001003m.g	scaffold_20	2279911	2280878	968	-	105	39	48	18	33	196	13	8	1	At5g47220.1	ethylene responsive element binding factor 2	494254	Tp2g12020	NP_199533.1
Thhalv10001004m.g	scaffold_20	2457776	2458780	735	+	0	0	1	0	0	0	1	0	0	At5g47740.1	Adenine nucleotide alpha hydrolases-like superfamily protein	494188	Tp2g12440	NP_199585.2
Thhalv10001006m.g	scaffold_20	2331651	2333901	1150	+	46	8	18	39	26	53	37	17	20	At5g47310.1	PPPDE putative thiol peptidase family protein	494250	Tp2g12050	NP_199542.1
Thhalv10001007m.g	scaffold_20	2374013	2375106	963	-	0	0	0	0	0	0	0	0	0	At5g47450.1	tonoplast intrinsic protein 2;3	494233	Tp2g12160	NP_199556.1
Thhalv10001008m.g	scaffold_20	2553844	2555599	991	-	244	95	104	219	118	279	79	125	75	At2g01250.1	Ribosomal protein L30/L7 family protein	322471	Tp2g12700	XP_002876738.1
Thhalv10001009m.g	scaffold_20	2499200	2500599	953	+	20	7	9	28	5	33	4	5	7	At2g01080.1	Late embryogenesis abundant (LEA) hydroxyproline-rich glycoprotein family	484014	Tp2g12550	XP_002875058.1
Thhalv10001010m.g	scaffold_20	2033641	2034855	1028	+	14	7	20	1	2	10	0	2	1	At5g46780.1	VQ motif-containing protein	916750	Tp_un0036_002	XP_002865162.1
Thhalv10001011m.g	scaffold_20	2269548	2271101	939	-	55	35	34	28	23	41	60	196	103	At5g47190.1	Ribosomal protein L19 family protein	494259	Tp2g11990	NP_568677.1
Thhalv10001012m.g	scaffold_20	1334540	1335949	991	+	6	2	4	6	2	0	5	10	2	At5g45660.1		494418	Tp2g10550	XP_002865232.1
Thhalv10001013m.g	scaffold_20	2005351	2007611	1140	-	32	8	10	2	13	24	3	6	2	At4g17900.1	PLATZ transcription factor family protein	493082	Tp2g11520	XP_002870078.1
Thhalv10001014m.g	scaffold_20	1473515	1475708	1880	-	0	2	2	0	1	3	1	1	0	At5g45940.1	nudix hydrolase homolog 11	494385	Tp7g17280	XP_002863440.1
Thhalv10001015m.g	scaffold_20	122441	124739	669	+	3	4	0	0	1	2	2	2	0	At5g44560.1	SNF7 family protein	855992	Tp2g09360	NP_199269.1
Thhalv10001016m.g	scaffold_20	2581045	2582166	683	+	25	14	15	20	19	156	8	8	1	At2g01340.1		322480	Tp2g12790	NP_178243.2
Thhalv10001017m.g	scaffold_20	2395211	2396033	735	-	10	8	9	13	4	15	17	16	6	At5g47520.1	RAB GTPase homolog A5A	494220	Tp2g12250	XP_002863339.1
Thhalv10001019m.g	scaffold_20	2265646	2268755	1330	-	41	42	19	24	19	59	41	28	26	At5g47180.1	Plant VAMP (vesicle-associated membrane protein) family protein	494260	Tp2g11980	XP_002863353.1
Thhalv10001020m.g	scaffold_20	2035778	2036793	1016	-	59	49	34	42	19	87	42	57	21	At5g46790.1	PYR1-like 1	494299	Tp_un0036_001	XP_002863390.1
Thhalv10001021m.g	scaffold_20	1363206	1364577	872	+	44	11	29	8	4	16	0	4	6	At5g45750.1	RAB GTPase homolog A1C	494409	Tp2g10620	NP_199387.1
Thhalv10001022m.g	scaffold_20	1258554	1261278	950	+	32	16	34	13	26	27	32	22	23	At5g45550.1	Mob1/phocein family protein	356451	Tp2g10450	NP_199368.1
Thhalv10001023m.g	scaffold_20	2228708	2230894	915	-	9	1	6	14	3	18	3	3	4	At5g47100.1	calcineurin B-like protein 9	916692	Tp2g11910	XP_002863361.1
Thhalv10001024m.g	scaffold_20	2503799	2505398	1012	+	28	19	17	13	13	18	22	20	17	At2g01100.1
Thhalv10001025m.g	scaffold_20	1568694	1570093	1400	+	16	2	3	9	5	9	4	11	9	At5g46090.1	Protein of unknown function (DUF679)	916829	Tp2g10950	XP_002865206.1
Thhalv10001026m.g	scaffold_20	2484318	2486009	926	+	23	9	3	11	6	23	16	13	10	At4g15950.1	RNA polymerase II, Rpb4, core protein	915186	Tp2g12490	XP_002525033.1
Thhalv10001027m.g	scaffold_20	1339609	1341056	823	+	47	35	44	55	21	70	73	91	81	At5g45680.1	FK506-binding protein 13	884008	Tp2g10570	NP_199380.1
Thhalv10001028m.g	scaffold_20	2143466	2145786	1069	+	128	63	61	104	75	76	59	64	68	At5g47030.1	ATPase, F1 complex, delta/epsilon subunit	494277	Tp2g11840	NP_199514.1
Thhalv10001029m.g	scaffold_20	2272337	2275056	1520	+	150	42	40	48	67	107	137	120	80	At5g47200.1	RAB GTPase homolog 1A	494258	Tp2g12000	NP_568678.1
Thhalv10001030m.g	scaffold_20	1500314	1502346	651	+	0	0	1	1	0	0	0	0	1	At5g45970.1	RAC-like 2	494381	Tp2g10850	NP_199409.1
Thhalv10001031m.g	scaffold_20	844876	847019	1111	+	98	61	67	120	77	185	90	62	51	At5g45130.1	RAB homolog 1	494466	Tp2g09950	NP_199326.1
Thhalv10001032m.g	scaffold_20	1092830	1093570	637	-	0	0	0	0	0	0	0	0	0	At5g45320.1		916948	Tp2g10270	NP_199345.1
Thhalv10001033m.g	scaffold_20	117054	118869	829	-	0	0	0	0	0	0	0	0	0	At5g44550.1	Uncharacterised protein family (UPF0497)	884238	Tp_un0524_001	NP_199268.1
Thhalv10001034m.g	scaffold_20	2421878	2424718	1128	+	0	0	4	1	1	3	2	0	1	At5g47630.1	mitochondrial acyl carrier protein 3	330673	Tp2g12330	NP_199574.1
Thhalv10001035m.g	scaffold_20	15554	16782	629	+	18	12	2	4	1	19	8	4	2	At1g48175.1	Cytidine/deoxycytidylate deaminase family protein	314252	Tp1g35130	XP_002891415.1
Thhalv10001036m.g	scaffold_20	2542560	2543497	660	+	0	0	0	0	0	1	0	0	0	At2g01200.2	indole-3-acetic acid inducible 32	484029	Tp2g12660	NP_973390.1
Thhalv10001037m.g	scaffold_20	2426637	2427974	1338	+	0	0	0	0	0	0	0	0	0	At5g47640.1	nuclear factor Y, subunit B2	916623	Tp2g12350	NP_199575.1
Thhalv10001038m.g	scaffold_20	2040544	2041581	570	-	0	0	0	0	0	0	0	0	0	At5g46795.1	microspore-specific promoter 2	494298	Tp2g11610	NP_568669.1
Thhalv10001039m.g	scaffold_20	1124722	1126537	822	-	361	211	181	417	147	280	414	321	299
Thhalv10001040m.g	scaffold_20	2501223	2503429	825	+	26	10	6	13	20	11	8	18	8	At1g15120.1	Ubiquinol-cytochrome C reductase hinge protein	879802	Tp1g13460	XP_002890088.1
Thhalv10001041m.g	scaffold_20	1377895	1379760	812	-	58	21	9	51	50	82	40	43	13	At2g42740.1	ribosomal protein large subunit 16A	916877	Tp7g17430	NP_568649.2
Thhalv10001042m.g	scaffold_20	78906	79593	688	+	10	2	1	6	2	6	2	1	2	At5g44460.1	calmodulin like 43	917157	Tp7g18850	NP_199259.1
Thhalv10001043m.g	scaffold_20	2177448	2178863	1124	+	16	6	3	11	14	10	31	10	9	At5g47060.1	Protein of unknown function (DUF581)	494274	Tp2g11870	XP_002865146.1
Thhalv10001044m.g	scaffold_20	1434746	1435288	543	-	0	1	0	0	0	1	2	0	1	At4g18610.1	Protein of unknown function (DUF640)	916864	Tp2g10790	XP_002863446.1
Thhalv10001045m.g	scaffold_20	1526925	1529405	1215	+	16	12	5	14	12	9	4	10	12	At5g46030.1		356397	Tp2g10890	NP_568654.1
Thhalv10001047m.g	scaffold_20	119758	121487	698.5	-	10	1	5	9	3	3	5	4	2	At4g20380.2	LSD1 zinc finger family protein	492829	Tp7g18750	NP_849549.1
Thhalv10001049m.g	scaffold_20	2418029	2418920	892	-	9	2	3	3	13	1	4	1	14	At5g47610.1	RING/U-box superfamily protein	494214	Tp2g12320	NP_199572.1
Thhalv10001050m.g	scaffold_20	753107	755147	1324	-	8	6	5	14	3	5	24	45	13	At5g45040.1	Cytochrome c	330891	Tp2g09820	XP_002865286.1
Thhalv10001051m.g	scaffold_20	1444073	1445560	882	-	0	0	0	0	0	0	0	0	0	At4g18596.1	Pollen Ole e 1 allergen and extensin family protein	494394	Tp2g10800	XP_002863445.1
Thhalv10001052m.g	scaffold_20	1289924	1292000	853	-	7	11	17	3	2	6	4	4	4	At5g45590.1	Ribosomal protein L35	494426	Tp2g10480	XP_002863467.1
Thhalv10001053m.g	scaffold_20	2011664	2012345	682	+	10	6	4	9	3	15	4	11	1	At5g46720.1	AIG2-like (avirulence induced gene) family protein	916756	Tp_un0036_008	XP_002865167.1
Thhalv10001056m.g	scaffold_20	2424333	2425207	803	-	0	0	0	0	0	0	0	1	0	At5g47635.1	Pollen Ole e 1 allergen and extensin family protein	330672	Tp2g12340	XP_002863328.1
Thhalv10001057m.g	scaffold_20	2447238	2448134	661	+	7	2	2	9	4	12	3	6	8	At5g47710.1	Calcium-dependent lipid-binding (CaLB domain) family protein	330664	Tp2g12410	NP_001078729.1
Thhalv10001058m.g	scaffold_20	1519433	1521617	920	-	220	100	50	156	141	286	262	214	176	At5g46020.1		494379	Tp2g10880	XP_002863434.1
Thhalv10001059m.g	scaffold_20	1887251	1888772	677	+	1	0	1	1	3	2	0	0	1	At5g46530.1	AWPM-19-like family protein	330772	Tp2g11360	XP_002865183.1
Thhalv10001060m.g	scaffold_20	869622	871120	756	+	13	1	4	13	7	8	13	15	4	At2g16930.1	Ribosomal protein L27 family protein	488367	Tp6g28850	NP_001077904.1
Thhalv10001062m.g	scaffold_20	1938494	1940493	1059	-	12	11	7	13	11	14	12	16	4	At5g46620.1		494314	Tp2g11450	XP_002863394.1
Thhalv10001063m.g	scaffold_20	2415588	2416208	492	-	0	0	0	0	0	0	0	0	0	At5g47600.1	HSP20-like chaperones superfamily protein	330675	Tp2g12310	NP_199571.2
Thhalv10001064m.g	scaffold_20	1645910	1646459	550	-	0	0	0	0	0	0	0	0	0	At5g46230.1	Protein of unknown function, DUF538	494351	Tp2g11090	XP_002863416.1
Thhalv10001065m.g	scaffold_20	949377	950950	602	+	0	0	0	0	0	0	0	0	0	At5g45240.1	Disease resistance protein (TIR-NBS-LRR class)	916990	Tp2g10080	NP_199337.2
Thhalv10001066m.g	scaffold_20	1862030	1862519	420	+	0	0	0	0	0	3	0	0	0	At4g03740.1
Thhalv10001067m.g	scaffold_20	403065	404858	705	+	7	8	7	8	4	6	5	6	6	At1g80500.1	SNARE-like superfamily protein	878152	Tp2g09550	NP_178165.2
Thhalv10001069m.g	scaffold_20	1816460	1817825	677	+	32	14	32	41	16	45	23	18	16	At4g18100.1	Ribosomal protein L32e	356357	Tp2g11280	NP_193544.1
Thhalv10001070m.g	scaffold_20	2032127	2032569	443	+	0	0	0	0	0	0	0	0	0	At5g46770.1		916751	Tp_un0036_003	XP_002865163.1
Thhalv10001071m.g	scaffold_20	2099022	2099734	713	-	0	0	0	0	0	0	0	0	0	At5g46890.1	Bifunctional inhibitor/lipid-transfer protein/seed storage 2S albumin superfamily protein	494287	Tp2g11690	XP_002863385.1
Thhalv10001072m.g	scaffold_20	2097403	2098033	631	-	0	0	0	0	0	0	0	0	0	At5g46890.1	Bifunctional inhibitor/lipid-transfer protein/seed storage 2S albumin superfamily protein	494287	Tp2g11690	XP_002863385.1
Thhalv10001073m.g	scaffold_20	206937	208459	1300	+	139	64	42	32	28	189	6	6	12
Thhalv10001074m.g	scaffold_20	2410425	2412314	672	-	132	52	36	95	90	126	114	121	43	At5g47570.1		494216	Tp2g12300	NP_568684.1
Thhalv10001075m.g	scaffold_20	1364597	1365309	369	-	0	0	0	0	0	0	0	0	0	At4g32100.1	Beta-1,3-N-Acetylglucosaminyltransferase family protein	491523	Tp2g10630	XP_002867259.1
Thhalv10001076m.g	scaffold_20	2404029	2404467	439	-	1	2	3	3	6	2	10	0	2	At5g47550.1	Cystatin/monellin superfamily protein	902339	Tp2g12280	XP_002881241.1
Thhalv10001077m.g	scaffold_20	2671278	2672208	931	+	3	0	0	0	0	3	6	2	3				Tp2g12960
Thhalv10001078m.g	scaffold_20	1361262	1362651	589	-	8	8	2	3	5	10	0	2	0	At5g45740.1	Ubiquitin domain-containing protein	356432	Tp1g39950	NP_199386.2
Thhalv10001080m.g	scaffold_20	395811	398141	676	+	1	0	0	4	1	2	2	3	1	At5g44710.1		494514	Tp2g09520	XP_002865330.1
Thhalv10001082m.g	scaffold_20	2376324	2378236	765	+	0	1	2	2	2	1	2	0	0	At4g17310.1
Thhalv10001085m.g	scaffold_20	204164	205459	641.5	+	42	11	17	36	28	46	98	82	50	At5g44580.1,At5g44565.1		917132		XP_002865346.1
Thhalv10001086m.g	scaffold_20	948671	949305	300	+	0	0	0	0	0	0	0	0	0
Thhalv10001087m.g	scaffold_20	2656023	2656955	659	+	2	0	0	0	1	1	0	2	0	At1g14980.1	chaperonin 10	322491	Tp1g13370	XP_002875073.1
Thhalv10001088m.g	scaffold_20	259085	260974	470	+	0	0	0	0	2	0	0	0	0	At5g44582.1
Thhalv10001089m.g	scaffold_20	1596949	1597634	325	+	3	1	0	3	1	3	0	1	2			916822	Tp2g11000	XP_002863425.1
Thhalv10001090m.g	scaffold_20	2558452	2558832	381	+	0	1	2	1	0	2	0	0	1
Thhalv10001093m.g	scaffold_20	1732014	1732300	287	-	15	2	3	1	1	5	0	0	0	At5g46295.1		494342		XP_002863410.1
Thhalv10001094m.g	scaffold_20	929980	930210	201	+	0	0	0	0	0	0	0	0	0
Thhalv10001095m.g	scaffold_20	723617	724147	288	-	8	3	1	7	6	43	8	8	2	At5g55520.1
Thhalv10001096m.g	scaffold_20	1707447	1709159	1659	-	0	0	0	0	0	0	0	0	0	At4g10200.1	TTF-type zinc finger protein with HAT dimerisation domain		Tp_un0007_021	NP_192758.1
Thhalv10001097m.g	scaffold_20	866819	868144	1326	-	0	0	0	0	0	1	0	0	0	At1g09770.1	cell division cycle 5	471078	Tp1g08360	NP_172448.1
Thhalv10001098m.g	scaffold_20	262187	264856	2670	+	1	1	2	3	2	4	0	1	0	At3g02330.1	Pentatricopeptide repeat (PPR) superfamily protein	896199	Tp3g01390	NP_186882.2
Thhalv10001099m.g	scaffold_20	1508467	1510255	957	+	0	0	0	0	0	0	0	0	0	At5g45980.1	WUSCHEL related homeobox 8	916845	Tp2g10860	XP_002865213.1
Thhalv10001100m.g	scaffold_20	2117014	2117550	537	-	0	0	0	0	0	0	0	0	0	At5g46930.1	Plant invertase/pectin methylesterase inhibitor superfamily protein	916725	Tp2g11720	XP_002863379.1
Thhalv10001101m.g	scaffold_20	651687	652532	642	-	0	0	0	0	0	0	0	0	1	At3g04900.1	Heavy metal transport/detoxification superfamily protein	477763	Tp4g30010	NP_187141.1
Thhalv10001102m.g	scaffold_20	1282017	1283707	1125	-	0	0	0	0	0	0	0	0	0	At1g62170.2	Serine protease inhibitor (SERPIN) family protein	480348	Tp1g34700	XP_002885923.1
Thhalv10001103m.g	scaffold_20	217634	221041	3408	+	0	0	0	1	2	0	2	2	1	At1g37113.1				XP_002318395.1
Thhalv10001104m.g	scaffold_20	617064	617363	300	+	0	0	0	0	0	0	0	0	0	At5g44920.1	Toll-Interleukin-Resistance (TIR) domain family protein	917079	Tp2g05800	XP_002865318.1
Thhalv10001105m.g	scaffold_20	2119181	2119708	528	-	0	0	0	0	0	0	0	0	0	At5g46930.1	Plant invertase/pectin methylesterase inhibitor superfamily protein	494284	Tp2g11750	XP_002863381.1
Thhalv10001106m.g	scaffold_20	605235	606200	966	-	13	4	14	16	13	27	8	5	12	At5g44860.1		917082	Tp2g09690	XP_002863540.1
Thhalv10001107m.g	scaffold_20	766209	767360	1152	+	0	0	0	0	0	0	0	0	0	At5g48050.1			Tp6g08170	NP_199616.1
Thhalv10001108m.g	scaffold_20	316521	318977	1680	+	0	0	0	0	0	0	0	0	1	At5g44630.1	Terpenoid cyclases/Protein prenyltransferases superfamily protein	330931	Tp2g09440	NP_199276.1
Thhalv10001109m.g	scaffold_20	2077481	2077853	237	+	0	0	0	0	0	0	0	0	0	At5g46871.1	Putative membrane lipoprotein	883863		XP_002865154.1
Thhalv10001110m.g	scaffold_20	1889207	1890281	1023	-	0	0	0	0	0	0	0	0	0	At1g19930.1	Galactose oxidase/kelch repeat superfamily protein	315293	Tp7g36330	XP_002888159.1
Thhalv10001111m.g	scaffold_20	602326	603812	1287	+	0	0	0	0	0	0	0	0	0	At1g05080.1	F-box/RNI-like/FBD-like domains-containing protein	470499	Tp3g31850	XP_002889533.1
Thhalv10001112m.g	scaffold_20	264983	265800	306	+	0	0	0	1	0	4	0	0	0	At5g44590.1	S-adenosyl-L-methionine-dependent methyltransferases superfamily protein	917128	Tp2g09390	NP_199272.1
Thhalv10001113m.g	scaffold_20	2624009	2626432	606	-	0	1	1	0	0	2	1	2	1	At2g01430.1	homeobox-leucine zipper protein 17	346639	Tp2g12870	XP_002876750.1
Thhalv10001114m.g	scaffold_20	716142	716492	351	+	0	0	0	0	0	0	0	0	0	At1g32020.1	F-box family protein	481458	Tp2g09770	NP_174482.1
Thhalv10001115m.g	scaffold_20	2673348	2675102	1755	-	4	3	3	0	2	2	0	0	0	At2g01510.1	Tetratricopeptide repeat (TPR)-like superfamily protein	346647	Tp2g12970	NP_178260.1
Thhalv10001116m.g	scaffold_20	2120193	2120777	546	-	0	0	0	0	0	0	0	0	0	At5g46990.1	Plant invertase/pectin methylesterase inhibitor superfamily protein	883311	Tp2g11770	NP_175863.2
Thhalv10001117m.g	scaffold_20	1699313	1700047	219	-	8	6	3	0	0	0	0	0	0	At3g47000.1	Glycosyl hydrolase family protein	485080	Tp5g14720	XP_002877538.1
Thhalv10001118m.g	scaffold_20	1592936	1594433	1164	-	0	0	0	0	0	0	0	0	0	At5g46140.1	Protein of unknown function (DUF295)	916824	Tp2g09150	XP_002863427.1
Thhalv10001120m.g	scaffold_20	1301120	1301546	273	-	0	0	0	0	0	0	0	0	0	At4g02380.1	senescence-associated gene 21
Thhalv10001121m.g	scaffold_20	757878	759607	1176	-	1	0	0	0	0	0	0	0	0	At5g45080.1	phloem protein 2-A6	855982	Tp2g09850	NP_199321.1
Thhalv10001122m.g	scaffold_20	634135	634951	720	+	2	0	0	1	0	0	0	0	0	At5g44910.1	Toll-Interleukin-Resistance (TIR) domain family protein	917079	Tp2g09730	XP_002865318.1
Thhalv10001123m.g	scaffold_20	772475	773330	474	-	0	0	0	0	0	0	0	0	0	At5g45090.1	phloem protein 2-A7	855981	Tp2g09850	XP_002862976.1
Thhalv10001124m.g	scaffold_20	608794	610410	810	+	0	0	0	0	0	3	0	0	0	At5g44910.1	Toll-Interleukin-Resistance (TIR) domain family protein	917079	Tp2g09730	XP_002865318.1
Thhalv10001125m.g	scaffold_20	662752	663946	420	+	0	0	0	0	0	0	0	0	0	At5g44950.1	F-box/RNI-like/FBD-like domains-containing protein	494489	Tp2g09770	NP_199308.1
Thhalv10001126m.g	scaffold_20	1580290	1580707	339	+	0	0	0	0	0	0	0	0	0	At2g13295.1		899566		NP_001077885.2
Thhalv10001127m.g	scaffold_20	1312143	1316547	2301	-	0	0	0	0	0	5	0	0	0	At5g45640.1	Subtilisin-like serine endopeptidase family protein	494420	Tp2g10530	XP_002863464.1
Thhalv10001128m.g	scaffold_20	1647958	1648383	426	-	1	0	0	0	1	0	0	0	0	At5g46230.1	Protein of unknown function, DUF538	494351	Tp2g11100	XP_002863416.1
Thhalv10001129m.g	scaffold_20	1830730	1831456	459	+	0	0	0	1	0	0	0	2	1	At3g19470.1	F-box and associated interaction domains-containing protein	479258	Tp3g14050	XP_002885228.1
Thhalv10001130m.g	scaffold_20	2236052	2237601	744	+	96	41	55	77	46	59	44	23	40	At5g47120.1	BAX inhibitor 1	494266	Tp2g11930	XP_002865140.1
Thhalv10001131m.g	scaffold_20	2551143	2551865	420	-	0	0	0	0	0	0	0	0	0	At2g01240.1	Reticulon family protein	484033	Tp2g12690	XP_002876737.1
Thhalv10001132m.g	scaffold_20	1052964	1054666	1065	-	0	0	0	2	0	3	0	0	0	At5g45310.1		330871	Tp2g10250	NP_568641.1
Thhalv10001133m.g	scaffold_20	1151686	1153014	1329	-	0	0	0	0	0	0	0	0	0	At1g13120.1	embryo defective 1745	888669	Tp1g11650	XP_002892728.1
Thhalv10001134m.g	scaffold_20	904232	906057	981	-	0	0	0	0	0	0	0	0	0	At1g30790.1	F-box and associated interaction domains-containing protein	356527	Tp3g17210	XP_002865273.1
Thhalv10001136m.g	scaffold_20	1844842	1845541	621	+	0	0	0	0	0	0	0	0	0					XP_002300305.1
Thhalv10001137m.g	scaffold_20	16917	19159	1578	-	2	2	0	0	0	1	0	0	0	At5g44390.1	FAD-binding Berberine family protein	330958	Tp2g09260	NP_199252.1
Thhalv10001138m.g	scaffold_20	1413408	1414695	846	-	0	0	0	0	0	0	0	0	0	At5g45830.1	delay of germination 1	330831	Tp2g10750	NP_199395.2
Thhalv10001139m.g	scaffold_20	743962	744854	480	+	0	0	0	0	0	0	0	0	0	At5g44990.1	Glutathione S-transferase family protein	884156	Tp2g09800	XP_002865306.1
Thhalv10001140m.g	scaffold_20	377265	378117	651	+	0	0	0	0	0	0	0	0	0	At3g57100.1	Protein of unknown function (DUF677)	907169	Tp5g06200	XP_002878132.1
Thhalv10001141m.g	scaffold_20	1348741	1349248	405	-	12	3	12	3	1	10	6	10	6	At1g18590.1	sulfotransferase 17	877523	Tp2g03700	XP_002887526.1
Thhalv10001142m.g	scaffold_20	440193	441014	789	-	0	0	0	0	0	0	0	0	0	At3g31430.1			Tp6g04550	NP_189728.1
Thhalv10001143m.g	scaffold_20	460229	462589	2361	+	0	0	0	0	0	0	0	0	0	At4g20080.1	Calcium-dependent lipid-binding (CaLB domain) plant phosphoribosyltransferase family protein	492863	Tp2g09600	XP_002869949.1
Thhalv10001145m.g	scaffold_20	1028935	1029562	288	-	0	0	0	0	0	0	0	0	0	At3g50020.1	Serine protease inhibitor, potato inhibitor I-type family protein	916955	Tp2g10200	XP_002863494.1
Thhalv10001146m.g	scaffold_20	1082853	1083347	495	+	0	0	0	0	0	0	0	0	0	At5g45220.1	Disease resistance protein (TIR-NBS-LRR class) family	884107	Tp2g05790	XP_002863518.1
Thhalv10001147m.g	scaffold_20	1026388	1027454	294	-	0	0	0	0	0	0	0	0	0	At3g50020.1	Serine protease inhibitor, potato inhibitor I-type family protein	916955	Tp2g10200	XP_002863494.1
Thhalv10001148m.g	scaffold_20	332116	334267	1077	+	0	0	0	0	0	1	0	0	0	At5g44630.1	Terpenoid cyclases/Protein prenyltransferases superfamily protein	330931	Tp2g09440	NP_199276.1
Thhalv10001149m.g	scaffold_20	2248346	2249446	1101	+	0	0	0	0	0	1	0	0	0	At5g47160.1	YDG/SRA domain-containing protein	494263	Tp2g11970	NP_199527.1
Thhalv10001150m.g	scaffold_20	1366778	1367068	291	-	0	0	0	0	0	0	0	0	0	At4g32105.1	Beta-1,3-N-Acetylglucosaminyltransferase family protein	491523	Tp2g10630	XP_002867261.1
Thhalv10001151m.g	scaffold_20	1733547	1734321	471	-	0	0	0	0	0	0	0	0	0	At1g47760.1	AGAMOUS-like 102	891573	Tp2g11170	NP_175207.1
Thhalv10001152m.g	scaffold_20	1059503	1061954	2019	-	0	0	0	0	0	0	0	0	0	At4g36140.1	disease resistance protein (TIR-NBS-LRR class), putative	917000	Tp2g10060	XP_002865271.1
Thhalv10001153m.g	scaffold_20	594833	598428	1317	-	0	0	0	0	0	0	0	1	0	At5g44840.1	Pectin lyase-like superfamily protein	917084	Tp2g09670	XP_002863541.1
Thhalv10001154m.g	scaffold_20	1583091	1584589	1122	-	0	0	0	0	0	0	0	0	0	At5g46130.1	Protein of unknown function (DUF295)	916824	Tp2g09150	XP_002863427.1
Thhalv10001155m.g	scaffold_20	1800312	1802759	1473	+	41	4	15	24	11	25	41	42	33	At5g46390.2	Peptidase S41 family protein	494333	Tp2g11240	NP_974893.1
Thhalv10001156m.g	scaffold_20	1600812	1603135	984	-	14	5	5	9	10	7	0	5	4	At5g46160.1	Ribosomal protein L14p/L23e family protein	494358	Tp2g11020	NP_851140.1
Thhalv10001157m.g	scaffold_20	1590380	1591695	1089	-	0	0	0	0	0	0	0	0	0	At5g46130.1	Protein of unknown function (DUF295)	916824	Tp2g09150	XP_002863427.1
Thhalv10001158m.g	scaffold_20	2522483	2522938	456	+	8	3	5	27	15	16	64	10	32	At2g01150.1	RING-H2 finger protein 2B	484022	Tp2g12620	NP_565253.1
Thhalv10001159m.g	scaffold_20	611470	613004	567	+	8	5	1	0	0	0	0	2	0	At5g45220.1	Disease resistance protein (TIR-NBS-LRR class) family	338955	Tp2g10040	XP_002887110.1
Thhalv10001160m.g	scaffold_20	909055	909599	474	-	0	0	0	0	1	0	0	0	0	At5g45220.1	Disease resistance protein (TIR-NBS-LRR class) family	338955	Tp2g10040	XP_002887110.1
Thhalv10001161m.g	scaffold_20	165074	165328	255	+	0	0	1	0	0	0	0	0	0	At3g14290.1	20S proteasome alpha subunit E2
Thhalv10001162m.g	scaffold_20	694360	696268	1404	+	0	0	0	0	0	0	0	0	0	At2g26030.1	F-box/RNI-like/FBD-like domains-containing protein	481458	Tp2g09770	XP_002880735.1
Thhalv10001163m.g	scaffold_20	296908	298703	1542	-	0	0	0	0	0	0	0	0	0	At5g44620.1	cytochrome P450, family 706, subfamily A, polypeptide 3	494525	Tp6g05260	NP_199275.1
Thhalv10001164m.g	scaffold_20	1267990	1269534	1221	-	0	0	0	0	0	0	0	0	1	At1g62170.1	Serine protease inhibitor (SERPIN) family protein	480348	Tp1g34700	NP_176408.1
Thhalv10001165m.g	scaffold_20	996701	1000363	3165	+	79	39	44	0	0	0	11	6	5	At5g45050.2	Disease resistance protein (TIR-NBS-LRR class)	884150	Tp6g06630	XP_002863534.1
Thhalv10001166m.g	scaffold_20	28538	29283	687	-	0	0	0	0	0	0	0	0	0	At5g44400.1	FAD-binding Berberine family protein	494546	Tp2g09240	NP_199253.1
Thhalv10001167m.g	scaffold_20	1157969	1158574	606	-	0	0	0	0	0	0	0	0	0	At4g26030.1	C2H2-like zinc finger protein	858035	Tp7g24060	XP_002869632.1
Thhalv10001168m.g	scaffold_20	1749990	1750767	471	-	0	0	0	0	0	0	0	0	0	At1g47760.1	AGAMOUS-like 102	891573	Tp2g11170	NP_175207.1
Thhalv10001169m.g	scaffold_20	1658141	1659903	1074	-	0	0	0	0	0	0	0	0	0	At5g46240.1	potassium channel in Arabidopsis thaliana 1	494350	Tp2g11110	XP_002863415.1
Thhalv10001170m.g	scaffold_20	1681544	1682089	546	-	0	0	0	0	0	0	0	0	0	At1g55700.1	Cysteine/Histidine-rich C1 domain family protein		Tp7g11380	NP_175966.1
Thhalv10001171m.g	scaffold_20	579729	580910	1182	+	0	0	0	0	0	0	0	0	0	At3g17620.1	F-box and associated interaction domains-containing protein	873213	Tp3g14050	XP_002885221.1
Thhalv10001172m.g	scaffold_20	1595134	1596535	1164	-	0	0	0	0	0	0	0	0	0	At5g46130.1	Protein of unknown function (DUF295)	916824	Tp2g09150	XP_002863427.1
Thhalv10001173m.g	scaffold_20	2568856	2569335	480	-	6	1	2	0	0	1	0	2	0	At2g01300.1		904322	Tp2g12760	NP_178239.1
Thhalv10001174m.g	scaffold_20	2667145	2668788	831	-	0	0	0	0	0	0	0	0	0	At2g01500.1	Homeodomain-like superfamily protein	484068	Tp2g12950	XP_002876753.1
Thhalv10001175m.g	scaffold_20	1285770	1287271	804	-	0	0	0	3	0	3	0	1	0	At5g45580.1	Homeodomain-like superfamily protein	356449	Tp2g10470	NP_199371.2
Thhalv10001176m.g	scaffold_20	2392560	2394577	1164	+	2	0	0	1	0	0	0	1	0	At5g47510.1	Sec14p-like phosphatidylinositol transfer family protein	494221	Tp2g12240	NP_199562.2
Thhalv10001177m.g	scaffold_20	1212279	1212740	396	-	0	0	0	0	0	0	0	0	0	At5g45540.1	Protein of unknown function (DUF594)	494429	Tp2g10440	NP_199367.1
Thhalv10001178m.g	scaffold_20	880793	881786	834	+	3	0	0	0	1	0	1	2	0			899545		XP_002885861.1
Thhalv10001180m.g	scaffold_20	1933353	1936221	1656	-	0	0	0	5	3	2	4	2	1	At5g46610.1	Aluminium activated malate transporter family protein	494317	Tp2g11440	XP_002863395.1
Thhalv10001181m.g	scaffold_20	827773	829738	972	-	0	0	0	0	0	0	0	0	0	At5g45105.1	zinc transporter 8 precursor	330886	Tp2g09910	NP_680394.4
Thhalv10001182m.g	scaffold_20	689568	690911	1161	+	0	0	0	0	0	0	0	0	0	At5g44950.1	F-box/RNI-like/FBD-like domains-containing protein	494489	Tp2g09770	NP_199308.1
Thhalv10001183m.g	scaffold_20	408771	410457	984	+	0	0	0	0	0	0	0	0	0	At5g44720.1	Molybdenum cofactor sulfurase family protein	356600	Tp2g09530	XP_002865328.1
Thhalv10001184m.g	scaffold_20	1345834	1348467	1422	+	0	0	1	0	0	0	0	0	0	At5g26000.1	thioglucoside glucohydrolase 1	489446	Tp2g07490	XP_002874291.1
Thhalv10001185m.g	scaffold_20	2432696	2433631	696	+	2	0	1	3	0	7	1	3	6	At5g47670.1	nuclear factor Y, subunit B6	494206	Tp2g12380	NP_199578.2
Thhalv10001186m.g	scaffold_20	624562	625088	396	+	0	0	0	0	0	0	0	0	0	At1g09665.1	Toll-Interleukin-Resistance (TIR) domain family protein	884974	Tp2g14240	XP_002863967.1
Thhalv10001187m.g	scaffold_20	588159	591199	924	-	0	0	0	0	0	0	0	0	1	At4g35670.1	Pectin lyase-like superfamily protein	884179	Tp2g09670	XP_002863542.1
Thhalv10001188m.g	scaffold_20	116147	116497	351	-	0	0	0	0	0	0	0	0	0	At5g44540.1	Tapetum specific protein TAP35/TAP44	884239	Tp2g09330	XP_002863567.1
Thhalv10001189m.g	scaffold_20	2396283	2397556	486	-	1	2	0	1	0	3	1	0	3
Thhalv10001190m.g	scaffold_20	1341282	1342714	744	-	0	0	0	0	0	0	0	0	0	At5g45690.1	Protein of unknown function (DUF1264)	356437	Tp2g10580	XP_002863461.1
Thhalv10001191m.g	scaffold_20	980747	985343	1800	+	2	1	0	0	0	0	0	0	0	At5g45240.1	Disease resistance protein (TIR-NBS-LRR class)	916986	Tp2g10080	XP_002865267.1
Thhalv10001192m.g	scaffold_20	699648	701193	1338	+	0	0	0	0	0	0	0	0	0	At5g44950.1	F-box/RNI-like/FBD-like domains-containing protein	494489	Tp2g09770	NP_199308.1
Thhalv10001193m.g	scaffold_20	442930	444806	693	-	0	0	0	0	0	0	0	0	0	At2g26030.2	F-box/RNI-like/FBD-like domains-containing protein	481458	Tp2g09770	NP_973535.1
Thhalv10001194m.g	scaffold_20	2118035	2118526	354	+	0	0	0	0	0	0	0	0	0	At3g21490.1	Heavy metal transport/detoxification superfamily protein	342300	Tp3g19530	NP_188786.1
Thhalv10001195m.g	scaffold_20	271543	273196	663	+	0	0	0	0	1	0	0	2	1	At5g44600.1	S-adenosyl-L-methionine-dependent methyltransferases superfamily protein	917128	Tp2g09400	XP_002865343.1
Thhalv10001196m.g	scaffold_20	765228	765590	333	-	0	0	0	0	0	0	0	0	0	At1g33920.1	phloem protein 2-A4	917038	Tp7g18340	XP_002865290.1
Thhalv10001197m.g	scaffold_20	2607332	2609302	513	-	14	16	13	37	7	35	54	103	36	At1g79850.1	ribosomal protein S17	477281	Tp2g12850	NP_178103.1
Thhalv10001198m.g	scaffold_20	833961	834835	429	+	0	0	0	1	0	0	0	0	0	At5g33330.1	Polynucleotidyl transferase, ribonuclease H-like superfamily protein	343019		XP_002885880.1
Thhalv10001199m.g	scaffold_20	2115313	2115831	519	-	0	0	0	1	0	0	0	0	0	At5g46930.1	Plant invertase/pectin methylesterase inhibitor superfamily protein	916728	Tp2g11750	XP_002863382.1
Thhalv10001200m.g	scaffold_20	1917969	1919100	858	+	0	0	2	1	0	0	0	0	1	At5g46590.1	NAC domain containing protein 96	494319	Tp2g11420	XP_002865174.1
Thhalv10001201m.g	scaffold_20	2487256	2490342	2292	+	0	0	0	0	0	0	0	0	0	At5g59810.1	Subtilase family protein	919217	Tp2g12510	NP_200789.2
Thhalv10001202m.g	scaffold_20	2121921	2122493	573	-	0	0	0	0	0	0	0	0	0	At5g46990.1	Plant invertase/pectin methylesterase inhibitor superfamily protein	883311	Tp2g11780	NP_199510.1
Thhalv10001203m.g	scaffold_20	471848	474980	3039	+	0	0	0	0	0	0	0	0	0	At3g47090.1	Leucine-rich repeat protein kinase family protein	901626	Tp2g09620	XP_002880903.1
Thhalv10001204m.g	scaffold_20	1230309	1230839	531	-	0	0	0	0	0	0	0	0	0	At5g45540.1	Protein of unknown function (DUF594)	494429	Tp2g10440	NP_199367.1
Thhalv10001205m.g	scaffold_20	2078545	2079247	273	+	0	0	0	0	0	0	0	0	0	At5g46873.1	Defensin-like (DEFL) family protein	330742		XP_002865153.1
Thhalv10001206m.g	scaffold_20	1966337	1967221	885	+	0	0	0	0	0	0	0	0	0	At5g46650.1	RING/U-box superfamily protein	916761	Tp2g11480	XP_002865171.1
Thhalv10001207m.g	scaffold_20	658536	660250	1158	+	0	0	2	0	0	0	0	2	0	At2g26030.1	F-box/RNI-like/FBD-like domains-containing protein	481458	Tp2g09770	XP_002880735.1
Thhalv10001208m.g	scaffold_20	2605842	2606984	1143	-	50	34	21	44	11	63	46	31	30	At2g01410.1	NHL domain-containing protein	484055	Tp2g12840	XP_002876747.1
Thhalv10001209m.g	scaffold_20	558041	559643	1050	-	0	0	0	0	0	0	0	0	1	At4g19970.1			Tp2g09680	NP_193730.1
Thhalv10001210m.g	scaffold_20	85546	88230	1338	+	6	6	2	2	0	3	1	0	0	At3g49020.1	FBD, F-box and Leucine Rich Repeat domains containing protein	485281	Tp4g09920	NP_190471.1
Thhalv10001211m.g	scaffold_20	1654683	1656940	1932	-	0	0	0	0	0	0	0	0	0	At1g55700.1	Cysteine/Histidine-rich C1 domain family protein		Tp7g11380	NP_175966.1
Thhalv10001212m.g	scaffold_20	1523254	1524321	498	-	0	0	0	0	0	0	0	0	0	At4g18430.1	RAB GTPase homolog A1E	493018	Tp7g15600	NP_193578.1
Thhalv10001213m.g	scaffold_20	2413407	2414152	642	-	0	0	0	0	0	0	0	0	0	At5g47590.1	Heat shock protein HSP20/alpha crystallin family	916628	Tp7g15140	NP_199570.1
Thhalv10001214m.g	scaffold_20	908453	908839	387	-	1	0	0	0	0	2	0	0	0	At3g62420.1	basic region/leucine zipper motif 53	486748	Tp2g10040	XP_002515285.1
Thhalv10001215m.g	scaffold_20	913405	918528	3480	-	0	0	0	1	0	0	0	0	0	At5g45200.1	Disease resistance protein (TIR-NBS-LRR class) family	884099	Tp2g10050	XP_002863513.1
Thhalv10001216m.g	scaffold_20	1203026	1206397	2442	-	3	1	3	0	1	2	0	0	1	At5g45530.1	Protein of unknown function (DUF594)	494430	Tp2g10430	NP_199366.1
Thhalv10001218m.g	scaffold_20	1865748	1869022	2148	+	0	0	0	0	0	0	0	0	0	At5g45570.1	Ulp1 protease family protein		Tp7g08630
Thhalv10001219m.g	scaffold_20	2594039	2595373	1128	-	0	0	0	0	0	1	1	1	0	At4g08430.1	Ulp1 protease family protein	883407		NP_199370.1
Thhalv10001220m.g	scaffold_20	1430726	1431214	489	-	1	0	0	0	0	0	0	0	0	At5g45860.1	PYR1-like 11	916866	Tp2g10780	NP_199398.1
Thhalv10001221m.g	scaffold_20	1968983	1970398	1416	+	5	4	8	5	4	5	6	2	2	At5g46680.1	Pentatricopeptide repeat (PPR-like) superfamily protein	494311	Tp2g11490	NP_568665.1
Thhalv10001222m.g	scaffold_20	1041650	1044720	2022	+	19	10	12	15	5	15	9	23	20	At5g45300.1	beta-amylase 2	356484	Tp2g10240	XP_002865252.1
Thhalv10001223m.g	scaffold_20	640284	641672	1389	+	0	0	0	0	0	0	0	0	0	At5g18636.1			Tp6g04550	NP_001118255.1
Thhalv10001224m.g	scaffold_20	1883199	1885479	579	+	0	0	0	0	0	0	0	0	0	At2g34690.1	Glycolipid transfer protein (GLTP) family protein	883900	Tp2g11340	XP_002865177.1
Thhalv10001225m.g	scaffold_20	2382830	2383054	225	-	0	0	0	0	0	0	0	0	0				Tp2g12200
Thhalv10001226m.g	scaffold_20	1309427	1309768	342	-	0	0	2	1	0	0	1	0	1	At5g45630.1	Protein of unknown function, DUF584	494421	Tp2g10520	NP_199376.1
Thhalv10001227m.g	scaffold_20	1535650	1536541	747	+	0	0	0	0	0	0	0	0	0	At5g46060.1	Protein of unknown function, DUF599	494372	Tp_un1121_001	XP_002865207.1
Thhalv10001228m.g	scaffold_20	321076	323337	1677	+	0	0	0	0	0	1	0	0	0	At5g44630.1	Terpenoid cyclases/Protein prenyltransferases superfamily protein	330931	Tp2g09440	NP_199276.1
Thhalv10001229m.g	scaffold_20	1821292	1824964	3306	+	30	4	11	22	6	13	3	6	2	At5g46450.1	Disease resistance protein (TIR-NBS-LRR class) family	883910	Tp2g11310	XP_002865185.1
Thhalv10001230m.g	scaffold_20	2237627	2237830	204	+	5	1	0	11	2	6	9	0	4
Thhalv10001231m.g	scaffold_20	2604640	2605611	477	+	90	23	31	26	17	54	18	26	17	At2g01400.1		322483	Tp2g12830	NP_565260.1
Thhalv10001232m.g	scaffold_20	480616	481489	657	-	0	0	0	0	0	0	0	0	0	At4g20000.1	VQ motif-containing protein	329563	Tp7g18460	XP_002867898.1
Thhalv10001233m.g	scaffold_20	1016706	1017925	1080	-	0	0	0	0	0	0	0	0	0	At5g17880.1	disease resistance protein (TIR-NBS-LRR class)	900967	Tp2g10140	XP_002880579.1
Thhalv10001234m.g	scaffold_20	1858067	1861576	2724	+	1	0	2	0	0	1	0	0	0	At5g46450.1	Disease resistance protein (TIR-NBS-LRR class) family	883912	Tp2g11310	NP_199457.1
Thhalv10001235m.g	scaffold_20	2075137	2076522	903	+	0	0	0	0	0	0	0	0	0	At5g46870.1	RNA-binding (RRM/RBD/RNP motifs) family protein	883864	Tp2g11670	XP_002865155.1
Thhalv10001236m.g	scaffold_20	687217	688725	1152	+	3	1	3	0	0	0	0	0	0	At5g44950.1	F-box/RNI-like/FBD-like domains-containing protein	481458	Tp2g09770	XP_002880735.1
Thhalv10001237m.g	scaffold_20	1056384	1058011	684	+	0	0	0	0	0	0	0	0	0	At1g43010.1	Pentatricopeptide repeat (PPR) superfamily protein	915040	Tp3g33960	XP_002868101.1
Thhalv10001238m.g	scaffold_20	921924	924896	2046	+	34	6	5	9	0	8	0	0	0	At5g45210.1	Disease resistance protein (TIR-NBS-LRR class) family	884098	Tp2g10060	XP_002865269.1
Thhalv10001240m.g	scaffold_20	1781088	1783559	972	-	8	2	0	0	1	1	0	0	0	At5g46350.1	WRKY DNA-binding protein 8	494337	Tp2g11200	XP_002863406.1
Thhalv10001241m.g	scaffold_20	795578	796604	930	+	23	3	5	29	28	17	16	4	9	At5g45100.1	SBP (S-ribonuclease binding protein) family protein	494472	Tp2g09880	NP_851134.1
Thhalv10001242m.g	scaffold_20	635616	636655	950	+	1	0	0	0	0	0	0	0	0	At5g44920.1	Toll-Interleukin-Resistance (TIR) domain family protein		Tp2g09740	NP_851131.1
Thhalv10001243m.g	scaffold_21	1879212	1883001	2920	+	205	84	95	220	92	174	221	212	190	At2g26570.1	Plant protein of unknown function (DUF827)	481517	Tp4g07970	XP_002878977.1
Thhalv10001245m.g	scaffold_21	357331	360098	2205	+	0	0	0	0	0	0	0	0	0	At2g26420.1	1-phosphatidylinositol-4-phosphate 5-kinase 3	320430	Tp4g07250	XP_002880789.1
Thhalv10001246m.g	scaffold_21	833113	836770	1710	+	72	26	41	37	22	87	30	41	36	At2g26460.1	RED family protein	344326	Tp4g07340	XP_002880800.1
Thhalv10001247m.g	scaffold_21	1587802	1591660	1817	-	231	77	96	153	62	158	76	88	63	At2g26510.1,At2g26510.2	Xanthine/uracil permease family protein,Xanthine/uracil permease family protein	481510	Tp4g07550	NP_180219.1,NP_001189609.1
Thhalv10001248m.g	scaffold_21	2002907	2007508	1853	+	135	51	50	119	65	152	196	228	160	At2g30390.1	ferrochelatase 2	481950	Tp4g08120	NP_180598.1
Thhalv10001249m.g	scaffold_21	1280728	1282181	1454	+	0	0	0	0	0	0	0	0	0	At2g26490.1	Transducin/WD40 repeat-like superfamily protein	890220	Tp4g07400	NP_180217.1
Thhalv10001252m.g	scaffold_21	595624	599128	1184	-	87	34	43	37	36	70	76	91	70	At2g26540.1	uroporphyrinogen-III synthase family protein	481514	Tp4g07760	NP_565625.1,XP_002880807.1
Thhalv10001257m.g	scaffold_21	1826174	1827770	740	+	372	186	154	522	112	317	624	464	342	At2g26500.1	cytochrome b6f complex subunit (petM), putative	901414	Tp4g07480	NP_850079.1
Thhalv10001258m.g	scaffold_21	945660	946230	379	-	0	0	0	3	2	2	4	6	2	AtMg00690.1				NP_085529.1
Thhalv10001259m.g	scaffold_21	479155	479474	320	-	0	0	0	2	0	2	8	3	1
Thhalv10001260m.g	scaffold_21	333732	338021	885	+	0	0	0	0	0	0	0	0	1	At2g26430.1	arginine-rich cyclin 1	481500	Tp1g23300	XP_002880790.1
Thhalv10001261m.g	scaffold_21	2016870	2019439	1311	+	0	0	0	0	0	0	0	0	0	At2g07240.1	cysteine-type peptidases;cysteine-type peptidases			NP_178735.2
Thhalv10001262m.g	scaffold_21	1999220	2001794	1446	-	0	0	0	0	0	0	0	0	0	At1g31150.1	Domain of unknown function (DUF1985)			NP_174400.1
Thhalv10001264m.g	scaffold_21	1349138	1350648	843	+	0	0	0	0	0	0	0	0	0	At1g37113.1				NP_001117422.4
Thhalv10001266m.g	scaffold_21	1480338	1482340	1479	+	0	0	0	0	0	0	0	0	0	At1g37113.1		891051		XP_002893824.1
Thhalv10001267m.g	scaffold_21	948240	950619	747	-	0	0	1	0	2	1	2	1	0	At2g07728.1				NP_178805.1
Thhalv10001268m.g	scaffold_21	954868	955407	540	-	1	0	0	0	2	0	1	1	0	AtMg00080.1	ribosomal protein L16	905313		YP_004927748.1
Thhalv10001269m.g	scaffold_21	1594618	1595061	414	+	0	0	0	0	0	0	0	0	0	At3g08690.1	ubiquitin-conjugating enzyme 11	478172	Tp2g00510	XP_002993416.1
Thhalv10001270m.g	scaffold_21	951194	952375	1182	-	0	3	0	1	0	0	1	1	1	At2g07727.1	Di-haem cytochrome, transmembrane;Cytochrome b/b6, C-terminal	876350	Tp3g25700	YP_004927751.1
Thhalv10001272m.g	scaffold_21	1344498	1348010	2487	-	0	0	0	0	0	0	0	0	0	At1g37113.1				XP_002335867.1
Thhalv10001273m.g	scaffold_21	946860	947141	282	+	0	0	0	0	0	0	0	0	0	At2g07820.1				XP_003596462.1
Thhalv10001274m.g	scaffold_21	953884	954745	747	-	0	0	0	0	1	0	1	1	1	At2g07725.1	Ribosomal L5P family protein			XP_003588344.1
Thhalv10001275m.g	scaffold_21	1733912	1737227	2226	-	0	0	0	0	0	0	0	0	0
Thhalv10001276m.g	scaffold_210	17	313	297	+	0	0	0	0	0	0	0	0	0	At1g47510.1	inositol polyphosphate 5-phosphatase 11	891536	Tp1g34540	NP_001185162.1
Thhalv10001277m.g	scaffold_22	879399	894566	9473	-	251	66	92	243	79	80	91	121	53	At2g45540.1	WD-40 repeat family protein / beige-related	483691	Tp5g02330	NP_182078.1
Thhalv10001278m.g	scaffold_22	1820644	1832330	7749	-	133	37	40	137	55	49	95	103	50	At2g48060.1		322444	Tp4g29950	NP_182327.6
Thhalv10001279m.g	scaffold_22	1264628	1275000	7505	-	143	38	33	105	58	69	51	48	34	At2g46560.1	transducin family protein / WD-40 repeat family protein	904124	Tp4g28610	NP_182179.3
Thhalv10001280m.g	scaffold_22	1063993	1073064	7056	+	250	84	75	230	111	154	151	170	118	At2g46020.2	transcription regulatory protein SNF2, putative	483746	Tp4g28080	XP_002880213.1
Thhalv10001281m.g	scaffold_22	1610798	1619725	5270	+	106	26	35	52	50	71	49	70	37	At2g47410.2	WD40/YVTN repeat-like-containing domain;Bromodomain	871282	Tp4g29360	XP_002880300.1
Thhalv10001282m.g	scaffold_22	895288	903391	4173	-	109	56	49	180	114	224	199	152	106	At2g45550.1	cytochrome P450, family 76, subfamily C, polypeptide 4	346366	Tp4g27620	NP_182079.1
Thhalv10001283m.g	scaffold_22	1852604	1859887	4605	+	189	48	73	156	93	131	249	210	187	At2g48160.1	Tudor/PWWP/MBT domain-containing protein	484006	Tp4g30050	XP_002880345.1
Thhalv10001284m.g	scaffold_22	1843355	1849835	3316.5	+	99	26	35	102	40	60	80	68	46	At2g48110.1	reduced epidermal fluorescence 4	484003	Tp4g30030	NP_566125.4,XP_002880343.1
Thhalv10001285m.g	scaffold_22	1467957	1473715	4374	-	236	86	106	235	110	234	145	234	106	At2g47000.1	ATP binding cassette subfamily B4	483871	Tp4g29000	NP_182223.1
Thhalv10001286m.g	scaffold_22	256156	261066	3988	-	11	4	3	11	18	11	42	26	27	At2g43900.1	Endonuclease/exonuclease/phosphatase family protein	322057	Tp4g25990	XP_002881936.1
Thhalv10001287m.g	scaffold_22	814411	818573	3393	-	14	8	4	4	0	10	8	11	1	At1g64960.1	ARM repeat superfamily protein	475499	Tp5g19220	XP_002886783.1
Thhalv10001288m.g	scaffold_22	1804264	1810879	3696	+	388	137	157	52	41	80	71	71	66	At2g47980.1	sister-chromatid cohesion protein 3	904275	Tp4g29900	NP_566119.1
Thhalv10001290m.g	scaffold_22	1722532	1727737	3030	-	5	1	0	3	1	2	0	3	2	At2g47680.1	zinc finger (CCCH type) helicase family protein	483950	Tp4g29610	NP_182290.1
Thhalv10001291m.g	scaffold_22	1170427	1175053	3473	-	231	36	43	203	128	83	421	323	282	At2g46340.1	SPA (suppressor of phyA-105) protein family	483787	Tp4g28380	NP_182157.2
Thhalv10001292m.g	scaffold_22	1662055	1667315	3547	+	8	5	13	12	3	1	1	5	3	At2g47500.1	P-loop nucleoside triphosphate hydrolases superfamily protein with CH (Calponin Homology) domain	871293	Tp4g29440	XP_002880308.1
Thhalv10001293m.g	scaffold_22	1243807	1247321	3411	+	42	23	17	44	21	42	31	16	15	At2g46520.1	cellular apoptosis susceptibility protein, putative / importin-alpha re-exporter, putative	904119	Tp4g28560	XP_002880249.1
Thhalv10001294m.g	scaffold_22	1603086	1607942	3526	-	285	88	94	314	215	221	457	574	399	At2g47390.1	Prolyl oligopeptidase family protein	322384	Tp4g29330	XP_002882118.1
Thhalv10001295m.g	scaffold_22	1491085	1495517	3156	+	248	88	118	206	112	215	222	160	118	At2g47070.1	squamosa promoter binding protein-like 1	483883	Tp4g29060	XP_002880278.1
Thhalv10001296m.g	scaffold_22	84952	87901	2950	+	4	1	3	2	1	4	0	2	0	At5g09950.1	Tetratricopeptide repeat (TPR)-like superfamily protein	487819	Tp4g25490	NP_196557.1
Thhalv10001299m.g	scaffold_22	128005	132055	3073	+	162	44	65	96	117	236	75	107	56	At2g43500.1	Plant regulator RWP-RK family protein	483462	Tp4g25590	NP_001154573.1
Thhalv10001300m.g	scaffold_22	613652	618015	3122	-	40	24	14	29	12	28	22	14	13	At2g44900.1	ARABIDILLO-1	903927	Tp4g26970	XP_002881988.1
Thhalv10001302m.g	scaffold_22	1132155	1135726	3134	+	17	13	4	9	9	30	3	15	10	At2g46240.1	BCL-2-associated athanogene 6	483772	Tp4g28290	NP_182147.1
Thhalv10001303m.g	scaffold_22	859079	863835	2778	-	24	6	3	21	11	14	31	16	12	At2g45460.2	SMAD/FHA domain-containing protein	483683	Tp4g27490	XP_002882014.1
Thhalv10001304m.g	scaffold_22	3079	7928	3350	+	196	110	117	152	94	170	91	127	82	At2g43160.1	ENTH/VHS family protein	483418	Tp4g25290	NP_850387.1
Thhalv10001305m.g	scaffold_22	656466	661417	2643	-	4	2	2	2	0	0	0	0	0	At2g44980.2	SNF2 domain-containing protein / helicase domain-containing protein	483627	Tp4g27050	XP_002881993.1
Thhalv10001306m.g	scaffold_22	646092	652466	3166	-	101	29	38	71	41	92	46	45	41	At2g44950.1	histone mono-ubiquitination 1	483624	Tp4g27030	XP_002881991.1
Thhalv10001307m.g	scaffold_22	88777	93464	2651	-	24	14	16	36	10	52	27	24	20	At2g43410.2	RNA binding	483451	Tp4g25510	XP_002881902.1
Thhalv10001308m.g	scaffold_22	1428021	1430958	2639	-	58	29	13	37	26	34	20	31	16	At2g46920.1	Protein phosphatase 2C family protein	904163	Tp4g28950	XP_002882093.1
Thhalv10001309m.g	scaffold_22	1014789	1019809	2532	-	60	15	16	42	40	67	94	32	55	At2g45840.1	Arabidopsis thaliana protein of unknown function (DUF821)	483723	Tp4g27910	NP_182108.2
Thhalv10001310m.g	scaffold_22	987340	991028	2540	-	103	36	37	73	39	70	113	35	67	At2g45910.1	U-box domain-containing protein kinase family protein	483731	Tp4g27980	XP_002880206.1
Thhalv10001313m.g	scaffold_22	533615	537279	2550	+	70	38	40	64	34	80	65	83	38	At2g44710.1	RNA-binding (RRM/RBD/RNP motifs) family protein	483601		XP_002880131.1
Thhalv10001314m.g	scaffold_22	1083601	1087525	2720	-	44	19	15	49	14	46	14	25	18	At2g46060.1	transmembrane protein-related	483751	Tp4g28120	XP_002882047.1
Thhalv10001315m.g	scaffold_22	597190	600994	2863	-	123	78	84	168	87	183	78	128	98	At3g60320.1	Protein of unknown function (DUF630 and DUF632)	871001	Tp4g26930	XP_002881983.1
Thhalv10001316m.g	scaffold_22	1756489	1759423	2364	+	14	3	2	6	1	8	12	5	10	At2g47820.1		483966	Tp4g29750	XP_002880325.1
Thhalv10001317m.g	scaffold_22	975140	978654	2494	+	19	31	11	25	11	65	19	14	7	At3g61150.1	homeodomain GLABROUS 1	324546	Tp4g27810	NP_191674.1
Thhalv10001318m.g	scaffold_22	1458162	1461660	2331	-	6	2	0	0	0	0	0	3	0	At2g46980.2		483869	Tp4g28980	NP_850466.2
Thhalv10001319m.g	scaffold_22	1097877	1100212	2336	-	18	9	9	4	7	4	2	11	5	At5g28460.1	Pentatricopeptide repeat (PPR) superfamily protein	486635	Tp4g28170	XP_002878387.1
Thhalv10001320m.g	scaffold_22	709544	713991	2608	-	20	6	8	25	14	20	12	8	6	At2g40360.1	Transducin/WD40 repeat-like superfamily protein	483090	Tp4g27170	XP_002881717.1
Thhalv10001321m.g	scaffold_22	1590520	1593936	2885	-	73	39	28	58	30	73	42	61	42	At2g47330.1	P-loop containing nucleoside triphosphate hydrolases superfamily protein	483908	Tp4g29280	NP_566099.1
Thhalv10001322m.g	scaffold_22	593298	596663	2831	+	6	3	4	10	6	11	6	9	14	At2g44830.1	Protein kinase superfamily protein	483612	Tp4g26920	NP_850426.1
Thhalv10001324m.g	scaffold_22	915673	918777	2575	+	110	35	40	80	50	132	34	76	47	At2g45620.1	Nucleotidyltransferase family protein	483698	Tp4g27670	XP_002880188.1
Thhalv10001325m.g	scaffold_22	677666	682441	2527	+	173	52	55	123	69	117	38	68	31	At2g45030.1	Translation elongation factor EFG/EF2 protein	483634	Tp4g27090	XP_002880152.1
Thhalv10001326m.g	scaffold_22	953954	957600	2467	-	29	13	12	22	16	37	24	32	18	At2g45700.1	sterile alpha motif (SAM) domain-containing protein	483707	Tp4g27750	XP_002882028.1
Thhalv10001327m.g	scaffold_22	119718	124055	2595	-	153	68	53	60	37	158	11	54	18	At2g43490.4,At2g43490.6,At2g43490.5	Ypt/Rab-GAP domain of gyp1p superfamily protein,Ypt/Rab-GAP domain of gyp1p superfamily protein,Ypt/Rab-GAP domain of gyp1p superfamily protein	903738	Tp4g25580	NP_001118516.1,NP_001189743.1,NP_001118517.1
Thhalv10001330m.g	scaffold_22	1503213	1506101	2244	-	18	3	1	6	7	8	3	6	1	At2g47090.1	zinc ion binding;nucleic acid binding	322358	Tp4g29080	XP_002882106.1
Thhalv10001331m.g	scaffold_22	1423484	1427708	2559	-	73	15	28	81	53	39	137	97	126	At2g46915.1	Protein of unknown function (DUF3754)	904162	Tp4g28940	NP_850462.2
Thhalv10001332m.g	scaffold_22	1114360	1118782	2093	-	32	7	21	10	14	21	16	12	11	At2g46180.1	golgin candidate 4	483764	Tp5g32820	XP_002882052.1,NP_850447.1
Thhalv10001333m.g	scaffold_22	1190707	1193437	2271	+	27	5	8	7	4	3	1	5	4	At2g46380.1	Protein of unknown function (DUF3133)	483793	Tp4g28410	XP_002880238.1
Thhalv10001334m.g	scaffold_22	778797	781517	2130	+	27	5	3	6	8	10	21	22	29	At2g45290.1	Transketolase	486548	Tp4g27310	NP_566041.2
Thhalv10001335m.g	scaffold_22	1213484	1217048	2585	+	131	27	53	109	64	193	25	27	25	At2g46430.1	cyclic nucleotide gated channel 3	904098	Tp4g28450	XP_002880240.1
Thhalv10001337m.g	scaffold_22	1516929	1520769	2836	-	36	19	16	61	17	21	78	51	130	At2g47160.1	HCO3- transporter family	483891	Tp4g29140	NP_850469.1
Thhalv10001338m.g	scaffold_22	996407	999349	2439	+	6	0	1	4	6	3	9	9	6	At2g45900.1	Phosphatidylinositol N-acetyglucosaminlytransferase subunit P-related	483730	Tp4g27970	NP_182114.1
Thhalv10001339m.g	scaffold_22	671572	674920	2243	+	18	8	9	17	1	12	8	6	2	At2g45000.1	structural constituent of nuclear pore	483630	Tp4g27070	NP_850429.1
Thhalv10001340m.g	scaffold_22	1549689	1552673	2221	+	23	7	7	19	14	20	16	38	25	At2g47230.1	DOMAIN OF UNKNOWN FUNCTION 724 6	871265	Tp3g05300	NP_182245.1
Thhalv10001341m.g	scaffold_22	801407	804868	2597	+	21	11	10	25	13	31	56	42	58	At2g45340.1	Leucine-rich repeat protein kinase family protein	346338	Tp4g27380	XP_002880173.1
Thhalv10001342m.g	scaffold_22	1004607	1008095	2225	+	27	10	9	17	13	25	43	22	28	At2g45880.1	beta-amylase 7	346398	Tp4g27950	NP_182112.2
Thhalv10001343m.g	scaffold_22	909262	911533	2272	+	63	17	18	27	30	38	31	40	11	At2g45590.1	Protein kinase superfamily protein	483695	Tp4g27640	NP_182083.1
Thhalv10001344m.g	scaffold_22	1546264	1549315	2250	+	0	0	0	0	1	0	0	0	2	At2g47230.1	DOMAIN OF UNKNOWN FUNCTION 724 6	871265	Tp3g05300	NP_182245.1
Thhalv10001345m.g	scaffold_22	1217304	1220405	2308	+	376	130	164	113	27	105	7	43	19	At2g46430.1	cyclic nucleotide gated channel 3	904098	Tp4g28450	NP_182167.2
Thhalv10001346m.g	scaffold_22	1556102	1561956	2455	+	105	36	56	83	50	96	32	60	32	At2g47240.1	AMP-dependent synthetase and ligase family protein	904199	Tp4g29210	NP_001031554.1
Thhalv10001347m.g	scaffold_22	179731	183192	2441	+	105	39	47	94	79	171	89	96	61	At2g43680.1,At2g43680.2	IQ-domain 14,IQ-domain 14	903766	Tp4g25760	XP_002880059.1
Thhalv10001352m.g	scaffold_22	184105	186084	1980	+	3	0	1	2	4	3	9	1	0	At2g43700.1	Concanavalin A-like lectin protein kinase family protein	903767	Tp5g03480	NP_181898.1
Thhalv10001353m.g	scaffold_22	79885	83970	2164	+	50	23	16	54	47	104	30	62	29	At2g43400.1	electron-transfer flavoprotein:ubiquinone oxidoreductase	483447	Tp4g25480	XP_002880044.1
Thhalv10001354m.g	scaffold_22	459085	462814	2397	+	669	194	293	250	184	779	45	59	32	At2g44490.1	Glycosyl hydrolase superfamily protein	903873	Tp4g26570	NP_181977.1
Thhalv10001355m.g	scaffold_22	1395010	1397138	1908	+	0	0	0	0	0	0	0	0	0	At2g46850.1	Protein kinase superfamily protein	483852	Tp4g28870	NP_182208.1
Thhalv10001357m.g	scaffold_22	1413170	1415946	2359	+	34	30	15	33	31	51	31	45	27	At2g46900.1		483858	Tp4g28920	XP_002880272.1
Thhalv10001358m.g	scaffold_22	970541	973286	1899	+	3	2	0	10	1	2	3	0	0	At2g45750.1	S-adenosyl-L-methionine-dependent methyltransferases superfamily protein	483713	Tp4g27800	XP_002880195.1
Thhalv10001359m.g	scaffold_22	282438	284324	1887	+	0	0	2	0	1	0	0	0	0	At2g43990.1		483518	Tp4g26080	NP_181927.1
Thhalv10001360m.g	scaffold_22	804731	806614	1884	-	10	5	1	10	6	10	43	67	49	At2g45350.1	Pentatricopeptide repeat (PPR) superfamily protein	483672	Tp4g27390	XP_002882007.1
Thhalv10001361m.g	scaffold_22	305272	309066	3244	-	47	19	30	54	36	49	53	58	42	At2g44090.1	Ankyrin repeat family protein	483529	Tp4g26170	NP_566008.1
Thhalv10001362m.g	scaffold_22	1673133	1675510	2023	+	33	21	19	61	15	25	16	2	16	At2g40940.1	ethylene response sensor 1	903397	Tp4g29460	NP_181626.1
Thhalv10001363m.g	scaffold_22	1789963	1794289	2256	-	168	67	76	99	55	122	149	244	128	At2g47940.2	DEGP protease 2	483986	Tp4g29860	NP_001118544.1
Thhalv10001364m.g	scaffold_22	1360113	1362326	1812	-	0	0	2	3	0	0	0	0	0	At2g46760.1	D-arabinono-1,4-lactone oxidase family protein	322327	Tp4g28780	NP_182199.1
Thhalv10001365m.g	scaffold_22	1253354	1256450	1831	+	1	2	1	0	2	0	1	0	0	At2g46530.1	auxin response factor 11	904120	Tp4g28570	NP_182176.2
Thhalv10001366m.g	scaffold_22	1337330	1341119	2092	-	14	13	11	26	16	37	6	20	13	At2g46700.1	CDPK-related kinase 3	483834	Tp4g28740	NP_182193.1
Thhalv10001367m.g	scaffold_22	331749	334873	2060	+	173	62	71	133	74	116	74	123	83	At2g44160.1	methylenetetrahydrofolate reductase 2	483539	Tp4g26240	XP_002880088.1
Thhalv10001368m.g	scaffold_22	1737654	1740536	1934	-	4	3	10	1	0	2	1	0	0	At2g47750.1	putative indole-3-acetic acid-amido synthetase GH3.9	483956	Tp4g29680	XP_002882130.1
Thhalv10001369m.g	scaffold_22	1481842	1484168	2225	-	0	0	0	0	0	0	0	0	1	At2g47040.1	Plant invertase/pectin methylesterase inhibitor superfamily	483877	Tp4g29030	NP_182227.1
Thhalv10001370m.g	scaffold_22	12567	14788	1776	+	0	0	0	0	0	0	0	0	0	At2g43200.1	S-adenosyl-L-methionine-dependent methyltransferases superfamily protein	483426	Tp4g25320	XP_002880030.1
Thhalv10001371m.g	scaffold_22	171939	175360	1758	+	35	9	5	12	5	25	5	9	2	At2g43650.1	Sas10/U3 ribonucleoprotein (Utp) family protein	903763	Tp4g25750	XP_002880057.1
Thhalv10001372m.g	scaffold_22	478898	481537	2038	+	86	108	128	16	7	51	14	16	18	At2g44500.1	O-fucosyltransferase family protein	483577	Tp4g26590	XP_002880120.1
Thhalv10001373m.g	scaffold_22	1183699	1187129	2144	+	91	38	24	61	32	79	15	16	13	At2g46370.4	Auxin-responsive GH3 family protein	483789	Tp4g28400	NP_001189757.1
Thhalv10001374m.g	scaffold_22	1235782	1237715	1934	-	24	10	13	19	14	8	30	15	8	At2g46510.1	ABA-inducible BHLH-type transcription factor	483808	Tp4g28550	NP_566078.1
Thhalv10001377m.g	scaffold_22	1276232	1278411	1733	+	2	0	2	1	0	0	0	0	1	At2g46570.1	laccase 6	871194	Tp4g28620	XP_002880252.1
Thhalv10001379m.g	scaffold_22	1230677	1233076	2127.5	-	105	38	42	88	48	142	71	75	69	At2g46500.1	phosphoinositide 4-kinase gamma 4	483806	Tp4g28520	XP_002882071.1
Thhalv10001380m.g	scaffold_22	1685177	1688141	1802	+	0	0	0	0	0	0	0	0	0	At2g47550.1	Plant invertase/pectin methylesterase inhibitor superfamily	483936	Tp4g29490	NP_566103.1
Thhalv10001381m.g	scaffold_22	94055	97857	1773	-	13	3	7	13	2	7	5	8	10	At2g43420.1	3-beta hydroxysteroid dehydrogenase/isomerase family protein	483452	Tp4g25520	NP_565998.1
Thhalv10001382m.g	scaffold_22	1077309	1079564	1750	-	4	6	1	0	0	0	1	0	1	At2g46040.1	ARID/BRIGHT DNA-binding domain;ELM2 domain protein	484254	Tp4g28100	NP_182128.2
Thhalv10001383m.g	scaffold_22	1634493	1636743	2048	+	79	184	154	38	19	174	49	68	46	At2g47440.1	Tetratricopeptide repeat (TPR)-like superfamily protein	483921	Tp4g29390	NP_182266.1
Thhalv10001384m.g	scaffold_22	391227	396681	2292	+	255	81	65	221	117	193	122	157	120	At2g44350.1	Citrate synthase family protein	483560	Tp4g26410	NP_566016.1
Thhalv10001385m.g	scaffold_22	1142653	1145330	1905	+	77	51	42	83	51	135	51	41	42	At2g46260.1	BTB/POZ/Kelch-associated protein	483774	Tp4g28310	NP_566069.1
Thhalv10001386m.g	scaffold_22	366949	368696	1665	+	10	8	5	5	6	11	17	4	2	At2g44260.1	Plant protein of unknown function (DUF946)	483550	Tp4g26330	NP_030964.1
Thhalv10001387m.g	scaffold_22	960654	962484	1831	+	9	2	4	2	6	7	16	6	6	At2g45720.1	ARM repeat superfamily protein	483708	Tp4g27770	XP_002880193.1
Thhalv10001388m.g	scaffold_22	940715	944369	1980	-	56	24	34	54	31	46	71	49	45	At2g45670.1	calcineurin B subunit-related	483703	Tp4g27710	NP_566051.1
Thhalv10001389m.g	scaffold_22	1052416	1054621	2206	-	8	11	5	8	1	4	10	9	15	At2g45970.1	cytochrome P450, family 86, subfamily A, polypeptide 8	904049	Tp4g28040	NP_182121.1
Thhalv10001390m.g	scaffold_22	356215	358025	1719	+	25	25	23	21	14	36	24	7	20	At2g44230.1	Plant protein of unknown function (DUF946)	483546	Tp4g26310	NP_030961.1
Thhalv10001391m.g	scaffold_22	1701595	1704066	1794	-	16	8	7	32	19	28	37	45	37	At2g47600.1	magnesium/proton exchanger	904236	Tp4g29530	XP_002882124.1
Thhalv10001392m.g	scaffold_22	1810194	1811896	1703	-	3	7	6	4	2	14	6	5	3	At2g47990.1	transducin family protein / WD-40 repeat family protein	904276	Tp4g29910	XP_002882139.1
Thhalv10001393m.g	scaffold_22	15056	18322	2044	+	54	12	11	29	25	30	47	34	22	At2g43210.1	Ubiquitin-like superfamily protein	497521	Tp4g25330	XP_002862315.1
Thhalv10001395m.g	scaffold_22	275463	278574	2102	-	327	116	172	205	93	266	100	105	67	At2g43970.1	RNA-binding protein	322062	Tp4g26060	XP_002881943.1
Thhalv10001398m.g	scaffold_22	1298353	1300193	1658	-	21	10	5	16	10	11	85	9	22	At2g46660.1	cytochrome P450, family 78, subfamily A, polypeptide 6	483830	Tp4g28710	XP_002882080.1
Thhalv10001399m.g	scaffold_22	1765284	1768698	1782	+	42	18	16	93	32	56	55	48	51	At2g47850.1	Zinc finger C-x8-C-x5-C-x3-H type family protein	904260	Tp4g29780	NP_182306.2
Thhalv10001400m.g	scaffold_22	1595509	1598995	2029	+	31	20	11	22	8	33	40	22	20	At2g47350.1	HIT zinc finger ;PAPA-1-like conserved region	904210	Tp4g29290	XP_002880296.1
Thhalv10001401m.g	scaffold_22	1444545	1446556	1569	-	0	0	0	0	0	0	0	0	0	At2g46960.2	cytochrome P450, family 709, subfamily B, polypeptide 1	346505	Tp4g08770	XP_002882096.1
Thhalv10001402m.g	scaffold_22	1440731	1443041	1818	-	215	40	64	314	249	244	374	144	231	At2g46950.1	cytochrome P450, family 709, subfamily B, polypeptide 2	871236	Tp4g08770	XP_002882095.1
Thhalv10001404m.g	scaffold_22	782344	784995	1809	+	76	37	40	77	47	48	64	84	63	At2g45300.1	RNA 3\'-terminal phosphate cyclase/enolpyruvate transferase, alpha/beta	483663	Tp4g27320	NP_182055.1
Thhalv10001405m.g	scaffold_22	1025124	1029202	2878	-	80	34	39	61	39	56	50	69	42	At2g45810.1	DEA(D/H)-box RNA helicase family protein	483719	Tp4g27880	XP_002880201.1
Thhalv10001406m.g	scaffold_22	287721	290007	2287	-	13	2	0	16	14	10	8	6	4	At2g44020.1	Mitochondrial transcription termination factor family protein	903808	Tp4g26110	XP_002881945.1
Thhalv10001407m.g	scaffold_22	56259	59361	2162	+	27	8	6	63	23	49	162	32	81	At2g43330.1	inositol transporter 1	322009	Tp4g25430	NP_850393.1
Thhalv10001408m.g	scaffold_22	875409	877829	2046	+	21	9	12	7	7	12	6	8	11	At2g45510.1	cytochrome P450, family 704, subfamily A, polypeptide 2	346360	Tp4g27540	NP_182075.1
Thhalv10001409m.g	scaffold_22	759869	762100	1821	-	49	7	4	3	1	5	1	0	1	At2g45220.1	Plant invertase/pectin methylesterase inhibitor superfamily	871042	Tp_un0031_006	XP_002882002.1
Thhalv10001410m.g	scaffold_22	522547	524693	1527	-	13	7	7	6	6	14	8	15	6	At2g44660.1	ALG6, ALG8 glycosyltransferase family	903892	Tp4g26740	NP_181994.5
Thhalv10001411m.g	scaffold_22	1707420	1709541	1526	+	23	5	9	29	17	35	35	16	16	At2g47620.1	SWITCH/sucrose nonfermenting 3A	904238	Tp4g29560	XP_002880316.1
Thhalv10001412m.g	scaffold_22	904280	906794	1653	-	0	0	0	0	0	0	0	0	1	At2g45580.1	cytochrome P450, family 76, subfamily C, polypeptide 3	322211	Tp4g27630	XP_002882022.1
Thhalv10001413m.g	scaffold_22	652699	656141	1751	-	47	18	17	61	25	60	66	77	60	At2g44970.1	alpha/beta-Hydrolases superfamily protein	871016	Tp4g27040	XP_002881992.1
Thhalv10001415m.g	scaffold_22	313541	316560	1518	-	0	0	0	1	0	0	0	0	0	At2g44110.2	Seven transmembrane MLO family protein	864223	Tp4g26190	NP_973686.1
Thhalv10001416m.g	scaffold_22	431308	435146	1880.5	+	265	168	179	156	112	180	127	194	106	At2g44450.1	beta glucosidase 15	903867	Tp4g26530	NP_181973.1
Thhalv10001417m.g	scaffold_22	554446	557104	1612	-	72	30	37	49	39	71	39	69	54	At2g44760.1	Domain of unknown function (DUF3598)	483605	Tp4g26830	XP_002881980.1
Thhalv10001418m.g	scaffold_22	232405	235213	1610	-	84	30	21	43	15	33	11	18	17	At2g43850.1	Integrin-linked protein kinase family	903788	Tp5g03310	NP_181913.3
Thhalv10001419m.g	scaffold_22	872048	875032	1715	-	23	6	17	17	12	38	14	15	21	At2g45500.1	AAA-type ATPase family protein	871073	Tp4g27530	XP_002882017.1
Thhalv10001420m.g	scaffold_22	1475973	1477777	1544	+	1	0	0	0	0	0	0	0	0	At2g47010.1		322350	Tp4g29010	XP_002880277.1
Thhalv10001421m.g	scaffold_22	278667	282098	1553.5	-	24	8	3	20	12	11	6	10	7	At2g43980.1	inositol 1,3,4-trisphosphate 5/6-kinase 4	483517	Tp4g26070	XP_002881944.1
Thhalv10001422m.g	scaffold_22	1667653	1671458	1787	+	132	58	53	120	68	150	60	82	43	At2g47510.1	fumarase 1	483931	Tp4g29450	XP_002880309.1
Thhalv10001423m.g	scaffold_22	1456081	1457737	1473	+	0	0	0	0	0	0	0	0	0	At5g25860.1	F-box/RNI-like superfamily protein	324460	Tp4g19150	NP_197958.1
Thhalv10001424m.g	scaffold_22	1137963	1139993	1467	+	12	0	1	6	3	10	5	7	1	At2g46250.1	myosin heavy chain-related	493825	Tp4g28300	NP_182148.1
Thhalv10001426m.g	scaffold_22	1383031	1385781	2104	+	10	1	3	22	13	9	156	45	102	At2g46790.1,At2g46790.2	pseudo-response regulator 9,pseudo-response regulator 9	483843	Tp4g28820	XP_002880264.1
Thhalv10001427m.g	scaffold_22	773137	776057	1624	+	24	17	18	28	27	28	45	59	39	At2g45270.1	glycoprotease 1	871046	Tp_un0031_003	NP_566039.1
Thhalv10001429m.g	scaffold_22	6834	9900	2422	-	45	8	19	49	22	50	42	24	40	At2g43180.1	Phosphoenolpyruvate carboxylase family protein	903700	Tp4g25300	XP_002881890.1
Thhalv10001430m.g	scaffold_22	790358	793349	1539	-	19	8	9	13	1	18	7	12	14	At4g17910.1	transferases, transferring acyl groups	354960	Tp4g27350	XP_002868031.1
Thhalv10001431m.g	scaffold_22	1760749	1763708	1496	-	51	14	20	26	11	50	28	45	13	At2g47830.1	Cation efflux family protein	322424	Tp4g29760	XP_002882134.1
Thhalv10001432m.g	scaffold_22	323220	327799	2308.5	-	63	28	31	70	42	70	61	42	35	At2g44140.1	Peptidase family C54 protein	903821	Tp4g26220	XP_002881949.1
Thhalv10001433m.g	scaffold_22	999866	1001916	1461	-	1	0	1	0	0	1	0	3	0	At2g45890.1	RHO guanyl-nucleotide exchange factor 4	497411	Tp4g27960	NP_182113.2
Thhalv10001434m.g	scaffold_22	1351782	1353335	1554	+	4	1	1	3	1	0	1	1	0	At2g46720.1	3-ketoacyl-CoA synthase 13	346483	Tp4g28760	NP_182195.1
Thhalv10001435m.g	scaffold_22	340524	342546	1448	+	0	0	0	1	0	0	0	0	0	At2g44190.1	Family of unknown function (DUF566)	322085	Tp4g26270	XP_002880093.1
Thhalv10001436m.g	scaffold_22	370402	373830	1933	-	41	6	12	22	15	27	38	30	29	At2g44280.1	Major facilitator superfamily protein	903845	Tp4g26350	NP_001078055.1
Thhalv10001437m.g	scaffold_22	519055	521209	1750	+	17	5	6	27	5	24	6	18	7	At2g44640.1		483595	Tp4g26720	XP_002880127.1
Thhalv10001438m.g	scaffold_22	1584410	1587573	1413	+	13	4	2	7	1	3	3	3	1	At2g47310.1	flowering time control protein-related / FCA gamma-related	483907	Tp4g29260	NP_850472.1
Thhalv10001439m.g	scaffold_22	210280	212837	1574	+	94	40	51	53	33	89	47	43	53	At2g43790.1	MAP kinase 6	903782	Tp4g25860	XP_002880067.1
Thhalv10001440m.g	scaffold_22	221339	222801	1375	+	9	8	12	10	10	6	2	1	0	At2g43820.1	UDP-glucosyltransferase 74F2	483498	Tp4g25900	XP_002880070.1
Thhalv10001441m.g	scaffold_22	230186	232170	1529	+	0	0	0	0	0	0	1	0	0	At2g43840.1	UDP-glycosyltransferase 74 F1	483500	Tp4g25910	NP_181912.1
Thhalv10001442m.g	scaffold_22	1699209	1701510	1724	+	180	109	154	224	92	279	218	416	172	At2g47590.1	photolyase/blue-light receptor 2	483939	Tp4g29520	NP_182281.1
Thhalv10001443m.g	scaffold_22	1122955	1124669	1715	+	5	5	6	7	3	4	0	0	1	At2g46210.1	Fatty acid/sphingolipid desaturase	483768	Tp4g28250	NP_182144.1
Thhalv10001445m.g	scaffold_22	1345981	1348666	1606	+	17	9	8	16	5	9	12	12	8	At2g46710.1	Rho GTPase activating protein with PAK-box/P21-Rho-binding domain	483835	Tp4g28750	XP_002880260.1
Thhalv10001446m.g	scaffold_22	1813911	1816500	1628	-	30	54	60	27	11	68	28	40	32	At2g48030.1	DNAse I-like superfamily protein	322443	Tp4g29930	XP_002882142.1
Thhalv10001448m.g	scaffold_22	962520	965297	1575	-	16	8	12	20	11	15	12	5	7	At2g45730.1	eukaryotic initiation factor 3 gamma subunit family protein	483709	Tp4g27780	NP_566054.1
Thhalv10001449m.g	scaffold_22	1433843	1437462	1489	+	30	12	6	12	6	22	17	16	14	At2g46930.1	Pectinacetylesterase family protein	483863	Tp4g28960	XP_002880274.1
Thhalv10001450m.g	scaffold_22	309758	313276	1657	+	192	62	60	127	109	170	64	91	69	At2g44100.1	guanosine nucleotide diphosphate dissociation inhibitor 1	483530	Tp4g26180	XP_002880083.1
Thhalv10001451m.g	scaffold_22	1714288	1717260	2037	-	5	6	3	14	11	22	6	1	2	At2g47650.1	UDP-xylose synthase 4	483948	Tp4g29590	NP_182287.1
Thhalv10001452m.g	scaffold_22	1540114	1543511	1580	+	47	12	14	27	5	49	10	24	15	At2g47210.1	myb-like transcription factor family protein	904197	Tp4g29200	XP_002880287.1
Thhalv10001453m.g	scaffold_22	27810	29878	1446	-	40	9	12	30	9	37	51	30	35	At2g43235.1		322000	Tp4g25360	NP_001078044.1
Thhalv10001454m.g	scaffold_22	786316	787821	1506	+	6	9	8	6	2	6	5	8	6	At2g45310.1	UDP-D-glucuronate 4-epimerase 4	903970	Tp4g27330	NP_182056.1
Thhalv10001455m.g	scaffold_22	1835064	1836841	1305	-	0	0	0	0	0	0	0	0	0	At2g48080.1	oxidoreductase, 2OG-Fe(II) oxygenase family protein	322448	Tp4g29980	NP_182329.2
Thhalv10001456m.g	scaffold_22	484159	486679	1615	+	122	54	54	144	35	155	105	100	77	At2g44520.1	cytochrome c oxidase 10	483579	Tp4g26610	NP_566019.1
Thhalv10001457m.g	scaffold_22	344635	346551	1542	+	34	21	16	26	27	42	55	38	43	At2g44200.1	CBF1-interacting co-repressor CIR, N-terminal;Pre-mRNA splicing factor	903835	Tp4g26280	NP_566014.1
Thhalv10001458m.g	scaffold_22	1743654	1746193	1319	-	27	8	17	12	4	9	8	16	6	At2g47760.1	asparagine-linked glycosylation 3	904250	Tp4g29690	NP_182297.1
Thhalv10001459m.g	scaffold_22	337496	340090	1541	-	62	16	21	19	11	58	7	11	5	At2g44180.1	methionine aminopeptidase 2A	483541	Tp4g26260	XP_002881953.1
Thhalv10001460m.g	scaffold_22	867609	869955	1508	+	2	3	3	7	4	5	6	4	6	At2g45480.1	growth-regulating factor 9	322202	Tp4g27510	XP_002880181.1
Thhalv10001461m.g	scaffold_22	415796	418448	1499	-	16	4	4	5	5	9	8	13	9	At2g44440.1	Emsy N Terminus (ENT) domain-containing protein	483568	Tp4g26510	NP_181972.2
Thhalv10001462m.g	scaffold_22	770497	772924	2040	-	13	2	0	6	7	4	5	7	3	At2g45260.1	Plant protein of unknown function (DUF641)	483660	Tp_un0031_004	NP_182051.1
Thhalv10001463m.g	scaffold_22	864725	866230	1506	-	37	50	64	41	13	28	16	17	24	At2g45470.1	FASCICLIN-like arabinogalactan protein 8	483684	Tp4g27500	NP_566043.1
Thhalv10001464m.g	scaffold_22	349134	351382	1701	+	53	21	13	30	33	66	50	84	51	At2g44210.1	Protein of Unknown Function (DUF239)	483545	Tp4g26290	NP_030959.1
Thhalv10001465m.g	scaffold_22	1486650	1490833	1528	-	95	23	24	16	11	77	13	11	15	At2g47060.4	Protein kinase superfamily protein	483882	Tp4g29050	NP_850467.2
Thhalv10001466m.g	scaffold_22	1798273	1800427	1578	+	79	43	32	81	50	100	67	80	54	At2g47970.1	Nuclear pore localisation protein NPL4	483989	Tp4g29890	NP_566118.1
Thhalv10001467m.g	scaffold_22	1008352	1010071	1374	-	12	0	6	1	3	8	0	2	2	At2g45870.1	Bestrophin-like protein	483727	Tp4g27940	NP_182111.1
Thhalv10001468m.g	scaffold_22	1478059	1480849	1757	-	22	5	7	12	11	11	11	2	4	At2g47020.1	Peptide chain release factor 1	904175	Tp4g29020	NP_182225.3
Thhalv10001469m.g	scaffold_22	25195	27750	1577	+	0	1	2	1	0	4	0	0	0	At2g43230.1	Protein kinase superfamily protein	483429	Tp4g25340	XP_002880033.1
Thhalv10001470m.g	scaffold_22	30051	34417	1601	-	23	7	8	15	6	11	20	17	14	At2g43240.1	Nucleotide-sugar transporter family protein	486402	Tp4g25370	NP_181853.3
Thhalv10001472m.g	scaffold_22	724420	726655	1577	+	55	18	15	23	23	30	41	50	37	At2g45150.1	cytidinediphosphate diacylglycerol synthase 4	483649	Tp4g27210	NP_566035.2
Thhalv10001473m.g	scaffold_22	494212	495884	1337	-	2	0	0	0	1	0	0	0	0	At2g44570.1	glycosyl hydrolase 9B12	483586	Tp4g26650	XP_002881965.1
Thhalv10001474m.g	scaffold_22	1784497	1786626	1767.5	-	47	15	25	38	38	62	58	35	40	At2g47900.3,At2g47900.1	tubby like protein 3,tubby like protein 3	322431	Tp4g29820	NP_001189775.1,NP_001031558.1
Thhalv10001475m.g	scaffold_22	767405	772230	2950	+	50	9	13	28	20	47	8	31	12	At2g45240.1	methionine aminopeptidase 1A	903964	Tp_un0031_005	NP_182049.1
Thhalv10001477m.g	scaffold_22	188954	192086	1763	+	77	35	26	135	68	114	303	145	136	At2g43710.1	Plant stearoyl-acyl-carrier-protein desaturase family protein	903770	Tp4g25780	XP_002880063.1
Thhalv10001478m.g	scaffold_22	1386164	1388265	1464	+	41	18	22	41	43	59	36	38	52	At2g46800.1	zinc transporter of Arabidopsis thaliana	483845	Tp4g28830	XP_002880265.1
Thhalv10001479m.g	scaffold_22	488577	490987	1532	+	83	32	25	46	27	71	28	48	13	At2g44530.1	Phosphoribosyltransferase family protein	903878	Tp4g26630	NP_181981.2
Thhalv10001481m.g	scaffold_22	202638	205761	1740	-	285	129	134	449	180	297	541	483	346	At2g43750.1	O-acetylserine (thiol) lyase B	903778	Tp4g25820	NP_001189745.1
Thhalv10001482m.g	scaffold_22	360656	363179	1182	+	6	2	2	0	0	0	1	0	1	At2g44220.1	Protein of Unknown Function (DUF239)	868561	Tp4g26300	NP_181951.3
Thhalv10001483m.g	scaffold_22	246483	247975	1187	+	0	0	0	0	0	0	0	0	0	At2g43880.1	Pectin lyase-like superfamily protein	903792	Tp4g25960	NP_181916.1
Thhalv10001484m.g	scaffold_22	250311	251761	1182	+	0	0	0	1	0	0	0	0	0	At2g43880.1	Pectin lyase-like superfamily protein	903792	Tp4g25960	XP_002880073.1
Thhalv10001485m.g	scaffold_22	787997	790068	1252	-	7	3	5	5	5	12	7	5	1	At2g45320.1		903971	Tp4g27340	XP_002882004.1
Thhalv10001486m.g	scaffold_22	254293	255824	1179	+	0	0	0	1	0	0	0	0	0	At2g43890.1	Pectin lyase-like superfamily protein	903793	Tp4g25980	NP_181917.1
Thhalv10001487m.g	scaffold_22	1495811	1497794	1480	-	141	57	56	222	141	343	120	188	112	At4g01850.1	S-adenosylmethionine synthetase 2	912047	Tp4g29070	XP_002515204.1
Thhalv10001488m.g	scaffold_22	537791	539175	1385	-	18	20	9	28	18	48	33	27	13	At2g44730.1	Alcohol dehydrogenase transcription factor Myb/SANT-like family protein	483602	Tp4g26780	XP_002881977.1
Thhalv10001489m.g	scaffold_22	1543640	1545398	1167	+	2	3	0	0	0	1	0	0	3	At5g23770.1	DOMAIN OF UNKNOWN FUNCTION 724 8	862745	Tp6g06690	XP_002874148.1
Thhalv10001490m.g	scaffold_22	1260779	1263022	1692	-	162	63	67	129	93	211	56	82	45	At2g46550.1		483815	Tp4g28600	NP_566080.1
Thhalv10001491m.g	scaffold_22	239386	241498	1190	-	3	1	0	1	1	1	0	0	1	At2g43870.1	Pectin lyase-like superfamily protein	483504	Tp4g25950	XP_002881935.1
Thhalv10001493m.g	scaffold_22	1120352	1122428	1248	-	7	0	2	5	2	1	0	8	5	At2g46200.1		483767	Tp5g32810	XP_002882054.1
Thhalv10001494m.g	scaffold_22	1749167	1751015	1149	-	24	11	9	20	9	36	6	14	1	At2g47790.1	Transducin/WD40 repeat-like superfamily protein	904254	Tp4g29720	XP_002882132.1
Thhalv10001495m.g	scaffold_22	70717	73429	1460	+	51	19	16	41	19	56	23	54	27	At2g43360.1	Radical SAM superfamily protein	903720	Tp4g25460	XP_002881898.1
Thhalv10001498m.g	scaffold_22	1641462	1644252	1234	+	1	0	0	1	2	2	49	4	13	At2g47460.1	myb domain protein 12	483923	Tp4g29400	XP_002880304.1
Thhalv10001499m.g	scaffold_22	949830	952277	1242	-	7	3	7	15	13	19	15	21	5	At2g45690.1	shrunken seed protein (SSE1)	483706	Tp4g27730	NP_566053.1
Thhalv10001500m.g	scaffold_22	1228645	1230160	1125	-	0	0	0	0	0	0	0	0	2	At2g46495.1	RING/U-box superfamily protein	483804	Tp4g28500	NP_850456.2
Thhalv10001501m.g	scaffold_22	1208774	1212599	1333	+	34	15	20	45	15	58	56	22	41	At2g46420.1	Plant protein 1589 of unknown function	483796	Tp4g28440	NP_566074.1
Thhalv10001502m.g	scaffold_22	1089228	1090978	1205	-	15	3	8	13	3	10	13	9	10	At2g46070.1	mitogen-activated protein kinase 12	322261	Tp4g28130	XP_002882049.1
Thhalv10001503m.g	scaffold_22	1282019	1284290	1636	+	3	1	2	0	0	0	2	4	3	At2g46590.2	Dof-type zinc finger DNA-binding family protein	904128	Tp4g28640	XP_002880253.1
Thhalv10001505m.g	scaffold_22	1729102	1731717	1748	-	46	18	20	50	36	62	36	51	40	At2g47700.1	RING/U-box superfamily protein	483953	Tp4g29640	NP_850478.1
Thhalv10001506m.g	scaffold_22	1368937	1370994	1261	-	0	0	0	0	0	0	0	0	0	At2g46770.1	NAC (No Apical Meristem) domain transcriptional regulator superfamily protein	904148	Tp4g28800	NP_182200.2
Thhalv10001507m.g	scaffold_22	1094102	1096325	1198	+	13	6	7	9	8	18	17	28	7	At2g46090.1	Diacylglycerol kinase family protein	483755	Tp4g28150	XP_002880215.1
Thhalv10001508m.g	scaffold_22	1033443	1035802	1340	-	58	25	14	66	30	53	99	88	69	At2g45770.1	signal recognition particle receptor protein, chloroplast (FTSY)	483715	Tp4g27850	XP_002880198.1
Thhalv10001510m.g	scaffold_22	849308	851283	1568.5	+	60	18	26	67	33	69	74	45	30	At2g45440.1	dihydrodipicolinate synthase	483681	Tp4g27470	NP_182068.1
Thhalv10001514m.g	scaffold_22	1163035	1165363	1228	+	18	6	6	10	7	12	34	17	21	At2g46320.1	Mitochondrial substrate carrier family protein	483782	Tp4g28360	NP_850451.1
Thhalv10001515m.g	scaffold_22	1647862	1650818	1360	+	251	72	102	263	104	338	148	118	93	At2g47470.1	thioredoxin family protein	904222	Tp4g29410	XP_002880305.1
Thhalv10001516m.g	scaffold_22	328308	331171	1601	+	11	6	4	4	11	3	28	14	29	At2g44150.1	histone-lysine N-methyltransferase ASHH3	483538	Tp4g26230	XP_002880087.1
Thhalv10001517m.g	scaffold_22	1012223	1014688	1876	+	93	65	47	40	27	110	50	79	40	At2g45850.1	AT hook motif DNA-binding family protein	483725	Tp4g27920	NP_850442.1
Thhalv10001518m.g	scaffold_22	569473	571042	1074	+	0	0	0	0	0	0	0	0	0	At2g44800.1	2-oxoglutarate (2OG) and Fe(II)-dependent oxygenase superfamily protein	322141	Tp4g26890	XP_002880137.1
Thhalv10001519m.g	scaffold_22	819144	821319	1201	-	4	4	4	4	2	1	0	0	1	At2g45400.1	NAD(P)-binding Rossmann-fold superfamily protein	483675	Tp4g27430	XP_002882011.1
Thhalv10001520m.g	scaffold_22	1709948	1712911	1364	+	9	4	3	9	5	13	6	8	6	At2g47630.1	alpha/beta-Hydrolases superfamily protein	904239	Tp4g29570	NP_566106.1
Thhalv10001521m.g	scaffold_22	1100248	1102005	1304	-	14	14	10	61	35	68	31	42	31	At2g46110.1	ketopantoate hydroxymethyltransferase 1	486638	Tp4g28180	NP_182135.1
Thhalv10001522m.g	scaffold_22	1619901	1621279	1234	+	18	7	4	8	10	25	13	9	6	At2g47420.1	Ribosomal RNA adenine dimethylase family protein	904217	Tp4g29370	XP_002880301.1
Thhalv10001523m.g	scaffold_22	50730	54739	2263	-	57	27	12	16	14	31	23	17	9	At2g43320.1	S-adenosyl-L-methionine-dependent methyltransferases superfamily protein	483439	Tp4g25420	NP_001078045.1
Thhalv10001524m.g	scaffold_22	66791	68069	1205	+	2	0	0	0	0	1	1	1	0	At2g43260.1	F-box and associated interaction domains-containing protein	483455	Tp1g31660	NP_181855.3
Thhalv10001525m.g	scaffold_22	683293	684459	1167	+	0	1	0	0	1	0	0	0	0	At2g45040.1	Matrixin family protein	483635	Tp4g27100	NP_182030.1
Thhalv10001526m.g	scaffold_22	1091454	1093309	1341	-	53	27	19	48	17	41	57	45	54	At2g46080.1		904061	Tp4g28140	NP_566063.1
Thhalv10001527m.g	scaffold_22	409203	411310	1115	+	26	7	13	7	4	17	12	6	4	At2g44420.1	protein N-terminal asparagine amidohydrolase family protein	903863	Tp4g26490	XP_002880111.1
Thhalv10001528m.g	scaffold_22	945945	947556	1612	-	36	18	9	41	9	31	41	22	34	At2g45680.1	TCP family transcription factor	483704	Tp4g27720	XP_002882026.1
Thhalv10001529m.g	scaffold_22	776211	778175	1035	+	2	0	1	2	3	6	4	6	7	At2g45280.1	RAS associated with diabetes protein 51C		Tp_un0031_002	NP_566040.1
Thhalv10001530m.g	scaffold_22	1530369	1531705	1032	-	1	0	0	1	1	4	1	1	6	At2g47180.1	galactinol synthase 1	483894	Tp4g29170	XP_002882112.1
Thhalv10001531m.g	scaffold_22	206317	209008	2106	-	7	7	2	3	2	6	6	2	0	At2g43770.1	Transducin/WD40 repeat-like superfamily protein	483494	Tp4g25840	XP_002881930.1
Thhalv10001532m.g	scaffold_22	1841290	1843137	1239	+	33	10	18	18	18	36	8	17	10	At2g48100.1	Exonuclease family protein	484002	Tp4g30020	XP_002880342.1
Thhalv10001533m.g	scaffold_22	1148191	1150404	1408.5	+	3	0	0	0	7	2	37	3	14	At2g46270.1,At2g46270.2	G-box binding factor 3,G-box binding factor 3	322281	Tp4g28320	NP_182150.1,NP_850449.1
Thhalv10001534m.g	scaffold_22	290259	292582	1379	-	29	14	9	21	6	22	6	18	11	At2g44040.1	Dihydrodipicolinate reductase, bacterial/plant	483522	Tp4g26120	NP_566006.1
Thhalv10001535m.g	scaffold_22	662951	664224	1037	+	0	0	0	0	0	0	0	2	0	At3g28223.1	F-box family protein	319134		NP_001118726.2
Thhalv10001537m.g	scaffold_22	295123	297666	1616	+	641	207	190	314	246	390	222	177	189	At2g44060.1	Late embryogenesis abundant protein, group 2	870909	Tp4g26140	NP_850408.1
Thhalv10001538m.g	scaffold_22	715969	717349	1381	+	1	0	0	0	0	2	2	0	0	At2g45120.1	C2H2-like zinc finger protein	483645	Tp4g27180	XP_002880157.1
Thhalv10001539m.g	scaffold_22	272520	275073	1403	-	77	38	58	204	30	69	74	64	35	At2g43950.1	chloroplast outer envelope protein 37	483513	Tp4g26050	NP_566003.1
Thhalv10001540m.g	scaffold_22	1285646	1288875	1848	-	70	35	33	57	30	71	31	28	23	At2g46610.1	RNA-binding (RRM/RBD/RNP motifs) family protein	483824	Tp4g28660	XP_002882078.1
Thhalv10001541m.g	scaffold_22	117534	119642	1008	+	0	0	0	0	0	0	0	0	1	At2g43480.1	Peroxidase superfamily protein	483456	Tp4g25570	NP_181876.2
Thhalv10001542m.g	scaffold_22	98262	101299	1399	-	38	26	28	29	18	72	33	18	23	At2g43430.1	glyoxalase 2-1	483453	Tp4g25530	NP_565999.1
Thhalv10001543m.g	scaffold_22	610166	611410	1066	+	2	1	0	0	1	2	0	2	0	At2g44850.2		871004	Tp4g26950	NP_001154580.1
Thhalv10001544m.g	scaffold_22	1600553	1602119	1145	-	0	0	1	1	0	0	0	4	6	At2g16760.1	Calcium-dependent phosphotriesterase superfamily protein	480560	Tp4g29310	XP_002884016.1
Thhalv10001545m.g	scaffold_22	1378449	1380659	1664	+	0	0	1	0	4	1	5	1	3	At2g46780.1	RNA-binding (RRM/RBD/RNP motifs) family protein	346489	Tp4g28810	NP_182201.4
Thhalv10001547m.g	scaffold_22	1655527	1657688	1098	+	11	3	6	19	6	25	41	26	27	At2g47490.1	NAD+ transporter 1	483929	Tp4g29430	NP_566102.1
Thhalv10001548m.g	scaffold_22	1782003	1783417	1221	+	51	10	22	89	106	82	184	106	70	At2g47890.1	B-box type zinc finger protein with CCT domain	483978	Tp4g29800	NP_182310.1
Thhalv10001549m.g	scaffold_22	619467	621485	1080	-	7	4	3	0	1	6	0	0	0	At2g44910.1	homeobox-leucine zipper protein 4	483619	Tp4g26980	XP_002881989.1
Thhalv10001550m.g	scaffold_22	1410627	1412242	1289	-	8	6	4	6	1	10	0	6	3	At2g46890.1	Protein of unknown function (DUF1295)	904159	Tp4g28910	XP_002882091.1
Thhalv10001551m.g	scaffold_22	511886	512851	966	+	2	1	1	11	4	3	14	6	10	At2g44600.1		483592	Tp4g26690	NP_181988.1
Thhalv10001552m.g	scaffold_22	482108	484068	1221	+	7	4	3	2	4	2	0	2	0	At2g44510.1	CDK inhibitor P21 binding protein	903875	Tp4g26600	XP_002880121.1
Thhalv10001554m.g	scaffold_22	167980	170222	1416	+	70	36	39	54	18	47	43	86	52	At2g43630.1		483474	Tp4g25730	XP_002880056.1
Thhalv10001555m.g	scaffold_22	1405714	1407151	1438	+	21	6	9	5	5	14	10	9	3	At2g46870.1	AP2/B3-like transcriptional factor family protein	497309	Tp4g28890	NP_566089.1
Thhalv10001556m.g	scaffold_22	1040777	1042735	954	-	14	5	4	13	5	30	11	14	11	At2g45280.1	RAS associated with diabetes protein 51C		Tp_un0031_002	NP_566040.1
Thhalv10001557m.g	scaffold_22	912248	913332	1053	+	2	0	0	0	0	0	0	0	0	At2g45600.1	alpha/beta-Hydrolases superfamily protein	904005	Tp4g27650	NP_566047.1
Thhalv10001558m.g	scaffold_22	1850071	1851902	1209	+	64	20	21	54	25	77	51	75	30	At2g48120.1	pale cress protein (PAC)	484005	Tp4g30040	XP_002880344.1
Thhalv10001559m.g	scaffold_22	68725	70537	945	-	14	5	4	11	6	15	38	13	13	At2g43370.1	RNA-binding (RRM/RBD/RNP motifs) family protein	483444	Tp4g25470	NP_850395.1
Thhalv10001560m.g	scaffold_22	811354	813724	1606	-	30	5	5	15	12	27	7	19	11	At3g60800.1	DHHC-type zinc finger family protein	903981	Tp4g27420	XP_002882009.1
Thhalv10001561m.g	scaffold_22	1157996	1159045	1050	+	1	1	0	10	5	3	6	3	3	At2g46310.1	cytokinin response factor 5	483781	Tp4g28350	NP_182154.1
Thhalv10001562m.g	scaffold_22	1127729	1130352	1509	+	22	14	27	13	14	14	1	13	3	At2g46225.1,At2g46225.3	ABI-1-like 1,ABI-1-like 1	483770	Tp4g28270	XP_002880226.1,NP_001189756.1
Thhalv10001566m.g	scaffold_22	966454	968686	1239	+	312	134	148	215	167	312	256	257	252	At2g45740.1	peroxin 11D	483710	Tp4g27790	XP_002880194.1
Thhalv10001567m.g	scaffold_22	205869	208346	2065	+	3	1	0	1	2	2	1	0	1	At2g43760.1	molybdopterin biosynthesis MoaE family protein	483491	Tp4g25830	NP_181904.1
Thhalv10001568m.g	scaffold_22	1194909	1196112	1005	-	163	18	31	7	11	29	9	10	3	At2g46400.1	WRKY DNA-binding protein 46	483794	Tp4g28420	XP_002882061.1
Thhalv10001570m.g	scaffold_22	793487	795358	1087	+	11	6	5	7	13	7	7	6	6	At2g45330.2	RNA 2\'-phosphotransferase, Tpt1 / KptA family	483669	Tp4g27360	XP_002880172.1
Thhalv10001571m.g	scaffold_22	269967	272353	1237	-	108	40	47	73	38	83	123	158	80	At2g43945.1		483511	Tp4g26040	XP_002881940.1
Thhalv10001572m.g	scaffold_22	528549	530406	1375	-	54	25	18	38	20	44	67	64	53	At2g44680.1	casein kinase II beta subunit 4	483599	Tp4g26760	XP_002881976.1
Thhalv10001573m.g	scaffold_22	1050382	1052181	1267	+	344	144	114	476	228	531	346	353	534	At2g45960.1	plasma membrane intrinsic protein 1B	483737	Tp4g28030	NP_182120.1
Thhalv10001574m.g	scaffold_22	870002	871555	980	-	0	1	0	2	1	0	2	1	0	At2g45490.1	ataurora3	903994	Tp4g27520	XP_002882016.1
Thhalv10001575m.g	scaffold_22	147447	148726	1047	-	172	33	25	160	35	121	9	7	13	At2g43570.1	chitinase, putative	346169	Tp4g25690	XP_002881915.1
Thhalv10001576m.g	scaffold_22	1293797	1295841	1080	+	1	0	0	4	1	7	3	8	3	At2g46640.2		904133	Tp4g28690	NP_001078070.1
Thhalv10001577m.g	scaffold_22	1421776	1423875	1262	+	36	11	32	35	24	42	90	107	59	At2g46910.1	Plastid-lipid associated protein PAP / fibrillin family protein	904161	Tp4g28930	XP_002880273.1
Thhalv10001578m.g	scaffold_22	809771	811070	852	-	0	1	0	0	0	1	0	1	0	At2g45380.1		483674	Tp4g27410	NP_850433.2
Thhalv10001579m.g	scaffold_22	166294	167544	1069	-	9	8	5	15	2	1	1	0	1	At2g43620.1	Chitinase family protein	483473	Tp4g25720	XP_002881921.1
Thhalv10001580m.g	scaffold_22	159390	160535	888	-	1	0	0	0	0	0	0	0	0	At2g43600.1	Chitinase family protein	483471	Tp4g25700	NP_181888.1
Thhalv10001581m.g	scaffold_22	144393	145680	1131	-	1384	418	535	277	72	258	19	29	14	At2g43570.1	chitinase, putative	870854	Tp4g25690	XP_002881911.1
Thhalv10001582m.g	scaffold_22	690911	693007	942	-	32	21	17	34	19	38	10	18	29	At2g45060.1	Uncharacterised conserved protein UCP022280	903941	Tp4g27120	XP_002881994.1
Thhalv10001583m.g	scaffold_22	1057481	1059298	1235	-	42	8	11	20	20	34	14	20	21	At2g45980.1		904051	Tp4g28050	XP_002882044.1
Thhalv10001584m.g	scaffold_22	1537251	1538316	828	+	14	1	1	7	5	10	0	2	0	At2g47190.1	myb domain protein 2	483895	Tp4g29180	XP_002880286.1
Thhalv10001585m.g	scaffold_22	1735561	1737098	1099	+	472	175	188	319	190	350	352	348	319	At2g47730.1	glutathione S-transferase phi 8	346572	Tp4g29660	XP_002880321.1
Thhalv10001586m.g	scaffold_22	1059572	1061507	980	+	90	37	30	42	34	49	82	51	69	At2g45990.1		904052	Tp4g28060	XP_002880212.1
Thhalv10001587m.g	scaffold_22	559401	562144	1085	+	21	19	26	18	13	41	25	18	24	At2g44770.1	ELMO/CED-12 family protein	497408	Tp4g26840	NP_566027.1
Thhalv10001588m.g	scaffold_22	1437983	1439297	1005	-	9	3	5	11	12	10	56	21	13	At2g46940.1		483864	Tp5g01300	NP_182217.4
Thhalv10001589m.g	scaffold_22	704513	705973	786	+	0	0	0	0	0	0	0	0	0	At2g45110.1	expansin B4	322168	Tp4g27160	NP_182036.1
Thhalv10001590m.g	scaffold_22	149756	150861	783	-	3	0	0	20	10	7	0	0	0	At2g43590.1	Chitinase family protein	483470	Tp4g17610	XP_002881917.1
Thhalv10001591m.g	scaffold_22	689103	690369	1167	+	2	1	2	0	0	14	0	0	0	At2g45050.1	GATA transcription factor 2	903940	Tp4g27110	NP_182031.1
Thhalv10001592m.g	scaffold_22	1509478	1510643	1093	-	12	3	7	27	6	60	8	2	2	At2g47130.1	NAD(P)-binding Rossmann-fold superfamily protein	483888	Tp4g29110	NP_182235.1
Thhalv10001593m.g	scaffold_22	1512409	1513457	801	-	1	1	0	1	0	1	4	1	1	At2g47140.1	NAD(P)-binding Rossmann-fold superfamily protein	871255	Tp4g29120	XP_002882109.1
Thhalv10001595m.g	scaffold_22	1705301	1707131	1151	+	158	59	67	108	47	126	51	91	42	At3g62870.1	Ribosomal protein L7Ae/L30e/S12e/Gadd45 family protein	483941	Tp5g00650	XP_002880315.1
Thhalv10001596m.g	scaffold_22	1152029	1153120	984	+	0	0	1	0	0	0	2	1	3	At2g46300.1	Late embryogenesis abundant (LEA) hydroxyproline-rich glycoprotein family	483780	Tp4g28340	NP_182153.2
Thhalv10001597m.g	scaffold_22	926949	928788	765	+	0	0	0	0	0	0	0	0	0	At2g45650.1	AGAMOUS-like 6	483701	Tp4g27690	NP_182089.1
Thhalv10001598m.g	scaffold_22	1787741	1789658	1753	+	96	112	86	114	47	241	237	177	167	At2g47910.1	chlororespiratory reduction 6	483982	Tp4g29830	NP_566113.1
Thhalv10001599m.g	scaffold_22	1112108	1113974	1024	+	64	39	17	30	16	60	39	26	23	At2g46170.1	Reticulon family protein	904069	Tp4g28230	XP_002880222.1
Thhalv10001600m.g	scaffold_22	1318113	1319550	1221	-	70	15	31	26	44	72	14	12	15	At2g46680.1	homeobox 7	904137	Tp4g28720	XP_002882084.1
Thhalv10001601m.g	scaffold_22	397921	398788	868	-	0	0	0	0	0	0	0	0	0	At2g44370.1	Cysteine/Histidine-rich C1 domain family protein	884374	Tp4g26430	NP_181965.1
Thhalv10001602m.g	scaffold_22	675074	677012	1086	+	24	13	18	25	23	30	11	14	10	At2g45010.1	PLAC8 family protein	483631	Tp4g27080	XP_002880151.1
Thhalv10001603m.g	scaffold_22	1693414	1695273	970	+	40	18	13	36	20	46	32	41	24	At2g47580.1	spliceosomal protein U1A	483938	Tp4g29510	XP_002880313.1
Thhalv10001604m.g	scaffold_22	1030920	1033160	1039	-	55	50	39	26	16	45	32	43	29	At2g45790.1	phosphomannomutase	904029	Tp4g27860	XP_002880200.1
Thhalv10001605m.g	scaffold_22	1125004	1126397	1035	+	248	101	110	155	63	178	77	24	55	At2g46220.1	Uncharacterized conserved protein (DUF2358)	483769	Tp4g28260	XP_002880225.1
Thhalv10001606m.g	scaffold_22	317539	319089	862	-	53	20	23	79	16	59	40	39	21	At2g44120.2	Ribosomal protein L30/L7 family protein	497533	Tp4g26200	XP_002862275.1
Thhalv10001607m.g	scaffold_22	1096379	1097812	1020	+	198	96	63	195	124	310	303	225	169	At2g46100.1	Nuclear transport factor 2 (NTF2) family protein	483757	Tp4g28160	NP_182134.2
Thhalv10001609m.g	scaffold_22	1688167	1689191	1025	-	3	5	5	2	0	3	0	2	0	At3g62690.1	AtL5	483937	Tp4g29500	XP_002882123.1
Thhalv10001610m.g	scaffold_22	750542	752956	1148	-	21	11	15	29	18	39	30	16	23	At2g45200.1	golgi snare 12	903960	Tp_un0031_007	XP_002882001.1
Thhalv10001611m.g	scaffold_22	877296	879095	1142	-	29	12	25	31	15	30	36	16	12	At2g45520.1		346362	Tp4g27550	XP_002882018.1
Thhalv10001612m.g	scaffold_22	261347	265177	936.5	-	28	5	11	62	42	12	214	185	180	At2g43910.2,At2g43910.1	HARMLESS TO OZONE LAYER 1,HARMLESS TO OZONE LAYER 1	483509	Tp4g26000	NP_001078053.1,XP_002881937.1
Thhalv10001613m.g	scaffold_22	530958	532851	985	+	2	2	1	2	3	1	1	3	11	At2g44690.1	Arabidopsis RAC-like 9	322132	Tp4g26770	XP_002880130.1
Thhalv10001614m.g	scaffold_22	1748127	1749422	1209	+	6	5	1	13	14	19	22	6	21	At2g47780.1	Rubber elongation factor protein (REF)	904253	Tp4g29710	XP_002880323.1
Thhalv10001616m.g	scaffold_22	1589167	1591044	1253	+	32	7	18	30	17	30	15	42	13	At2g47320.1	Cyclophilin-like peptidyl-prolyl cis-trans isomerase family protein	904207	Tp4g29270	NP_182254.1
Thhalv10001617m.g	scaffold_22	739732	742355	1035	-	0	0	0	0	1	0	0	0	0	At2g45190.1	Plant-specific transcription factor YABBY family protein	903959	Tp_un0031_008	XP_002882000.1
Thhalv10001618m.g	scaffold_22	1029739	1030755	736	+	0	0	0	0	0	0	0	0	0	At2g45800.1	GATA type zinc finger transcription factor family protein	483717	Tp4g27870	XP_002882034.1
Thhalv10001619m.g	scaffold_22	267702	269934	1168	-	25	8	13	31	12	27	12	27	25	At2g43940.1	S-adenosyl-L-methionine-dependent methyltransferases superfamily protein	483510	Tp4g26030	NP_850403.1
Thhalv10001621m.g	scaffold_22	141361	143211	1035	-	34	14	28	30	9	69	51	72	47	At2g43560.1	FKBP-like peptidyl-prolyl cis-trans isomerase family protein	483467	Tp4g25670	NP_181884.1
Thhalv10001622m.g	scaffold_22	808758	809651	794	+	1	0	0	0	0	1	0	0	0	At2g45360.1	Protein of unknown function (DUF1442)	483673	Tp4g27400	XP_002880176.1
Thhalv10001623m.g	scaffold_22	698968	699790	708	+	4	3	1	0	0	0	0	0	0	At2g45080.1	cyclin p3;1	483641	Tp4g27140	XP_002880155.1
Thhalv10001624m.g	scaffold_22	550227	551924	687	-	0	0	0	0	0	0	0	0	1	At2g44745.1	WRKY family transcription factor	483604	Tp4g26820	XP_002881979.1
Thhalv10001625m.g	scaffold_22	627043	629423	938	+	52	26	26	41	32	40	65	85	36	At2g44920.2	Tetratricopeptide repeat (TPR)-like superfamily protein	483621	Tp4g26990	NP_566030.1,XP_002880146.1
Thhalv10001627m.g	scaffold_22	1832731	1833941	968	+	36	25	20	47	23	58	112	179	84	At2g48070.1	resistance to phytophthora 1	871349	Tp4g29960	NP_566122.1
Thhalv10001628m.g	scaffold_22	1397553	1399295	937	+	0	0	0	0	0	0	0	0	2	At2g46860.1	pyrophosphorylase 3	483853	Tp4g28880	NP_182209.1
Thhalv10001629m.g	scaffold_22	1485364	1486318	955	-	0	0	0	0	0	0	0	0	0	At2g47050.1	Plant invertase/pectin methylesterase inhibitor superfamily protein	483878	Tp4g29040	NP_182228.1
Thhalv10001632m.g	scaffold_22	932239	935779	1170	-	2	1	0	3	2	4	245	225	111	At2g45660.1	AGAMOUS-like 20	904011	Tp4g27700	NP_182090.1
Thhalv10001633m.g	scaffold_22	514619	517145	1109	-	126	39	54	103	75	108	69	64	48	At2g44610.1	Ras-related small GTP-binding family protein	903887	Tp4g26700	NP_181989.1
Thhalv10001634m.g	scaffold_22	379907	380794	638	-	7	0	6	6	0	4	11	4	6	At2g44300.1	Bifunctional inhibitor/lipid-transfer protein/seed storage 2S albumin superfamily protein	483556	Tp4g26370	XP_002881958.1
Thhalv10001635m.g	scaffold_22	1061476	1062398	695	-	11	4	2	10	3	15	5	6	1	At2g46000.1		483745	Tp4g28070	NP_566061.1
Thhalv10001636m.g	scaffold_22	1720410	1721044	635	-	0	0	0	3	2	1	0	0	3	At2g47670.1	Plant invertase/pectin methylesterase inhibitor superfamily protein	904242	Tp4g29600	XP_002882126.1
Thhalv10001637m.g	scaffold_22	285149	285833	685	+	2	0	0	0	0	0	1	4	2	At2g44000.1	Late embryogenesis abundant (LEA) hydroxyproline-rich glycoprotein family	483519	Tp4g26090	XP_002880077.1
Thhalv10001638m.g	scaffold_22	382080	383216	685	-	5	0	2	7	0	0	2	0	1	At2g44300.1	Bifunctional inhibitor/lipid-transfer protein/seed storage 2S albumin superfamily protein	483556	Tp4g26370	NP_181959.1
Thhalv10001639m.g	scaffold_22	1278529	1279865	793	-	7	11	5	7	2	11	15	23	19	At2g46580.1	Pyridoxamine 5\'-phosphate oxidase family protein	483819	Tp4g28630	NP_566081.1
Thhalv10001640m.g	scaffold_22	981374	981998	625	-	6	4	7	2	1	2	0	0	0	At2g45760.1	BON association protein 2	483714	Tp4g27840	XP_002882032.1
Thhalv10001641m.g	scaffold_22	544062	545797	887	-	6	6	2	6	5	13	0	4	1	At2g44740.1	cyclin p4;1	483603	Tp4g26810	NP_182002.1
Thhalv10001642m.g	scaffold_22	564753	566044	921	-	41	32	72	14	1	7	0	0	1	At2g44790.1	uclacyanin 2	486501	Tp4g26880	NP_182006.1
Thhalv10001643m.g	scaffold_22	1129835	1131952	1269	-	14	11	10	20	6	16	6	7	4	At2g46230.1	PIN domain-like family protein	880884	Tp4g28280	XP_002893400.1
Thhalv10001645m.g	scaffold_22	63411	66356	1821.5	-	14	1	9	8	8	9	12	17	12	At2g43350.1	glutathione peroxidase 3	483442	Tp4g25450	XP_002881897.1
Thhalv10001646m.g	scaffold_22	1023623	1026060	1384	+	38	23	17	46	55	57	145	45	51	At2g45820.1	Remorin family protein	483720	Tp4g27890	NP_182106.1
Thhalv10001647m.g	scaffold_22	1746666	1747458	793	+	1	0	0	1	7	2	1	0	1	At2g47770.1	TSPO(outer membrane tryptophan-rich sensory protein)-related	483960	Tp4g29700	NP_566110.1
Thhalv10001648m.g	scaffold_22	42631	43837	653	+	24	5	3	10	6	17	9	11	4	At2g43280.1	Far-red impaired responsive (FAR1) family protein	483435	Tp4g25390	XP_002880035.1
Thhalv10001649m.g	scaffold_22	721583	724209	1198	+	151	47	60	95	57	175	77	65	44	At2g45140.1	plant VAP homolog 12	483647	Tp4g27200	XP_002880160.1
Thhalv10001650m.g	scaffold_22	1073139	1074680	841	-	33	20	33	19	20	59	33	42	26	At2g46030.1	ubiquitin-conjugating enzyme 6	483748	Tp4g28090	NP_566062.1
Thhalv10001651m.g	scaffold_22	63411	64583	1057	+	0	0	0	0	0	0	0	0	0	At2g43340.1	Protein of unknown function (DUF1685)	483441	Tp4g25440	NP_850394.1
Thhalv10001652m.g	scaffold_22	152523	154023	1169	-	11	16	23	38	1	40	4	0	3	At2g43590.1	Chitinase family protein	483470	Tp1g34060	XP_002881917.1
Thhalv10001654m.g	scaffold_22	1863260	1864126	701	+	0	0	0	0	0	0	0	0	0	At2g48130.1	Bifunctional inhibitor/lipid-transfer protein/seed storage 2S albumin superfamily protein	322456	Tp4g30080	XP_002880347.1
Thhalv10001655m.g	scaffold_22	1839660	1840214	555	-	3	0	3	0	4	0	2	3	2	At2g48090.1		484001	Tp4g29990	XP_002882149.1
Thhalv10001656m.g	scaffold_22	1527869	1530102	1017	+	212	125	72	223	133	246	221	190	201	At3g62290.1	ADP-ribosylation factor A1E	483893	Tp5g01100	NP_001190162.1
Thhalv10001657m.g	scaffold_22	1677423	1678086	584	+	0	0	0	0	0	0	0	0	0	At2g47540.1	Pollen Ole e 1 allergen and extensin family protein	483935	Tp4g29480	XP_002880311.1
Thhalv10001658m.g	scaffold_22	1258280	1259132	770	+	1	1	2	0	1	4	0	0	0	At2g46535.1		483813	Tp4g28580	XP_002880251.1
Thhalv10001659m.g	scaffold_22	486844	488412	777	+	25	7	11	31	10	18	7	10	8	At2g44525.1	Protein of unknown function (DUF498/DUF598)	483580	Tp4g26620	NP_566020.1
Thhalv10001660m.g	scaffold_22	1860223	1861484	756	+	0	0	0	0	1	0	2	1	2	At2g48150.1	glutathione peroxidase 4	484007	Tp4g30060	XP_002880346.1
Thhalv10001662m.g	scaffold_22	138082	138827	746	+	55	36	37	30	11	89	17	17	8	At2g43540.1		483465	Tp4g25650	NP_566001.1
Thhalv10001663m.g	scaffold_22	1392229	1393931	918	+	683	234	329	337	176	241	710	950	473	At2g46820.1	photosystem I P subunit	483848	Tp4g28850	XP_002880267.1
Thhalv10001664m.g	scaffold_22	1104277	1105552	784	+	0	0	1	3	0	10	0	1	0	At2g46140.1	Late embryogenesis abundant protein	483759	Tp4g28200	NP_182137.1
Thhalv10001665m.g	scaffold_22	1833998	1834538	541	-	1	0	0	0	0	1	0	0	0	At2g48075.1		483999	Tp4g29970	XP_002882146.1
Thhalv10001666m.g	scaffold_22	1732191	1733633	860	-	158	75	59	215	200	278	266	148	153	At2g47710.1	Adenine nucleotide alpha hydrolases-like superfamily protein	904246	Tp4g29650	XP_002882129.1
Thhalv10001667m.g	scaffold_22	1353788	1354450	663	+	25	8	8	24	13	7	68	31	5	At2g46735.1		904144		XP_002880262.1
Thhalv10001668m.g	scaffold_22	1506447	1507231	785	+	126	54	42	71	52	133	68	94	46	At2g47110.1	ubiquitin 6	486730	Tp4g29090	XP_002876668.1
Thhalv10001669m.g	scaffold_22	193566	194649	662	+	3	0	1	3	0	1	1	3	1	At2g43720.1	Eukaryotic protein of unknown function (DUF842)	483486	Tp4g25790	XP_002880064.1
Thhalv10001670m.g	scaffold_22	795479	796909	731	-	46	26	20	39	22	68	31	33	29	At4g00100.1	ribosomal protein S13A	490559	Tp5g02480	XP_002875045.1
Thhalv10001671m.g	scaffold_22	922168	924124	784	-	74	39	20	50	63	118	62	61	34	At2g45640.1	SIN3 associated polypeptide P18	904009	Tp4g27680	XP_002882023.1
Thhalv10001672m.g	scaffold_22	1796673	1797164	492	+	0	0	0	0	0	0	0	0	0	At2g47950.1		322437	Tp4g29870	NP_566116.1
Thhalv10001673m.g	scaffold_22	1653211	1653865	655	+	1	0	0	9	1	5	10	1	1	At2g47485.1		483928	Tp4g29420	NP_973709.1
Thhalv10001674m.g	scaffold_22	385299	385920	622	+	19	14	5	17	11	21	13	13	3	At2g44310.1	Calcium-binding EF-hand family protein	903848	Tp4g26380	NP_566015.1
Thhalv10001675m.g	scaffold_22	1222192	1222919	432	-	2	0	0	0	0	1	0	0	0	At5g62050.1	homolog of yeast oxidase assembly 1 (OXA1)		Tp4g28460
Thhalv10001676m.g	scaffold_22	395952	397398	1032	-	12	9	7	9	6	9	18	10	3	At2g44360.1		483562	Tp4g26420	NP_181964.1
Thhalv10001677m.g	scaffold_22	520691	522296	977	-	42	25	29	40	19	35	45	116	29	At2g44650.1	chloroplast chaperonin 10	903891	Tp4g26730	XP_002881972.1
Thhalv10001678m.g	scaffold_22	1285639	1286377	739	+	0	0	0	0	0	0	1	0	1	At2g46600.1	Calcium-binding EF-hand family protein	904129	Tp4g28650	NP_566082.1
Thhalv10001679m.g	scaffold_22	1296308	1297539	913	+	10	6	10	36	28	22	121	78	78	At2g46650.1	cytochrome B5 isoform C	483829	Tp4g28700	NP_182188.1
Thhalv10001680m.g	scaffold_22	735655	737932	1619	+	28	37	64	214	57	180	43	38	44	At2g45180.1	Bifunctional inhibitor/lipid-transfer protein/seed storage 2S albumin superfamily protein	483654	Tp_un0031_009	XP_002880164.1
Thhalv10001682m.g	scaffold_22	1608704	1609399	696	+	387	265	281	545	220	521	518	587	275	At2g47400.1	CP12 domain-containing protein 1	483917	Tp4g29340	XP_002880299.1
Thhalv10001683m.g	scaffold_22	517371	518601	660	+	50	29	20	35	22	54	24	33	8	At2g44620.1	mitochondrial acyl carrier protein 1	483594	Tp4g26710	XP_002880126.1
Thhalv10001684m.g	scaffold_22	1335123	1335897	775	+	3	3	5	16	18	18	35	13	18	At2g46690.1	SAUR-like auxin-responsive protein family	904140	Tp4g28730	NP_182192.1
Thhalv10001685m.g	scaffold_22	169503	171621	1049	-	19	10	10	13	8	19	9	7	6	At2g43640.1	Signal recognition particle, SRP9/SRP14 subunit	483476	Tp4g25740	NP_001078050.1
Thhalv10001686m.g	scaffold_22	1651613	1651957	345	-	0	0	0	0	0	0	0	0	0	At2g47480.1	Protein of unknown function (DUF3511)	904223	Tp4g29420	NP_182270.1
Thhalv10001688m.g	scaffold_22	1713288	1715077	1092	+	37	3	15	13	27	20	23	25	6	At2g47640.1,At2g47640.2	Small nuclear ribonucleoprotein family protein,Small nuclear ribonucleoprotein family protein	867757,483945	Tp4g29580,Tp5g00670	NP_567134.3,NP_001078331.1
Thhalv10001690m.g	scaffold_22	107814	108501	336	-	0	0	0	0	0	0	0	0	0	At2g43470.1	Protein of unknown function (DUF3755)	893683	Tp4g25560	XP_002888233.1
Thhalv10001691m.g	scaffold_22	1777930	1778593	664	+	4	8	16	2	3	24	32	38	6	At2g47880.1	Glutaredoxin family protein	920625	Tp4g29790	NP_182309.1
Thhalv10001692m.g	scaffold_22	952648	953837	628	+	13	6	5	18	8	27	10	15	3	At2g45695.1	Ubiquitin related modifier 1	867557	Tp4g27740	NP_001078064.1
Thhalv10001693m.g	scaffold_22	1783956	1784356	328	+	0	0	0	4	0	0	1	0	0
Thhalv10001694m.g	scaffold_22	854893	855651	653	-	4	0	3	1	1	2	0	0	0	At2g45450.1	protein binding	322199	Tp4g27480	XP_002882013.1
Thhalv10001695m.g	scaffold_22	1201658	1202759	391	-	1	2	1	0	0	5	2	0	1	At2g46410.1	Homeodomain-like superfamily protein	867626	Tp4g28430	NP_182164.1
Thhalv10001696m.g	scaffold_22	140294	140965	596	+	1	2	6	6	2	2	12	22	13	At2g43550.1	Scorpion toxin-like knottin superfamily protein	903747	Tp4g25660	XP_002880054.1
Thhalv10001697m.g	scaffold_22	136862	137576	530	+	3	4	2	17	1	10	7	4	3	At2g43520.1	trypsin inhibitor protein 2	483464	Tp4g25600	XP_002880051.1
Thhalv10001698m.g	scaffold_22	1538963	1539266	304	-	0	0	0	0	0	0	0	0	0	At2g47200.1		322367	Tp4g29190	XP_002882113.1
Thhalv10001699m.g	scaffold_22	1176687	1176953	267	+	0	0	0	0	0	0	0	0	0	At2g46360.1		483788	Tp4g28390	XP_002880235.1
Thhalv10001700m.g	scaffold_22	957876	958961	520	+	1	0	0	0	0	2	0	0	0	At3g61110.1	ribosomal protein S27	486581	Tp4g27760	XP_003593745.1
Thhalv10001701m.g	scaffold_22	139175	139772	509	+	2	0	0	1	0	0	0	2	1	At2g43550.1	Scorpion toxin-like knottin superfamily protein	903747	Tp4g25660	XP_002880054.1
Thhalv10001702m.g	scaffold_22	1728204	1730030	1162	+	17	15	3	20	9	10	20	17	4	At3g62790.1	NADH-ubiquinone oxidoreductase-related	904244	Tp5g00730	NP_191838.1
Thhalv10001704m.g	scaffold_22	693346	694666	546	-	13	7	13	22	10	24	15	14	15	At2g45070.1	Preprotein translocase Sec, Sec61-beta subunit protein	483640	Tp4g27130	NP_974467.1
Thhalv10001705m.g	scaffold_22	135225	135920	696	-	2	0	1	1	0	0	0	0	0
Thhalv10001707m.g	scaffold_22	1010407	1011580	653.5	+	5	1	11	8	2	9	0	3	0	At2g45860.1
Thhalv10001708m.g	scaffold_22	265872	266646	488	-	2	0	0	0	2	2	1	2	0	At2g43940.1	S-adenosyl-L-methionine-dependent methyltransferases superfamily protein	483510	Tp4g26020	NP_850403.1
Thhalv10001709m.g	scaffold_22	1039332	1039744	299	+	0	0	0	0	0	0	0	0	0
Thhalv10001710m.g	scaffold_22	103555	104873	631	-	12	9	9	17	11	36	21	20	22	At2g43460.1	Ribosomal L38e protein family	903733	Tp5g03600	NP_191513.1
Thhalv10001711m.g	scaffold_22	201231	202523	576	-	11	2	3	8	8	11	3	5	1	At2g43780.1		903781	Tp4g25850	XP_002881931.1
Thhalv10001714m.g	scaffold_22	1602510	1604091	1049	+	1	2	4	3	0	1	1	1	0	At5g61310.1	Cytochrome c oxidase subunit Vc family protein	907818	Tp5g01010	XP_002876673.1
Thhalv10001715m.g	scaffold_22	1789223	1789618	396	-	0	0	0	0	0	0	0	0	0	At2g47930.1	arabinogalactan protein 26	904270	Tp4g29850	NP_566114.1
Thhalv10001716m.g	scaffold_22	217564	220168	2208	+	12	7	8	18	16	13	30	31	21	At2g43800.1	Actin-binding FH2 (formin homology 2) family protein	483497	Tp4g25880	XP_002880068.1
Thhalv10001717m.g	scaffold_22	1500791	1502029	1239	+	0	0	0	1	0	0	0	0	0	At5g57020.1	myristoyl-CoA:protein N-myristoyltransferase	495793	Tp6g18730	NP_568846.1
Thhalv10001718m.g	scaffold_22	143599	144030	249	-	0	0	0	0	0	0	0	0	0	At5g08315.1	Defensin-like (DEFL) family protein	861246	Tp4g25680	XP_002873352.1
Thhalv10001719m.g	scaffold_22	1466142	1466904	522	+	0	0	0	0	0	0	0	0	0	At2g46990.1	indole-3-acetic acid inducible 20	346509	Tp4g28990	NP_182222.1
Thhalv10001720m.g	scaffold_22	1081784	1083520	1737	+	2	0	1	1	0	3	0	0	0	At2g46050.1	Pentatricopeptide repeat (PPR-like) superfamily protein	483750	Tp4g28110	XP_002880214.1
Thhalv10001721m.g	scaffold_22	176443	177169	360	+	0	0	0	0	0	0	0	0	0	At2g43670.1	Carbohydrate-binding X8 domain superfamily protein	483480	Tp5g33610	XP_002880058.1
Thhalv10001722m.g	scaffold_22	401183	403179	1161	-	0	0	0	0	0	0	0	0	0	At2g17750.1	NEP-interacting protein 1	875093	Tp4g26450	XP_002886127.1
Thhalv10001723m.g	scaffold_22	500161	501913	1338	-	2	0	0	0	0	0	0	0	0	At2g44580.1	zinc ion binding	483588	Tp4g26670	XP_002881968.1
Thhalv10001724m.g	scaffold_22	1751937	1752407	471	-	0	0	0	0	0	0	0	0	0	At2g47810.1	nuclear factor Y, subunit B5	483964	Tp4g29730	NP_182302.1
Thhalv10001725m.g	scaffold_22	611640	613593	1935	+	3	1	2	0	1	7	3	1	0	At2g44880.1	Pentatricopeptide repeat (PPR-like) superfamily protein	903925	Tp4g26960	XP_002880144.1
Thhalv10001726m.g	scaffold_22	426374	430064	1620	+	1	0	0	0	0	0	0	0	0	At3g60120.1	beta glucosidase 27	870958	Tp4g26520	XP_002880113.1
Thhalv10001727m.g	scaffold_22	1224815	1227187	1290	+	26	8	13	29	16	16	14	11	10	At2g46470.1	inner membrane protein OXA1-like	483801	Tp4g28470	XP_002880242.1
Thhalv10001728m.g	scaffold_22	386521	387102	291	+	0	0	0	0	0	0	0	0	0	At2g44330.1	RING/U-box superfamily protein	907529	Tp4g26390	NP_181961.1
Thhalv10001729m.g	scaffold_22	1223168	1223973	639	-	0	0	0	0	0	0	0	0	0	At2g46455.1	OxaA/YidC-like membrane insertion protein	893288	Tp4g28460	NP_850455.4
Thhalv10001730m.g	scaffold_22	407473	408723	1251	+	25	14	14	30	15	17	15	10	9	At2g44410.1	RING/U-box superfamily protein	903861	Tp4g26480	XP_002880109.1
Thhalv10001731m.g	scaffold_22	1290382	1291527	1146	+	6	9	16	26	5	7	15	6	13	At2g46630.1		904132	Tp4g28680	XP_002880255.1
Thhalv10001732m.g	scaffold_22	200435	201051	471	-	0	0	0	0	0	0	0	2	0	At2g43730.1	Mannose-binding lectin superfamily protein	346189	Tp7g10340	XP_002881928.1
Thhalv10001733m.g	scaffold_22	667908	670434	1776	+	0	0	0	0	0	0	0	0	0	At2g44990.1	carotenoid cleavage dioxygenase 7	871018	Tp4g27060	XP_002880149.1
Thhalv10001734m.g	scaffold_22	491173	493114	1501	-	53	25	18	18	1	4	0	1	2	At2g44560.1	glycosyl hydrolase 9B11	903880	Tp4g26640	XP_002881964.1
Thhalv10001735m.g	scaffold_22	630843	631079	237	+	0	0	0	0	0	0	0	0	0	At2g44925.1			Tp4g27000
Thhalv10001736m.g	scaffold_22	1577748	1578056	309	-	0	0	0	0	0	0	0	0	0	At2g47270.1	sequence-specific DNA binding transcription factors;transcription regulators	497392	Tp4g29240	NP_566098.1
Thhalv10001737m.g	scaffold_22	198908	199360	327	-	0	0	0	0	0	0	0	0	0	At2g43730.1	Mannose-binding lectin superfamily protein	483487		NP_181901.2
Thhalv10001738m.g	scaffold_22	1103090	1103499	297	+	0	0	0	0	0	0	0	0	0	At2g46130.1	WRKY DNA-binding protein 43	322266	Tp7g00470	NP_182136.2
Thhalv10001739m.g	scaffold_22	1562371	1566875	1983	+	0	0	0	0	1	1	0	1	1	At2g47240.1	AMP-dependent synthetase and ligase family protein	322371	Tp4g29210	XP_002880290.1
Thhalv10001740m.g	scaffold_22	1193639	1194386	225	-	2	1	9	4	2	2	3	2	5	At2g46390.1
Thhalv10001741m.g	scaffold_22	10815	12151	687	+	7	5	7	6	7	9	4	2	3	At2g43190.1	ribonuclease P family protein	903701	Tp4g25310	NP_973678.1
Thhalv10001742m.g	scaffold_22	1259352	1260532	429	-	7	7	1	11	6	3	32	10	9	At2g46540.1		483814	Tp4g28590	NP_566079.1
Thhalv10001743m.g	scaffold_22	389789	390325	537	+	0	0	0	0	0	0	0	0	0	At2g44340.1	VQ motif-containing protein	483559	Tp4g26400	NP_181962.1
Thhalv10001744m.g	scaffold_22	451257	454327	1602	+	0	0	0	1	0	0	0	0	0	At5g24550.1	beta glucosidase 32	862845	Tp4g26560	NP_197842.1
Thhalv10001745m.g	scaffold_22	498851	499288	438	-	0	0	0	0	0	0	0	0	0	At2g44578.1	RING/U-box superfamily protein	903882	Tp4g26660	XP_002881966.1
Thhalv10001746m.g	scaffold_22	132760	133216	333	+	17	3	1	0	1	0	0	0	0	At2g43535.1	Scorpion toxin-like knottin superfamily protein	876695	Tp4g25600	NP_181879.1
Thhalv10001747m.g	scaffold_22	1188544	1188930	387	+	0	0	0	0	0	0	0	0	0	At2g46375.1		904092		XP_002880237.1
Thhalv10001748m.g	scaffold_22	466172	469245	1389	+	0	0	0	1	0	1	0	0	0	At3g60120.1	beta glucosidase 27	870958	Tp4g26580	NP_191571.4
Thhalv10001749m.g	scaffold_22	502344	505663	1866	-	0	0	0	0	0	0	0	0	0	At2g44590.3	DYNAMIN-like 1D	483589	Tp4g26680	XP_002881969.1
Thhalv10001750m.g	scaffold_22	287779	288060	282	+	0	0	0	0	0	0	0	0	0	At2g44010.1		483520	Tp4g26100	NP_181929.1
Thhalv10001751m.g	scaffold_22	1621992	1626446	3369	-	0	0	0	0	0	1	0	0	0	At2g47430.1	Signal transduction histidine kinase	483920	Tp4g29380	NP_182265.1
Thhalv10001752m.g	scaffold_22	1166227	1166767	333	-	59	31	71	18	7	35	11	15	3	At2g46330.1	arabinogalactan protein 16	483786	Tp4g28370	NP_566070.3
Thhalv10001753m.g	scaffold_22	44360	46624	804	-	104	15	15	23	22	87	22	23	5	At2g43290.1	Calcium-binding EF-hand family protein	903714	Tp4g25400	NP_565996.1
Thhalv10001754m.g	scaffold_22	719983	721029	441	+	0	0	2	0	0	3	0	0	0	At2g45135.1	RING/U-box superfamily protein	903951		NP_001154581.1
Thhalv10001755m.g	scaffold_22	1108014	1108679	666	+	0	0	0	0	1	1	2	1	0	At2g46150.1	Late embryogenesis abundant (LEA) hydroxyproline-rich glycoprotein family	483760	Tp4g28210	NP_182138.1
Thhalv10001756m.g	scaffold_22	438214	441655	1611	+	7	0	0	297	412	2	0	1	0	At2g44460.1	beta glucosidase 28	903868	Tp4g26540	XP_002880115.1
Thhalv10001757m.g	scaffold_22	297838	299563	669	+	39	7	11	18	20	30	21	18	12	At2g44065.1	Ribosomal protein L2 family	483524	Tp4g26150	XP_002880081.1
Thhalv10001758m.g	scaffold_22	607316	608020	705	+	7	1	1	2	9	3	0	0	0	At2g44840.1	ethylene-responsive element binding factor 13	903921	Tp4g26940	XP_002880142.1
Thhalv10001759m.g	scaffold_22	1599523	1600452	930	+	0	2	0	0	1	0	38	0	15	At2g47360.1		904211	Tp4g29300	XP_002880297.1
Thhalv10001760m.g	scaffold_22	842218	843177	960	+	0	0	0	0	0	0	0	0	0	At2g45430.1	AT-hook motif nuclear-localized protein 22	903987	Tp4g27460	XP_002880179.1
Thhalv10001761m.g	scaffold_22	542004	543506	1329	+	0	0	0	0	0	0	0	0	0	At5g51160.1	Ankyrin repeat family protein		Tp4g26800	XP_003634016.1
Thhalv10001762m.g	scaffold_22	105221	107492	1143	-	13	3	10	4	4	10	10	7	1	At2g43465.1	RNA-binding ASCH domain protein	322019	Tp4g25550	NP_001154572.1
Thhalv10001763m.g	scaffold_22	1354656	1356865	1794	-	1	0	0	0	0	0	0	0	0	At2g46740.1	D-arabinono-1,4-lactone oxidase family protein	322326	Tp4g28770	NP_182197.1
Thhalv10001764m.g	scaffold_22	50820	51218	399	+	0	0	0	0	0	0	0	0	0	At2g43310.1	Ribosomal L18p/L5e family protein	483437	Tp4g25410	NP_181859.1
Thhalv10001765m.g	scaffold_22	1868566	1869705	567	-	0	0	0	0	0	0	0	0	0	At1g08845.2	Ribosomal L18p/L5e family protein	470958	Tp1g07490	NP_849617.1
Thhalv10001766m.g	scaffold_22	631435	633879	786	-	0	0	0	0	0	0	0	0	0	At2g44930.1	Plant protein of unknown function (DUF247)	483622	Tp4g27010	XP_002881990.1
Thhalv10001767m.g	scaffold_22	914142	915116	975	+	0	0	0	0	0	0	0	0	0	At2g45610.1	alpha/beta-Hydrolases superfamily protein	483697	Tp4g27660	XP_002880187.1
Thhalv10001768m.g	scaffold_22	583576	584652	1077	+	0	0	0	0	0	0	0	0	0	At2g44810.1	alpha/beta-Hydrolases superfamily protein	322142	Tp4g26900	XP_002880139.1
Thhalv10001769m.g	scaffold_22	352681	355165	1236	+	0	0	0	0	0	0	0	0	0	At2g44220.1	Protein of Unknown Function (DUF239)	322090	Tp4g26300	NP_181951.3
Thhalv10001770m.g	scaffold_22	443648	447514	1767	+	0	0	0	0	0	1	0	0	0	At2g44470.3	beta glucosidase 29	483572	Tp4g26550	XP_002880117.1
Thhalv10001771m.g	scaffold_22	1769653	1769883	231	+	0	0	0	0	0	0	0	0	0	At2g47870.1	Thioredoxin superfamily protein	920624	Tp5g00570	XP_002880328.1
Thhalv10001772m.g	scaffold_22	36269	38032	1764	+	0	0	0	0	0	0	0	0	0	At2g43250.1		483433	Tp4g25380	XP_002880034.1
Thhalv10001773m.g	scaffold_22	1046139	1047077	306	-	1	0	0	0	0	0	1	1	1
Thhalv10001774m.g	scaffold_22	1234616	1235098	366	-	55	31	34	37	50	49	37	43	28	At2g46505.1	succinate dehydrogenase subunit 4	904117	Tp4g28540	XP_002882072.1
Thhalv10001775m.g	scaffold_22	1043724	1045656	1014	-	14	4	9	8	3	12	13	15	12	At2g45950.1	SKP1-like 20	483735	Tp4g28020	XP_002882042.1
Thhalv10001776m.g	scaffold_22	1764281	1765369	1089	-	6	4	1	9	6	2	8	16	6	At5g07900.1	Mitochondrial transcription termination factor family protein	487623	Tp4g29770	XP_002871294.1
Thhalv10001777m.g	scaffold_22	108603	109024	219	-	0	0	0	0	0	0	0	0	1	At3g07565.4	Protein of unknown function (DUF3755)	478080	Tp4g25560	XP_002272798.1
Thhalv10001778m.g	scaffold_22	824620	825294	582	-	0	0	0	0	0	0	0	0	0	At2g45410.1	LOB domain-containing protein 19	871063	Tp4g27440	XP_002882012.1
Thhalv10001779m.g	scaffold_22	412107	415325	1824	+	28	16	5	28	31	57	93	16	33	At2g44430.1	DNA-binding bromodomain-containing protein	483567	Tp4g26500	NP_181971.1
Thhalv10001780m.g	scaffold_22	305242	305643	402	+	2	1	1	1	0	0	0	0	0	At2g44080.1	ARGOS-like	483527	Tp4g26160	NP_850409.1
Thhalv10001781m.g	scaffold_22	77227	77550	324	-	0	0	0	0	0	0	0	0	0	At2g43390.1		903726	Tp7g17780	NP_181867.2
Thhalv10001782m.g	scaffold_22	321541	324582	1254	+	0	0	0	0	0	5	0	0	0	At2g44130.1	Galactose oxidase/kelch repeat superfamily protein	483537	Tp4g26210	XP_002880085.1
Thhalv10001783m.g	scaffold_22	1675923	1676804	558	+	0	0	0	0	0	0	0	0	0	At2g47530.1	Pollen Ole e 1 allergen and extensin family protein	483934	Tp6g02160	NP_182275.1
Thhalv10001784m.g	scaffold_22	729429	731360	1932	-	17	15	14	21	10	12	57	60	46	At2g45160.1	GRAS family transcription factor	483651	Tp_un0031_011	XP_002881998.1
Thhalv10001785m.g	scaffold_22	335004	336405	855	-	0	0	0	0	0	0	0	0	0	At5g18000.1	VERDANDI	488674	Tp4g26250	XP_002871800.1
Thhalv10001786m.g	scaffold_22	1507308	1508778	906	-	0	0	0	0	0	0	0	0	0	At2g47115.1		322360	Tp4g29100	NP_566096.2
Thhalv10001787m.g	scaffold_22	758722	759228	507	+	0	0	0	0	0	0	0	0	0	At2g45210.1	SAUR-like auxin-responsive protein family	903961	Tp5g02550	XP_002880165.1
Thhalv10001788m.g	scaffold_22	156036	157095	843	-	1	0	0	1	0	0	0	0	0	At2g43600.1	Chitinase family protein	483472	Tp4g25700	NP_181888.1
Thhalv10001790m.g	scaffold_22	1774451	1775563	1113	-	0	0	0	0	0	0	0	0	0	At5g32613.1	Zinc knuckle (CCHC-type) family protein			NP_680290.1
Thhalv10001791m.g	scaffold_22	831536	833514	789	+	0	0	1	0	0	0	0	0	0	At2g45420.1	LOB domain-containing protein 18	483677	Tp4g27450	NP_850436.1
Thhalv10001792m.g	scaffold_22	639712	640608	897	+	1	1	1	1	0	1	5	5	5	At2g44940.1	Integrase-type DNA-binding superfamily protein	483623	Tp4g27020	XP_002880148.1
Thhalv10001793m.g	scaffold_22	506574	508749	1290	+	0	0	0	0	0	0	0	0	0	At1g27760.3	interferon-related developmental regulator family protein / IFRD protein family	472983	Tp1g24010	NP_973923.1
Thhalv10001794m.g	scaffold_22	236179	237683	1209	-	0	0	0	0	0	0	0	0	0	At2g43860.1	Pectin lyase-like superfamily protein	870890	Tp4g25940	XP_002881934.1
Thhalv10001795m.g	scaffold_22	1581248	1582981	999	+	0	0	0	0	0	0	0	0	0	At2g19150.1	Pectin lyase-like superfamily protein	480819	Tp4g29250	XP_002886238.1
Thhalv10001796m.g	scaffold_22	404002	404745	744	-	0	0	0	0	0	0	0	0	0	At2g44380.1	Cysteine/Histidine-rich C1 domain family protein	884374	Tp4g26470	NP_181966.1
Thhalv10001797m.g	scaffold_22	527533	527959	285	+	49	66	77	121	42	130	62	50	48	At2g44670.1	Protein of unknown function (DUF581)	483597	Tp4g26750	NP_566023.1
Thhalv10001798m.g	scaffold_22	196542	197394	648	-	0	0	0	1	0	2	0	0	0	At2g43730.1	Mannose-binding lectin superfamily protein	870876	Tp7g10340	NP_181901.2
Thhalv10001799m.g	scaffold_22	540233	541675	1350	+	0	0	0	0	0	0	0	0	0	At5g51160.1	Ankyrin repeat family protein		Tp4g26790	XP_002326854.1
Thhalv10001800m.g	scaffold_22	1861921	1862780	612	-	0	0	0	3	0	0	0	0	0	At2g48140.1	Bifunctional inhibitor/lipid-transfer protein/seed storage 2S albumin superfamily protein	484008	Tp4g30070	XP_002882150.1
Thhalv10001801m.g	scaffold_22	38737	40635	1899	+	12	3	2	20	14	11	14	15	8	At2g43250.1		483433	Tp4g25380	XP_002880034.1
Thhalv10001802m.g	scaffold_22	1570865	1572508	1050	-	3	0	4	2	2	14	3	1	2	At2g47260.1	WRKY DNA-binding protein 23	871269	Tp4g29230	NP_182248.1
Thhalv10001803m.g	scaffold_22	1390230	1391403	1011	+	3	1	0	0	0	0	1	1	0	At2g46810.1	basic helix-loop-helix (bHLH) DNA-binding superfamily protein	904152	Tp4g28840	XP_002880266.1
Thhalv10001804m.g	scaffold_22	1109812	1110456	645	+	6	2	3	1	0	5	7	2	3	At2g46160.1	RING/U-box superfamily protein	483761	Tp4g28220	NP_182139.1
Thhalv10001805m.g	scaffold_22	1817706	1820518	810	+	13	6	4	11	8	18	10	13	5	At4g22745.1	methyl-CPG-binding domain 1	914336	Tp4g29940	XP_002867754.1
Thhalv10001806m.g	scaffold_22	573215	573461	247	-	0	0	0	0	0	0	0	0	0
Thhalv10001807m.g	scaffold_22	292973	295035	1034	+	55	21	29	47	27	43	30	83	33	At2g44050.1	6,7-dimethyl-8-ribityllumazine synthase / DMRL synthase / lumazine synthase / riboflavin synthase	903810	Tp4g26130	NP_181933.1
Thhalv10001808m.g	scaffold_23	619939	627194	5997	-	3	0	4	2	6	1	10	9	41	AtCg01280.1	Chloroplast Ycf2;ATPase, AAA type, core	893927		YP_001123176.1
Thhalv10001809m.g	scaffold_23	888601	894300	4384	+	90	30	48	22	34	22	15	16	10	At1g35660.1		473691	Tp1g30370	NP_174804.4
Thhalv10001810m.g	scaffold_23	669850	677804	4207	-	16	6	6	0	0	0	0	0	0	At1g35530.2	DEAD/DEAH box RNA helicase family protein	473682	Tp1g30300	NP_001185141.1
Thhalv10001811m.g	scaffold_23	1195672	1198218	1938	-	0	0	0	0	0	0	0	0	0	At1g35730.1	pumilio 9	473696	Tp1g30440	XP_002893890.1
Thhalv10001812m.g	scaffold_23	645878	650045	1770	-	8	2	8	3	5	13	4	5	4	At5g53635.1	F-box/RNI-like/FBD-like domains-containing protein	885489	Tp6g15230	NP_001190533.1
Thhalv10001813m.g	scaffold_23	607598	611220	2125	+	46	10	11	33	18	25	38	55	49	At1g35510.1	O-fucosyltransferase family protein	473680	Tp1g30260	XP_002891187.1
Thhalv10001814m.g	scaffold_23	740191	743286	2208	-	19	18	13	40	19	24	17	16	10	At1g35580.1	cytosolic invertase 1	891210	Tp1g30310	NP_849750.1
Thhalv10001815m.g	scaffold_23	13878	17676	1506	+	3	1	0	8	2	1	15	2	4	At1g34580.1	Major facilitator superfamily protein	473605	Tp1g29740	XP_002891108.1
Thhalv10001816m.g	scaffold_23	909674	912506	1811	+	71	16	19	61	35	81	20	14	23	At1g35670.1	calcium-dependent protein kinase 2	881920	Tp6g08040	XP_002891197.1
Thhalv10001817m.g	scaffold_23	43332	45784	1551	+	14	10	13	10	10	13	10	3	6	At1g34630.1		891060	Tp1g29750	XP_002891109.1
Thhalv10001818m.g	scaffold_23	533938	538047	1728	-	38	10	11	21	16	38	29	39	23	At1g35470.2	SPla/RYanodine receptor (SPRY) domain-containing protein	881897	Tp1g30230	NP_973963.1
Thhalv10001819m.g	scaffold_23	406001	409143	1300	+	59	20	15	21	25	62	87	95	69	At1g35340.1	ATP-dependent protease La (LON) domain protein	891170	Tp1g30100	NP_174767.2
Thhalv10001820m.g	scaffold_23	112234	113623	1068	+	0	0	0	0	0	0	0	0	0	At1g34670.1	myb domain protein 93	473608	Tp1g29770	XP_002891110.1
Thhalv10001821m.g	scaffold_23	629859	630920	1062	-	1	0	0	0	0	0	0	0	0	AtCg00020.1	photosystem II reaction center protein A			YP_001542427.1
Thhalv10001822m.g	scaffold_23	333600	335956	1081.5	+	62	11	28	52	50	89	45	31	43	At1g35190.1	2-oxoglutarate (2OG) and Fe(II)-dependent oxygenase superfamily protein	473661	Tp1g29930	NP_174753.1,XP_002891163.1
Thhalv10001823m.g	scaffold_23	399720	400796	993	+	0	0	0	0	0	0	0	0	1	At1g35330.1	RING/U-box superfamily protein	881872	Tp1g30080	NP_174766.1
Thhalv10001824m.g	scaffold_23	183866	185985	1668	-	22	13	16	20	13	31	38	24	40	At1g34780.1	APR-like 4	473651	Tp1g29830	XP_002893853.1
Thhalv10001825m.g	scaffold_23	446725	448021	1215	+	76	42	47	29	33	110	50	134	48	At1g35420.2	alpha/beta-Hydrolases superfamily protein	473673	Tp1g30140	XP_002891182.1
Thhalv10001826m.g	scaffold_23	219310	220245	936	+	17	24	25	3	2	85	1	1	5	At1g35140.1	Phosphate-responsive 1 family protein	473657	Tp1g29880	XP_002891160.1
Thhalv10001827m.g	scaffold_23	588627	590974	1385	+	0	0	0	0	0	0	0	0	0	At1g35490.1	bZIP family transcription factor	473679	Tp1g30240	NP_564460.1
Thhalv10001828m.g	scaffold_23	1229036	1231399	1379	-	18	9	19	26	12	47	15	22	21	At1g35780.1		473698	Tp1g30470	XP_002893904.1
Thhalv10001830m.g	scaffold_23	152643	154727	1344.5	+	221	64	79	47	22	140	25	37	23	At1g34750.1	Protein phosphatase 2C family protein	473609	Tp1g29800	XP_002891114.1
Thhalv10001831m.g	scaffold_23	1193423	1195415	946	+	5	1	1	13	14	7	15	0	2	At1g35720.1	annexin 1	473695	Tp1g30430	NP_174810.1
Thhalv10001832m.g	scaffold_23	627536	629371	1134	+	0	0	0	0	0	0	0	0	0	AtCg00830.1	ribosomal protein L2	876340	Tp4g26150	YP_001123264.1
Thhalv10001833m.g	scaffold_23	304536	306266	1262	+	344	145	117	286	156	364	174	316	182	At1g35160.1	GF14 protein phi chain	891148	Tp1g29890	XP_002891161.1
Thhalv10001835m.g	scaffold_23	969320	972681	1029	+	138	99	84	95	62	128	240	457	219	At1g35680.1	Ribosomal protein L21	473693	Tp1g30390	XP_002891198.1
Thhalv10001836m.g	scaffold_23	155256	157225	1143	-	86	58	54	73	62	109	56	57	36	At1g34760.1	general regulatory factor 11	473646	Tp1g29810	NP_001077649.1
Thhalv10001837m.g	scaffold_23	325400	327292	812	-	1	0	0	0	0	0	1	2	1	At1g35180.1	TRAM, LAG1 and CLN8 (TLC) lipid-sensing domain containing protein	473659	Tp1g29900	XP_002893857.1
Thhalv10001838m.g	scaffold_23	449770	450165	396	-	0	1	1	1	0	19	0	1	0	At1g35430.1		473674	Tp1g30150	NP_564459.1
Thhalv10001839m.g	scaffold_23	47603	48747	770	-	9	0	0	3	0	2	8	2	1	At1g34640.1	peptidases	473606	Tp1g29760	XP_002893830.1
Thhalv10001840m.g	scaffold_23	894531	895076	457	-	0	0	1	0	0	0	2	1	1
Thhalv10001841m.g	scaffold_23	644760	645910	603	+	1	0	2	9	8	3	2	5	3	At4g33865.1	Ribosomal protein S14p/S29e family protein	905490	Tp7g31610	NP_567938.1
Thhalv10001842m.g	scaffold_23	377553	377966	414	+	0	0	1	0	0	0	2	0	0	At1g35230.1	arabinogalactan protein 5		Tp1g29960
Thhalv10001843m.g	scaffold_23	1268981	1269463	483	-	0	0	0	0	0	0	0	0	0	At3g08690.1	ubiquitin-conjugating enzyme 11	478172	Tp3g07130	NP_001189841.1
Thhalv10001844m.g	scaffold_23	302051	303480	888	+	0	0	0	0	0	0	0	0	0	At3g22720.1	F-box and associated interaction domains-containing protein	899304	Tp3g21250	XP_002883673.1
Thhalv10001845m.g	scaffold_23	443435	444149	639	+	1	1	1	0	0	3	1	1	0	At3g27900.1	Protein of unknown function (DUF1184)	336605	Tp1g31080	XP_002893868.1
Thhalv10001846m.g	scaffold_23	388620	390268	1440	-	0	0	0	0	0	0	0	0	0	At3g20950.1	cytochrome P450, family 705, subfamily A, polypeptide 32	493358	Tp3g18120	NP_193270.1
Thhalv10001847m.g	scaffold_23	1190505	1190873	369	-	12	6	6	0	0	0	0	0	0
Thhalv10001848m.g	scaffold_23	221558	225203	2367	-	3	2	4	6	4	7	0	0	0	At1g79680.1	WALL ASSOCIATED KINASE (WAK)-LIKE 10	476104	Tp5g20100	NP_178086.1
Thhalv10001849m.g	scaffold_23	799921	800598	678	-	1	0	0	1	0	0	1	0	1	At5g18475.1	Pentatricopeptide repeat (PPR) superfamily protein	488727	Tp6g25850	XP_002873896.1
Thhalv10001850m.g	scaffold_23	611638	613105	1041	-	0	2	1	0	2	1	0	2	2	At5g53640.1		885489	Tp6g15230	NP_001190533.1
Thhalv10001851m.g	scaffold_23	631552	633124	783	-	0	1	0	0	0	2	1	0	4	AtCg00040.1	maturase K	893983		YP_001123267.1
Thhalv10001852m.g	scaffold_23	522239	525151	2097	-	0	0	0	0	0	0	0	0	0	At1g31150.1	Domain of unknown function (DUF1985)			NP_174400.1
Thhalv10001853m.g	scaffold_23	1062766	1063625	795	+	0	0	0	0	0	0	0	0	0	At1g33612.1	Leucine-rich repeat (LRR) family protein	890947	Tp1g29040	XP_002891052.1
Thhalv10001854m.g	scaffold_23	553771	554626	768	-	0	0	0	0	0	0	0	0	0	At1g10000.1	Ribonuclease H-like superfamily protein		Tp7g02710	NP_172471.1
Thhalv10001856m.g	scaffold_23	426905	427675	714	+	0	0	0	0	0	0	0	0	1	At3g27900.1	Protein of unknown function (DUF1184)	336605	Tp1g31080	XP_002893868.1
Thhalv10001857m.g	scaffold_23	1068164	1070434	558	+	0	0	0	0	0	0	0	0	0	At1g33590.1	Leucine-rich repeat (LRR) family protein	890938	Tp1g29040	XP_002891050.1
Thhalv10001858m.g	scaffold_23	182586	183904	711	+	1	4	0	0	1	3	0	1	2	At1g34770.1		313998	Tp1g29820	NP_849747.2
Thhalv10001859m.g	scaffold_23	641555	642689	237	-	0	0	0	0	0	0	0	0	2	AtCg00050.1	ribosomal protein S16	475585		YP_001123619.1
Thhalv10001860m.g	scaffold_23	714098	715243	1146	-	0	0	0	0	0	0	0	0	0	At1g35560.1	TCP family transcription factor	473685	Tp5g27080	XP_002893884.1
Thhalv10001862m.g	scaffold_23	824060	825245	1080	-	6	1	0	3	2	4	6	7	2	At5g18475.1	Pentatricopeptide repeat (PPR) superfamily protein	488727	Tp6g25850	XP_002873896.1
Thhalv10001863m.g	scaffold_23	293682	293936	255	-	0	0	0	0	0	0	0	0	0	At1g48720.1				NP_001064026.2
Thhalv10001865m.g	scaffold_23	1017274	1020338	1503	-	0	0	0	0	0	0	0	0	0	At3g09260.1	Glycosyl hydrolase superfamily protein	478241	Tp1g39020	XP_002884724.1
Thhalv10001866m.g	scaffold_23	493456	494370	873	-	0	0	0	0	0	0	0	0	0	At1g35440.1	cyclin T1;1	473675	Tp_un0020_002	XP_002893877.1
Thhalv10001867m.g	scaffold_23	387882	388496	615	+	0	0	0	0	0	1	0	0	0	At5g48350.1	Polynucleotidyl transferase, ribonuclease H-like superfamily protein	894216	Tp5g01070	XP_002886993.1
Thhalv10001868m.g	scaffold_23	1208741	1212031	2013	+	0	0	0	0	0	0	0	0	0	At1g19260.1	TTF-type zinc finger protein with HAT dimerisation domain			NP_173360.1
Thhalv10001869m.g	scaffold_23	513659	514431	342	+	0	0	0	0	0	0	0	0	0	At2g16740.1	ubiquitin-conjugating enzyme 29	480557	Tp6g18000	XP_003607184.1
Thhalv10001870m.g	scaffold_23	343345	345194	537	-	29	2	7	6	2	20	0	0	0	At1g35210.1		891153	Tp1g29940	NP_564454.1
Thhalv10001871m.g	scaffold_23	1163141	1164641	1005	+	0	0	0	0	0	0	0	0	0	At5g32613.1	Zinc knuckle (CCHC-type) family protein
Thhalv10001872m.g	scaffold_23	197115	198564	894	+	0	0	0	0	0	0	0	0	0	At1g34790.1	C2H2 and C2HC zinc fingers superfamily protein	473652	Tp1g29860	XP_002891159.1
Thhalv10001873m.g	scaffold_23	1571662	1572618	957	-	1	2	1	3	0	0	0	0	0	At1g35830.1	VQ motif-containing protein	473703	Tp1g30500	NP_174819.1
Thhalv10001874m.g	scaffold_23	975656	976682	441	+	0	0	0	0	0	0	0	0	0	At1g36340.1	ubiquitin-conjugating enzyme 31	314037	Tp3g29980	XP_002891199.1
Thhalv10001875m.g	scaffold_23	770024	770443	420	+	0	0	0	0	0	0	0	0	0	At3g08690.1	ubiquitin-conjugating enzyme 11	478172	Tp3g11760	NP_001147334.1
Thhalv10001876m.g	scaffold_12	555524	567335	8073	+	347	106	98	284	184	147	269	248	129	At2g26890.1	DNAJ heat shock N-terminal domain-containing protein	481564	Tp4g08590	NP_180257.3
Thhalv10001877m.g	scaffold_12	10486616	10493477	5006	+	90	34	45	69	56	62	96	105	61	At2g16485.1	nucleic acid binding;zinc ion binding;DNA binding	319845	Tp3g29760	NP_179241.4
Thhalv10001878m.g	scaffold_12	10628999	10634624	4533	+	10	6	4	21	11	14	16	13	2	At1g04120.1	multidrug resistance-associated protein 5	887574	Tp3g33590	XP_002892198.1
Thhalv10001879m.g	scaffold_12	10531233	10538836	4519	-	273	114	91	181	114	170	143	174	131	At2g20190.1	CLIP-associated protein	899844	Tp3g33430	XP_002883939.1,NP_849997.2
Thhalv10001880m.g	scaffold_12	455249	462268	4635	-	200	67	61	186	171	146	314	253	173	At2g26910.1	pleiotropic drug resistance 4	481566	Tp4g08450	NP_180259.1
Thhalv10001881m.g	scaffold_12	10564325	10572988	4298.5	-	25	6	11	7	4	8	7	20	8	At2g20290.1	myosin-like protein XIG	319536	Tp1g02980	NP_179619.2
Thhalv10001885m.g	scaffold_12	1210272	1215390	4234	-	84	23	29	73	72	67	104	82	65	At2g27150.1	abscisic aldehyde oxidase 3	481603	Tp4g09940	NP_180283.1
Thhalv10001887m.g	scaffold_12	1100634	1109085	4021.5	+	214	65	81	115	56	133	111	84	69	At2g27170.1	Structural maintenance of chromosomes (SMC) family protein	344464	Tp4g09970	NP_001077968.1
Thhalv10001889m.g	scaffold_12	10399085	10403965	3659	-	64	40	40	72	42	68	117	117	92	At2g20050.1	protein serine/threonine phosphatases;protein kinases;catalytics;cAMP-dependent protein kinase regulators;ATP binding;protein serine/threonine phosphatases	480465	Tp3g33360	NP_179595.5
Thhalv10001891m.g	scaffold_12	8989356	8994735	3466	-	569	178	230	1345	628	435	3932	2828	3677	At2g26080.1	glycine decarboxylase P-protein 2	481465	Tp4g05960	NP_180178.1
Thhalv10001892m.g	scaffold_12	10594435	10600481	3638	+	76	20	28	61	37	73	106	91	62	At2g20320.1	DENN (AEX-3) domain-containing protein	875328	Tp3g33560	NP_179622.5
Thhalv10001893m.g	scaffold_12	1484438	1487953	3324	-	21	5	11	21	13	17	49	43	24	At2g27060.1	Leucine-rich repeat protein kinase family protein	901554	Tp4g08210	XP_002879042.1
Thhalv10001894m.g	scaffold_12	1741212	1747933	3705	+	125	63	57	110	68	110	122	95	93	At2g27210.1	BRI1 suppressor 1 (BSU1)-like 3	481616	Tp4g10010	XP_002879075.1
Thhalv10001895m.g	scaffold_12	7750180	7754115	3253	-	102	32	45	78	40	76	62	77	60	At2g25800.1	Protein of unknown function (DUF810)	481432	Tp4g05560	NP_180151.3
Thhalv10001896m.g	scaffold_12	10345298	10350040	2967	-	0	0	0	0	0	0	1	0	0	At2g19910.1	RNA-dependent RNA polymerase family protein	480480	Tp3g33240	NP_179581.2
Thhalv10001897m.g	scaffold_12	10353846	10358831	3084	-	1	2	1	1	1	4	3	1	3	At2g19930.1	RNA-dependent RNA polymerase family protein	480480	Tp3g33240	XP_002883963.1
Thhalv10001898m.g	scaffold_12	5060665	5066679	3248	-	62	19	17	41	18	30	28	39	23	At2g26330.1	Leucine-rich receptor-like protein kinase family protein	481491	Tp4g06960	XP_002880777.1
Thhalv10001899m.g	scaffold_12	9948292	9951899	2865	-	3	5	10	0	4	3	12	3	6	At2g25790.1	Leucine-rich receptor-like protein kinase family protein	901241	Tp4g05550	XP_002878887.1
Thhalv10001900m.g	scaffold_12	10388235	10391723	3028	-	61	20	17	76	63	53	34	51	33	At2g20010.2	Protein of unknown function (DUF810)	899867	Tp3g33330	XP_002883952.1
Thhalv10001901m.g	scaffold_12	10243053	10246708	2999	+	96	18	22	27	22	25	27	39	23	At2g19710.1	Regulator of Vps4 activity in the MVB pathway protein	480500	Tp3g33040	XP_002886026.1
Thhalv10001902m.g	scaffold_12	1625828	1632009	3123	+	103	36	40	74	59	55	32	59	32	At2g27040.1	Argonaute family protein	481584	Tp4g08240	XP_002880875.1
Thhalv10001903m.g	scaffold_12	10734593	10740812	3070	+	115	30	37	85	53	61	68	113	52	At2g20580.1	26S proteasome regulatory subunit S2 1A	480888	Tp3g33820	XP_002884212.1
Thhalv10001904m.g	scaffold_12	3595213	3600476	2874	+	74	47	36	36	25	69	10	14	2	At2g26650.1	K+ transporter 1	329707	Tp4g09520	NP_180233.1
Thhalv10001905m.g	scaffold_12	1337722	1341955	3062	+	62	22	27	63	25	29	32	50	35	At2g27110.1	FAR1-related sequence 3		Tp_un0012_005	NP_565636.1
Thhalv10001906m.g	scaffold_12	774879	777454	2576	-	16	1	3	5	3	1	0	6	4	At2g26790.1	Pentatricopeptide repeat (PPR) superfamily protein	901479	Tp4g08710	XP_002880834.1
Thhalv10001908m.g	scaffold_12	8093759	8098269	2486.5	-	202	70	60	135	96	130	118	85	33	At2g25850.2,At2g25850.1,At2g25850.3	poly(A) polymerase 2,poly(A) polymerase 2,poly(A) polymerase 2	320377	Tp4g05670	XP_002880715.1
Thhalv10001912m.g	scaffold_12	1590461	1592994	2316	+	17	8	9	16	15	13	18	13	20	At3g02760.1	Class II aaRS and biotin synthetases superfamily protein	477518	Tp3g01790	NP_186925.4
Thhalv10001913m.g	scaffold_12	1009952	1014068	2331	-	1	1	0	2	0	3	1	0	2	At3g45130.1	lanosterol synthase 1	905658	Tp5g14560	XP_002877385.1
Thhalv10001914m.g	scaffold_12	10381447	10386542	2282	-	43	13	15	22	16	26	13	21	20	At2g20000.1	CDC27 family protein	480470	Tp3g33320	NP_849994.1
Thhalv10001915m.g	scaffold_12	7613163	7620226	2238	+	1	0	1	0	0	1	1	1	1	At2g32530.1	cellulose synthase-like B3	482180	Tp4g14880	XP_002879395.1
Thhalv10001916m.g	scaffold_12	1450941	1455217	2490	+	29	13	22	20	9	19	26	34	42	At2g27090.1	Protein of unknown function (DUF630 and DUF632)	481592	Tp_un0012_009	XP_002880877.1
Thhalv10001917m.g	scaffold_12	10550326	10552706	2213	-	11	4	4	8	6	7	0	3	4	At2g20240.1	Protein of unknown function (DUF3741)	319541	Tp3g33470	NP_179614.1
Thhalv10001918m.g	scaffold_12	9452556	9456437	2508	-	233	61	66	191	110	249	219	180	185	At2g26140.1	FTSH protease 4	481469	Tp4g06130	XP_002880747.1
Thhalv10001919m.g	scaffold_12	1431436	1435531	2387	-	67	27	24	85	38	83	70	30	38	At2g27100.1	C2H2 zinc-finger protein SERRATE (SE)	481593	Tp4g09770	NP_565635.1
Thhalv10001920m.g	scaffold_12	10577471	10580628	2466	-	15	3	8	19	5	11	5	14	9	At2g20300.1	Protein kinase superfamily protein	480858	Tp3g33550	NP_849998.1
Thhalv10001921m.g	scaffold_12	1296531	1300863	2449	+	89	33	24	111	38	79	39	59	48	At2g27100.1	C2H2 zinc-finger protein SERRATE (SE)	481593	Tp4g09770	NP_565635.1
Thhalv10001922m.g	scaffold_12	10362318	10367174	2165	-	22	5	6	17	19	29	27	22	22	At2g19950.2	golgin candidate 1	899882	Tp3g33270	NP_001189556.1
Thhalv10001923m.g	scaffold_12	10230504	10232650	2147	-	0	1	2	2	1	3	1	6	5	At2g19660.1	Cysteine/Histidine-rich C1 domain family protein	865994	Tp5g15690	NP_179556.1
Thhalv10001924m.g	scaffold_12	10394572	10397075	2169	+	100	30	45	93	66	83	109	128	70	At2g20020.1	RNA-binding CRS1 / YhbY (CRM) domain-containing protein	480467	Tp3g33340	XP_002886005.1
Thhalv10001925m.g	scaffold_12	10127859	10131585	2274	+	57	21	23	51	42	60	27	59	29	At2g25760.1	Protein kinase family protein	481429	Tp4g05430	NP_180147.2
Thhalv10001926m.g	scaffold_12	8535955	8539796	2509	+	133	88	89	32	34	56	23	133	13	At2g25930.1	hydroxyproline-rich glycoprotein family protein	481449	Tp4g05820	NP_180164.1
Thhalv10001927m.g	scaffold_12	10600639	10603653	2268	-	43	15	20	56	41	47	33	41	37	At2g20330.1	Transducin/WD40 repeat-like superfamily protein	900383	Tp3g33570	XP_002886274.1
Thhalv10001928m.g	scaffold_12	1863827	1867177	2264	+	41	26	40	85	34	61	75	65	43	At2g27230.1	transcription factor-related	481620	Tp4g10040	XP_002879076.1
Thhalv10001929m.g	scaffold_12	10711781	10714996	2224	-	69	36	35	20	7	35	17	20	20	At2g06510.1	replication protein A 1A	899421	Tp3g24710	XP_002883738.1
Thhalv10001930m.g	scaffold_12	445730	448622	2072	-	38	8	13	22	14	27	23	20	32	At2g26920.1	Ubiquitin-associated/translation elongation factor EF1B protein	901500	Tp4g08440	NP_180260.1
Thhalv10001931m.g	scaffold_12	538754	540764	2011	-	13	5	3	6	1	14	8	15	10	At5g37650.1	Family of unknown function (DUF577)	859856	Tp7g04470	XP_002870549.1
Thhalv10001932m.g	scaffold_12	10641015	10643516	2502	+	45	17	18	43	42	46	41	24	44	At2g20370.1	Exostosin family protein	480865	Tp3g33620	NP_179627.2
Thhalv10001933m.g	scaffold_12	7772321	7775217	2542	-	8	4	1	4	8	17	0	12	6	At5g40405.1	Tetratricopeptide repeat (TPR)-like superfamily protein	355947	Tp4g05620	NP_001031987.1
Thhalv10001934m.g	scaffold_12	5821199	5823489	1901	+	0	0	0	0	0	0	0	0	0	At2g26450.1	Plant invertase/pectin methylesterase inhibitor superfamily	320434	Tp4g07300	XP_002878962.1
Thhalv10001935m.g	scaffold_12	10543312	10546975	2120	-	83	26	27	31	39	54	42	47	52	At2g20210.1	RNI-like superfamily protein	480448	Tp3g33450	XP_002883938.1
Thhalv10001936m.g	scaffold_12	8165114	8168798	2327	+	41	29	16	38	24	19	86	71	74	At2g25870.1	haloacid dehalogenase-like hydrolase family protein	901259	Tp4g05710	NP_850072.1
Thhalv10001937m.g	scaffold_12	10201937	10206335	1995	+	32	8	10	21	10	15	21	27	20	At2g19600.1	K+ efflux antiporter 4	899919	Tp3g32980	XP_002886030.1
Thhalv10001938m.g	scaffold_12	1525998	1528117	2120	-	113	95	117	105	71	186	124	134	95	At2g27050.1	ETHYLENE-INSENSITIVE3-like 1	481586	Tp4g08230	NP_180273.1
Thhalv10001939m.g	scaffold_12	10821980	10824724	1746	-	3	1	0	3	1	3	12	4	5	At2g20800.1	NAD(P)H dehydrogenase B4	480917	Tp6g27250	XP_002886305.1
Thhalv10001940m.g	scaffold_12	10341331	10344920	2053	-	15	2	2	12	20	17	63	5	26	At2g19900.1	NADP-malic enzyme 1	899888	Tp3g33230	NP_179580.1
Thhalv10001942m.g	scaffold_12	6430469	6434037	1969	-	116	32	44	103	67	174	111	122	107	At2g26280.1	CTC-interacting domain 7	481487	Tp4g06560	XP_002880772.1
Thhalv10001943m.g	scaffold_12	2951108	2955393	2110	-	23	20	19	70	51	26	104	64	115	At2g26690.1	Major facilitator superfamily protein	901450	Tp4g09040	NP_850084.1
Thhalv10001944m.g	scaffold_12	8176387	8178332	1783	-	1	2	2	3	0	0	1	0	2	At2g12550.1	ubiquitin-associated (UBA)/TS-N domain-containing protein	899540	Tp3g26680	XP_002883782.1
Thhalv10001945m.g	scaffold_12	8701246	8705318	2119	-	176	75	72	133	82	152	197	188	138	At2g25970.1	KH domain-containing protein	481452	Tp4g05870	XP_002880729.1
Thhalv10001946m.g	scaffold_12	10555084	10557511	1818	-	5	1	3	0	0	0	3	1	0	At2g20250.1		874832	Tp3g33480	XP_002883936.1
Thhalv10001947m.g	scaffold_12	7120963	7125288	1765.5	+	63	27	17	40	18	51	28	29	18	At2g26200.1	S-adenosyl-L-methionine-dependent methyltransferases superfamily protein	481476	Tp4g06300	NP_850075.2
Thhalv10001948m.g	scaffold_12	10672762	10675817	1768	-	0	0	1	0	0	4	1	1	1	At2g20470.1	AGC (cAMP-dependent, cGMP-dependent and protein kinase C) kinase family protein	875346	Tp3g33670	XP_002886281.1
Thhalv10001949m.g	scaffold_12	6388972	6393604	1995	+	42	13	19	33	17	27	13	40	30	At2g26260.1	3beta-hydroxysteroid-dehydrogenase/decarboxylase isoform 2	481483	Tp4g06500	XP_002878951.1
Thhalv10001950m.g	scaffold_12	1963116	1965943	1856	-	18	4	10	9	0	13	2	8	3	At2g18850.1	SET domain-containing protein	319874	Tp3g32310	NP_179475.3
Thhalv10001951m.g	scaffold_12	6677986	6680866	1813	-	190	67	73	159	132	204	210	229	140	At2g26250.1	3-ketoacyl-CoA synthase 10	868654	Tp4g06450	XP_002880771.1
Thhalv10001954m.g	scaffold_12	10826847	10828863	1940	+	24	15	4	15	5	17	15	17	14	At2g20810.1	galacturonosyltransferase 10	480918	Tp2g12520	NP_565485.1
Thhalv10001955m.g	scaffold_12	977154	980580	1907	-	32	8	13	22	10	14	58	16	25	At2g27200.1	P-loop containing nucleoside triphosphate hydrolases superfamily protein	481615	Tp4g10000	XP_002879073.1
Thhalv10001956m.g	scaffold_12	10132519	10136416	1968	-	43	20	19	36	24	36	34	34	13	At2g25740.1	ATP-dependent protease La (LON) domain protein	481427	Tp4g05420	NP_850069.1
Thhalv10001957m.g	scaffold_12	10759122	10762199	1596	+	10	5	8	14	4	1	5	4	8	At2g20635.1	ATP binding;protein kinases;protein serine/threonine kinases	875367	Tp3g33890	NP_179656.4
Thhalv10001958m.g	scaffold_12	10694185	10695780	1596	+	4	0	1	0	0	2	0	1	1	At2g20540.1	mitochondrial editing factor 21	900412	Tp6g24860	XP_002884209.1
Thhalv10001960m.g	scaffold_12	9580918	9584086	1625	+	4	1	0	6	5	7	4	6	9	At2g26170.1	cytochrome P450, family 711, subfamily A, polypeptide 1	481472	Tp4g06200	XP_002878937.1
Thhalv10001961m.g	scaffold_12	1764576	1767706	1614	+	12	7	2	3	4	3	7	5	3	At5g22110.1	DNA polymerase epsilon subunit B2	489063	Tp_un0288_001	NP_680197.2
Thhalv10001962m.g	scaffold_12	10337084	10341245	2219	+	32	16	9	12	33	10	62	41	39	At2g19880.2	Nucleotide-diphospho-sugar transferases superfamily protein	319569	Tp3g33220	NP_001189555.1
Thhalv10001963m.g	scaffold_12	568890	572384	1694	+	2	5	3	10	5	18	18	14	13	At2g26870.1	non-specific phospholipase C2	481562	Tp4g08610	XP_002880842.1
Thhalv10001964m.g	scaffold_12	10472837	10475064	1554	+	6	1	0	1	2	0	2	2	0	At2g20110.1	Tesmin/TSO1-like CXC domain-containing protein	874847	Tp3g33400	NP_179601.1
Thhalv10001965m.g	scaffold_12	2192845	2196367	2006	-	66	29	14	52	29	77	44	53	49	At2g27350.1	OTU-like cysteine protease family protein	481634	Tp4g10140	NP_850099.1
Thhalv10001967m.g	scaffold_12	2004339	2008805	1626	+	4	8	2	5	1	0	18	13	27	At5g22860.1	Serine carboxypeptidase S28 family protein	326581	Tp6g22560	XP_002874097.1
Thhalv10001968m.g	scaffold_12	10329395	10332785	1963	+	138	38	53	139	86	116	176	177	110	At4g29130.1	hexokinase 1	913598	Tp3g33200	NP_194642.1
Thhalv10001969m.g	scaffold_12	10618559	10621354	1523	+	2	2	4	8	3	6	22	7	13	At2g20340.1	Pyridoxal phosphate (PLP)-dependent transferases superfamily protein	900384	Tp3g33580	NP_849999.1
Thhalv10001970m.g	scaffold_12	8539977	8543065	1754	-	37	13	19	28	17	54	17	21	21	At2g25940.1	alpha-vacuolar processing enzyme	481450	Tp_un0059_002	XP_002880728.1
Thhalv10001971m.g	scaffold_12	10869870	10873636	1867	+	48	23	32	41	14	48	22	23	17	At2g20900.2	diacylglycerol kinase 5	480938	Tp3g34170	XP_002886314.1
Thhalv10001972m.g	scaffold_12	10803925	10805513	1481	+	3	3	2	4	4	3	0	1	2	At2g20710.1	Tetratricopeptide repeat (TPR)-like superfamily protein	480906	Tp3g33960	XP_002884218.1
Thhalv10001973m.g	scaffold_12	10804690	10807218	2410	-	23	10	9	6	1	9	7	0	1	At2g20720.1	Pentatricopeptide repeat (PPR) superfamily protein	319921	Tp3g33960	XP_002886299.1
Thhalv10001974m.g	scaffold_12	10501401	10503871	1850	-	17	8	7	25	10	31	11	11	12	At2g20180.2	phytochrome interacting factor 3-like 5	319546	Tp3g33420	XP_002883941.1
Thhalv10001975m.g	scaffold_12	9683697	9686630	2058	-	141	39	52	58	39	180	1	8	9	At4g33050.3	calmodulin-binding family protein		Tp4g06290	NP_565618.1
Thhalv10001976m.g	scaffold_12	4035008	4038584	1319.5	-	2	1	5	2	5	12	7	7	2	At2g26310.1,At2g26310.2	Chalcone-flavanone isomerase family protein,Chalcone-flavanone isomerase family protein	481490	Tp4g06660	XP_002878954.1
Thhalv10001977m.g	scaffold_12	10683670	10686970	1694	-	43	12	14	25	13	42	24	17	4	At2g36070.1	translocase inner membrane subunit 44-2	482583	Tp3g33730	NP_181151.3
Thhalv10001979m.g	scaffold_12	10589353	10591438	1591.5	-	27	9	12	14	13	17	25	27	20	At2g20310.1	RPM1 interacting protein 13	319882	Tp7g26660	XP_002886273.1
Thhalv10001980m.g	scaffold_12	1873976	1877801	1501	+	0	0	0	0	0	0	0	0	0	At2g27240.1	Aluminium activated malate transporter family protein	344480	Tp4g10050	NP_180292.1
Thhalv10001981m.g	scaffold_12	10752932	10755479	1760.5	-	119	37	25	176	59	80	469	289	268	At2g20610.1	Tyrosine transaminase family protein	480895	Tp3g33870	XP_002886292.1
Thhalv10001984m.g	scaffold_12	10746638	10748754	1496	-	2	2	1	3	2	8	0	4	0	At2g20590.1	Reticulon family protein	491927	Tp3g33840	NP_179649.2
Thhalv10001985m.g	scaffold_12	10497315	10499484	1477	+	40	21	19	60	18	58	33	38	27	At2g20140.1	AAA-type ATPase family protein	480455	Tp7g26990	NP_179604.1
Thhalv10001986m.g	scaffold_12	10727988	10731047	1812	+	469	190	129	416	189	313	669	269	362	At2g20570.1	GBF\'s pro-rich region-interacting factor 1	480887	Tp3g33790	NP_565476.1
Thhalv10001987m.g	scaffold_12	331530	334895	1648	+	47	17	25	45	14	46	66	23	28	At2g26980.4	CBL-interacting protein kinase 3	481576	Tp4g08370	XP_002880865.1
Thhalv10001988m.g	scaffold_12	246447	249213	1545	+	94	34	38	39	45	60	71	52	57	At2g26990.1	proteasome family protein	481579	Tp4g08320	XP_002880866.1
Thhalv10001989m.g	scaffold_12	2331106	2334368	1317	-	6	1	6	4	2	11	2	0	1	At2g27430.1	ARM repeat superfamily protein	481642	Tp4g10220	XP_002880914.1
Thhalv10001990m.g	scaffold_12	10798806	10801047	1395	+	10	8	8	20	12	18	17	15	11	At2g20680.1	Glycosyl hydrolase superfamily protein	480902	Tp3g33920	XP_002884216.1
Thhalv10001991m.g	scaffold_12	10837253	10839077	1403	-	12	5	3	12	7	33	48	32	42	At2g20830.2	transferases;folic acid binding	319935	Tp3g34070	NP_973497.1
Thhalv10001992m.g	scaffold_12	10666757	10669791	1713	-	15	10	4	8	13	25	17	24	13	At2g20440.1	Ypt/Rab-GAP domain of gyp1p superfamily protein	900397	Tp3g33660	NP_001154525.1
Thhalv10001995m.g	scaffold_12	10678620	10680245	1383	-	4	4	4	10	5	10	3	7	2	At1g27410.1	DNA repair metallo-beta-lactamase family protein	472944	Tp3g33700	NP_174061.1
Thhalv10001996m.g	scaffold_12	10656110	10659143	1627	+	219	90	91	186	120	283	171	151	154	At2g20420.1	ATP citrate lyase (ACL) family protein	480870	Tp3g33640	XP_002884202.1
Thhalv10001997m.g	scaffold_12	9584165	9586507	1394	-	5	0	1	2	0	0	0	4	10	At2g26180.1	IQ-domain 6	901343	Tp4g06210	XP_002880762.1
Thhalv10001998m.g	scaffold_12	10397240	10398542	1303	+	0	0	0	0	0	0	0	0	0	At2g20030.1	RING/U-box superfamily protein	480466	Tp3g33350	XP_002886004.1
Thhalv10001999m.g	scaffold_12	6427162	6430431	1789	+	30	13	19	19	11	17	38	27	18	At2g26270.1		320417	Tp4g06550	NP_180195.1
Thhalv10002000m.g	scaffold_12	289975	292238	1306	+	6	12	13	1	0	6	1	0	0	At2g26560.1	phospholipase A 2A	481516	Tp4g07910	XP_002880810.1
Thhalv10002001m.g	scaffold_12	10819719	10821545	1370	+	5	0	5	5	1	2	0	5	0	At2g20770.1	GCR2-like 2	480913	Tp3g34020	XP_002884221.1
Thhalv10002002m.g	scaffold_12	10635311	10638530	1616	+	156	52	61	150	83	121	100	137	93	At2g20360.1	NAD(P)-binding Rossmann-fold superfamily protein	480863	Tp3g33600	XP_002884196.1
Thhalv10002003m.g	scaffold_12	1277357	1280936	1340	+	14	8	11	13	6	28	12	51	13	At2g25840.2	Nucleotidylyl transferase superfamily protein	868544	Tp4g05700	NP_850070.1
Thhalv10002004m.g	scaffold_12	442790	446224	1930	+	30	8	22	22	15	35	16	41	20	At2g26930.1	4-(cytidine 5\'-phospho)-2-C-methyl-D-erithritol kinase	481568	Tp4g08430	NP_180261.1
Thhalv10002005m.g	scaffold_12	10652067	10654568	1214	+	14	4	1	12	8	6	2	3	1	At2g20400.1	myb-like HTH transcriptional regulator family protein	900392	Tp7g26590	XP_002884199.1
Thhalv10002006m.g	scaffold_12	8088880	8092715	1188	+	3	0	4	4	2	0	0	3	2	At2g25840.2	Nucleotidylyl transferase superfamily protein	868544	Tp4g05700	NP_850070.1
Thhalv10002007m.g	scaffold_12	10277170	10278817	1648	-	3	2	3	2	4	1	1	1	1	At2g19780.1	Leucine-rich repeat (LRR) family protein	480491	Tp3g33130	NP_179568.1
Thhalv10002008m.g	scaffold_12	5386485	5388329	1450	-	13	4	3	4	5	16	0	4	0	At2g26360.1	Mitochondrial substrate carrier family protein	320428	Tp4g07080	XP_002880781.1
Thhalv10002009m.g	scaffold_12	10214893	10216186	1294	+	7	0	3	2	1	13	0	1	0	At3g18910.1	EIN2 targeting protein2	318596	Tp3g17310	NP_188521.1
Thhalv10002010m.g	scaffold_12	10211226	10212546	1321	+	10	3	7	14	3	10	2	0	2	At2g19640.2	ASH1-related protein 2	343234	Tp3g33010	NP_849991.1
Thhalv10002011m.g	scaffold_12	364272	365509	1161	+	4	1	3	10	4	10	2	5	7	At2g26960.1	myb domain protein 81	868812	Tp4g08390	XP_002880852.1
Thhalv10002012m.g	scaffold_12	10359368	10362059	1467	+	4	1	1	12	4	6	3	7	7	At2g19940.1	oxidoreductases, acting on the aldehyde or oxo group of donors, NAD or NADP as acceptor;copper ion binding	874873	Tp3g33250	NP_180668.5
Thhalv10002013m.g	scaffold_12	3951397	3955279	1277	+	47	23	26	44	18	58	50	13	39	At2g26300.1	G protein alpha subunit 1	481489	Tp4g06680	NP_180198.1
Thhalv10002014m.g	scaffold_12	5225608	5228601	1558	-	29	10	10	16	15	34	19	16	15	At2g26350.1	peroxin 10	481492	Tp4g07000	NP_565621.1
Thhalv10002015m.g	scaffold_12	3207901	3212085	1287	+	69	6	34	18	18	46	21	36	23	At2g26830.1	Protein kinase superfamily protein	901488	Tp4g08910	XP_002879014.1
Thhalv10002016m.g	scaffold_12	10847267	10849015	1467	+	175	70	59	131	45	121	144	154	88	At2g20860.1	lipoic acid synthase 1	900465	Tp3g34110	XP_002884228.1
Thhalv10002017m.g	scaffold_12	10748929	10750881	1296	-	4	1	1	26	12	11	116	162	70	At5g36160.1	Tyrosine transaminase family protein	493655	Tp3g33850	NP_198465.3
Thhalv10002018m.g	scaffold_12	9158478	9160759	1394	+	13	2	7	8	12	10	10	10	6	At2g26100.1	Galactosyltransferase family protein	901308	Tp4g05980	NP_180179.2
Thhalv10002019m.g	scaffold_12	8875810	8877197	1206	-	0	0	1	0	0	2	0	0	0	At1g21100.1	O-methyltransferase family protein	472352	Tp4g05930	NP_173534.1
Thhalv10002020m.g	scaffold_12	10458791	10462289	1101	+	3	1	1	5	4	6	17	20	9	At2g20100.1	basic helix-loop-helix (bHLH) DNA-binding superfamily protein	480460	Tp3g33390	NP_179600.2
Thhalv10002021m.g	scaffold_12	10560950	10563801	1535	-	61	16	25	42	31	67	32	34	28	At2g20280.1	Zinc finger C-x8-C-x5-C-x3-H type family protein	480442	Tp3g33510	XP_002883934.1
Thhalv10002022m.g	scaffold_12	5684586	5686733	1616	-	0	0	0	0	1	0	0	0	7	At2g26410.1	IQ-domain 4	868685	Tp4g07160	XP_002880788.1
Thhalv10002025m.g	scaffold_12	10233873	10236631	1083	-	0	0	0	0	0	0	0	0	0	At2g19670.1	protein arginine methyltransferase 1A	343233	Tp3g33020	XP_002883976.1
Thhalv10002026m.g	scaffold_12	10309468	10310878	1411	+	71	16	12	250	200	243	44	57	33	At2g19810.1	CCCH-type zinc finger family protein	480488	Tp3g33170	XP_002886019.1
Thhalv10002027m.g	scaffold_12	2094799	2097962	1071	-	0	0	0	4	0	1	0	0	2	At2g27300.1	NTM1-like 8	481629	Tp4g10110	NP_180298.1
Thhalv10002028m.g	scaffold_12	8872568	8875649	1496	+	79	26	20	62	35	121	20	28	11	At2g26060.1	Transducin/WD40 repeat-like superfamily protein	901303	Tp4g05920	NP_565615.1
Thhalv10002029m.g	scaffold_12	10206457	10209342	1250.5	-	17	11	6	11	7	7	7	20	13	At2g19620.1,At2g19620.2	N-MYC downregulated-like 3,N-MYC downregulated-like 3	480508	Tp3g32990	XP_002883979.1,NP_001077918.1
Thhalv10002030m.g	scaffold_12	2277190	2278584	1252	-	48	11	9	24	9	13	87	45	90	At2g27420.1	Cysteine proteinases superfamily protein	481640	Tp4g10200	XP_002880913.1
Thhalv10002031m.g	scaffold_12	8121674	8123740	1050	-	9	1	3	3	1	2	3	5	3	At1g14800.1	Nucleic acid-binding, OB-fold-like protein	868564	Tp2g07580	XP_002878905.1
Thhalv10002032m.g	scaffold_12	10695618	10697702	1594	-	38	22	16	30	12	23	18	25	26	At2g20560.1	DNAJ heat shock family protein	480886	Tp3g33770	XP_002886287.1
Thhalv10002033m.g	scaffold_12	8317361	8320771	1370	-	100	36	35	98	52	127	50	63	64	At2g25910.1	3\'-5\' exonuclease domain-containing protein / K homology domain-containing protein / KH domain-containing protein	481448	Tp4g05810	NP_565612.1
Thhalv10002034m.g	scaffold_12	10817534	10819491	1458	-	32	24	13	44	26	61	57	31	16	At2g20760.1	Clathrin light chain protein	900444	Tp3g34010	XP_002886302.1
Thhalv10002035m.g	scaffold_12	2098694	2099839	1146	-	124	52	69	30	36	86	7	7	2	At2g27310.1	F-box family protein	481630	Tp4g10120	NP_180299.1
Thhalv10002036m.g	scaffold_12	185306	188766	1325	+	28	10	23	12	7	20	18	11	15	At3g58130.1	N-acetylglucosaminylphosphatidylinositol de-N-acetylase family protein	486264	Tp5g04590	NP_001030882.1
Thhalv10002037m.g	scaffold_12	9252693	9255573	999	-	4	0	1	1	0	3	9	2	5	At5g19530.1	S-adenosyl-L-methionine-dependent methyltransferases superfamily protein	909990	Tp6g24850	XP_002873952.1
Thhalv10002038m.g	scaffold_12	7966390	7968849	1288	-	80	14	17	45	33	41	103	122	40	At2g25830.1	YebC-related	320374	Tp4g05660	XP_002880709.1
Thhalv10002040m.g	scaffold_12	2068917	2070703	1288	-	3	5	8	1	1	6	0	9	1	At2g27300.1	NTM1-like 8	481629	Tp4g10110	NP_180298.1
Thhalv10002041m.g	scaffold_12	1504827	1505918	1092	-	0	1	1	0	1	1	0	0	0	At5g43690.1	P-loop containing nucleoside triphosphate hydrolases superfamily protein	890352	Tp1g12250	NP_199182.1
Thhalv10002042m.g	scaffold_12	322966	324333	1113	+	0	0	0	0	0	1	0	1	0	At4g30570.1	Glucose-1-phosphate adenylyltransferase family protein	483004	Tp4g22060	NP_194786.1
Thhalv10002043m.g	scaffold_12	10410088	10413384	1216	+	18	4	13	20	9	25	9	13	6	At2g20060.1	Ribosomal protein L4/L1 family	899862	Tp3g33370	NP_565463.1
Thhalv10002044m.g	scaffold_12	2627717	2629771	1453	-	20	11	6	6	12	13	16	12	15	At2g26680.1		481533	Tp4g09150	XP_002880816.1
Thhalv10002045m.g	scaffold_12	8266063	8267343	1281	+	190	43	46	63	47	152	10	11	1	At2g25900.1	Zinc finger C-x8-C-x5-C-x3-H type family protein	481444	Tp4g05800	NP_001189604.1
Thhalv10002046m.g	scaffold_12	10286075	10288910	1284	-	1	0	2	1	0	1	0	0	0	At2g19800.1	myo-inositol oxygenase 2	899896	Tp3g33150	XP_002883969.1
Thhalv10002047m.g	scaffold_12	10194776	10196092	1106	-	0	0	0	0	0	0	0	0	0	At2g19590.1	ACC oxidase 1	343239	Tp3g32970	NP_179549.1
Thhalv10002049m.g	scaffold_12	10873849	10876002	1318.5	-	295	167	199	247	138	325	508	566	385	At2g20890.1	photosystem II reaction center PSB29 protein	900469	Tp3g34160	NP_565491.1,XP_002884230.1
Thhalv10002051m.g	scaffold_12	10500071	10501184	918	+	1	0	2	4	1	5	0	1	0	At2g20142.1	Toll-Interleukin-Resistance (TIR) domain family protein	874843	Tp5g20860	NP_973487.2
Thhalv10002052m.g	scaffold_12	1990741	1992868	1326	-	37	13	11	14	11	26	78	9	17	At2g27285.1	Coiled-coil domain-containing protein 55 (DUF2040)	481627	Tp4g10090	XP_002880900.1
Thhalv10002053m.g	scaffold_12	10810151	10811870	1198	-	15	9	5	2	4	1	2	6	1	At2g20725.1	CAAX amino terminal protease family protein	900441	Tp3g33980	XP_002886301.1
Thhalv10002054m.g	scaffold_12	10783377	10784990	1187	-	38	30	28	4	9	2	26	0	1	At2g20670.1	Protein of unknown function (DUF506)	480901	Tp3g33910	XP_002886297.1
Thhalv10002055m.g	scaffold_12	251836	253387	1152	-	0	0	0	0	0	0	0	0	0	At5g58784.1	Undecaprenyl pyrophosphate synthetase family protein	919084	Tp4g08330	NP_568884.4
Thhalv10002057m.g	scaffold_12	8168123	8170796	1509	-	2	0	1	1	0	0	0	1	3	At2g25880.1	ataurora2	913154	Tp4g05720	XP_002869240.1
Thhalv10002058m.g	scaffold_12	10172850	10174773	954	-	27	9	14	19	23	39	26	14	14	At2g19570.1	cytidine deaminase 1	480515	Tp3g32950	XP_002883984.1
Thhalv10002059m.g	scaffold_12	10692083	10694070	1235	+	76	26	16	59	31	77	21	24	18	At2g20530.1	prohibitin 6	480882	Tp3g33760	XP_002884208.1
Thhalv10002060m.g	scaffold_12	10680933	10682976	1005	+	11	4	5	8	3	11	5	11	5	At2g20495.1		480877	Tp3g33710	NP_850001.3
Thhalv10002061m.g	scaffold_12	2542977	2544634	1151	+	134	58	50	90	66	144	115	160	97	At2g26670.1	Plant haem oxygenase (decyclizing) family protein	481532	Tp4g09160	NP_180235.1
Thhalv10002062m.g	scaffold_12	10840316	10843233	1135.5	-	7	8	7	2	0	10	0	0	0	At2g20840.1	Secretory carrier membrane protein (SCAMP) family protein	900460	Tp3g34090	XP_002886310.1
Thhalv10002064m.g	scaffold_12	10756543	10758596	1252	-	202	51	67	47	28	109	10	4	6	At4g28400.1	Protein phosphatase 2C family protein	900426	Tp3g33880	XP_002886294.1
Thhalv10002066m.g	scaffold_12	1129477	1131927	1234.5	+	53	24	26	28	35	49	52	37	45	At5g35080.1		493583	Tp4g15930	NP_568525.1
Thhalv10002067m.g	scaffold_12	9400986	9401859	874	+	4	4	3	5	2	6	1	4	1	At5g11890.1		488029	Tp6g31710	XP_002309501.1
Thhalv10002069m.g	scaffold_12	10732377	10733636	831	+	4	1	1	2	1	9	1	0	1	At3g05770.1		352242	Tp7g28650	XP_002874712.1
Thhalv10002070m.g	scaffold_12	607655	609331	991	+	23	3	6	5	2	14	0	15	10	At2g26840.1		320472	Tp4g08630	NP_180252.2
Thhalv10002071m.g	scaffold_12	10815497	10816753	870	+	0	0	1	0	0	1	1	0	0	At2g20750.1	expansin B1	480911	Tp3g34000	XP_002884220.1
Thhalv10002072m.g	scaffold_12	7850952	7852180	819	+	12	3	4	0	0	0	0	0	0	At5g04110.1	DNA GYRASE B3	472751	Tp6g38640	NP_196031.2
Thhalv10002073m.g	scaffold_12	10190211	10193701	1118	-	11	4	4	5	5	15	26	8	8	At2g19580.1	tetraspanin2	899924	Tp3g32960	XP_002883983.1
Thhalv10002074m.g	scaffold_12	7886233	7887596	989	+	17	7	5	0	0	0	0	0	0	At5g04110.1	DNA GYRASE B3	472751	Tp6g38640	NP_196031.2
Thhalv10002075m.g	scaffold_12	10475602	10477734	1157	-	35	13	19	33	30	51	33	21	12	At2g20120.1	Protein of unknown function (DUF502)	480456	Tp3g33410	XP_002883944.1
Thhalv10002076m.g	scaffold_12	1943190	1944981	998	+	20	12	6	6	4	23	12	9	26	At2g27260.1	Late embryogenesis abundant (LEA) hydroxyproline-rich glycoprotein family	481623	Tp4g10070	NP_565642.1
Thhalv10002077m.g	scaffold_12	1642339	1644848	1074	+	11	7	8	9	6	14	7	2	2	At3g58130.1	N-acetylglucosaminylphosphatidylinositol de-N-acetylase family protein	486264	Tp5g04590	NP_001030882.1
Thhalv10002078m.g	scaffold_12	10801313	10802925	1349	+	65	36	29	68	22	39	56	55	55	At2g20690.1	lumazine-binding family protein	480903	Tp3g33940	XP_002884217.1
Thhalv10002079m.g	scaffold_12	1463514	1464417	904	-	69	25	34	3	12	21	0	0	4	At2g27080.1	Late embryogenesis abundant (LEA) hydroxyproline-rich glycoprotein family	481588	Tp_un0518_001	XP_002879043.1
Thhalv10002082m.g	scaffold_12	10548104	10550130	1097	+	113	45	41	86	69	148	99	70	63	At2g20230.1	Tetraspanin family protein	480447	Tp3g33460	NP_565468.1
Thhalv10002083m.g	scaffold_12	751183	753452	808	+	19	8	12	16	12	24	17	15	2	At2g26810.1	Putative methyltransferase family protein	481556	Tp4g08660	NP_001118393.1
Thhalv10002084m.g	scaffold_12	7771337	7773079	1172	+	2	6	2	0	0	0	0	0	0	At2g25810.1	tonoplast intrinsic protein 4;1	901244	Tp4g05610	NP_180152.1
Thhalv10002085m.g	scaffold_12	218102	220836	1088	+	118	40	42	107	71	165	90	90	64	At2g27020.1	20S proteasome alpha subunit G1	481580	Tp4g08280	NP_180270.1
Thhalv10002087m.g	scaffold_12	8979521	8980947	978	-	6	7	6	11	3	8	4	10	3	At2g26070.1	Protein of unknown function (DUF778)	481464	Tp4g05950	XP_002880740.1
Thhalv10002088m.g	scaffold_12	10520764	10522276	1198	-	27	7	6	35	41	24	23	5	2	At1g65790.1	receptor kinase 1	914539	Tp5g20750	XP_002270295.2
Thhalv10002089m.g	scaffold_12	10833078	10834217	710	-	1	0	0	0	0	0	0	0	0	At2g20825.1	Developmental regulator, ULTRAPETALA	480923	Tp3g34060	NP_179677.1
Thhalv10002090m.g	scaffold_12	1241020	1241929	824	+	5	1	1	1	2	0	0	0	3	At2g27140.1	HSP20-like chaperones superfamily protein	481601	Tp4g09910	NP_565638.1
Thhalv10002091m.g	scaffold_12	5222823	5224265	886	+	67	24	44	43	32	41	110	134	130	At2g26340.1		320426	Tp4g06990	NP_565620.2
Thhalv10002092m.g	scaffold_12	335067	337477	912	-	4	0	2	0	4	6	6	2	2	At2g26970.1	Polynucleotidyl transferase, ribonuclease H-like superfamily protein	481571	Tp4g08380	XP_002880853.1
Thhalv10002093m.g	scaffold_12	10248061	10250321	919	+	66	24	39	66	32	95	47	39	31	At2g19730.1	Ribosomal L28e protein family	480498	Tp3g33060	XP_002886025.1
Thhalv10002094m.g	scaffold_12	2219188	2220451	858	-	0	0	0	0	0	0	0	0	0	At2g27370.1	Uncharacterised protein family (UPF0497)	901635	Tp4g10150	NP_180305.1
Thhalv10002095m.g	scaffold_12	10812068	10813635	982	+	54	30	20	75	48	135	38	45	55	At2g20740.1	Tetraspanin family protein	480909	Tp3g33990	XP_002884219.1
Thhalv10002096m.g	scaffold_12	10322527	10324547	1091	-	50	20	24	24	18	47	38	32	23	At2g19830.1	SNF7 family protein	343220	Tp3g33190	NP_179573.1
Thhalv10002097m.g	scaffold_12	10791535	10792519	755.5	+	5	3	4	2	0	8	6	1	4
Thhalv10002098m.g	scaffold_12	8656951	8659320	773.5	+	51	18	12	34	23	62	12	30	12	At2g25950.1	Protein of unknown function (DUF1000)	901284	Tp4g05860	NP_565614.1
Thhalv10002099m.g	scaffold_12	616477	617896	734	+	9	2	2	2	6	6	1	6	0	At2g26840.1		320472	Tp4g08630	NP_180252.2
Thhalv10002100m.g	scaffold_12	2062076	2063652	810	-	120	39	72	142	95	252	206	160	191	At2g27290.1	Protein of unknown function (DUF1279)	901624	Tp4g10100	NP_565645.1
Thhalv10002102m.g	scaffold_12	10643816	10645574	616	-	13	11	7	8	8	27	4	9	5	At2g20390.1		480866	Tp3g33630	XP_002886277.1
Thhalv10002103m.g	scaffold_12	102059	104400	713	-	39	17	34	44	31	102	64	73	59	At2g27030.3	calmodulin 5	481582	Tp4g08270	NP_850097.1
Thhalv10002104m.g	scaffold_12	10368897	10369572	676	-	0	0	0	0	0	0	0	0	0	At2g19970.1	CAP (Cysteine-rich secretory proteins, Antigen 5, and Pathogenesis-related 1 protein) superfamily protein	480476	Tp3g33280	NP_179587.1
Thhalv10002105m.g	scaffold_12	10558425	10560657	1225	-	72	21	34	50	31	73	45	67	20	At2g20270.1	Thioredoxin superfamily protein	899837	Tp3g33500	NP_179617.1
Thhalv10002106m.g	scaffold_12	10557543	10559116	964	+	364	219	165	430	131	267	397	379	232	At2g20260.1	photosystem I subunit E-2	899838	Tp3g33490	NP_179616.1
Thhalv10002107m.g	scaffold_12	10371572	10372401	830	-	0	0	0	0	0	0	0	0	0	At2g19980.1	CAP (Cysteine-rich secretory proteins, Antigen 5, and Pathogenesis-related 1 protein) superfamily protein	480473	Tp3g33300	NP_179588.1
Thhalv10002108m.g	scaffold_12	91316	92408	507	-	0	0	0	0	2	0	0	0	0	At2g27035.1	early nodulin-like protein 20	481583	Tp4g08250	NP_973539.1
Thhalv10002109m.g	scaffold_12	10849534	10850309	776	-	1	0	0	0	0	0	1	0	3	At2g20870.1	cell wall protein precursor, putative	900466	Tp3g34120	NP_565490.1
Thhalv10002110m.g	scaffold_12	2231678	2232542	783	-	97	32	56	27	7	37	35	26	11	At2g27385.2	Pollen Ole e 1 allergen and extensin family protein	481639	Tp4g10180	XP_002880912.1
Thhalv10002111m.g	scaffold_12	1057883	1058933	1051	-	19	3	12	22	10	22	13	12	10	At2g27180.1		497300	Tp4g09980	NP_565639.1
Thhalv10002112m.g	scaffold_12	10802807	10803582	486	-	0	0	0	0	0	3	0	0	0	At2g20700.1	LORELEI-LIKE-GPI ANCHORED PROTEIN 2	480904	Tp3g33950	NP_179662.2
Thhalv10002113m.g	scaffold_12	10687623	10688377	652	-	0	1	0	0	0	0	0	0	0	At2g20515.1		480880	Tp3g33740	NP_565474.1
Thhalv10002114m.g	scaffold_12	2145887	2148047	529	-	0	2	1	2	0	1	1	0	1	At2g27330.1	RNA-binding (RRM/RBD/RNP motifs) family protein	901629	Tp4g10130	NP_565646.2
Thhalv10002115m.g	scaffold_12	8966661	8967230	444	-	1	0	1	2	1	2	1	1	1
Thhalv10002116m.g	scaffold_12	10238905	10240417	587	+	3	0	2	0	0	0	0	1	0	At2g19690.1	phospholipase A2-beta	480501	Tp3g33030	NP_179559.2
Thhalv10002117m.g	scaffold_12	10284075	10285574	652.5	+	25	21	16	27	17	21	14	31	10	At2g19790.1	SNARE-like superfamily protein	480490	Tp3g33140	NP_179569.1
Thhalv10002119m.g	scaffold_12	1038061	1039316	944	-	375	70	65	0	0	0	0	0	0	At1g24148.1		889963	Tp4g04000	XP_002890609.1,NP_001185077.1
Thhalv10002120m.g	scaffold_12	10831513	10832721	715	+	96	34	37	60	39	36	71	80	31	At2g20820.1		900455	Tp3g34050	NP_850005.1
Thhalv10002121m.g	scaffold_12	10638848	10639234	387	+	1	1	0	2	0	0	0	0	0	At2g20362.1		480864	Tp3g33610	XP_002884197.1
Thhalv10002122m.g	scaffold_12	10236819	10238488	631	+	11	6	11	15	11	15	20	10	4	At2g19680.1	Mitochondrial ATP synthase subunit G protein	480503	Tp7g27350	XP_002886028.1
Thhalv10002124m.g	scaffold_12	10690331	10691765	1190.5	+	365	187	258	373	121	254	340	371	229	At2g06520.1	photosystem II subunit X	480223	Tp3g24720	NP_565335.1
Thhalv10002126m.g	scaffold_12	4070479	4071831	587.5	-	49	46	21	58	28	48	39	60	16	At4g00810.1	60S acidic ribosomal protein family	490484	Tp6g01310	NP_567190.1
Thhalv10002128m.g	scaffold_12	10850840	10851319	371	-	2	0	2	0	0	0	0	1	0	At2g20875.1	epidermal patterning factor 1	900467	Tp3g34130	XP_002886313.1
Thhalv10002129m.g	scaffold_12	7896762	7897945	533	+	2	0	1	0	0	0	0	0	0
Thhalv10002135m.g	scaffold_12	10741091	10742869	567.5	+	14	3	3	12	3	8	9	4	1	At2g20585.2,At2g20585.3	nuclear fusion defective 6,nuclear fusion defective 6	313543	Tp3g33830	NP_850002.1,NP_001118352.1
Thhalv10002136m.g	scaffold_12	7849974	7850395	422	+	0	1	1	0	0	0	0	0	0
Thhalv10002138m.g	scaffold_12	324480	324999	520	+	10	0	0	0	0	0	0	0	0
Thhalv10002139m.g	scaffold_12	9061445	9061889	270	-	0	0	1	2	0	0	3	0	0
Thhalv10002140m.g	scaffold_12	10724212	10724837	338	-	9	1	7	2	2	10	5	1	2	At2g20562.1
Thhalv10002141m.g	scaffold_12	1880291	1880796	398	-	0	0	0	0	0	0	0	0	0	At3g23890.2	topoisomerase II	898932	Tp7g26900	XP_002274267.1
Thhalv10002142m.g	scaffold_12	10676387	10677339	540	-	3	5	2	8	0	6	4	3	3	At2g20480.1		875347	Tp3g33680	XP_002886282.1
Thhalv10002143m.g	scaffold_12	10655175	10655418	244	+	0	0	0	0	0	0	0	0	0	At3g63052.1		480869		NP_001118897.1
Thhalv10002144m.g	scaffold_12	10252908	10254150	432	+	10	6	3	22	5	16	8	7	7	At4g29390.1	Ribosomal protein S30 family protein	857682	Tp7g27260	XP_003570358.1
Thhalv10002146m.g	scaffold_12	10677542	10678584	536.5	+	9	3	7	18	8	27	20	6	8	At2g20490.1,At2g20490.2	nucleolar RNA-binding Nop10p family protein,nucleolar RNA-binding Nop10p family protein	480876	Tp3g33690	XP_002884205.1,NP_001031379.1
Thhalv10002148m.g	scaffold_12	1863303	1863813	418	+	1	1	4	7	1	2	0	3	1	At2g27228.1	conserved peptide upstream open reading frame 6			NP_001118397.1
Thhalv10002151m.g	scaffold_12	1270674	1271248	342	-	0	0	0	0	0	0	0	0	0
Thhalv10002152m.g	scaffold_12	1267490	1270978	2259	+	2	0	0	0	1	3	0	1	0	At3g29230.1	Tetratricopeptide repeat (TPR)-like superfamily protein	470863	Tp4g09880	XP_002278897.1
Thhalv10002153m.g	scaffold_12	993741	996113	1770	-	0	0	0	0	0	0	0	0	0	At1g31150.1	Domain of unknown function (DUF1985)			NP_174400.1
Thhalv10002154m.g	scaffold_12	8178761	8179172	348	+	0	0	0	0	0	0	0	0	0	At2g25890.1	Oleosin family protein	901265	Tp4g05730	XP_002878899.1
Thhalv10002155m.g	scaffold_12	10313387	10315402	1089	-	0	0	0	0	0	0	0	0	0	At2g04810.1	Protein of unknown function (DUF295)	480113	Tp4g15490	XP_002883665.1
Thhalv10002156m.g	scaffold_12	988814	989440	363	+	0	0	0	0	0	0	0	0	0	At3g08690.1	ubiquitin-conjugating enzyme 11	478172	Tp6g18000	XP_002526821.1
Thhalv10002158m.g	scaffold_12	7738205	7738432	228	-	0	0	0	0	0	0	0	0	0	At2g22060.1		903449		XP_002879925.1
Thhalv10002159m.g	scaffold_12	10373667	10374200	534	-	0	0	0	0	0	0	0	0	0	At2g19990.1	pathogenesis-related protein-1-like	480471	Tp3g33310	XP_002883954.1
Thhalv10002160m.g	scaffold_12	10122275	10125502	2370	-	0	0	0	0	0	0	0	0	0	At5g45570.1	Ulp1 protease family protein	883407	Tp7g08630
Thhalv10002161m.g	scaffold_12	5710462	5710809	348	+	0	0	0	0	0	0	0	0	0	At1g45223.1	Protein of unknown function (DUF784)	474865	Tp4g07220	XP_002894696.1
Thhalv10002162m.g	scaffold_12	1455833	1456252	420	+	0	0	0	0	0	0	0	0	0	At1g11765.1	Plant self-incompatibility protein S1 family	471317	Tp1g10390	NP_849642.1
Thhalv10002163m.g	scaffold_12	5724688	5725035	348	+	0	0	0	0	0	0	0	0	0	At4g08025.1	Protein of unknown function (DUF784)	474865	Tp4g07220	XP_002894696.1
Thhalv10002164m.g	scaffold_12	1597143	1597791	618	-	0	0	0	0	0	6	0	0	6	At2g35280.1	F-box family protein	918447		XP_002864260.1
Thhalv10002166m.g	scaffold_12	7072555	7072983	261	+	0	0	0	0	0	0	0	0	1	At2g26240.1	Transmembrane proteins 14C	481481	Tp4g06390	NP_180192.1
Thhalv10002167m.g	scaffold_12	8760364	8760916	516	-	0	0	0	0	0	0	0	0	0	At2g26040.1	PYR1-like 2	901300	Tp4g05890	NP_180174.1
Thhalv10002168m.g	scaffold_12	818506	821010	1338	-	0	0	0	0	0	0	0	0	0	At3g43590.1	zinc knuckle (CCHC-type) family protein	323091	Tp5g17570	XP_002875611.1
Thhalv10002169m.g	scaffold_12	1233411	1238581	1689	+	0	0	0	1	0	2	0	0	0	At5g02500.1	heat shock cognate protein 70-1	487029	Tp6g40020	XP_002873056.1
Thhalv10002170m.g	scaffold_12	5708346	5708693	348	+	0	0	0	0	0	0	0	0	0	At4g08025.1	Protein of unknown function (DUF784)	474865	Tp4g07220	XP_002894697.1
Thhalv10002171m.g	scaffold_12	383830	384642	813	+	0	0	0	1	0	0	0	0	0	At2g26940.1	C2H2-type zinc finger family protein	481569	Tp4g08400	XP_002880847.1
Thhalv10002172m.g	scaffold_12	1271764	1272147	384	-	1	0	0	0	0	0	3	0	1	At2g27130.1	Bifunctional inhibitor/lipid-transfer protein/seed storage 2S albumin superfamily protein	481600	Tp4g09870	NP_565637.1
Thhalv10002173m.g	scaffold_12	9248866	9251831	2055	-	1	0	2	1	0	0	0	1	0	At2g07240.1	cysteine-type peptidases;cysteine-type peptidases	882547		NP_178735.2
Thhalv10002175m.g	scaffold_12	593174	593961	375	-	0	0	0	0	0	0	0	0	0	At3g07565.3	Protein of unknown function (DUF3755)	478080	Tp3g06490	XP_002882536.1
Thhalv10002176m.g	scaffold_12	10542809	10543221	246	+	0	0	0	0	0	0	0	0	0	At4g30064.1	low-molecular-weight cysteine-rich 61	319544	Tp3g33440	XP_002885993.1
Thhalv10002177m.g	scaffold_12	8224261	8225719	636	+	0	0	0	0	0	1	0	0	0	At2g29880.1		857585		NP_180549.1
Thhalv10002178m.g	scaffold_12	1413756	1417287	1497	-	0	0	0	0	0	0	0	0	0	At1g43260.1	hAT transposon superfamily protein	881669	Tp6g14040	XP_002450403.1
Thhalv10002179m.g	scaffold_12	2030140	2032322	1254	+	0	0	0	0	0	0	0	0	0	At5g22860.1	Serine carboxypeptidase S28 family protein	326581	Tp6g22560	XP_002874097.1
Thhalv10002180m.g	scaffold_12	3611115	3613055	1203	+	0	0	0	0	0	1	0	0	0	At1g52950.1	Nucleic acid-binding, OB-fold-like protein			NP_175703.1
Thhalv10002181m.g	scaffold_12	7662050	7664315	2037	-	0	0	0	0	0	0	0	0	0	At1g19260.1	TTF-type zinc finger protein with HAT dimerisation domain			NP_173360.1
Thhalv10002182m.g	scaffold_12	8076934	8078196	1263	-	0	0	0	0	0	0	0	0	0	At1g64260.1	MuDR family transposase
Thhalv10002183m.g	scaffold_12	5643581	5646734	2394	+	0	0	0	0	0	0	0	0	0	At5g45570.1	Ulp1 protease family protein		Tp7g08630
Thhalv10002184m.g	scaffold_12	1314031	1316168	1434	+	0	0	0	0	0	0	0	0	0	At1g64260.1	MuDR family transposase			XP_003633694.1
Thhalv10002185m.g	scaffold_12	10876498	10877547	837	-	0	0	0	0	0	0	0	0	1	At2g20880.1	Integrase-type DNA-binding superfamily protein	900468	Tp3g34150	XP_002884229.1
Thhalv10002186m.g	scaffold_12	10672017	10672336	222	+	0	0	0	0	0	0	0	0	0	At2g20450.1	Ribosomal protein L14	875342	Tp3g32650	XP_002312586.1
Thhalv10002187m.g	scaffold_12	4184675	4185700	1026	+	0	0	0	0	0	0	0	0	0	At1g37113.1		891051		XP_002893824.1
Thhalv10002188m.g	scaffold_12	7970579	7971461	300	+	0	0	0	0	0	2	3	3	1
Thhalv10002189m.g	scaffold_12	9578510	9579394	783	-	0	0	0	0	0	0	0	0	0	At1g37113.1		891051	Tp2g06090	XP_002318395.1
Thhalv10002190m.g	scaffold_12	7885278	7885565	288	+	1	0	0	0	0	0	0	0	0
Thhalv10002191m.g	scaffold_12	5197175	5198236	738	-	0	0	0	0	0	0	0	0	0					XP_002299898.1
Thhalv10002192m.g	scaffold_12	10766985	10769950	1659	-	23	15	7	20	9	37	8	18	9	At2g20650.1	RING/U-box superfamily protein	480900	Tp3g33900	XP_002886295.1
Thhalv10002193m.g	scaffold_12	7738564	7739331	768	-	1	0	1	0	0	0	0	0	0	At2g22050.1	Galactose oxidase/kelch repeat superfamily protein	481068	Tp4g05040	NP_179796.2
Thhalv10002194m.g	scaffold_12	2206686	2207195	396	-	0	0	0	0	0	0	0	0	1	At2g20625.1	Protein of unknown function (DUF626)			NP_179654.2
Thhalv10002195m.g	scaffold_12	739775	742570	789	+	0	0	0	0	0	0	0	0	0				Tp_un0177_001	XP_002333614.1
Thhalv10002196m.g	scaffold_12	10839688	10839894	207	-	1	0	1	0	0	4	0	0	0	At2g20835.1		480926	Tp3g34080	NP_179679.1
Thhalv10002197m.g	scaffold_12	7801325	7801768	444	+	0	0	0	0	0	0	0	0	0	At1g64230.1	ubiquitin-conjugating enzyme 28	875475	Tp2g00510	XP_003633968.1
Thhalv10002198m.g	scaffold_12	5770501	5770770	270	+	0	0	0	0	0	0	0	0	0	At1g57775.1	Protein of unknown function (DUF784)	474865	Tp4g07220	XP_002894696.1
Thhalv10002199m.g	scaffold_12	10224399	10227355	1782	-	0	0	0	0	0	0	0	0	0	At2g19650.1	Cysteine/Histidine-rich C1 domain family protein		Tp5g15690	NP_179556.1
Thhalv10002200m.g	scaffold_12	7138193	7142577	783	-	28	15	21	17	17	31	49	30	23	At2g26210.1	Ankyrin repeat family protein	901360	Tp4g06310	XP_002878949.1
Thhalv10002201m.g	scaffold_12	9883676	9884116	378	-	0	0	0	0	0	0	0	0	0	At1g21280.1			Tp5g18880	XP_002317615.1
Thhalv10002202m.g	scaffold_12	5738177	5738523	315	+	0	0	0	0	0	0	0	0	0	At5g34887.1	Protein of unknown function (DUF784)	917410	Tp4g07220	XP_002863713.1
Thhalv10002203m.g	scaffold_12	5177310	5177753	444	+	0	0	0	0	0	0	0	0	0	At1g64230.1	ubiquitin-conjugating enzyme 28	875475	Tp2g00510	XP_003633968.1
Thhalv10002204m.g	scaffold_12	4128830	4129639	282	-	0	0	0	0	0	0	0	0	0	At2g26320.1	AGAMOUS-like 33	320424	Tp4g06780	NP_180200.1
Thhalv10002206m.g	scaffold_12	2036945	2037292	243	-	0	0	0	0	0	0	0	0	0	At2g07200.1	Cysteine proteinases superfamily protein	337115		NP_178733.2
Thhalv10002207m.g	scaffold_12	5753077	5753424	288	+	0	0	0	0	0	0	0	0	0	At5g34887.1	Protein of unknown function (DUF784)	893767	Tp4g07220	XP_002894696.1
Thhalv10002208m.g	scaffold_12	2345550	2347631	1275	-	0	0	0	9	3	14	11	7	2	At1g09870.1	histidine acid phosphatase family protein	312030	Tp1g08500	NP_563856.1
Thhalv10002209m.g	scaffold_12	344980	346725	435	+	0	0	0	0	0	0	0	0	0	At4g09490.1	Polynucleotidyl transferase, ribonuclease H-like superfamily protein
Thhalv10002210m.g	scaffold_12	3778204	3782160	1284	-	0	0	0	1	0	0	0	1	2	At2g26290.1	root-specific kinase 1	481488	Tp4g06740	XP_002880775.1
Thhalv10002211m.g	scaffold_12	292383	292610	228	+	0	0	0	0	0	0	0	0	0
Thhalv10002212m.g	scaffold_12	7081173	7083180	990	+	0	0	0	0	0	0	0	0	1	At1g36510.1	Nucleic acid-binding proteins superfamily	879732		XP_002892812.1
Thhalv10002214m.g	scaffold_12	394989	395687	699	-	0	0	0	0	0	0	0	0	0	At1g34070.1				XP_002300305.1
Thhalv10002215m.g	scaffold_12	1594231	1594800	570	-	0	0	0	1	0	0	0	0	0	At2g17730.1	NEP-interacting protein 2	868567		XP_002878907.1
Thhalv10002216m.g	scaffold_12	5144299	5144649	297	-	3	3	3	0	0	0	0	0	0	At3g02520.1	general regulatory factor 7	477486	Tp3g01550	NP_566174.1
Thhalv10002217m.g	scaffold_12	8124699	8125329	483	-	3	0	0	0	1	1	1	3	0	At1g14800.1	Nucleic acid-binding, OB-fold-like protein	331717	Tp1g26380	XP_002864261.1
Thhalv10002218m.g	scaffold_12	5744680	5745026	318	+	0	0	0	0	0	0	0	0	0	At5g34887.1	Protein of unknown function (DUF784)	917410	Tp4g07220	XP_002863713.1
Thhalv10002219m.g	scaffold_12	1946493	1947723	600	+	0	0	0	0	0	0	0	0	0	At2g27270.1		320520		NP_180295.1
Thhalv10002220m.g	scaffold_12	1205672	1205931	207	-	2	2	4	0	0	0	0	0	0	At3g06180.1	Ribosomal protein L34e superfamily protein	896728	Tp3g05140	NP_187269.1
Thhalv10002222m.g	scaffold_12	5693428	5693775	348	+	0	0	0	0	0	0	0	0	0	At1g57775.1	Protein of unknown function (DUF784)	474865	Tp4g07220	XP_002894696.1
Thhalv10002223m.g	scaffold_12	5624082	5627271	2430	+	0	0	0	0	0	0	0	0	0	At5g45570.1	Ulp1 protease family protein		Tp7g08630
Thhalv10002224m.g	scaffold_12	5746838	5747185	348	+	0	0	0	0	0	0	0	0	0	At4g08025.1	Protein of unknown function (DUF784)	474865	Tp4g07220	XP_002894696.1
Thhalv10002225m.g	scaffold_12	8281824	8283339	921	+	7	1	0	4	1	8	11	18	7	At5g33406.1	hAT dimerisation domain-containing protein / transposase-related			NP_680299.4
Thhalv10002226m.g	scaffold_12	10689490	10690236	747	+	0	0	0	0	0	0	0	0	0	At2g20520.1	FASCICLIN-like arabinogalactan 6	480881	Tp3g33750	XP_002884207.1
Thhalv10002227m.g	scaffold_12	10270832	10271683	852	-	0	0	0	0	0	0	0	0	0	At3g55310.1	NAD(P)-binding Rossmann-fold superfamily protein	485952	Tp5g07170	NP_191091.2
Thhalv10002228m.g	scaffold_12	2313969	2314622	447	+	0	0	0	0	0	0	0	0	0	At1g64230.1	ubiquitin-conjugating enzyme 28	478172	Tp6g18000	XP_003568241.1
Thhalv10002229m.g	scaffold_12	10254418	10256531	2052	-	0	0	0	0	0	0	0	0	0	At5g56000.1	HEAT SHOCK PROTEIN 81.4	495683	Tp6g17850	NP_200411.1
Thhalv10002230m.g	scaffold_12	4202760	4204196	1410	+	0	0	0	0	0	0	0	0	0					XP_002318395.1
Thhalv10002231m.g	scaffold_12	7872509	7873617	684	-	0	0	0	0	0	0	0	0	0	At1g10000.1	Ribonuclease H-like superfamily protein
Thhalv10002232m.g	scaffold_12	2038338	2040019	1290	-	0	0	0	0	0	0	0	0	1	At2g07190.1	Domain of unknown function (DUF1985)	337115	Tp4g06570	XP_002891526.1
Thhalv10002233m.g	scaffold_12	242376	242819	444	-	0	0	0	0	0	0	0	0	0	At1g64230.1	ubiquitin-conjugating enzyme 28	875475	Tp2g00510	XP_003538338.1
Thhalv10002234m.g	scaffold_12	1606830	1607828	705	-	0	0	0	0	0	0	0	0	0	At1g14800.1	Nucleic acid-binding, OB-fold-like protein	890118	Tp1g26850	XP_002893409.1
Thhalv10002235m.g	scaffold_12	3946574	3946885	312	-	0	0	0	0	0	0	0	0	0	At2g16740.1	ubiquitin-conjugating enzyme 29	480557	Tp3g29980	NP_565391.1
Thhalv10002236m.g	scaffold_12	10616025	10616722	549	-	3	3	1	0	0	1	0	0	0	At5g32613.1	Zinc knuckle (CCHC-type) family protein	348453		NP_680290.1
Thhalv10002237m.g	scaffold_12	1948634	1949585	429	-	0	0	0	0	0	0	0	0	0	At5g04047.1	Plant self-incompatibility protein S1 family	325054		NP_001119166.1
Thhalv10002239m.g	scaffold_12	5757410	5757757	348	+	0	0	0	0	0	0	0	0	0	At4g08025.1	Protein of unknown function (DUF784)	474865	Tp4g07220	XP_002894696.1
Thhalv10002240m.g	scaffold_12	1748199	1749095	897	+	0	0	0	0	0	1	0	0	0	At1g32420.1	F-box and associated interaction domains-containing protein	918170	Tp7g03190	XP_002865856.1
Thhalv10002241m.g	scaffold_12	8543954	8544187	216	+	0	0	0	0	0	0	0	0	0	At5g17560.1	BolA-like family protein	909754	Tp6g26660
Thhalv10002242m.g	scaffold_12	10752181	10753664	318	+	0	0	0	0	0	0	0	0	0	At2g20619.1	Plant thionin family protein
Thhalv10002243m.g	scaffold_12	5768341	5768688	348	+	0	0	0	0	0	0	0	0	0	At4g08025.1	Protein of unknown function (DUF784)	474865	Tp4g07220	XP_002894696.1
[truncated: 25,019 more rows]
