# Supplementary material for: RNA-Seq effectively monitors gene expression in Eutrema salsugineum plants growing in an extreme natural habitat and in controlled growth cabinet conditions
Source: BMC Genomics. 2013 Aug 28;14:578. doi: 10.1186/1471-2164-14-578 (PMC3846481; doi:10.1186/1471-2164-14-578)
Supplement: Additional file 7 — Differentially expressed genes among cabinet- and field-grown Eutrema plants. DESeq software was used to identify differentially expressed genes in three comparisons: SC vs. YC, YC vs. YF, SC vs. YF (one comparison per tab). All genes expressed at a significantly different level in at least one comparison (p <0.05 with FDR <0.05) are presented in each tab. The expression level in every plant and the fold-change in expression for a given comparison are also included. [file 1471-2164-14-578-S7.xls]

## Sheet: SCvsYC
Table S6. Differentially expressed genes among cabinet- and field-grown Thellungiella plants. SC vs. YC DEGs
Thellungiella	SC1	SC2	SC3	YC1	YC2	YC3	YF1	YF2	YF3	SC/YC	Category	Determinants	Arabidopsis thaliana
Gene locus	normalized gene expression									Fold diff.	(see Table 4)		gene locus	gene description	GO terms	GO slims
XLOC_004731	311.483	234.251	285.819	0	0	0	0	0	0	#DIV/0!	9	SC > YC, SC > YF
Thhalv10002119m.g	306.873	139.282	120.197	0	0	0	0	0	0	#DIV/0!	9	SC > YC, SC > YF	At1g24148		GO:0003674,GO:0005575,GO:0008150	unknown biological processes,unknown cellular components,unknown molecular functions
Thhalv10021355m.g	151.63	118.122	93.1448	0	0	0	57.2378	67.6496	33.4192	#DIV/0!	12	SC > YC, YF > YC	At5g03480	RNA-binding (RRM/RBD/RNP motifs) family protein	GO:0000166,GO:0003674,GO:0003676,GO:0005488,GO:0005575,GO:0005622,GO:0005623,GO:0005634,GO:0008150,GO:0043226,GO:0043227,GO:0043229,GO:0043231,GO:0044424,GO:0044464	nucleic acid binding,nucleotide binding,nucleus,unknown biological processes
Thhalv10023491m.g	111.578	126.991	110.51	0	0	0	0	0	0	#DIV/0!	9	SC > YC, SC > YF	At3g61100	Putative endonuclease or glycosyl hydrolase	GO:0005575,GO:0008150	unknown biological processes,unknown cellular components
Thhalv10000285m.g	145.052	108.396	94.7243	0	0	0	0	0	0	#DIV/0!	9	SC > YC, SC > YF	At4g20095	Protein of unknown function (DUF626)	GO:0003674,GO:0005575,GO:0008150	unknown biological processes,unknown cellular components,unknown molecular functions
Thhalv10015551m.g	96.5627	97.3519	113.537	0	0	0	0	0	0	#DIV/0!	9	SC > YC, SC > YF	At5g21150	Argonaute family protein	GO:0000003,GO:0003006,GO:0003674,GO:0003676,GO:0003723,GO:0005488,GO:0005515,GO:0005575,GO:0005622,GO:0005623,GO:0005737,GO:0007275,GO:0008150,GO:0009791,GO:0009908,GO:0009987,GO:0010528,GO:0010529,GO:0022414,GO:0032196,GO:0032501,GO:0032502,GO:0035197,GO:0035670,GO:0044424,GO:0044464,GO:0048437,GO:0048438,GO:0048440,GO:0048467,GO:0048481,GO:0048513,GO:0048519,GO:0048523,GO:0048569,GO:0048608,GO:…	DNA or RNA binding,developmental processes,nucleic acid binding,other cellular processes,other cytoplasmic components,protein binding
Thhalv10014264m.g	112.265	118.04	74.0489	0	0	0	0	0	0	#DIV/0!	9	SC > YC, SC > YF	At4g01560	Ribosomal RNA processing Brix domain protein	GO:0000003,GO:0003006,GO:0003674,GO:0005575,GO:0005622,GO:0005623,GO:0005737,GO:0005829,GO:0007275,GO:0008150,GO:0009790,GO:0009791,GO:0009793,GO:0010154,GO:0022414,GO:0032501,GO:0032502,GO:0044424,GO:0044444,GO:0044464,GO:0048316,GO:0048608,GO:0048856	cytosol,developmental processes,unknown molecular functions
Thhalv10022943m.g	27.0105	85.3781	185.143	0	0	0	0	0	0	#DIV/0!	9	SC > YC, SC > YF
Thhalv10000716m.g	95.0299	74.5365	103.907	0	0	0	0	0	0	#DIV/0!	9	SC > YC, SC > YF
XLOC_016290	35.8377	116.185	96.7297	0	0	0	0	0	0	#DIV/0!	9	SC > YC, SC > YF
Thhalv10013091m.g	88.0892	74.4634	73.0911	0	0	0	0	0	0	#DIV/0!	9	SC > YC, SC > YF	At3g13640	RNAse l inhibitor protein 1	GO:0000166,GO:0003674,GO:0003824,GO:0005215,GO:0005488,GO:0005524,GO:0006139,GO:0006163,GO:0006195,GO:0006200,GO:0006753,GO:0006807,GO:0008150,GO:0008152,GO:0009055,GO:0009056,GO:0009117,GO:0009141,GO:0009143,GO:0009144,GO:0009146,GO:0009150,GO:0009154,GO:0009166,GO:0009199,GO:0009203,GO:0009205,GO:0009207,GO:0009259,GO:0009261,GO:0009987,GO:0016462,GO:0016787,GO:0016817,GO:0016818,GO:0016887,GO:…	hydrolase activity,nucleotide binding,other binding,other cellular processes,other metabolic processes,other molecular functions,transporter activity
Thhalv10022472m.g	68.4024	39.7719	94.0861	0	0	0	0	0	2.04587	#DIV/0!	9	SC > YC, SC > YF
Thhalv10004123m.g	109.112	52.1906	39.4094	0	0	0	0	0	0	#DIV/0!	9	SC > YC, SC > YF	At5g61820		GO:0003674,GO:0005575,GO:0005622,GO:0005623,GO:0005737,GO:0005773,GO:0008150,GO:0043226,GO:0043227,GO:0043229,GO:0043231,GO:0044424,GO:0044444,GO:0044464	other cytoplasmic components,other intracellular components,unknown biological processes,unknown molecular functions
Thhalv10026601m.g	62.716	45.9898	87.7316	0	0	0	0	0	0	#DIV/0!	9	SC > YC, SC > YF
Thhalv10019505m.g	78.2599	49.1064	68.4562	0	0	0	0	0	0	#DIV/0!	9	SC > YC, SC > YF
Thhalv10029521m.g	62.4244	56.9188	64.6531	0	0	0	0	0	0	#DIV/0!	9	SC > YC, SC > YF	At5g48850	Tetratricopeptide repeat (TPR)-like superfamily protein	GO:0003674,GO:0005488,GO:0005515,GO:0006791,GO:0006792,GO:0006950,GO:0007154,GO:0008150,GO:0009267,GO:0009605,GO:0009987,GO:0009991,GO:0010438,GO:0031667,GO:0031668,GO:0031669,GO:0033554,GO:0042594,GO:0050789,GO:0050896,GO:0051716,GO:0065007,GO:0071496	other binding,other biological processes,other cellular processes,protein binding,response to stress
XLOC_005661	63.4598	56.3792	55.1543	0	0	0	0	0	0	#DIV/0!	9	SC > YC, SC > YF
Thhalv10015952m.g	38.4329	56.0692	73.8203	0	0	0	0	0	0	#DIV/0!	9	SC > YC, SC > YF	At5g08640	flavonol synthase 1	GO:0003674,GO:0003824,GO:0005575,GO:0006725,GO:0008150,GO:0008152,GO:0009058,GO:0009628,GO:0009698,GO:0009699,GO:0009719,GO:0009725,GO:0009733,GO:0009812,GO:0009813,GO:0009987,GO:0010033,GO:0016491,GO:0016705,GO:0016706,GO:0019438,GO:0019748,GO:0042221,GO:0044237,GO:0044249,GO:0045431,GO:0050896,GO:0055114,GO:0080167	other biological processes,other cellular processes,other enzyme activity,other metabolic processes,response to abiotic or biotic stimulus,unknown cellular components
Thhalv10002892m.g	50.8643	38.6485	71.8368	0	0	0	0	0	0	#DIV/0!	9	SC > YC, SC > YF
Thhalv10026811m.g	87.7843	42.6891	26.449	0	0	0	0	0	0	#DIV/0!	9	SC > YC, SC > YF	At1g24440	RING/U-box superfamily protein	GO:0003674,GO:0005488,GO:0005515,GO:0008270,GO:0043167,GO:0043169,GO:0046872,GO:0046914	other binding,protein binding
nXLOC_003016	38.5562	60.2669	52.898	0	0	0	0	0	0	#DIV/0!	9	SC > YC, SC > YF
Thhalv10000284m.g	39.5011	54.2195	56.1482	0	0	0	0	0	0	#DIV/0!	9	SC > YC, SC > YF	At4g20095	Protein of unknown function (DUF626)	GO:0003674,GO:0005575,GO:0008150	unknown biological processes,unknown cellular components,unknown molecular functions
Thhalv10000653m.g	41.9187	56.4224	40.5961	0	0	0	0	0	0	#DIV/0!	9	SC > YC, SC > YF	At1g79350	RING/FYVE/PHD zinc finger superfamily protein	GO:0000003,GO:0003006,GO:0003674,GO:0003676,GO:0003677,GO:0005488,GO:0005515,GO:0005575,GO:0005622,GO:0005623,GO:0005737,GO:0005829,GO:0006139,GO:0006351,GO:0006355,GO:0006807,GO:0007275,GO:0008150,GO:0008152,GO:0008270,GO:0009058,GO:0009059,GO:0009790,GO:0009791,GO:0009793,GO:0009889,GO:0009987,GO:0010154,GO:0010467,GO:0010468,GO:0010556,GO:0016070,GO:0019219,GO:0019222,GO:0022414,GO:0031323,GO:…	DNA or RNA binding,cytosol,developmental processes,other binding,other cellular processes,other metabolic processes,protein binding,transcription,DNA-dependent
Thhalv10025505m.g	40.7922	55.7916	38.8879	0	0	0	0	0	0	#DIV/0!	9	SC > YC, SC > YF	At4g15960	alpha/beta-Hydrolases superfamily protein	GO:0003674,GO:0003824,GO:0004301,GO:0005575,GO:0005622,GO:0005623,GO:0005737,GO:0005739,GO:0008150,GO:0008152,GO:0016787,GO:0016801,GO:0016803,GO:0043226,GO:0043227,GO:0043229,GO:0043231,GO:0044424,GO:0044444,GO:0044464	hydrolase activity,mitochondria,other enzyme activity,other metabolic processes
XLOC_023430	37.2977	41.61	50.5693	0	0	0	0	0	0	#DIV/0!	9	SC > YC, SC > YF
Thhalv10023163m.g	24.3455	52.3653	46.5502	0	0	0	0	0	0	#DIV/0!	9	SC > YC, SC > YF	At4g32200	DNA-binding HORMA family protein	GO:0000279,GO:0003674,GO:0003676,GO:0003677,GO:0005488,GO:0005575,GO:0005623,GO:0006996,GO:0007049,GO:0007126,GO:0007127,GO:0007129,GO:0007130,GO:0008150,GO:0009987,GO:0012505,GO:0016043,GO:0022402,GO:0022403,GO:0022607,GO:0044085,GO:0044464,GO:0051276,GO:0051321,GO:0051327,GO:0070192,GO:0070193,GO:0071840,GO:0071841,GO:0071842,GO:0071844	DNA or RNA binding,cell organization and biogenesis,other cellular components,other cellular processes
Thhalv10022928m.g	38.8724	39.5255	41.5247	0	0	0	0	0	0	#DIV/0!	9	SC > YC, SC > YF
XLOC_025433	45.765	32.3969	39.2718	0	0	0	0	0	0	#DIV/0!	9	SC > YC, SC > YF	At5g41220	glutathione S-transferase THETA 3	GO:0003674,GO:0003824,GO:0004364,GO:0005488,GO:0005515,GO:0005575,GO:0005622,GO:0005623,GO:0005737,GO:0008150,GO:0008152,GO:0009056,GO:0009404,GO:0009407,GO:0009987,GO:0016740,GO:0016765,GO:0019748,GO:0044237,GO:0044248,GO:0044424,GO:0044464	other cellular processes,other cytoplasmic components,other metabolic processes,protein binding,transferase activity
Thhalv10029102m.g	37.9421	25.8315	48.0135	0	0	0	0	1.68055	0	#DIV/0!	9	SC > YC, SC > YF
nXLOC_003010	20.8248	55.4574	33.613	0	0	0	0	0	0	#DIV/0!	9	SC > YC, SC > YF
Thhalv10023912m.g	29.7116	41.2817	38.3656	0	0	0	0	0	0	#DIV/0!	9	SC > YC, SC > YF	At5g26270		GO:0003674,GO:0008150	unknown biological processes,unknown molecular functions
Thhalv10009571m.g	20.8784	47.381	40.8887	0	0	0	0	0	0	#DIV/0!	9	SC > YC, SC > YF	At5g38700		GO:0003674,GO:0005575,GO:0005622,GO:0005623,GO:0005737,GO:0005739,GO:0008150,GO:0043226,GO:0043227,GO:0043229,GO:0043231,GO:0044424,GO:0044444,GO:0044464	mitochondria,unknown biological processes,unknown molecular functions
XLOC_003049	19.3609	44.7219	41.5627	0	0	0	0	0	0	#DIV/0!	9	SC > YC, SC > YF
Thhalv10023206m.g	21.2753	37.887	39.2734	0	0	0	0	0	0	#DIV/0!	9	SC > YC, SC > YF
Thhalv10015091m.g	26.9335	26.7906	44.2633	0	0	0	0	6.10033	0	#DIV/0!	9	SC > YC, SC > YF	At4g10810		GO:0003674,GO:0008150	unknown biological processes,unknown molecular functions
Thhalv10000723m.g	27.7603	27.9304	41.0992	0	0	0	0	0	0	#DIV/0!	9	SC > YC, SC > YF	At3g47680	DNA binding	GO:0003674,GO:0003676,GO:0003677,GO:0005488,GO:0005575,GO:0008150	DNA or RNA binding,unknown biological processes,unknown cellular components
Thhalv10009345m.g	25.4951	18.5972	51.8505	0	0	0	0	0	0	#DIV/0!	9	SC > YC, SC > YF
Thhalv10022094m.g	30.4319	34.1513	26.449	0	0	0	0	2.59213	0	#DIV/0!	9	SC > YC, SC > YF	At1g62085	Mitochondrial transcription termination factor family protein	GO:0003674,GO:0005575,GO:0008150	unknown biological processes,unknown cellular components,unknown molecular functions
Thhalv10011936m.g	40.4028	11.7886	36.5195	0	0	0	0	0	0	#DIV/0!	9	SC > YC, SC > YF
Thhalv10000770m.g	30.106	26.5224	32.0435	0	0	0	3.12503	4.1067	5.4027	#DIV/0!	14	SC > YF > YC	At5g38350	Disease resistance protein (NBS-LRR class) family	GO:0000166,GO:0003674,GO:0005488,GO:0005515,GO:0005575,GO:0006950,GO:0006952,GO:0008150,GO:0017076,GO:0030554,GO:0032553,GO:0032555,GO:0032559,GO:0043531,GO:0050896	nucleotide binding,protein binding,response to stress,unknown cellular components
XLOC_004737	60.5151	10.8993	16.8823	0	0	0	0	0	0	#DIV/0!	9	SC > YC, SC > YF
Thhalv10023773m.g	19.117	29.5798	37.3082	0	0	0	0	0	0	#DIV/0!	9	SC > YC, SC > YF
Thhalv10001847m.g	25.122	30.5418	28.3843	0	0	0	0	0	0	#DIV/0!	9	SC > YC, SC > YF
Thhalv10023455m.g	26.7058	28.0244	27.9505	0	0	0	0	0	0	#DIV/0!	9	SC > YC, SC > YF	At3g54220	GRAS family transcription factor	GO:0001071,GO:0003002,GO:0003674,GO:0003676,GO:0003677,GO:0003700,GO:0005488,GO:0005515,GO:0005575,GO:0005622,GO:0005623,GO:0005634,GO:0007275,GO:0007389,GO:0008104,GO:0008150,GO:0008356,GO:0009605,GO:0009606,GO:0009628,GO:0009629,GO:0009630,GO:0009956,GO:0009987,GO:0032501,GO:0032502,GO:0032507,GO:0033036,GO:0033365,GO:0034504,GO:0034613,GO:0043226,GO:0043227,GO:0043229,GO:0043231,GO:0043565,GO:…	DNA or RNA binding,developmental processes,nucleus,other cellular processes,protein binding,response to abiotic or biotic stimulus,transcription factor activity
Thhalv10023785m.g	24.7597	24.081	33.5699	0	0	0	0	0	0	#DIV/0!	9	SC > YC, SC > YF
Thhalv10004132m.g	23.1108	39.5436	19.3422	0	0	0	0	0	0	#DIV/0!	9	SC > YC, SC > YF	At3g24610	Galactose oxidase/kelch repeat superfamily protein	GO:0003674,GO:0005488,GO:0005515,GO:0005575,GO:0008150	protein binding,unknown biological processes,unknown cellular components,unknown molecular functions
XLOC_025488	26.5464	18.0732	37.1922	0	0	0	0	0	0	#DIV/0!	9	SC > YC, SC > YF
XLOC_005376	45.8912	13.2837	22.2216	0	0	0	0	0	0	#DIV/0!	9	SC > YC, SC > YF
Thhalv10000211m.g	28.4964	22.5941	29.3972	0	0	0	0	0	0	#DIV/0!	9	SC > YC, SC > YF	At3g57710	Protein kinase superfamily protein	GO:0000166,GO:0003674,GO:0003824,GO:0004672,GO:0005488,GO:0005524,GO:0006464,GO:0006468,GO:0006793,GO:0006796,GO:0008150,GO:0008152,GO:0009987,GO:0016301,GO:0016310,GO:0016740,GO:0016772,GO:0016773,GO:0017076,GO:0019538,GO:0030554,GO:0032553,GO:0032555,GO:0032559,GO:0035639,GO:0043170,GO:0043412,GO:0044237,GO:0044238,GO:0044260,GO:0044267	kinase activity,nucleotide binding,other cellular processes,other metabolic processes,protein metabolism,transferase activity
Thhalv10024116m.g	24.7963	23.1891	30.1714	0	0	0	0	0	0	#DIV/0!	9	SC > YC, SC > YF	At1g61210	Transducin/WD40 repeat-like superfamily protein	GO:0000151,GO:0000166,GO:0003674,GO:0005488,GO:0005515,GO:0005575,GO:0005622,GO:0005623,GO:0005834,GO:0005886,GO:0006950,GO:0006970,GO:0008150,GO:0009628,GO:0009651,GO:0009719,GO:0009725,GO:0009737,GO:0009898,GO:0010033,GO:0016020,GO:0019897,GO:0019898,GO:0031234,GO:0031461,GO:0032991,GO:0042221,GO:0043234,GO:0044424,GO:0044425,GO:0044459,GO:0044464,GO:0050896,GO:0071944,GO:0080008	nucleotide binding,other biological processes,other intracellular components,other membranes,plasma membrane,protein binding,response to abiotic or biotic stimulus,response to stress
Thhalv10021502m.g	29.7425	13.6818	30.8801	0	0	0	0	0	0	#DIV/0!	9	SC > YC, SC > YF	At1g16240	syntaxin of plants 51	GO:0003674,GO:0005484,GO:0005488,GO:0005515,GO:0005575,GO:0005622,GO:0005623,GO:0005737,GO:0005768,GO:0005773,GO:0006810,GO:0006886,GO:0008104,GO:0008150,GO:0009987,GO:0010008,GO:0015031,GO:0016020,GO:0016192,GO:0031090,GO:0033036,GO:0034613,GO:0043226,GO:0043227,GO:0043229,GO:0043231,GO:0044422,GO:0044424,GO:0044440,GO:0044444,GO:0044446,GO:0044464,GO:0045184,GO:0046907,GO:0051179,GO:0051234,GO:…	other cellular processes,other cytoplasmic components,other intracellular components,other membranes,protein binding,transport
Thhalv10017010m.g	26.7147	18.0434	28.507	0	0	0	0	0	0	#DIV/0!	9	SC > YC, SC > YF	At2g31300	actin-related protein C1B	GO:0000166,GO:0003674,GO:0003779,GO:0005488,GO:0005515,GO:0005575,GO:0005622,GO:0005623,GO:0005634,GO:0005737,GO:0005856,GO:0005885,GO:0006461,GO:0006996,GO:0007010,GO:0007015,GO:0008064,GO:0008092,GO:0008150,GO:0008154,GO:0009987,GO:0015629,GO:0016043,GO:0022607,GO:0030029,GO:0030036,GO:0030041,GO:0030832,GO:0030833,GO:0032271,GO:0032535,GO:0032956,GO:0032970,GO:0032991,GO:0033043,GO:0034621,GO:…	cell organization and biogenesis,nucleotide binding,nucleus,other cellular processes,other cytoplasmic components,other intracellular components,protein binding
XLOC_016924	26.2954	17.0498	29.0499	0	0	0	0	0	0	#DIV/0!	9	SC > YC, SC > YF
Thhalv10002969m.g	32.8724	26.6428	12.3804	0	0	0	0	0	0	#DIV/0!	9	SC > YC, SC > YF	At3g62210	Putative endonuclease or glycosyl hydrolase	GO:0000741,GO:0005575,GO:0006996,GO:0006997,GO:0007275,GO:0008150,GO:0009553,GO:0009559,GO:0009561,GO:0009987,GO:0010197,GO:0016043,GO:0030154,GO:0032501,GO:0032502,GO:0048229,GO:0048284,GO:0048869,GO:0071840,GO:0071841,GO:0071842	cell organization and biogenesis,developmental processes,other cellular processes,unknown cellular components
Thhalv10014729m.g	23.1635	23.9366	23.5543	0	0	0	0	0	0	#DIV/0!	9	SC > YC, SC > YF	At3g07050	GTP-binding family protein	GO:0000003,GO:0000166,GO:0003006,GO:0003674,GO:0005488,GO:0005525,GO:0005575,GO:0005622,GO:0005623,GO:0005634,GO:0005730,GO:0005911,GO:0006139,GO:0006351,GO:0006355,GO:0006807,GO:0007275,GO:0008150,GO:0008152,GO:0009058,GO:0009059,GO:0009506,GO:0009653,GO:0009791,GO:0009886,GO:0009887,GO:0009888,GO:0009889,GO:0009890,GO:0009892,GO:0009908,GO:0009987,GO:0010073,GO:0010074,GO:0010077,GO:0010467,GO:…	developmental processes,nucleotide binding,nucleus,other cellular components,other cellular processes,other intracellular components,other metabolic processes,transcription,DNA-dependent
Thhalv10022906m.g	22.2012	31.8983	15.9627	0	0	0	0	20.1139	0	#DIV/0!	6	SC > YC
Thhalv10028707m.g	20.593	21.826	25.0569	0	0	0	0	0	0.726474	#DIV/0!	9	SC > YC, SC > YF	At1g52950	Nucleic acid-binding, OB-fold-like protein	GO:0003674,GO:0005575,GO:0005911,GO:0008150,GO:0009506,GO:0030054,GO:0055044	other cellular components,unknown biological processes,unknown molecular functions
XLOC_001454	19.1926	26.2498	21.6849	0	0	0	2.8638	3.98479	3.30072	#DIV/0!	14	SC > YF > YC
Thhalv10001165m.g	19.282	23.1452	24.2679	0	0	0	2.74708	1.62161	1.67904	#DIV/0!	14	SC > YF > YC	At5g45050	Disease resistance protein (TIR-NBS-LRR class)	GO:0000166,GO:0001071,GO:0002376,GO:0003674,GO:0003676,GO:0003677,GO:0003700,GO:0005488,GO:0005515,GO:0005575,GO:0005622,GO:0005623,GO:0005737,GO:0005773,GO:0005774,GO:0006139,GO:0006351,GO:0006355,GO:0006807,GO:0006950,GO:0006952,GO:0006955,GO:0007154,GO:0007165,GO:0008150,GO:0008152,GO:0008219,GO:0009058,GO:0009059,GO:0009607,GO:0009615,GO:0009626,GO:0009889,GO:0009987,GO:0010467,GO:0010468,GO:…	DNA or RNA binding,nucleotide binding,other cellular processes,other cytoplasmic components,other intracellular components,other membranes,other metabolic processes,protein binding,response to abiotic or biotic stimulus,response to stress,signal transduction,transcription factor activity,transcription,DNA-dependent
XLOC_008270	27.7545	5.62371	32.6653	0	0	0	0	0	0	#DIV/0!	9	SC > YC, SC > YF
Thhalv10017986m.g	30.2593	4.32792	28.1554	0	0	0	0	0	0	#DIV/0!	9	SC > YC, SC > YF
Thhalv10024034m.g	24.3725	23.1891	14.3674	0	0	0	2.16848	0	0	#DIV/0!	9	SC > YC, SC > YF
Thhalv10023482m.g	21.1644	19.4407	20.193	0	0	0	0	0	0	#DIV/0!	9	SC > YC, SC > YF	At3g53130	Cytochrome P450 superfamily protein	GO:0003674,GO:0003824,GO:0004497,GO:0005488,GO:0005506,GO:0005575,GO:0005622,GO:0005623,GO:0005737,GO:0006629,GO:0006720,GO:0006721,GO:0008150,GO:0008152,GO:0008299,GO:0008610,GO:0009055,GO:0009058,GO:0009507,GO:0009526,GO:0009536,GO:0009941,GO:0009974,GO:0009987,GO:0016108,GO:0016109,GO:0016114,GO:0016116,GO:0016117,GO:0016491,GO:0016705,GO:0019748,GO:0019825,GO:0020037,GO:0031967,GO:0031975,GO:…	chloroplast,other binding,other cellular processes,other cytoplasmic components,other enzyme activity,other intracellular components,other metabolic processes,other molecular functions,plastid
XLOC_008768	22.1445	26.9219	11.5477	0	0	0	0	0	0	#DIV/0!	9	SC > YC, SC > YF
Thhalv10028521m.g	28.0446	9.29861	23.0447	0	0	0	0	0	0	#DIV/0!	9	SC > YC, SC > YF	At4g11530	cysteine-rich RLK (RECEPTOR-like protein kinase) 34	GO:0000166,GO:0003674,GO:0003824,GO:0004672,GO:0004674,GO:0004713,GO:0005488,GO:0005524,GO:0005575,GO:0005623,GO:0006464,GO:0006468,GO:0006793,GO:0006796,GO:0008150,GO:0008152,GO:0009987,GO:0012505,GO:0016301,GO:0016310,GO:0016740,GO:0016772,GO:0016773,GO:0017076,GO:0019538,GO:0030554,GO:0032553,GO:0032555,GO:0032559,GO:0035639,GO:0043170,GO:0043412,GO:0044237,GO:0044238,GO:0044260,GO:0044267,GO:…	kinase activity,nucleotide binding,other cellular components,other cellular processes,other metabolic processes,protein metabolism,transferase activity
Thhalv10007943m.g	20.518	23.2815	15.4549	0	0	0	0	0	0	#DIV/0!	9	SC > YC, SC > YF	At1g26440	ureide permease 5	GO:0003674,GO:0005215,GO:0005274,GO:0005345,GO:0005350,GO:0005575,GO:0005623,GO:0006810,GO:0006863,GO:0008150,GO:0008324,GO:0009987,GO:0012505,GO:0015075,GO:0015205,GO:0015210,GO:0015291,GO:0015293,GO:0015294,GO:0015391,GO:0015563,GO:0015720,GO:0015851,GO:0015855,GO:0015857,GO:0015931,GO:0015932,GO:0022804,GO:0022857,GO:0022891,GO:0022892,GO:0042886,GO:0042906,GO:0042907,GO:0044464,GO:0051179,GO:…	other cellular components,other cellular processes,transport,transporter activity
Thhalv10015673m.g	14.2782	20.3514	21.139	0	0	0	0	0	0	#DIV/0!	9	SC > YC, SC > YF	At4g02760	RNI-like superfamily protein	GO:0003674,GO:0005575,GO:0008150	unknown biological processes,unknown cellular components,unknown molecular functions
Thhalv10026484m.g	23.8248	15.7989	14.6829	0	0	0	0	0	0	#DIV/0!	9	SC > YC, SC > YF	At5g51630	Disease resistance protein (TIR-NBS-LRR class) family	GO:0000166,GO:0003674,GO:0003824,GO:0005488,GO:0005515,GO:0005575,GO:0005622,GO:0005623,GO:0006950,GO:0006952,GO:0007154,GO:0007165,GO:0008150,GO:0008152,GO:0009987,GO:0012505,GO:0016462,GO:0016787,GO:0016817,GO:0016818,GO:0017076,GO:0017111,GO:0023052,GO:0030554,GO:0032553,GO:0032555,GO:0032559,GO:0043531,GO:0044464,GO:0050789,GO:0050794,GO:0050896,GO:0051716,GO:0065007	hydrolase activity,nucleotide binding,other cellular components,other intracellular components,other metabolic processes,protein binding,response to stress,signal transduction
Thhalv10026308m.g	12.9325	14.6744	23.379	0	0	0	0	0	0	#DIV/0!	9	SC > YC, SC > YF	At4g15610	Uncharacterised protein family (UPF0497)	GO:0003674,GO:0005575,GO:0005622,GO:0005623,GO:0005737,GO:0005794,GO:0008150,GO:0043226,GO:0043227,GO:0043229,GO:0043231,GO:0044424,GO:0044444,GO:0044464	Golgi apparatus,unknown biological processes,unknown molecular functions
Thhalv10014979m.g	12.648	18.9251	17.5882	0	0	0	0	0	0	#DIV/0!	9	SC > YC, SC > YF	At5g16210	HEAT repeat-containing protein	GO:0003674,GO:0005488,GO:0005515,GO:0008150	other binding,protein binding,unknown biological processes
Thhalv10027938m.g	11.4022	20.7932	16.1036	0	0	0	0	0	0	#DIV/0!	9	SC > YC, SC > YF
Thhalv10000387m.g	11.5299	17.5216	16.2839	0	0	0	0	0	0	#DIV/0!	9	SC > YC, SC > YF	At1g79350	RING/FYVE/PHD zinc finger superfamily protein	GO:0000003,GO:0003006,GO:0003674,GO:0003676,GO:0003677,GO:0005488,GO:0005515,GO:0005575,GO:0005622,GO:0005623,GO:0005737,GO:0005829,GO:0006139,GO:0006351,GO:0006355,GO:0006807,GO:0007275,GO:0008150,GO:0008152,GO:0008270,GO:0009058,GO:0009059,GO:0009790,GO:0009791,GO:0009793,GO:0009889,GO:0009987,GO:0010154,GO:0010467,GO:0010468,GO:0010556,GO:0016070,GO:0019219,GO:0019222,GO:0022414,GO:0031323,GO:…	DNA or RNA binding,cytosol,developmental processes,other binding,other cellular processes,other metabolic processes,protein binding,transcription,DNA-dependent
Thhalv10022873m.g	15.9553	12.9316	15.0227	0	0	0	0	0	0	#DIV/0!	9	SC > YC, SC > YF
XLOC_022370	10.8701	8.81013	23.7445	0	0	0	0	0	0	#DIV/0!	9	SC > YC, SC > YF
XLOC_022801	11.2228	6.82198	25.3603	0	0	0	0	0	0	#DIV/0!	9	SC > YC, SC > YF
XLOC_005789	19.2374	8.77036	14.9432	0	0	0	0	0	0	#DIV/0!	9	SC > YC, SC > YF
XLOC_008986	14.1155	9.36039	17.3983	0	0	0	0	0	0	#DIV/0!	9	SC > YC, SC > YF	At3g06720	importin alpha isoform 1	GO:0003674,GO:0005215,GO:0005488,GO:0005515,GO:0005575,GO:0005618,GO:0005622,GO:0005623,GO:0005634,GO:0005635,GO:0005730,GO:0005737,GO:0005829,GO:0006605,GO:0006606,GO:0006810,GO:0006886,GO:0006913,GO:0008104,GO:0008150,GO:0008565,GO:0009987,GO:0012505,GO:0015031,GO:0017038,GO:0022892,GO:0030312,GO:0031967,GO:0031974,GO:0031975,GO:0031981,GO:0033036,GO:0033365,GO:0034504,GO:0034613,GO:0043226,GO:…	cell wall,cytosol,nucleus,other binding,other cellular processes,other cytoplasmic components,other intracellular components,protein binding,transport,transporter activity
Thhalv10022911m.g	14.0935	10.7088	15.9237	0	0	0	0	0	0	#DIV/0!	9	SC > YC, SC > YF
Thhalv10017987m.g	6.91634	11.6425	21.6401	0	0	0	0	0	0	#DIV/0!	9	SC > YC, SC > YF	At3g47680	DNA binding	GO:0003674,GO:0003676,GO:0003677,GO:0005488,GO:0005575,GO:0008150	DNA or RNA binding,unknown biological processes,unknown cellular components
Thhalv10015137m.g	7.52742	13.7271	17.0098	0	0	0	44.286	0	2.58911	#DIV/0!	6	SC > YC	At5g03545		GO:0003674,GO:0005575,GO:0008150	unknown biological processes,unknown cellular components,unknown molecular functions
XLOC_010735	10.3197	10.7537	16.6568	0	0	0	0	4.89734	11.1557	#DIV/0!	6	SC > YC
XLOC_010888	15.0487	16.2625	5.66764	0	0	0	0	0	0	#DIV/0!	9	SC > YC, SC > YF
Thhalv10011165m.g	19.8247	6.4271	10.4529	0	0	0	0	0	0	#DIV/0!	9	SC > YC, SC > YF
Thhalv10011930m.g	7.18129	9.97779	18.5459	0	0	0	0	0	0	#DIV/0!	9	SC > YC, SC > YF
Thhalv10023689m.g	15.8505	10.1421	9.42567	0	0	0	0	0	0	#DIV/0!	9	SC > YC, SC > YF	At1g11160	Transducin/WD40 repeat-like superfamily protein	GO:0000151,GO:0000166,GO:0003674,GO:0005488,GO:0005515,GO:0005575,GO:0005622,GO:0005623,GO:0031461,GO:0032991,GO:0043234,GO:0044424,GO:0044464,GO:0080008	nucleotide binding,other intracellular components,protein binding
Thhalv10017397m.g	12.0361	15.963	7.41771	0	0	0	0	0	1.50543	#DIV/0!	9	SC > YC, SC > YF	At2g05520	glycine-rich protein 3	GO:0003674,GO:0005488,GO:0005515,GO:0005575,GO:0005623,GO:0006950,GO:0008150,GO:0009269,GO:0009414,GO:0009415,GO:0009628,GO:0009719,GO:0009723,GO:0009725,GO:0009737,GO:0009751,GO:0010033,GO:0012505,GO:0042221,GO:0044464,GO:0050896	other biological processes,other cellular components,protein binding,response to abiotic or biotic stimulus,response to stress,unknown molecular functions
Thhalv10002074m.g	13.2786	13.2945	8.82524	0	0	0	0	0	0	#DIV/0!	9	SC > YC, SC > YF	At5g04110	DNA GYRASE B3	GO:0000166,GO:0003674,GO:0003676,GO:0003677,GO:0003824,GO:0003916,GO:0003918,GO:0005488,GO:0005524,GO:0005575,GO:0005622,GO:0005623,GO:0005694,GO:0006139,GO:0006163,GO:0006195,GO:0006200,GO:0006259,GO:0006260,GO:0006261,GO:0006265,GO:0006753,GO:0006807,GO:0007059,GO:0008094,GO:0008150,GO:0008152,GO:0009056,GO:0009058,GO:0009059,GO:0009117,GO:0009141,GO:0009143,GO:0009144,GO:0009146,GO:0009150,GO:…	DNA or RNA binding,DNA or RNA metabolism,hydrolase activity,nucleotide binding,other cellular processes,other enzyme activity,other intracellular components,other metabolic processes
Thhalv10022936m.g	15.1683	2.63439	17.1381	0	0	0	0	0	0	#DIV/0!	9	SC > YC, SC > YF	At5g45775	Ribosomal L5P family protein	GO:0003674,GO:0003735,GO:0005198,GO:0005575,GO:0005622,GO:0005623,GO:0005737,GO:0005773,GO:0005829,GO:0005840,GO:0006412,GO:0008150,GO:0008152,GO:0009058,GO:0009059,GO:0009987,GO:0010467,GO:0015934,GO:0019538,GO:0022625,GO:0022626,GO:0030529,GO:0032991,GO:0034645,GO:0043170,GO:0043226,GO:0043227,GO:0043228,GO:0043229,GO:0043231,GO:0043232,GO:0044237,GO:0044238,GO:0044249,GO:0044260,GO:0044267,GO:…	cytosol,other cellular processes,other cytoplasmic components,other intracellular components,other metabolic processes,protein metabolism,ribosome,structural molecule activity
Thhalv10000769m.g	15.7976	7.68229	11.3044	0	0	0	0	0	0	#DIV/0!	9	SC > YC, SC > YF	At5g47260	ATP binding;GTP binding;nucleotide binding;nucleoside-triphosphatases	GO:0000166,GO:0003674,GO:0003824,GO:0005488,GO:0005525,GO:0005575,GO:0006464,GO:0006497,GO:0006498,GO:0006499,GO:0006950,GO:0006952,GO:0008150,GO:0008152,GO:0009058,GO:0009059,GO:0009987,GO:0016462,GO:0016787,GO:0016817,GO:0016818,GO:0017076,GO:0017111,GO:0018377,GO:0019001,GO:0019538,GO:0030554,GO:0031365,GO:0032553,GO:0032555,GO:0032559,GO:0032561,GO:0034645,GO:0035639,GO:0042157,GO:0042158,GO:…	hydrolase activity,nucleotide binding,other cellular processes,other metabolic processes,protein metabolism,response to stress,unknown cellular components
Thhalv10025778m.g	18.1815	10.2809	5.73279	0	0	0	0	0	0	#DIV/0!	9	SC > YC, SC > YF	At4g15955	alpha/beta-Hydrolases superfamily protein	GO:0003674,GO:0003824,GO:0005575,GO:0008150,GO:0008152	other enzyme activity,other metabolic processes,unknown cellular components
nXLOC_026381	15.6286	6.78583	11.3517	0	0	0	0	0	0	#DIV/0!	9	SC > YC, SC > YF
Thhalv10000390m.g	7.4279	15.8032	10.4906	0	0	0	0	0	0	#DIV/0!	9	SC > YC, SC > YF
Thhalv10007911m.g	13.6899	6.34032	13.258	0	0	0	0	0.721858	0	#DIV/0!	9	SC > YC, SC > YF	At1g17480	IQ-domain 7	GO:0003674,GO:0005488,GO:0005515,GO:0005516,GO:0005575,GO:0008150	protein binding,unknown biological processes,unknown cellular components
Thhalv10007021m.g	13.0039	13.6729	6.35353	0	0	0	0	0	0	#DIV/0!	9	SC > YC, SC > YF	At1g33060	NAC 014	GO:0001071,GO:0003674,GO:0003676,GO:0003677,GO:0003700,GO:0005488,GO:0005575,GO:0006139,GO:0006351,GO:0006355,GO:0006807,GO:0007275,GO:0008150,GO:0008152,GO:0009058,GO:0009059,GO:0009889,GO:0009987,GO:0010467,GO:0010468,GO:0010556,GO:0016070,GO:0019219,GO:0019222,GO:0031323,GO:0031326,GO:0032501,GO:0032502,GO:0032774,GO:0034641,GO:0034645,GO:0043170,GO:0044237,GO:0044238,GO:0044249,GO:0044260,GO:…	DNA or RNA binding,developmental processes,other cellular processes,other metabolic processes,transcription factor activity,transcription,DNA-dependent,unknown cellular components
Thhalv10014281m.g	18.3444	8.25998	6.14119	0	0	0	0	0	0	#DIV/0!	9	SC > YC, SC > YF	At2g17920	nucleic acid binding;zinc ion binding	GO:0003674,GO:0003676,GO:0005488,GO:0005575,GO:0008150,GO:0008270,GO:0043167,GO:0043169,GO:0046872,GO:0046914	nucleic acid binding,other binding,unknown biological processes,unknown cellular components
XLOC_023703	19.4935	8.12539	5.03427	0	0	0	0	0	0	#DIV/0!	9	SC > YC, SC > YF
XLOC_003047	11.6291	4.0394	16.8932	0	0	0	0	1.83957	0	#DIV/0!	9	SC > YC, SC > YF
Thhalv10000888m.g	11.5437	10.1045	10.4342	0	0	0	0	0	0	#DIV/0!	9	SC > YC, SC > YF	At2g26030	F-box/RNI-like/FBD-like domains-containing protein	GO:0003674,GO:0005488,GO:0005515,GO:0005575,GO:0008150	protein binding,unknown biological processes,unknown cellular components,unknown molecular functions
XLOC_014778	10.9165	9.36817	11.6085	0	0	0	0	0	0	#DIV/0!	9	SC > YC, SC > YF
Thhalv10021398m.g	9.59943	7.37077	14.8419	0	0	0	19.6439	19.5808	16.6828	#DIV/0!	12	SC > YC, YF > YC	At1g29080	Papain family cysteine protease	GO:0003674,GO:0003824,GO:0005575,GO:0005623,GO:0006508,GO:0008150,GO:0008152,GO:0008233,GO:0008234,GO:0012505,GO:0016787,GO:0019538,GO:0043170,GO:0044238,GO:0044464,GO:0070011	hydrolase activity,other cellular components,protein metabolism
Thhalv10027586m.g	8.2181	8.88094	14.4438	0	0	0	0	0	0	#DIV/0!	9	SC > YC, SC > YF	At2g07760	Zinc knuckle (CCHC-type) family protein	GO:0003674,GO:0003676,GO:0005488,GO:0005575,GO:0008150,GO:0008270,GO:0043167,GO:0043169,GO:0046872,GO:0046914	nucleic acid binding,other binding,unknown biological processes,unknown cellular components
XLOC_017321	9.45178	10.607	10.6792	0	0	0	0	0	0	#DIV/0!	9	SC > YC, SC > YF
Thhalv10023701m.g	8.80572	5.83933	12.6626	0	0	0	0	0	0	#DIV/0!	9	SC > YC, SC > YF	At2g36680	Modifier of rudimentary (Mod(r)) protein	GO:0000813,GO:0005575,GO:0005622,GO:0005623,GO:0005737,GO:0005768,GO:0010008,GO:0016020,GO:0031090,GO:0032991,GO:0043226,GO:0043227,GO:0043229,GO:0043231,GO:0043234,GO:0044422,GO:0044424,GO:0044425,GO:0044440,GO:0044444,GO:0044446,GO:0044464	other cytoplasmic components,other intracellular components,other membranes
Thhalv10027804m.g	15.0175	4.38177	6.78707	0	0	0	0	0	0.826463	#DIV/0!	9	SC > YC, SC > YF	At5g40230	nodulin MtN21 /EamA-like transporter family protein	GO:0003674,GO:0005575,GO:0005623,GO:0016020,GO:0044464	other membranes,unknown molecular functions
Thhalv10023484m.g	10.4594	7.26622	7.87842	0	0	0	0	0	0	#DIV/0!	9	SC > YC, SC > YF	At3g54250	GHMP kinase family protein	GO:0000166,GO:0003674,GO:0003824,GO:0004163,GO:0005488,GO:0005524,GO:0005575,GO:0006629,GO:0006720,GO:0008150,GO:0008152,GO:0008299,GO:0008610,GO:0009058,GO:0009987,GO:0016829,GO:0016830,GO:0016831,GO:0017076,GO:0030554,GO:0032553,GO:0032555,GO:0032559,GO:0035639,GO:0044237,GO:0044238,GO:0044249,GO:0044255	nucleotide binding,other cellular processes,other enzyme activity,other metabolic processes,unknown cellular components
Thhalv10023542m.g	6.55945	7.36114	11.4019	0	0	0	0	0	0	#DIV/0!	9	SC > YC, SC > YF	At3g53140	O-methyltransferase family protein	GO:0003674,GO:0003824,GO:0005488,GO:0005515,GO:0006730,GO:0008150,GO:0008152,GO:0008168,GO:0008171,GO:0009987,GO:0016740,GO:0016741,GO:0032259,GO:0044237,GO:0044281,GO:0046983	other metabolic processes,protein binding,transferase activity
XLOC_014816	6.67676	4.87032	12.0701	0	0	0	0	0.739327	0.91861	#DIV/0!	6	SC > YC
Thhalv10017484m.g	7.32924	3.56417	11.5934	0	0	0	0	0	0	#DIV/0!	9	SC > YC, SC > YF
Thhalv10025088m.g	11.8763	3.93778	6.09935	0	0	0	0	0	0	#DIV/0!	9	SC > YC, SC > YF	At4g21380	receptor kinase 3	GO:0000003,GO:0000166,GO:0003674,GO:0003824,GO:0004672,GO:0004674,GO:0004675,GO:0004871,GO:0004872,GO:0004888,GO:0005488,GO:0005515,GO:0005524,GO:0005575,GO:0005622,GO:0005623,GO:0005737,GO:0005773,GO:0005886,GO:0005911,GO:0006464,GO:0006468,GO:0006793,GO:0006796,GO:0007154,GO:0008037,GO:0008150,GO:0008152,GO:0009506,GO:0009856,GO:0009875,GO:0009987,GO:0016020,GO:0016301,GO:0016310,GO:0016740,GO:…	kinase activity,nucleotide binding,other cellular components,other cellular processes,other cytoplasmic components,other intracellular components,other metabolic processes,plasma membrane,protein binding,protein metabolism,receptor binding or activity,transferase activity
Thhalv10028269m.g	8.77131	4.57012	8.49457	0	0	0	0	0	0	#DIV/0!	9	SC > YC, SC > YF	At5g38590	F-box/RNI-like/FBD-like domains-containing protein	GO:0003674,GO:0005575,GO:0008150	unknown biological processes,unknown cellular components,unknown molecular functions
Thhalv10000765m.g	8.28864	8.73324	4.37033	0	0	0	0	0	0	#DIV/0!	9	SC > YC, SC > YF	At4g36150	Disease resistance protein (TIR-NBS-LRR class) family	GO:0000166,GO:0003674,GO:0005488,GO:0005515,GO:0005575,GO:0005622,GO:0005623,GO:0005737,GO:0006950,GO:0006952,GO:0007154,GO:0007165,GO:0008150,GO:0009507,GO:0009536,GO:0009987,GO:0017076,GO:0023052,GO:0030554,GO:0032553,GO:0032555,GO:0032559,GO:0043226,GO:0043227,GO:0043229,GO:0043231,GO:0043531,GO:0044424,GO:0044444,GO:0044464,GO:0050789,GO:0050794,GO:0050896,GO:0051716,GO:0065007	chloroplast,nucleotide binding,other intracellular components,protein binding,response to stress,signal transduction
Thhalv10014955m.g	8.51061	6.36718	5.9174	0	0	0	0	0	0	#DIV/0!	9	SC > YC, SC > YF	At1g07830	ribosomal protein L29 family protein	GO:0000313,GO:0003674,GO:0003735,GO:0005198,GO:0005575,GO:0005622,GO:0005623,GO:0005737,GO:0005739,GO:0005759,GO:0005761,GO:0005840,GO:0006412,GO:0008150,GO:0008152,GO:0009058,GO:0009059,GO:0009987,GO:0010467,GO:0019538,GO:0030529,GO:0031974,GO:0032991,GO:0034645,GO:0043170,GO:0043226,GO:0043227,GO:0043228,GO:0043229,GO:0043231,GO:0043232,GO:0043233,GO:0044237,GO:0044238,GO:0044249,GO:0044260,GO:…	mitochondria,other cellular processes,other cytoplasmic components,other intracellular components,other metabolic processes,protein metabolism,ribosome,structural molecule activity
XLOC_009165	12.4885	2.89195	5.37531	0	0	0	1.21695	15.1457	1.63638	#DIV/0!	6	SC > YC
XLOC_008769	7.05078	7.50042	4.97899	0	0	0	7.21423	0	3.03146	#DIV/0!	6	SC > YC
Thhalv10023961m.g	5.98838	2.64738	8.6113	0	0	0	0	0	0	#DIV/0!	9	SC > YC, SC > YF	At3g53150	UDP-glucosyl transferase 73D1	GO:0003674,GO:0003824,GO:0005575,GO:0005623,GO:0008150,GO:0008152,GO:0008194,GO:0012505,GO:0016740,GO:0016757,GO:0016758,GO:0044464	other cellular components,other metabolic processes,transferase activity
Thhalv10013318m.g	5.11929	7.46846	4.62726	0	0	0	0	0	0	#DIV/0!	9	SC > YC, SC > YF	At5g56420	F-box/RNI-like/FBD-like domains-containing protein	GO:0003674,GO:0005488,GO:0005515,GO:0005575,GO:0008150	protein binding,unknown biological processes,unknown cellular components,unknown molecular functions
Thhalv10018074m.g	8.434	5.12677	3.57346	0	0	0	0	0	0	#DIV/0!	9	SC > YC, SC > YF	At1g74190	receptor like protein 15	GO:0003674,GO:0005488,GO:0005515,GO:0005575,GO:0005623,GO:0007154,GO:0007165,GO:0008150,GO:0009987,GO:0012505,GO:0023052,GO:0044464,GO:0050789,GO:0050794,GO:0050896,GO:0051716,GO:0065007	other cellular components,protein binding,signal transduction
Thhalv10023064m.g	7.49482	1.30168	7.25835	0	0	0	0	0	0	#DIV/0!	9	SC > YC, SC > YF	At2g44450	beta glucosidase 15	GO:0003674,GO:0003824,GO:0004553,GO:0005488,GO:0005575,GO:0005618,GO:0005622,GO:0005623,GO:0005737,GO:0005794,GO:0005911,GO:0005975,GO:0008150,GO:0008152,GO:0009505,GO:0009506,GO:0016787,GO:0016798,GO:0030054,GO:0030312,GO:0043167,GO:0043169,GO:0043226,GO:0043227,GO:0043229,GO:0043231,GO:0044238,GO:0044424,GO:0044444,GO:0044464,GO:0055044,GO:0071944	Golgi apparatus,cell wall,hydrolase activity,other binding,other cellular components,other enzyme activity,other metabolic processes
Thhalv10028562m.g	5.04304	2.22946	6.2159	0	0	0	0	0	0	#DIV/0!	9	SC > YC, SC > YF	At4g05160	AMP-dependent synthetase and ligase family protein	GO:0003674,GO:0003824,GO:0004321,GO:0005575,GO:0005622,GO:0005623,GO:0005737,GO:0005777,GO:0006082,GO:0006629,GO:0006631,GO:0006633,GO:0008150,GO:0008152,GO:0008610,GO:0009058,GO:0009694,GO:0009695,GO:0009987,GO:0016053,GO:0016207,GO:0016405,GO:0016408,GO:0016740,GO:0016746,GO:0016747,GO:0016874,GO:0016877,GO:0016878,GO:0019752,GO:0031407,GO:0031408,GO:0032787,GO:0042180,GO:0042579,GO:0043226,GO:…	other cellular processes,other cytoplasmic components,other enzyme activity,other intracellular components,other metabolic processes,transferase activity
Thhalv10002414m.g	4.4574	4.16848	4.64882	0	0	0	0	0	0	#DIV/0!	9	SC > YC, SC > YF	At3g46220		GO:0008150	unknown biological processes
Thhalv10006573m.g	4.07499	3.77457	3.94642	0	0	0	0	0	0.266976	#DIV/0!	9	SC > YC, SC > YF	At1g27170	transmembrane receptors;ATP binding	GO:0000166,GO:0003674,GO:0005488,GO:0005515,GO:0005575,GO:0005622,GO:0005623,GO:0005737,GO:0005911,GO:0006950,GO:0006952,GO:0007154,GO:0007165,GO:0008150,GO:0009506,GO:0009507,GO:0009536,GO:0009987,GO:0017076,GO:0023052,GO:0030054,GO:0030554,GO:0032553,GO:0032555,GO:0032559,GO:0043226,GO:0043227,GO:0043229,GO:0043231,GO:0043531,GO:0044424,GO:0044444,GO:0044464,GO:0050789,GO:0050794,GO:0050896,GO:…	chloroplast,nucleotide binding,other cellular components,other intracellular components,protein binding,response to stress,signal transduction
Thhalv10006759m.g	4.21671	4.78465	2.54095	0	0	0	0	0	0	#DIV/0!	9	SC > YC, SC > YF	At1g12220	Disease resistance protein (CC-NBS-LRR class) family	GO:0000166,GO:0002376,GO:0003674,GO:0004871,GO:0004872,GO:0005488,GO:0005515,GO:0005575,GO:0005622,GO:0005623,GO:0005886,GO:0006464,GO:0006497,GO:0006498,GO:0006499,GO:0006950,GO:0006952,GO:0006955,GO:0007154,GO:0007165,GO:0008150,GO:0008152,GO:0008219,GO:0009058,GO:0009059,GO:0009607,GO:0009617,GO:0009626,GO:0009814,GO:0009816,GO:0009987,GO:0012501,GO:0016020,GO:0016265,GO:0018377,GO:0019538,GO:…	nucleotide binding,other cellular processes,other intracellular components,other metabolic processes,plasma membrane,protein binding,protein metabolism,receptor binding or activity,response to abiotic or biotic stimulus,response to stress,signal transduction
Thhalv10018035m.g	1.37824	5.02672	2.59535	0	0	0	0	0	0	#DIV/0!	9	SC > YC, SC > YF	At1g72125	Major facilitator superfamily protein	GO:0003674,GO:0005215,GO:0005575,GO:0005623,GO:0006810,GO:0006857,GO:0008150,GO:0015833,GO:0016020,GO:0044464,GO:0051179,GO:0051234	other membranes,transport,transporter activity
Thhalv10001810m.g	2.93797	2.67885	2.48961	0	0	0	0	0	0	#DIV/0!	9	SC > YC, SC > YF	At1g35530	DEAD/DEAH box RNA helicase family protein	GO:0000166,GO:0003674,GO:0003676,GO:0003677,GO:0003824,GO:0004386,GO:0005488,GO:0005524,GO:0008026,GO:0008150,GO:0008152,GO:0016462,GO:0016787,GO:0016817,GO:0016818,GO:0016887,GO:0017076,GO:0017111,GO:0030554,GO:0032553,GO:0032555,GO:0032559,GO:0035639,GO:0042623,GO:0070035	DNA or RNA binding,hydrolase activity,nucleic acid binding,nucleotide binding,other metabolic processes
XLOC_017644	228.961	86.5477	165.216	1.13445	0	0	0	0	0	423.75	9	SC > YC, SC > YF
nXLOC_008706	150.34	64.3732	123.925	0	0	1.00548	0	0	0	336.793	9	SC > YC, SC > YF
Thhalv10004581m.g	71.6754	105.119	141.399	1.34163	0	0.604916	2.9102	0.629898	0	163.466	9	SC > YC, SC > YF	At5g64120	Peroxidase superfamily protein	GO:0003674,GO:0003824,GO:0004601,GO:0005488,GO:0005506,GO:0005575,GO:0005576,GO:0005618,GO:0005623,GO:0006464,GO:0006497,GO:0006498,GO:0006499,GO:0006950,GO:0006952,GO:0006979,GO:0008150,GO:0008152,GO:0009058,GO:0009059,GO:0009607,GO:0009620,GO:0009987,GO:0016020,GO:0016209,GO:0016491,GO:0016684,GO:0018377,GO:0019538,GO:0020037,GO:0030312,GO:0031365,GO:0034645,GO:0042157,GO:0042158,GO:0042221,GO:…	cell wall,extracellular,other binding,other cellular processes,other enzyme activity,other membranes,other metabolic processes,protein metabolism,response to abiotic or biotic stimulus,response to stress
Thhalv10010219m.g	19.1846	23.8418	12.5239	0	0	0.453353	0	0	0.586552	122.532	9	SC > YC, SC > YF	At3g47000	Glycosyl hydrolase family protein	GO:0003674,GO:0003824,GO:0004553,GO:0005575,GO:0005622,GO:0005623,GO:0005737,GO:0005829,GO:0005975,GO:0008150,GO:0008152,GO:0016787,GO:0016798,GO:0044238,GO:0044424,GO:0044444,GO:0044464	cytosol,hydrolase activity,other metabolic processes
Thhalv10012735m.g	29.9747	36.4414	42.7021	0	0.68114	0.346468	0.333365	0	0	106.187	9	SC > YC, SC > YF	At5g01950	Leucine-rich repeat protein kinase family protein	GO:0000166,GO:0003674,GO:0003824,GO:0004672,GO:0004674,GO:0004713,GO:0005488,GO:0005515,GO:0005524,GO:0005575,GO:0005622,GO:0005623,GO:0005737,GO:0005886,GO:0006464,GO:0006468,GO:0006793,GO:0006796,GO:0007154,GO:0007165,GO:0007166,GO:0007167,GO:0007169,GO:0008150,GO:0008152,GO:0009507,GO:0009536,GO:0009987,GO:0016020,GO:0016301,GO:0016310,GO:0016740,GO:0016772,GO:0016773,GO:0017076,GO:0019538,GO:…	chloroplast,kinase activity,nucleotide binding,other cellular processes,other metabolic processes,plasma membrane,protein binding,protein metabolism,signal transduction,transferase activity
Thhalv10014149m.g	26.2756	22.9998	28.5001	0	0	1.11765	0	0	0	69.5882	9	SC > YC, SC > YF	At5g54250	cyclic nucleotide-gated cation channel 4	GO:0000166,GO:0002376,GO:0003674,GO:0005215,GO:0005216,GO:0005261,GO:0005488,GO:0005515,GO:0005516,GO:0005575,GO:0005623,GO:0006950,GO:0006952,GO:0006955,GO:0008150,GO:0008219,GO:0008324,GO:0009626,GO:0009987,GO:0012501,GO:0015075,GO:0015267,GO:0016020,GO:0016265,GO:0022803,GO:0022838,GO:0022857,GO:0022891,GO:0022892,GO:0030551,GO:0033554,GO:0034050,GO:0044464,GO:0045087,GO:0050896,GO:0051716	nucleotide binding,other cellular processes,other membranes,protein binding,response to stress,transporter activity
Thhalv10007259m.g	16.4452	7.17698	9.52857	0.497251	0	0	0.431446	0	0.580148	66.668	9	SC > YC, SC > YF	At1g07620	GTP-binding protein Obg/CgtA	GO:0000166,GO:0000287,GO:0003674,GO:0003824,GO:0003924,GO:0005488,GO:0005525,GO:0005575,GO:0006139,GO:0006163,GO:0006184,GO:0006195,GO:0006753,GO:0006807,GO:0008150,GO:0008152,GO:0009056,GO:0009117,GO:0009141,GO:0009143,GO:0009144,GO:0009146,GO:0009150,GO:0009154,GO:0009166,GO:0009199,GO:0009203,GO:0009205,GO:0009207,GO:0009259,GO:0009261,GO:0009987,GO:0016462,GO:0016787,GO:0016817,GO:0016818,GO:…	hydrolase activity,nucleotide binding,other binding,other cellular processes,other metabolic processes,unknown cellular components
XLOC_009046	16.5727	15.5985	7.2483	0.630425	0	0	0	0	0	62.5284	9	SC > YC, SC > YF
Thhalv10018093m.g	29.6616	20.2446	19.9904	0.306825	0.543948	0.276684	0	0.288111	0	61.9949	9	SC > YC, SC > YF	At1g74190	receptor like protein 15	GO:0003674,GO:0005488,GO:0005515,GO:0005575,GO:0005623,GO:0007154,GO:0007165,GO:0008150,GO:0009987,GO:0012505,GO:0023052,GO:0044464,GO:0050789,GO:0050794,GO:0050896,GO:0051716,GO:0065007	other cellular components,protein binding,signal transduction
Thhalv10000773m.g	7.891	3.30806	6.14876	0	0	0.289354	0	0	0	59.9537	9	SC > YC, SC > YF	At5g47250	LRR and NB-ARC domains-containing disease resistance protein	GO:0000166,GO:0003674,GO:0005488,GO:0005515,GO:0005575,GO:0005622,GO:0005623,GO:0005737,GO:0005739,GO:0006950,GO:0006952,GO:0008150,GO:0017076,GO:0030554,GO:0032553,GO:0032555,GO:0032559,GO:0043226,GO:0043227,GO:0043229,GO:0043231,GO:0043531,GO:0044424,GO:0044444,GO:0044464,GO:0050896	mitochondria,nucleotide binding,protein binding,response to stress
Thhalv10027672m.g	21.7155	5.19351	22.5243	0.839598	0	0	0	0	0	58.8773	9	SC > YC, SC > YF	At5g38260	Protein kinase superfamily protein	GO:0000166,GO:0003674,GO:0003824,GO:0004672,GO:0004674,GO:0005488,GO:0005524,GO:0005575,GO:0005623,GO:0006464,GO:0006468,GO:0006793,GO:0006796,GO:0008150,GO:0008152,GO:0009987,GO:0012505,GO:0016301,GO:0016310,GO:0016740,GO:0016772,GO:0016773,GO:0017076,GO:0019538,GO:0030554,GO:0032553,GO:0032555,GO:0032559,GO:0035639,GO:0043170,GO:0043412,GO:0044237,GO:0044238,GO:0044260,GO:0044267,GO:0044464	kinase activity,nucleotide binding,other cellular components,other cellular processes,other metabolic processes,protein metabolism,transferase activity
Thhalv10000732m.g	14.1599	15.302	14.221	0	0	0.836533	0	0	0	52.219	9	SC > YC, SC > YF
Thhalv10000634m.g	26.0394	31.6571	29.4208	1.70593	0	0	0	0	1.99032	51.0674	9	SC > YC, SC > YF	At1g10830	15-cis-zeta-carotene isomerase	GO:0005575,GO:0005622,GO:0005623,GO:0005737,GO:0006629,GO:0006720,GO:0006721,GO:0008150,GO:0008152,GO:0008299,GO:0008610,GO:0009058,GO:0009507,GO:0009536,GO:0009987,GO:0016108,GO:0016109,GO:0016114,GO:0016116,GO:0016117,GO:0016119,GO:0016120,GO:0019748,GO:0042214,GO:0042440,GO:0043226,GO:0043227,GO:0043229,GO:0043231,GO:0044237,GO:0044238,GO:0044249,GO:0044255,GO:0044424,GO:0044444,GO:0044464,GO:…	chloroplast,other cellular processes,other metabolic processes
Thhalv10023578m.g	8.30122	5.93653	11.0343	0	0	0.519264	0	0	0.671828	48.6691	9	SC > YC, SC > YF	At5g64870	SPFH/Band 7/PHB domain-containing membrane-associated protein family	GO:0003674,GO:0005575,GO:0005622,GO:0005623,GO:0005737,GO:0005773,GO:0005886,GO:0008150,GO:0016020,GO:0043226,GO:0043227,GO:0043229,GO:0043231,GO:0044424,GO:0044444,GO:0044464,GO:0071944	other cytoplasmic components,other intracellular components,plasma membrane,unknown biological processes,unknown molecular functions
Thhalv10002814m.g	18.1639	20.7836	21.7299	1.25998	0	0	0	0	0	48.1575	9	SC > YC, SC > YF	At3g46210	Ribosomal protein S5 domain 2-like superfamily protein	GO:0000175,GO:0003674,GO:0003676,GO:0003723,GO:0003824,GO:0004518,GO:0004527,GO:0004532,GO:0004540,GO:0005488,GO:0005575,GO:0006139,GO:0006396,GO:0006807,GO:0008150,GO:0008152,GO:0008408,GO:0009987,GO:0010467,GO:0016070,GO:0016787,GO:0016788,GO:0016796,GO:0016896,GO:0034641,GO:0043170,GO:0044237,GO:0044238,GO:0044260,GO:0044281,GO:0090304	DNA or RNA binding,hydrolase activity,other cellular processes,other metabolic processes,unknown cellular components
Thhalv10021511m.g	55.4654	63.8824	37.9306	0	0	3.88037	0	1.61625	0	40.5317	9	SC > YC, SC > YF	At3g05450		GO:0005575	unknown cellular components
Thhalv10014457m.g	21.5043	28.1547	18.6899	0	1.7291	0	0	2.74754	0	39.5285	9	SC > YC, SC > YF	At5g59340	WUSCHEL related homeobox 2	GO:0000003,GO:0000578,GO:0001071,GO:0003006,GO:0003674,GO:0003676,GO:0003677,GO:0003700,GO:0005488,GO:0005515,GO:0006139,GO:0006351,GO:0006355,GO:0006807,GO:0007275,GO:0007389,GO:0008150,GO:0008152,GO:0008283,GO:0008284,GO:0009058,GO:0009059,GO:0009628,GO:0009790,GO:0009791,GO:0009793,GO:0009798,GO:0009880,GO:0009889,GO:0009942,GO:0009987,GO:0010154,GO:0010467,GO:0010468,GO:0010556,GO:0010654,GO:…	DNA or RNA binding,developmental processes,other cellular processes,other metabolic processes,protein binding,response to abiotic or biotic stimulus,transcription factor activity,transcription,DNA-dependent
Thhalv10023726m.g	40.6032	70.88	61.1677	0	2.17653	2.21422	1.06524	6.91699	0	39.3215	9	SC > YC, SC > YF	At1g56300	Chaperone DnaJ-domain superfamily protein	GO:0003674,GO:0005488,GO:0005515,GO:0006457,GO:0008150,GO:0008152,GO:0009987,GO:0019538,GO:0031072,GO:0043170,GO:0044237,GO:0044238,GO:0044260,GO:0044267	other cellular processes,other metabolic processes,protein binding,protein metabolism
Thhalv10017183m.g	53.7845	92.8086	70.5702	2.04596	3.62714	0	4.43801	1.92117	9.54818	38.2795	9	SC > YC, SC > YF	At2g36895		GO:0003674,GO:0005575,GO:0005622,GO:0005623,GO:0005737,GO:0008150,GO:0009507,GO:0009536,GO:0043226,GO:0043227,GO:0043229,GO:0043231,GO:0044424,GO:0044444,GO:0044464	chloroplast,unknown biological processes,unknown molecular functions
Thhalv10023427m.g	36.9128	64.8815	57.2833	0	2.78926	1.41878	0.455043	1.47738	1.83563	37.8032	9	SC > YC, SC > YF	At1g64190	6-phosphogluconate dehydrogenase family protein	GO:0000166,GO:0003674,GO:0003824,GO:0004616,GO:0005488,GO:0005575,GO:0005622,GO:0005623,GO:0005737,GO:0005829,GO:0005975,GO:0005996,GO:0006006,GO:0006007,GO:0006066,GO:0006098,GO:0006139,GO:0006732,GO:0006733,GO:0006739,GO:0006740,GO:0006753,GO:0006807,GO:0006950,GO:0006970,GO:0008150,GO:0008152,GO:0009056,GO:0009117,GO:0009507,GO:0009532,GO:0009536,GO:0009570,GO:0009628,GO:0009651,GO:0009987,GO:…	chloroplast,cytosol,nucleotide binding,other binding,other cellular processes,other cytoplasmic components,other enzyme activity,other intracellular components,other membranes,other metabolic processes,plastid,response to abiotic or biotic stimulus,response to stress
Thhalv10000750m.g	25.6244	21.9901	33.6354	1.11093	0	1.20216	1.1567	0.834538	1.03691	35.1261	9	SC > YC, SC > YF	At5g45250	Disease resistance protein (TIR-NBS-LRR class) family	GO:0000166,GO:0002218,GO:0002253,GO:0002376,GO:0002682,GO:0002684,GO:0003674,GO:0004872,GO:0005488,GO:0005515,GO:0005575,GO:0005622,GO:0005623,GO:0005634,GO:0006950,GO:0006952,GO:0006955,GO:0007154,GO:0007165,GO:0008150,GO:0008219,GO:0009607,GO:0009617,GO:0009626,GO:0009870,GO:0009987,GO:0012501,GO:0012505,GO:0016020,GO:0016265,GO:0017076,GO:0023052,GO:0030554,GO:0031347,GO:0031349,GO:0032553,GO:…	nucleotide binding,nucleus,other cellular components,other cellular processes,other intracellular components,other membranes,protein binding,receptor binding or activity,response to abiotic or biotic stimulus,response to stress,signal transduction
Thhalv10025980m.g	83.8916	52.6949	69.5094	0	2.92304	2.97367	11.4448	6.19295	1.92368	34.951	9	SC > YC, SC > YF	At4g14910	HISTIDINE BIOSYNTHESIS 5B	GO:0000105,GO:0003674,GO:0003824,GO:0004424,GO:0005575,GO:0005622,GO:0005623,GO:0005737,GO:0006082,GO:0006520,GO:0006547,GO:0006807,GO:0008150,GO:0008152,GO:0008652,GO:0009058,GO:0009075,GO:0009076,GO:0009308,GO:0009309,GO:0009507,GO:0009536,GO:0009987,GO:0016053,GO:0016829,GO:0016835,GO:0016836,GO:0018130,GO:0019752,GO:0034641,GO:0042180,GO:0043226,GO:0043227,GO:0043229,GO:0043231,GO:0043436,GO:…	chloroplast,other cellular processes,other enzyme activity,other metabolic processes
Thhalv10022257m.g	138.801	202.495	177.375	4.51531	4.00243	9.16143	0.979442	6.35986	6.58508	29.338	9	SC > YC, SC > YF	At3g19280	fucosyltransferase 11	GO:0003674,GO:0003824,GO:0005575,GO:0005623,GO:0005975,GO:0006464,GO:0006486,GO:0006487,GO:0008150,GO:0008152,GO:0008417,GO:0009058,GO:0009059,GO:0009100,GO:0009101,GO:0009987,GO:0016020,GO:0016740,GO:0016757,GO:0016758,GO:0017083,GO:0019538,GO:0034645,GO:0043170,GO:0043412,GO:0043413,GO:0044237,GO:0044238,GO:0044249,GO:0044260,GO:0044262,GO:0044267,GO:0044464,GO:0046920,GO:0070085	other cellular processes,other membranes,other metabolic processes,protein metabolism,transferase activity
Thhalv10029036m.g	61.8855	12.9718	45.8108	0	0	4.53854	0	1.18149	0	26.5874	9	SC > YC, SC > YF	At4g12490	Bifunctional inhibitor/lipid-transfer protein/seed storage 2S albumin superfamily protein	GO:0003674,GO:0005488,GO:0006810,GO:0006869,GO:0006950,GO:0006952,GO:0008150,GO:0008289,GO:0009607,GO:0009620,GO:0010876,GO:0033036,GO:0050832,GO:0050896,GO:0051179,GO:0051234,GO:0051704,GO:0051707,GO:0071702	other binding,response to abiotic or biotic stimulus,response to stress,transport
Thhalv10027610m.g	47.1389	60.8173	26.0867	1.13445	2.01119	2.04602	1.96864	31.9577	2.64715	25.8189	6	SC > YC	At2g39940	RNI-like superfamily protein	GO:0000003,GO:0000151,GO:0002376,GO:0003006,GO:0003674,GO:0003824,GO:0004842,GO:0005488,GO:0005515,GO:0005575,GO:0005622,GO:0005623,GO:0006508,GO:0006511,GO:0006950,GO:0006952,GO:0006955,GO:0007154,GO:0007165,GO:0007275,GO:0008150,GO:0008152,GO:0009056,GO:0009057,GO:0009314,GO:0009416,GO:0009607,GO:0009611,GO:0009617,GO:0009620,GO:0009625,GO:0009628,GO:0009639,GO:0009641,GO:0009719,GO:0009753,GO:…	developmental processes,other biological processes,other cellular processes,other enzyme activity,other intracellular components,other metabolic processes,protein binding,protein metabolism,response to abiotic or biotic stimulus,response to stress,signal transduction
Thhalv10015044m.g	47.6051	26.307	34.2281	0	4.52376	0	2.21403	23.9608	5.95424	23.9049	6	SC > YC
Thhalv10016961m.g	18.0198	7.61995	12.3929	0	0	1.66628	4.00816	12.1457	2.15584	22.8249	6	SC > YC	At2g43120	RmlC-like cupins superfamily protein	GO:0003674,GO:0005488,GO:0005515,GO:0005516,GO:0005575,GO:0005623,GO:0005886,GO:0008150,GO:0016020,GO:0044464,GO:0071944	plasma membrane,protein binding,unknown biological processes
Thhalv10014889m.g	14.1047	21.1047	14.7104	0	2.26823	0	0	0	1.49274	22.0082	9	SC > YC, SC > YF	At1g64100	pentatricopeptide (PPR) repeat-containing protein	GO:0003674,GO:0003676,GO:0003677,GO:0005488,GO:0006139,GO:0006351,GO:0006355,GO:0006807,GO:0008150,GO:0008152,GO:0009058,GO:0009059,GO:0009889,GO:0009987,GO:0010467,GO:0010468,GO:0010556,GO:0016070,GO:0019219,GO:0019222,GO:0031323,GO:0031326,GO:0032774,GO:0034641,GO:0034645,GO:0043170,GO:0044237,GO:0044238,GO:0044249,GO:0044260,GO:0044281,GO:0050789,GO:0050794,GO:0051171,GO:0051252,GO:0060255,GO:…	DNA or RNA binding,other cellular processes,other metabolic processes,transcription,DNA-dependent
Thhalv10011433m.g	10.8803	8.41756	5.58781	1.16641	0	0	0	0	0	21.3353	9	SC > YC, SC > YF	At2g07760	Zinc knuckle (CCHC-type) family protein	GO:0003674,GO:0003676,GO:0005488,GO:0005575,GO:0008150,GO:0008270,GO:0043167,GO:0043169,GO:0046872,GO:0046914	nucleic acid binding,other binding,unknown biological processes,unknown cellular components
Thhalv10011227m.g	219.656	200.122	273.895	10.6108	7.74572	14.9154	1.62469	4.10264	2.91286	20.8486	9	SC > YC, SC > YF	At1g51820	Leucine-rich repeat protein kinase family protein	GO:0000166,GO:0003674,GO:0003824,GO:0004672,GO:0004674,GO:0005488,GO:0005515,GO:0005524,GO:0005575,GO:0005623,GO:0006464,GO:0006468,GO:0006793,GO:0006796,GO:0008150,GO:0008152,GO:0009987,GO:0012505,GO:0016301,GO:0016310,GO:0016740,GO:0016772,GO:0016773,GO:0017076,GO:0019538,GO:0030554,GO:0032553,GO:0032555,GO:0032559,GO:0035639,GO:0043170,GO:0043412,GO:0044237,GO:0044238,GO:0044260,GO:0044267,GO:…	kinase activity,nucleotide binding,other cellular components,other cellular processes,other metabolic processes,protein binding,protein metabolism,transferase activity
Thhalv10026087m.g	14.8558	19.1232	25.6711	1.0305	0	1.85854	1.78826	0	0	20.647	9	SC > YC, SC > YF	At4g24110		GO:0003674,GO:0005575,GO:0008150,GO:0009628,GO:0050896,GO:0080167	response to abiotic or biotic stimulus,unknown cellular components,unknown molecular functions
Thhalv10026996m.g	6.13096	5.79728	10.0058	0	0.712073	0.362203	1.39402	1.13148	1.87448	20.4176	6	SC > YC	At4g30110	heavy metal atpase 2	GO:0000166,GO:0003674,GO:0003824,GO:0005215,GO:0005488,GO:0005524,GO:0005575,GO:0005623,GO:0005886,GO:0006139,GO:0006163,GO:0006164,GO:0006195,GO:0006200,GO:0006753,GO:0006754,GO:0006807,GO:0006810,GO:0006811,GO:0006812,GO:0008150,GO:0008152,GO:0008324,GO:0009056,GO:0009058,GO:0009117,GO:0009141,GO:0009142,GO:0009143,GO:0009144,GO:0009145,GO:0009146,GO:0009150,GO:0009152,GO:0009154,GO:0009165,GO:…	hydrolase activity,nucleotide binding,other binding,other biological processes,other cellular processes,other enzyme activity,other membranes,other metabolic processes,plasma membrane,transport,transporter activity
Thhalv10021478m.g	6.60822	8.03387	11.9462	0	1.38151	0	0	0	1.81836	19.2458	9	SC > YC, SC > YF	At3g07195	RPM1-interacting protein 4 (RIN4) family protein	GO:0003674,GO:0005575,GO:0008150	unknown biological processes,unknown cellular components,unknown molecular functions
Thhalv10025941m.g	151.282	522.799	513.507	18.2193	10.7665	36.9664	7.24542	0.712834	2.65708	18.0068	9	SC > YC, SC > YF	At4g30270	xyloglucan endotransglucosylase/hydrolase 24	GO:0003674,GO:0003824,GO:0004553,GO:0005575,GO:0005576,GO:0005618,GO:0005622,GO:0005623,GO:0005737,GO:0005794,GO:0005886,GO:0005975,GO:0005976,GO:0006073,GO:0007047,GO:0007154,GO:0007165,GO:0007568,GO:0008150,GO:0008152,GO:0009505,GO:0009664,GO:0009719,GO:0009725,GO:0009739,GO:0009740,GO:0009741,GO:0009755,GO:0009827,GO:0009828,GO:0009987,GO:0010033,GO:0010476,GO:0016020,GO:0016043,GO:0016740,GO:…	Golgi apparatus,cell organization and biogenesis,cell wall,extracellular,hydrolase activity,other biological processes,other cellular processes,other cytoplasmic components,other metabolic processes,plasma membrane,signal transduction,transferase activity
nXLOC_003019	49.9811	39.3178	88.0291	0	7.68307	2.34484	51.8918	6.51114	7.0788	17.6834	6	SC > YC
Thhalv10023345m.g	3.51137	9.48646	8.81633	0	0.815647	0.414887	0	0.864042	0	17.7274	9	SC > YC, SC > YF	At1g62670	rna processing factor 2	GO:0000966,GO:0003674,GO:0003676,GO:0003723,GO:0005488,GO:0005575,GO:0005622,GO:0005623,GO:0005737,GO:0005739,GO:0006139,GO:0006396,GO:0006807,GO:0008150,GO:0008152,GO:0009987,GO:0010467,GO:0016070,GO:0034641,GO:0043170,GO:0043226,GO:0043227,GO:0043229,GO:0043231,GO:0044237,GO:0044238,GO:0044260,GO:0044281,GO:0044424,GO:0044444,GO:0044464,GO:0090304	DNA or RNA binding,mitochondria,other cellular processes,other metabolic processes
Thhalv10003188m.g	6.81744	4.14411	4.81421	0	0.890779	0	5.23161	2.83089	4.1036	17.7101	12	SC > YC, YF > YC	At1g16370	organic cation/carnitine transporter 6	GO:0000325,GO:0003674,GO:0005215,GO:0005351,GO:0005402,GO:0005575,GO:0005622,GO:0005623,GO:0005737,GO:0005773,GO:0005774,GO:0006810,GO:0006950,GO:0006970,GO:0007154,GO:0008150,GO:0008324,GO:0009414,GO:0009415,GO:0009605,GO:0009628,GO:0009651,GO:0009705,GO:0009987,GO:0009991,GO:0015075,GO:0015144,GO:0015291,GO:0015293,GO:0015294,GO:0015295,GO:0016020,GO:0016021,GO:0022804,GO:0022857,GO:0022891,GO:…	other cellular processes,other cytoplasmic components,other intracellular components,other membranes,response to abiotic or biotic stimulus,response to stress,transport,transporter activity
Thhalv10026964m.g	62.2529	24.081	31.9713	0.834216	1.47892	4.5136	0	1.56667	0.973289	17.3297	9	SC > YC, SC > YF	At5g17680	disease resistance protein (TIR-NBS-LRR class), putative	GO:0000166,GO:0003674,GO:0005488,GO:0005515,GO:0005575,GO:0005622,GO:0005623,GO:0006950,GO:0006952,GO:0007154,GO:0007165,GO:0008150,GO:0009987,GO:0017076,GO:0023052,GO:0030554,GO:0032553,GO:0032555,GO:0032559,GO:0043531,GO:0044464,GO:0050789,GO:0050794,GO:0050896,GO:0051716,GO:0065007	nucleotide binding,other intracellular components,protein binding,response to stress,signal transduction
XLOC_017346	37.4493	52.9402	53.1365	1.02702	0	7.40902	0	0	1.19823	17.0134	9	SC > YC, SC > YF
Thhalv10023263m.g	14.9093	16.5897	10.2785	0.595986	0.52829	1.3436	1.8099	1.95872	0.695343	16.9285	9	SC > YC, SC > YF	At1g63350	Disease resistance protein (CC-NBS-LRR class) family	GO:0000166,GO:0003674,GO:0005488,GO:0005575,GO:0006464,GO:0006497,GO:0006498,GO:0006499,GO:0006950,GO:0006952,GO:0008150,GO:0008152,GO:0009058,GO:0009059,GO:0009987,GO:0017076,GO:0018377,GO:0019538,GO:0030554,GO:0031365,GO:0032553,GO:0032555,GO:0032559,GO:0034645,GO:0042157,GO:0042158,GO:0043170,GO:0043412,GO:0043531,GO:0043543,GO:0044237,GO:0044238,GO:0044249,GO:0044260,GO:0044267,GO:0050896	nucleotide binding,other cellular processes,other metabolic processes,protein metabolism,response to stress,unknown cellular components
Thhalv10005132m.g	61.6507	79.4935	143.535	4.40611	5.85846	6.95324	9.55755	2.06869	12.8516	16.534	9	SC > YC, SC > YF	At5g64310	arabinogalactan protein 1	GO:0005575,GO:0005623,GO:0016020,GO:0031224,GO:0031225,GO:0044425,GO:0044464	other membranes
Thhalv10023237m.g	17.2841	10.5064	10.3067	0.283084	1.50558	0.51055	1.71935	1.86072	0.660554	16.5697	9	SC > YC, SC > YF	At1g59620	Disease resistance protein (CC-NBS-LRR class) family	GO:0000166,GO:0003674,GO:0005488,GO:0005575,GO:0006950,GO:0006952,GO:0008150,GO:0017076,GO:0030554,GO:0032553,GO:0032555,GO:0032559,GO:0043531,GO:0050896	nucleotide binding,response to stress,unknown cellular components
Thhalv10012847m.g	101.96	64.4045	72.1539	7.27402	4.55138	3.0868	0.371259	1.20536	1.99687	15.9949	9	SC > YC, SC > YF	At5g56870	beta-galactosidase 4	GO:0003674,GO:0003824,GO:0004553,GO:0004565,GO:0005488,GO:0005975,GO:0005984,GO:0005988,GO:0005990,GO:0008150,GO:0008152,GO:0009056,GO:0009311,GO:0009313,GO:0009987,GO:0015925,GO:0016052,GO:0016787,GO:0016798,GO:0019513,GO:0019515,GO:0043167,GO:0043169,GO:0044237,GO:0044238,GO:0044262,GO:0044275,GO:0046352	hydrolase activity,other binding,other cellular processes,other enzyme activity,other metabolic processes
Thhalv10006306m.g	73.9629	49.9553	68.7111	2.90733	3.43613	6.11737	7.56775	5.46001	4.52269	15.4588	9	SC > YC, SC > YF	At3g57930		GO:0003674,GO:0008150	unknown biological processes,unknown molecular functions
Thhalv10028430m.g	39.4731	31.4928	36.9336	4.3639	1.28941	1.31174	0.631065	0.341478	0	15.4916	9	SC > YC, SC > YF	At4g04500	cysteine-rich RLK (RECEPTOR-like protein kinase) 37	GO:0000166,GO:0003674,GO:0003824,GO:0004672,GO:0004674,GO:0005488,GO:0005524,GO:0005575,GO:0005623,GO:0006464,GO:0006468,GO:0006793,GO:0006796,GO:0008150,GO:0008152,GO:0009987,GO:0012505,GO:0016301,GO:0016310,GO:0016740,GO:0016772,GO:0016773,GO:0017076,GO:0019538,GO:0030554,GO:0032553,GO:0032555,GO:0032559,GO:0035639,GO:0043170,GO:0043412,GO:0044237,GO:0044238,GO:0044260,GO:0044267,GO:0044464	kinase activity,nucleotide binding,other cellular components,other cellular processes,other metabolic processes,protein metabolism,transferase activity
Thhalv10018164m.g	14.0351	9.05382	11.0033	1.35108	0.598807	0.304589	0.58614	2.53734	0	15.122	9	SC > YC, SC > YF	At1g70140	formin 8	GO:0000902,GO:0003674,GO:0003779,GO:0005488,GO:0005515,GO:0005522,GO:0005575,GO:0005623,GO:0005886,GO:0005911,GO:0006461,GO:0006996,GO:0007010,GO:0007015,GO:0008064,GO:0008092,GO:0008150,GO:0008154,GO:0009653,GO:0009826,GO:0009932,GO:0009987,GO:0010638,GO:0016020,GO:0016043,GO:0016049,GO:0022607,GO:0030029,GO:0030036,GO:0030041,GO:0030054,GO:0030832,GO:0030833,GO:0030838,GO:0031334,GO:0032271,GO:…	cell organization and biogenesis,other cellular components,other cellular processes,plasma membrane,protein binding
Thhalv10021175m.g	35.4175	43.8708	73.9931	2.36409	5.58817	2.84248	3.41873	6.6597	6.43583	14.1996	9	SC > YC, SC > YF	At3g10130	SOUL heme-binding family protein	GO:0005575,GO:0005622,GO:0005623,GO:0005737,GO:0008150,GO:0009507,GO:0009532,GO:0009534,GO:0009535,GO:0009536,GO:0009570,GO:0009579,GO:0010287,GO:0016020,GO:0031976,GO:0031984,GO:0034357,GO:0042651,GO:0043226,GO:0043227,GO:0043229,GO:0043231,GO:0044422,GO:0044424,GO:0044434,GO:0044435,GO:0044436,GO:0044444,GO:0044446,GO:0044464,GO:0055035	chloroplast,other cytoplasmic components,other intracellular components,other membranes,plastid,unknown biological processes
Thhalv10015786m.g	37.8677	25.7808	71.879	0	6.33326	3.22147	3.09965	3.35451	4.16797	14.1843	9	SC > YC, SC > YF	At1g16240	syntaxin of plants 51	GO:0003674,GO:0005484,GO:0005488,GO:0005515,GO:0005575,GO:0005622,GO:0005623,GO:0005737,GO:0005768,GO:0005773,GO:0006810,GO:0006886,GO:0008104,GO:0008150,GO:0009987,GO:0010008,GO:0015031,GO:0016020,GO:0016192,GO:0031090,GO:0033036,GO:0034613,GO:0043226,GO:0043227,GO:0043229,GO:0043231,GO:0044422,GO:0044424,GO:0044440,GO:0044444,GO:0044446,GO:0044464,GO:0045184,GO:0046907,GO:0051179,GO:0051234,GO:…	other cellular processes,other cytoplasmic components,other intracellular components,other membranes,protein binding,transport
XLOC_021796	17.4211	15.7333	11.2476	0	0	3.17581	3.05571	0.551161	1.36963	13.9814	9	SC > YC, SC > YF	At1g42550	plastid movement impaired1	GO:0003674,GO:0005575,GO:0005623,GO:0005886,GO:0006996,GO:0008150,GO:0009657,GO:0009658,GO:0009902,GO:0009987,GO:0016020,GO:0016043,GO:0044464,GO:0051179,GO:0051234,GO:0051640,GO:0051641,GO:0051644,GO:0051649,GO:0051656,GO:0051667,GO:0071840,GO:0071841,GO:0071842,GO:0071944	cell organization and biogenesis,other cellular processes,plasma membrane,unknown molecular functions
XLOC_025525	49.0296	65.152	64.4145	2.01689	0	10.9126	20.9998	0.631292	0	13.8131	9	SC > YC, SC > YF
Thhalv10015021m.g	53.9268	88.5072	97.4874	6.35926	0	11.4691	4.13827	0	0	13.4573	9	SC > YC, SC > YF	At4g27280	Calcium-binding EF-hand family protein	GO:0003674,GO:0005488,GO:0005509,GO:0008150,GO:0009628,GO:0043167,GO:0043169,GO:0046872,GO:0050896,GO:0080167	other binding,response to abiotic or biotic stimulus
XLOC_003044	56.9749	103.183	64.8175	3.24351	4.92873	8.35682	8.84487	3.91588	8.6497	13.6109	9	SC > YC, SC > YF	At4g29780	unknown protein
Thhalv10013355m.g	14.839	14.8568	9.86234	1.54401	0.912419	0.46411	0.893118	2.41639	0	13.5448	9	SC > YC, SC > YF	At5g22500	fatty acid reductase 1	GO:0000166,GO:0003674,GO:0003824,GO:0005488,GO:0005575,GO:0005622,GO:0005623,GO:0005737,GO:0006082,GO:0006629,GO:0006631,GO:0006725,GO:0006950,GO:0006970,GO:0007049,GO:0007275,GO:0008150,GO:0008152,GO:0009058,GO:0009507,GO:0009536,GO:0009555,GO:0009556,GO:0009611,GO:0009628,GO:0009651,GO:0009698,GO:0009699,GO:0009987,GO:0010345,GO:0016491,GO:0016620,GO:0016627,GO:0016903,GO:0019438,GO:0019748,GO:…	chloroplast,developmental processes,nucleotide binding,other cellular processes,other enzyme activity,other metabolic processes,response to abiotic or biotic stimulus,response to stress
Thhalv10014083m.g	16.1715	48.3947	33.732	1.46693	0	5.95272	0	0	0	13.2484	9	SC > YC, SC > YF	At5g19880	Peroxidase superfamily protein	GO:0003674,GO:0003824,GO:0004601,GO:0005488,GO:0005506,GO:0005575,GO:0005623,GO:0006464,GO:0006497,GO:0006498,GO:0006499,GO:0006950,GO:0006979,GO:0008150,GO:0008152,GO:0009058,GO:0009059,GO:0009607,GO:0009615,GO:0009719,GO:0009723,GO:0009725,GO:0009987,GO:0010033,GO:0012505,GO:0016209,GO:0016491,GO:0016684,GO:0018377,GO:0019538,GO:0020037,GO:0031365,GO:0034645,GO:0042157,GO:0042158,GO:0042221,GO:…	other binding,other biological processes,other cellular components,other cellular processes,other enzyme activity,other metabolic processes,protein metabolism,response to abiotic or biotic stimulus,response to stress
Thhalv10021484m.g	27.6524	21.4583	26.59	1.38761	2.45999	1.87694	7.22385	4.5604	4.85681	13.2239	9	SC > YC, SC > YF	At3g01440	PsbQ-like 1	GO:0003674,GO:0005488,GO:0005509,GO:0005575,GO:0005622,GO:0005623,GO:0005737,GO:0006091,GO:0008150,GO:0008152,GO:0009055,GO:0009344,GO:0009507,GO:0009521,GO:0009523,GO:0009534,GO:0009535,GO:0009536,GO:0009543,GO:0009579,GO:0009654,GO:0009767,GO:0009987,GO:0015979,GO:0016020,GO:0019684,GO:0019898,GO:0022900,GO:0030095,GO:0031976,GO:0031977,GO:0031978,GO:0031984,GO:0032991,GO:0034357,GO:0042651,GO:…	chloroplast,electron transport or energy pathways,other binding,other cellular components,other cellular processes,other cytoplasmic components,other intracellular components,other membranes,other metabolic processes,other molecular functions,plastid
Thhalv10018662m.g	175.376	94.0448	108.952	21.8681	3.32301	4.50741	27.6481	63.3631	9.47655	12.7405	9	SC > YC, SC > YF	At1g58270	TRAF-like family protein	GO:0003674,GO:0005488,GO:0005515,GO:0005575,GO:0005911,GO:0008150,GO:0009506,GO:0030054,GO:0055044	other cellular components,protein binding,unknown biological processes,unknown molecular functions
Thhalv10008639m.g	38.5831	67.3013	108.036	0	3.50702	13.3791	2.57462	0.928774	2.30799	12.6684	9	SC > YC, SC > YF	At1g21910	Integrase-type DNA-binding superfamily protein	GO:0001071,GO:0003674,GO:0003676,GO:0003677,GO:0003700,GO:0005488,GO:0005575,GO:0005622,GO:0005623,GO:0005634,GO:0006139,GO:0006351,GO:0006355,GO:0006807,GO:0006950,GO:0008150,GO:0008152,GO:0009058,GO:0009059,GO:0009266,GO:0009408,GO:0009409,GO:0009628,GO:0009719,GO:0009751,GO:0009753,GO:0009889,GO:0009891,GO:0009893,GO:0009987,GO:0010033,GO:0010467,GO:0010468,GO:0010556,GO:0010557,GO:0010604,GO:…	DNA or RNA binding,nucleus,other biological processes,other cellular processes,other metabolic processes,response to abiotic or biotic stimulus,response to stress,transcription factor activity,transcription,DNA-dependent
XLOC_023929	8.29783	3.90503	2.41945	0.315649	0.559592	0.284641	1.09551	0.296397	0.736543	12.6067	9	SC > YC, SC > YF
Thhalv10012444m.g	3.43093	9.22036	8.97708	1.49059	0.377509	0	0.739046	2.5994	0.993765	11.5777	6	SC > YC	At5g55540	tornado 1	GO:0003002,GO:0003674,GO:0005575,GO:0006810,GO:0007275,GO:0007389,GO:0008150,GO:0009653,GO:0009825,GO:0009887,GO:0009888,GO:0009914,GO:0009926,GO:0009933,GO:0009956,GO:0009965,GO:0009987,GO:0010016,GO:0010051,GO:0010305,GO:0010817,GO:0016049,GO:0022621,GO:0032501,GO:0032502,GO:0040007,GO:0048366,GO:0048367,GO:0048507,GO:0048513,GO:0048532,GO:0048731,GO:0048827,GO:0048856,GO:0051179,GO:0051234,GO:…	developmental processes,other cellular processes,transport,unknown cellular components,unknown molecular functions
XLOC_025954	25.8362	28.269	23.353	3.0467	2.70064	1.3737	0	1.43044	1.77731	10.8774	9	SC > YC, SC > YF	At1g74190	receptor like protein 15	GO:0003674,GO:0005488,GO:0005515,GO:0005575,GO:0005623,GO:0007154,GO:0007165,GO:0008150,GO:0009987,GO:0012505,GO:0023052,GO:0044464,GO:0050789,GO:0050794,GO:0050896,GO:0051716,GO:0065007	other cellular components,protein binding,signal transduction
Thhalv10014884m.g	106.173	57.8629	57.912	3.23802	5.74046	11.6797	32.7776	12.1621	8.81495	10.7438	9	SC > YC, SC > YF	At5g59820	C2H2-type zinc finger family protein	GO:0001071,GO:0003674,GO:0003676,GO:0003700,GO:0005488,GO:0005575,GO:0005622,GO:0005623,GO:0006950,GO:0006970,GO:0006972,GO:0006979,GO:0008150,GO:0008270,GO:0009266,GO:0009314,GO:0009408,GO:0009409,GO:0009411,GO:0009416,GO:0009611,GO:0009628,GO:0009631,GO:0009642,GO:0009643,GO:0009651,GO:0009743,GO:0010033,GO:0010200,GO:0010224,GO:0042221,GO:0042538,GO:0043167,GO:0043169,GO:0044464,GO:0046872,GO:…	nucleic acid binding,other binding,other biological processes,other intracellular components,response to abiotic or biotic stimulus,response to stress,transcription factor activity
Thhalv10022129m.g	11.1472	15.5849	12.5948	1.31452	1.16521	1.18539	1.14056	0.617173	0.766834	10.73	9	SC > YC, SC > YF	At3g22910	ATPase E1-E2 type family protein / haloacid dehalogenase-like hydrolase family protein	GO:0000166,GO:0003674,GO:0003824,GO:0005215,GO:0005388,GO:0005488,GO:0005515,GO:0005516,GO:0005524,GO:0005575,GO:0005623,GO:0006139,GO:0006163,GO:0006164,GO:0006195,GO:0006200,GO:0006753,GO:0006754,GO:0006807,GO:0006810,GO:0006811,GO:0006812,GO:0006816,GO:0008150,GO:0008152,GO:0008324,GO:0009056,GO:0009058,GO:0009117,GO:0009141,GO:0009142,GO:0009143,GO:0009144,GO:0009145,GO:0009146,GO:0009150,GO:…	hydrolase activity,nucleotide binding,other binding,other cellular processes,other enzyme activity,other membranes,other metabolic processes,protein binding,transport,transporter activity
Thhalv10023258m.g	163.228	127.801	154.187	11.9415	15.6256	15.3834	11.5946	13.6159	14.5957	10.3658	9	SC > YC, SC > YF	At1g61190	LRR and NB-ARC domains-containing disease resistance protein	GO:0000166,GO:0003674,GO:0005488,GO:0005575,GO:0006464,GO:0006497,GO:0006498,GO:0006499,GO:0006950,GO:0006952,GO:0008150,GO:0008152,GO:0009058,GO:0009059,GO:0009987,GO:0017076,GO:0018377,GO:0019538,GO:0030554,GO:0031365,GO:0032553,GO:0032555,GO:0032559,GO:0034645,GO:0042157,GO:0042158,GO:0043170,GO:0043412,GO:0043531,GO:0043543,GO:0044237,GO:0044238,GO:0044249,GO:0044260,GO:0044267,GO:0050896	nucleotide binding,other cellular processes,other metabolic processes,protein metabolism,response to stress,unknown cellular components
Thhalv10008479m.g	241.726	371.621	364.155	49.0171	25.4012	21.0809	18.3207	24.784	20.236	10.2357	9	SC > YC, SC > YF	At1g29930	chlorophyll A/B binding protein 1	GO:0003674,GO:0005488,GO:0005575,GO:0005622,GO:0005623,GO:0005737,GO:0006091,GO:0008150,GO:0008152,GO:0009507,GO:0009534,GO:0009535,GO:0009536,GO:0009579,GO:0009765,GO:0009987,GO:0015979,GO:0016020,GO:0016168,GO:0019684,GO:0030076,GO:0031976,GO:0031984,GO:0032991,GO:0034357,GO:0042651,GO:0043226,GO:0043227,GO:0043229,GO:0043231,GO:0043234,GO:0044237,GO:0044422,GO:0044424,GO:0044434,GO:0044435,GO:…	chloroplast,electron transport or energy pathways,other binding,other cellular processes,other cytoplasmic components,other intracellular components,other membranes,other metabolic processes,plastid
Thhalv10008778m.g	42.3934	49.6304	33.7063	7.40621	1.64124	3.33933	4.01631	2.60793	0	10.1503	9	SC > YC, SC > YF	At1g18300	nudix hydrolase homolog 4	GO:0003674,GO:0003824,GO:0005575,GO:0005622,GO:0005623,GO:0005737,GO:0005829,GO:0008150,GO:0008152,GO:0016787,GO:0044424,GO:0044444,GO:0044464	cytosol,hydrolase activity,other metabolic processes
Thhalv10006929m.g	7.69157	14.6363	18.1364	1.97178	0.699126	1.42247	0	1.11091	1.8404	9.8853	9	SC > YC, SC > YF	At1g14390	Leucine-rich repeat protein kinase family protein	GO:0000166,GO:0003674,GO:0003824,GO:0004672,GO:0004674,GO:0004713,GO:0005488,GO:0005515,GO:0005524,GO:0005575,GO:0005623,GO:0006464,GO:0006468,GO:0006793,GO:0006796,GO:0007154,GO:0007165,GO:0007166,GO:0007167,GO:0007169,GO:0008150,GO:0008152,GO:0009987,GO:0012505,GO:0016301,GO:0016310,GO:0016740,GO:0016772,GO:0016773,GO:0017076,GO:0019538,GO:0023052,GO:0030554,GO:0032553,GO:0032555,GO:0032559,GO:…	kinase activity,nucleotide binding,other cellular components,other cellular processes,other metabolic processes,protein binding,protein metabolism,signal transduction,transferase activity
nXLOC_010391	26.1373	16.4765	39.3752	2.28312	0	6.17651	0	2.14386	0	9.69179	9	SC > YC, SC > YF
Thhalv10006244m.g	26.7653	33.6616	33.3693	0	3.85898	5.88871	1.88867	0	0	9.62241	9	SC > YC, SC > YF	At3g61190	BON association protein 1	GO:0003674,GO:0005488,GO:0005515,GO:0005543,GO:0005575,GO:0005623,GO:0006950,GO:0006952,GO:0008150,GO:0008289,GO:0009266,GO:0009408,GO:0009409,GO:0009611,GO:0009628,GO:0009751,GO:0009987,GO:0010033,GO:0016020,GO:0019725,GO:0031347,GO:0031348,GO:0042221,GO:0042592,GO:0044464,GO:0048519,GO:0048583,GO:0048585,GO:0050789,GO:0050896,GO:0065007,GO:0065008,GO:0080134	other binding,other biological processes,other cellular processes,other membranes,protein binding,response to abiotic or biotic stimulus,response to stress
Thhalv10000046m.g	138.748	112.877	127.887	15.6851	9.8142	15.2536	6.67125	17.3275	10.4058	9.31252	9	SC > YC, SC > YF	At2g22660	Protein of unknown function (duplicated DUF1399)	GO:0003674,GO:0005575,GO:0005623,GO:0005886,GO:0008150,GO:0016020,GO:0044464,GO:0071944	plasma membrane,unknown biological processes,unknown molecular functions
Thhalv10005179m.g	52.2254	15.8731	59.0073	0	13.6477	0	4.45301	2.40958	0	9.31333	9	SC > YC, SC > YF	At5g09900	26S proteasome regulatory subunit, putative (RPN5)	GO:0000003,GO:0000502,GO:0003006,GO:0003674,GO:0005488,GO:0005515,GO:0005575,GO:0005622,GO:0005623,GO:0005634,GO:0005737,GO:0005829,GO:0005838,GO:0005911,GO:0006508,GO:0006511,GO:0007275,GO:0008150,GO:0008152,GO:0008541,GO:0009056,GO:0009057,GO:0009506,GO:0009790,GO:0009791,GO:0009793,GO:0009987,GO:0010154,GO:0019538,GO:0019941,GO:0022414,GO:0022624,GO:0030054,GO:0030163,GO:0032501,GO:0032502,GO:…	cytosol,developmental processes,nucleus,other cellular components,other cellular processes,other cytoplasmic components,other intracellular components,other metabolic processes,protein binding,protein metabolism,unknown molecular functions
Thhalv10023246m.g	9.10773	10.066	13.0969	0.325461	1.73096	1.46744	1.12956	0.30561	0	9.15776	9	SC > YC, SC > YF	At1g63350	Disease resistance protein (CC-NBS-LRR class) family	GO:0000166,GO:0003674,GO:0005488,GO:0005575,GO:0006464,GO:0006497,GO:0006498,GO:0006499,GO:0006950,GO:0006952,GO:0008150,GO:0008152,GO:0009058,GO:0009059,GO:0009987,GO:0017076,GO:0018377,GO:0019538,GO:0030554,GO:0031365,GO:0032553,GO:0032555,GO:0032559,GO:0034645,GO:0042157,GO:0042158,GO:0043170,GO:0043412,GO:0043531,GO:0043543,GO:0044237,GO:0044238,GO:0044249,GO:0044260,GO:0044267,GO:0050896	nucleotide binding,other cellular processes,other metabolic processes,protein metabolism,response to stress,unknown cellular components
Thhalv10023257m.g	112.044	88.6842	82.4195	10.8301	8.22851	12.2775	17.7198	11.3317	11.9135	9.03585	9	SC > YC, SC > YF	At1g61190	LRR and NB-ARC domains-containing disease resistance protein,LRR and NB-ARC domains-containing disease resistance protein	GO:0000166,GO:0003674,GO:0005488,GO:0005575,GO:0006464,GO:0006497,GO:0006498,GO:0006499,GO:0006950,GO:0006952,GO:0008150,GO:0008152,GO:0009058,GO:0009059,GO:0009987,GO:0017076,GO:0018377,GO:0019538,GO:0030554,GO:0031365,GO:0032553,GO:0032555,GO:0032559,GO:0034645,GO:0042157,GO:0042158,GO:0043170,GO:0043412,GO:0043531,GO:0043543,GO:0044237,GO:0044238,GO:0044249,GO:0044260,GO:0044267,GO:0050896	nucleotide binding,other cellular processes,other metabolic processes,protein metabolism,response to stress,unknown cellular components
Thhalv10018222m.g	28.4154	36.1524	37.3318	5.45488	0.690754	5.27037	3.04264	0.365869	0.45459	8.92603	9	SC > YC, SC > YF	At1g15460	HCO3- transporter family	GO:0003674,GO:0005215,GO:0005452,GO:0005575,GO:0005623,GO:0005886,GO:0006810,GO:0006811,GO:0006820,GO:0007154,GO:0008150,GO:0008509,GO:0009605,GO:0009987,GO:0009991,GO:0010035,GO:0010036,GO:0015075,GO:0015103,GO:0015291,GO:0015297,GO:0015300,GO:0015301,GO:0015562,GO:0016020,GO:0016021,GO:0022804,GO:0022857,GO:0022891,GO:0022892,GO:0031224,GO:0031667,GO:0031668,GO:0031669,GO:0034220,GO:0042221,GO:…	other cellular processes,other membranes,plasma membrane,transport,transporter activity
Thhalv10027389m.g	151.471	64.4521	179.698	8.93102	15.8332	20.1342	0	0	5.20996	8.81147	9	SC > YC, SC > YF	At4g27657		GO:0003674,GO:0005575,GO:0005623,GO:0008150,GO:0012505,GO:0044464	other cellular components,unknown biological processes,unknown molecular functions
Thhalv10003681m.g	239.82	339.054	234.555	48.4233	45.9039	3.63887	13.7133	18.3142	24.717	8.30318	9	SC > YC, SC > YF	At5g49360	beta-xylosidase 1	GO:0000003,GO:0003006,GO:0003674,GO:0003824,GO:0004553,GO:0005575,GO:0005576,GO:0005618,GO:0005623,GO:0005975,GO:0007275,GO:0008150,GO:0008152,GO:0009505,GO:0009791,GO:0010154,GO:0010214,GO:0016787,GO:0016798,GO:0022414,GO:0030312,GO:0032501,GO:0032502,GO:0044238,GO:0044464,GO:0046556,GO:0048046,GO:0048316,GO:0048608,GO:0048856,GO:0071944	cell wall,developmental processes,extracellular,hydrolase activity,other metabolic processes
Thhalv10005934m.g	20.2201	18.9955	19.7305	3.25151	0	3.90946	0.940404	1.52659	1.26452	8.23159	9	SC > YC, SC > YF	At3g62850	zinc finger protein-related	GO:0003674,GO:0005488,GO:0005575,GO:0005622,GO:0005623,GO:0008150,GO:0008270,GO:0043167,GO:0043169,GO:0044464,GO:0046872,GO:0046914	other binding,other intracellular components,unknown biological processes
Thhalv10013425m.g	15.4307	18.7597	25.0622	1.70593	1.0081	4.61503	0	1.06792	2.65376	8.08462	9	SC > YC, SC > YF	At5g10520	ROP binding protein kinases 1	GO:0000166,GO:0002376,GO:0003674,GO:0003824,GO:0004672,GO:0004674,GO:0005488,GO:0005515,GO:0005524,GO:0005575,GO:0005622,GO:0005623,GO:0005634,GO:0005737,GO:0005829,GO:0006464,GO:0006468,GO:0006793,GO:0006796,GO:0006950,GO:0006952,GO:0006955,GO:0008150,GO:0008152,GO:0009607,GO:0009608,GO:0009610,GO:0009620,GO:0009623,GO:0009719,GO:0009723,GO:0009725,GO:0009814,GO:0009987,GO:0010033,GO:0012505,GO:…	cytosol,kinase activity,nucleotide binding,nucleus,other cellular components,other cellular processes,other cytoplasmic components,other metabolic processes,protein binding,protein metabolism,response to abiotic or biotic stimulus,response to stress,transferase activity
XLOC_023919	34.7192	36.1795	36.4257	2.92444	7.7768	2.63716	0	0	0	8.04627	9	SC > YC, SC > YF	At1g49500	unknown protein	GO:0003674,GO:0005575,GO:0005623,GO:0008150,GO:0012505,GO:0044464	other cellular components,unknown biological processes,unknown molecular functions
Thhalv10014563m.g	53.0228	31.7351	42.3966	2.88584	1.70537	11.2769	0	4.51637	0	8.01323	9	SC > YC, SC > YF	At5g22380	NAC domain containing protein 90	GO:0001071,GO:0003674,GO:0003676,GO:0003677,GO:0003700,GO:0005488,GO:0005575,GO:0006139,GO:0006351,GO:0006355,GO:0006807,GO:0007275,GO:0008150,GO:0008152,GO:0009058,GO:0009059,GO:0009889,GO:0009987,GO:0010467,GO:0010468,GO:0010556,GO:0016070,GO:0019219,GO:0019222,GO:0031323,GO:0031326,GO:0032501,GO:0032502,GO:0032774,GO:0034641,GO:0034645,GO:0043170,GO:0044237,GO:0044238,GO:0044249,GO:0044260,GO:…	DNA or RNA binding,developmental processes,other cellular processes,other metabolic processes,transcription factor activity,transcription,DNA-dependent,unknown cellular components
Thhalv10026970m.g	22.1402	30.4276	33.7163	1.13516	5.0311	4.6064	1.96987	2.13184	5.2976	8.00955	9	SC > YC, SC > YF	At1g71400	receptor like protein 12	GO:0003674,GO:0005488,GO:0005515,GO:0005575,GO:0005623,GO:0006950,GO:0006952,GO:0007154,GO:0007165,GO:0008150,GO:0009987,GO:0012505,GO:0023052,GO:0044464,GO:0050789,GO:0050794,GO:0050896,GO:0051716,GO:0065007	other cellular components,protein binding,response to stress,signal transduction
Thhalv10012663m.g	84.6972	53.9364	57.9382	9.51221	1.8068	13.4794	1.47382	3.82801	3.17086	7.9268	9	SC > YC, SC > YF	At5g59680	Leucine-rich repeat protein kinase family protein	GO:0000166,GO:0003674,GO:0003824,GO:0004672,GO:0004674,GO:0005488,GO:0005515,GO:0005524,GO:0005575,GO:0005623,GO:0006464,GO:0006468,GO:0006793,GO:0006796,GO:0008150,GO:0008152,GO:0009987,GO:0012505,GO:0016301,GO:0016310,GO:0016740,GO:0016772,GO:0016773,GO:0017076,GO:0019538,GO:0030554,GO:0032553,GO:0032555,GO:0032559,GO:0035639,GO:0043170,GO:0043412,GO:0044237,GO:0044238,GO:0044260,GO:0044267,GO:…	kinase activity,nucleotide binding,other cellular components,other cellular processes,other metabolic processes,protein binding,protein metabolism,transferase activity
Thhalv10010182m.g	17.0476	17.7647	10.4562	0.861568	2.54568	2.33079	3.48857	1.61804	1.34027	7.88919	9	SC > YC, SC > YF	At3g54100	O-fucosyltransferase family protein	GO:0003674,GO:0008150	unknown biological processes,unknown molecular functions
Thhalv10021889m.g	82.0492	37.6417	80.4601	9.1279	9.70931	6.58497	3.16797	5.14269	0	7.87308	9	SC > YC, SC > YF	At1g52857		GO:0003674,GO:0005575,GO:0008150	unknown biological processes,unknown cellular components,unknown molecular functions
Thhalv10027752m.g	967.662	738.944	892.391	77.7802	80.2909	174.461	11.9597	21.7259	12.6357	7.81578	13	SC > YC > YF	At5g41550	Disease resistance protein (TIR-NBS-LRR class) family	GO:0000166,GO:0003674,GO:0003824,GO:0005488,GO:0005515,GO:0005575,GO:0005622,GO:0005623,GO:0006950,GO:0006952,GO:0007154,GO:0007165,GO:0008150,GO:0008152,GO:0009987,GO:0016462,GO:0016787,GO:0016817,GO:0016818,GO:0017076,GO:0017111,GO:0023052,GO:0030554,GO:0032553,GO:0032555,GO:0032559,GO:0043531,GO:0044464,GO:0050789,GO:0050794,GO:0050896,GO:0051716,GO:0065007	hydrolase activity,nucleotide binding,other intracellular components,other metabolic processes,protein binding,response to stress,signal transduction
Thhalv10028777m.g	16.2063	13.1351	10.8509	2.12346	2.50968	0.638287	2.4566	0.664647	0.825821	7.62455	9	SC > YC, SC > YF	At4g10960	UDP-D-glucose/UDP-D-galactose 4-epimerase 5	GO:0000166,GO:0003674,GO:0003824,GO:0003978,GO:0005488,GO:0005515,GO:0005975,GO:0005996,GO:0006012,GO:0006066,GO:0006950,GO:0008150,GO:0008152,GO:0009987,GO:0016853,GO:0016854,GO:0016857,GO:0019318,GO:0044237,GO:0044238,GO:0044262,GO:0044281,GO:0046983,GO:0048037,GO:0050662,GO:0050896	nucleotide binding,other binding,other cellular processes,other enzyme activity,other metabolic processes,protein binding,response to stress
Thhalv10024211m.g	86.3221	51.0865	56.3108	6.53021	8.85295	10.2186	4.49948	7.93541	4.70577	7.56663	9	SC > YC, SC > YF	At1g69550	disease resistance protein (TIR-NBS-LRR class)	GO:0000166,GO:0003674,GO:0003824,GO:0005488,GO:0005515,GO:0005575,GO:0005622,GO:0005623,GO:0006950,GO:0006952,GO:0007154,GO:0007165,GO:0008150,GO:0008152,GO:0009987,GO:0012505,GO:0016462,GO:0016787,GO:0016817,GO:0016818,GO:0017076,GO:0017111,GO:0023052,GO:0030554,GO:0032553,GO:0032555,GO:0032559,GO:0043531,GO:0044464,GO:0050789,GO:0050794,GO:0050896,GO:0051716,GO:0065007	hydrolase activity,nucleotide binding,other cellular components,other intracellular components,other metabolic processes,protein binding,response to stress,signal transduction
Thhalv10014932m.g	24.2573	31.759	25.299	8.80159	1.95046	0	0	0	3.85084	7.56278	9	SC > YC, SC > YF	At5g59870	histone H2A 6	GO:0000785,GO:0000786,GO:0003674,GO:0003676,GO:0003677,GO:0005488,GO:0005575,GO:0005622,GO:0005623,GO:0005634,GO:0005694,GO:0005730,GO:0005911,GO:0006139,GO:0006259,GO:0006323,GO:0006325,GO:0006333,GO:0006334,GO:0006807,GO:0006996,GO:0008150,GO:0008152,GO:0009506,GO:0009987,GO:0016043,GO:0022607,GO:0030054,GO:0031497,GO:0031974,GO:0031981,GO:0032991,GO:0032993,GO:0034621,GO:0034622,GO:0034641,GO:…	DNA or RNA binding,DNA or RNA metabolism,cell organization and biogenesis,nucleus,other cellular components,other cellular processes,other intracellular components
Thhalv10018451m.g	12.3982	15.0729	22.6286	1.12465	2.99071	2.53542	4.87907	7.39236	5.90462	7.53291	6	SC > YC	At1g77890	DNA-directed RNA polymerase II protein	GO:0003674,GO:0005575,GO:0008150	unknown biological processes,unknown cellular components,unknown molecular functions
Thhalv10023739m.g	68.5284	116.133	72.7347	6.12207	8.6827	19.8744	23.3723	26.4439	21.4281	7.4222	9	SC > YC, SC > YF	At1g62790	Bifunctional inhibitor/lipid-transfer protein/seed storage 2S albumin superfamily protein	GO:0003674,GO:0005488,GO:0005575,GO:0005623,GO:0006810,GO:0006869,GO:0008150,GO:0008289,GO:0010876,GO:0016020,GO:0031224,GO:0031225,GO:0033036,GO:0044425,GO:0044464,GO:0051179,GO:0051234,GO:0071702	other binding,other membranes,transport
Thhalv10014617m.g	40.4644	42.933	66.5003	9.54343	6.15231	4.69414	14.3026	46.4361	3.03666	7.35157	6	SC > YC	At5g11150	vesicle-associated membrane protein 713	GO:0003674,GO:0005575,GO:0005622,GO:0005623,GO:0005737,GO:0005773,GO:0005774,GO:0005794,GO:0006810,GO:0006950,GO:0006970,GO:0008150,GO:0009628,GO:0009651,GO:0009987,GO:0016020,GO:0016021,GO:0016192,GO:0031090,GO:0031224,GO:0043226,GO:0043227,GO:0043229,GO:0043231,GO:0044422,GO:0044424,GO:0044425,GO:0044437,GO:0044444,GO:0044446,GO:0044464,GO:0050896,GO:0051179,GO:0051234	Golgi apparatus,other cytoplasmic components,other intracellular components,other membranes,response to abiotic or biotic stimulus,response to stress,transport,unknown molecular functions
Thhalv10007274m.g	41.6149	38.313	34.6935	7.62313	5.91259	2.14821	5.37412	3.1317	3.89112	7.30821	9	SC > YC, SC > YF	At1g23200	Plant invertase/pectin methylesterase inhibitor superfamily	GO:0003674,GO:0003824,GO:0004857,GO:0005575,GO:0005618,GO:0005623,GO:0008150,GO:0008152,GO:0009505,GO:0012505,GO:0016787,GO:0016788,GO:0019222,GO:0030234,GO:0030312,GO:0030599,GO:0042545,GO:0043086,GO:0044092,GO:0044464,GO:0050789,GO:0050790,GO:0052689,GO:0065007,GO:0065009,GO:0071554,GO:0071555,GO:0071840,GO:0071944	cell organization and biogenesis,cell wall,hydrolase activity,other cellular components,other metabolic processes,other molecular functions
Thhalv10002677m.g	18.9503	29.8146	30.2274	2.62905	4.66084	3.55617	6.84337	3.70304	4.601	7.28304	6	SC > YC	At3g23760		GO:0003674,GO:0005575,GO:0005622,GO:0005623,GO:0005737,GO:0005773,GO:0008150,GO:0043226,GO:0043227,GO:0043229,GO:0043231,GO:0044424,GO:0044444,GO:0044464	other cytoplasmic components,other intracellular components,unknown biological processes,unknown molecular functions
Thhalv10020926m.g	35.9303	17.7457	15.2235	1.32408	4.69471	3.58201	8.04196	13.0548	9.26888	7.17644	6	SC > YC	At3g20370	TRAF-like family protein	GO:0003674,GO:0005488,GO:0005515,GO:0005575,GO:0005623,GO:0005911,GO:0008150,GO:0009506,GO:0016020,GO:0030054,GO:0044464,GO:0055044	other cellular components,other membranes,protein binding,unknown biological processes,unknown molecular functions
Thhalv10002705m.g	68.9182	72.5316	92.9765	12.13	8.60177	12.0323	11.5772	14.8072	5.66089	7.15499	9	SC > YC, SC > YF	At3g45980	Histone superfamily protein	GO:0000785,GO:0000786,GO:0003674,GO:0003676,GO:0003677,GO:0005488,GO:0005575,GO:0005622,GO:0005623,GO:0005634,GO:0005694,GO:0005730,GO:0005737,GO:0006139,GO:0006259,GO:0006323,GO:0006325,GO:0006333,GO:0006334,GO:0006807,GO:0006996,GO:0008150,GO:0008152,GO:0009507,GO:0009532,GO:0009534,GO:0009536,GO:0009570,GO:0009579,GO:0009987,GO:0016043,GO:0022607,GO:0031497,GO:0031974,GO:0031976,GO:0031981,GO:…	DNA or RNA binding,DNA or RNA metabolism,cell organization and biogenesis,chloroplast,nucleus,other cellular processes,other cytoplasmic components,other intracellular components,plastid
Thhalv10023749m.g	62.7564	58.1298	64.1529	21.1442	0	4.76678	1.52884	1.65455	2.05577	7.14133	9	SC > YC, SC > YF	At1g58225		GO:0003674,GO:0005575,GO:0005623,GO:0008150,GO:0012505,GO:0044464	other cellular components,unknown biological processes,unknown molecular functions
Thhalv10007336m.g	43.0781	34.1299	30.6251	3.42468	1.01189	10.8089	0.990488	1.07193	0	7.07313	9	SC > YC, SC > YF	At1g26390	FAD-binding Berberine family protein	GO:0003674,GO:0003824,GO:0005488,GO:0005575,GO:0005623,GO:0008150,GO:0008152,GO:0008762,GO:0009055,GO:0012505,GO:0016491,GO:0016614,GO:0016616,GO:0044464,GO:0048037,GO:0050660,GO:0050662,GO:0055114	other binding,other cellular components,other enzyme activity,other metabolic processes,other molecular functions
Thhalv10016717m.g	16.1386	17.0043	15.8031	1.26875	0	5.72058	0	0	0	7.00295	9	SC > YC, SC > YF	At4g38220	Peptidase M20/M25/M40 family protein	GO:0003674,GO:0003824,GO:0004046,GO:0005575,GO:0005622,GO:0005623,GO:0005737,GO:0005773,GO:0005794,GO:0006082,GO:0006508,GO:0006520,GO:0006807,GO:0008150,GO:0008152,GO:0008233,GO:0008237,GO:0009308,GO:0009987,GO:0010035,GO:0010038,GO:0010043,GO:0016787,GO:0016810,GO:0016811,GO:0019538,GO:0019752,GO:0034641,GO:0042180,GO:0042221,GO:0043170,GO:0043226,GO:0043227,GO:0043229,GO:0043231,GO:0043436,GO:…	Golgi apparatus,hydrolase activity,other biological processes,other cellular processes,other cytoplasmic components,other intracellular components,other metabolic processes,protein metabolism
Thhalv10009310m.g	10.7292	11.4134	6.06123	1.18615	0	2.85234	0	0	0	6.98374	9	SC > YC, SC > YF	At1g16150	wall associated kinase-like 4	GO:0000166,GO:0003674,GO:0003824,GO:0004672,GO:0004674,GO:0004713,GO:0005488,GO:0005509,GO:0005524,GO:0005575,GO:0005618,GO:0005623,GO:0005886,GO:0006464,GO:0006468,GO:0006793,GO:0006796,GO:0008150,GO:0008152,GO:0009505,GO:0009986,GO:0009987,GO:0010035,GO:0010038,GO:0010043,GO:0010045,GO:0016020,GO:0016021,GO:0016301,GO:0016310,GO:0016740,GO:0016772,GO:0016773,GO:0017076,GO:0019538,GO:0030312,GO:…	cell wall,kinase activity,nucleotide binding,other binding,other biological processes,other cellular components,other cellular processes,other membranes,other metabolic processes,plasma membrane,protein metabolism,transferase activity
Thhalv10000004m.g	3.02823	1.47261	3.19337	0.357101	0.211026	0.536702	0.206562	1.00596	0	6.96417	9	SC > YC, SC > YF	At5g49680	Golgi-body localisation protein domain ;RNA pol II promoter Fmp27 protein domain
Thhalv10027844m.g	45.7851	18.949	24.2143	1.72314	4.07309	7.25136	0.498367	0	0	6.81723	9	SC > YC, SC > YF	At5g41540	Disease resistance protein (TIR-NBS-LRR class) family	GO:0000166,GO:0003674,GO:0003824,GO:0005488,GO:0005515,GO:0005575,GO:0005622,GO:0005623,GO:0006950,GO:0006952,GO:0007154,GO:0007165,GO:0008150,GO:0008152,GO:0009987,GO:0016462,GO:0016787,GO:0016817,GO:0016818,GO:0017076,GO:0017111,GO:0023052,GO:0030554,GO:0032553,GO:0032555,GO:0032559,GO:0043531,GO:0044464,GO:0050789,GO:0050794,GO:0050896,GO:0051716,GO:0065007	hydrolase activity,nucleotide binding,other intracellular components,other metabolic processes,protein binding,response to stress,signal transduction
Thhalv10029281m.g	22.6703	24.961	18.3649	2.01764	4.47116	3.18401	0.875315	0	0	6.82286	9	SC > YC, SC > YF	At4g01870	tolB protein-related	GO:0003674,GO:0005575,GO:0005623,GO:0006508,GO:0008150,GO:0008152,GO:0016020,GO:0019538,GO:0043170,GO:0044238,GO:0044464	other membranes,protein metabolism,unknown molecular functions
Thhalv10014127m.g	23.2173	22.2387	22.2576	2.48897	1.47084	5.98525	20.876	6.23243	0.96797	6.80877	6	SC > YC	At3g61100	Putative endonuclease or glycosyl hydrolase	GO:0005575,GO:0008150	unknown biological processes,unknown cellular components
Thhalv10002054m.g	24.7305	47.4723	41.1775	3.0698	12.245	1.38412	17.3131	0	0.895393	6.78967	6	SC > YC	At2g20670	Protein of unknown function (DUF506)	GO:0005575,GO:0005622,GO:0005623,GO:0005737,GO:0009507,GO:0009536,GO:0043226,GO:0043227,GO:0043229,GO:0043231,GO:0044424,GO:0044444,GO:0044464	chloroplast
Thhalv10019053m.g	1134.75	1677.72	1369.39	418.336	81.5331	121.227	105.132	81.3877	43.3388	6.73303	9	SC > YC, SC > YF	At1g75050	Pathogenesis-related thaumatin superfamily protein	GO:0003674,GO:0005575,GO:0005623,GO:0008150,GO:0009607,GO:0012505,GO:0044464,GO:0050896,GO:0051704,GO:0051707	other cellular components,response to abiotic or biotic stimulus,unknown molecular functions
Thhalv10008722m.g	53.276	30.3857	60.9374	9.30742	4.12511	8.39311	164.206	92.4955	8.1443	6.62519	6	SC > YC	At1g02475	Polyketide cyclase/dehydrase and lipid transport superfamily protein	GO:0003674,GO:0005575,GO:0005622,GO:0005623,GO:0005737,GO:0008150,GO:0009507,GO:0009536,GO:0043226,GO:0043227,GO:0043229,GO:0043231,GO:0044424,GO:0044444,GO:0044464	chloroplast,unknown biological processes,unknown molecular functions
Thhalv10005949m.g	39.1753	65.2863	41.7758	5.70975	1.84044	14.9785	8.10676	5.8489	6.05602	6.49118	9	SC > YC, SC > YF	At3g62720	xylosyltransferase 1	GO:0000271,GO:0003674,GO:0003824,GO:0005575,GO:0005622,GO:0005623,GO:0005737,GO:0005794,GO:0005975,GO:0005976,GO:0006073,GO:0007275,GO:0008150,GO:0008152,GO:0008194,GO:0008544,GO:0009058,GO:0009059,GO:0009250,GO:0009653,GO:0009888,GO:0009913,GO:0009969,GO:0009987,GO:0010015,GO:0010053,GO:0010054,GO:0016020,GO:0016021,GO:0016049,GO:0016051,GO:0016740,GO:0016757,GO:0016758,GO:0016763,GO:0021700,GO:…	Golgi apparatus,developmental processes,other cellular processes,other membranes,other metabolic processes,transferase activity
Thhalv10026641m.g	169.489	154.19	239.699	40.7894	7.23126	40.4607	18.8755	6.38359	12.6905	6.36719	9	SC > YC, SC > YF	At5g55450	Bifunctional inhibitor/lipid-transfer protein/seed storage 2S albumin superfamily protein	GO:0003674,GO:0005488,GO:0005575,GO:0005623,GO:0006810,GO:0006869,GO:0008150,GO:0008289,GO:0009607,GO:0010876,GO:0012505,GO:0033036,GO:0044464,GO:0050896,GO:0051179,GO:0051234,GO:0051704,GO:0051707,GO:0071702	other binding,other cellular components,response to abiotic or biotic stimulus,transport
Thhalv10009705m.g	42.5096	28.5134	30.9157	12.6763	2.04299	1.55878	0	0	0	6.26234	9	SC > YC, SC > YF	At1g30720	FAD-binding Berberine family protein	GO:0003674,GO:0003824,GO:0005488,GO:0005575,GO:0005623,GO:0008150,GO:0008152,GO:0008762,GO:0009055,GO:0012505,GO:0016491,GO:0016614,GO:0016616,GO:0044464,GO:0048037,GO:0050660,GO:0050662,GO:0055114	other binding,other cellular components,other enzyme activity,other metabolic processes,other molecular functions
Thhalv10028774m.g	42.5499	26.7567	18.2355	4.32557	0	10.1417	0.750626	0	0	6.05106	9	SC > YC, SC > YF	At4g10500	2-oxoglutarate (2OG) and Fe(II)-dependent oxygenase superfamily protein	GO:0003674,GO:0003824,GO:0008150,GO:0008152,GO:0016491,GO:0016705,GO:0016706,GO:0019748,GO:0055114	other enzyme activity,other metabolic processes
Thhalv10002653m.g	29.2262	20.9958	18.0117	3.13315	6.94317	1.41268	4.75741	7.35513	7.31096	5.93904	6	SC > YC	At3g24010	RING/FYVE/PHD zinc finger superfamily protein	GO:0003674,GO:0003676,GO:0003677,GO:0005488,GO:0005515,GO:0005575,GO:0005622,GO:0005623,GO:0005634,GO:0006139,GO:0006351,GO:0006355,GO:0006807,GO:0008150,GO:0008152,GO:0008270,GO:0009058,GO:0009059,GO:0009889,GO:0009987,GO:0010467,GO:0010468,GO:0010556,GO:0016070,GO:0019219,GO:0019222,GO:0031323,GO:0031326,GO:0032774,GO:0034641,GO:0034645,GO:0035064,GO:0042393,GO:0043167,GO:0043169,GO:0043170,GO:…	DNA or RNA binding,nucleus,other binding,other cellular processes,other metabolic processes,protein binding,transcription,DNA-dependent
Thhalv10010502m.g	69.3096	54.4056	62.8946	9.65345	11.4093	10.4462	5.58396	8.46034	8.25938	5.92245	9	SC > YC, SC > YF	At3g47800	Galactose mutarotase-like superfamily protein	GO:0003674,GO:0003824,GO:0004034,GO:0005488,GO:0005975,GO:0005996,GO:0006012,GO:0006066,GO:0008150,GO:0008152,GO:0009987,GO:0016853,GO:0016854,GO:0016857,GO:0019318,GO:0030246,GO:0044237,GO:0044238,GO:0044262,GO:0044281	other binding,other cellular processes,other enzyme activity,other metabolic processes
Thhalv10014832m.g	212.473	106.062	98.5695	8.29658	23.5334	38.9041	20.1562	10.9068	13.5516	5.89679	9	SC > YC, SC > YF	At5g17350		GO:0003674,GO:0005575,GO:0006464,GO:0006497,GO:0006498,GO:0006499,GO:0008150,GO:0008152,GO:0009058,GO:0009059,GO:0009987,GO:0018377,GO:0019538,GO:0031365,GO:0034645,GO:0042157,GO:0042158,GO:0043170,GO:0043412,GO:0043543,GO:0044237,GO:0044238,GO:0044249,GO:0044260,GO:0044267	other cellular processes,other metabolic processes,protein metabolism,unknown cellular components,unknown molecular functions
Thhalv10024687m.g	17.1754	16.1351	16.7595	2.76189	1.63212	4.15096	1.59759	4.32239	1.61116	5.85958	9	SC > YC, SC > YF	At5g45500	RNI-like superfamily protein	GO:0003674,GO:0005575,GO:0008150	unknown biological processes,unknown cellular components,unknown molecular functions
Thhalv10019130m.g	75.6736	38.333	35.6252	2.47881	6.59176	16.7648	0	0	0	5.79174	9	SC > YC, SC > YF	At1g76600		GO:0003674,GO:0005575,GO:0005622,GO:0005623,GO:0005634,GO:0005730,GO:0006464,GO:0006497,GO:0006498,GO:0006499,GO:0008150,GO:0008152,GO:0009058,GO:0009059,GO:0009987,GO:0018377,GO:0019538,GO:0031365,GO:0031974,GO:0031981,GO:0034645,GO:0042157,GO:0042158,GO:0043170,GO:0043226,GO:0043227,GO:0043228,GO:0043229,GO:0043231,GO:0043232,GO:0043233,GO:0043412,GO:0043543,GO:0044237,GO:0044238,GO:0044249,GO:…	nucleus,other cellular processes,other intracellular components,other metabolic processes,protein metabolism,unknown molecular functions
Thhalv10012366m.g	167.675	76.4432	172.534	22.9506	12.5192	36.6161	1.5318	14.9198	14.4183	5.77992	9	SC > YC, SC > YF	At1g52720		GO:0003674,GO:0008150	unknown biological processes,unknown molecular functions
Thhalv10004449m.g	64.7904	49.8192	83.8405	1.95906	12.7346	20.0216	1.69981	2.45276	0	5.7165	9	SC > YC, SC > YF	At3g28340	galacturonosyltransferase-like 10	GO:0003674,GO:0003824,GO:0005975,GO:0006950,GO:0006979,GO:0008150,GO:0008152,GO:0008194,GO:0009058,GO:0016051,GO:0016740,GO:0016757,GO:0016758,GO:0042221,GO:0044238,GO:0047262,GO:0050896	other metabolic processes,response to stress,transferase activity
Thhalv10001734m.g	27.2769	31.2845	20.9336	10.9243	1.07594	2.18914	0	0.569888	1.41616	5.60243	9	SC > YC, SC > YF	At2g44560	glycosyl hydrolase 9B11	GO:0003674,GO:0003824,GO:0004553,GO:0005975,GO:0008150,GO:0008152,GO:0016787,GO:0016798,GO:0044238	hydrolase activity,other enzyme activity,other metabolic processes
Thhalv10028948m.g	2336.3	2251.78	1823.25	687.809	210.002	304.607	21.8821	11.4819	10.6996	5.33203	13	SC > YC > YF	At4g11650	osmotin 34	GO:0002376,GO:0005575,GO:0005623,GO:0006950,GO:0006952,GO:0006955,GO:0006970,GO:0008150,GO:0009607,GO:0009617,GO:0009620,GO:0009628,GO:0009651,GO:0009814,GO:0009816,GO:0009817,GO:0012505,GO:0042742,GO:0044464,GO:0045087,GO:0050832,GO:0050896,GO:0051704,GO:0051707	other cellular components,response to abiotic or biotic stimulus,response to stress
Thhalv10020258m.g	213.783	448.024	462.384	85.2341	83.7109	44.0237	114.924	101.453	143.796	5.27867	6	SC > YC	At3g09440	Heat shock protein 70 (Hsp 70) family protein	GO:0000166,GO:0002020,GO:0003674,GO:0005488,GO:0005515,GO:0005524,GO:0005575,GO:0005576,GO:0005618,GO:0005622,GO:0005623,GO:0005634,GO:0005737,GO:0005773,GO:0005774,GO:0005794,GO:0005829,GO:0005840,GO:0005886,GO:0005911,GO:0006457,GO:0006950,GO:0008150,GO:0008152,GO:0009266,GO:0009408,GO:0009506,GO:0009507,GO:0009536,GO:0009607,GO:0009615,GO:0009628,GO:0009987,GO:0010035,GO:0010038,GO:0016020,GO:…	Golgi apparatus,cell wall,chloroplast,cytosol,extracellular,nucleotide binding,nucleus,other biological processes,other cellular components,other cellular processes,other cytoplasmic components,other intracellular components,other membranes,other metabolic processes,plasma membrane,protein binding,protein metabolism,response to abiotic or biotic stimulus,response to stress,ribosome
Thhalv10018946m.g	61.7782	69.1243	70.4183	4.51292	4.57178	29.0685	12.8658	7.26455	3.00872	5.27665	9	SC > YC, SC > YF	At1g78600	light-regulated zinc finger protein 1	GO:0001071,GO:0003674,GO:0003700,GO:0005488,GO:0005515,GO:0005575,GO:0005622,GO:0005623,GO:0005634,GO:0005654,GO:0006139,GO:0006351,GO:0006355,GO:0006725,GO:0006778,GO:0006779,GO:0006807,GO:0006996,GO:0007275,GO:0008150,GO:0008152,GO:0008270,GO:0009058,GO:0009059,GO:0009314,GO:0009416,GO:0009628,GO:0009639,GO:0009640,GO:0009641,GO:0009657,GO:0009658,GO:0009698,GO:0009699,GO:0009718,GO:0009791,GO:…	cell organization and biogenesis,developmental processes,nucleus,other binding,other cellular processes,other intracellular components,other metabolic processes,protein binding,response to abiotic or biotic stimulus,transcription factor activity,transcription,DNA-dependent
Thhalv10018158m.g	17.4962	9.37357	12.062	2.09819	3.09977	2.20742	0.60684	1.97021	1.63199	5.25722	9	SC > YC, SC > YF	At1g74190	receptor like protein 15	GO:0003674,GO:0005488,GO:0005515,GO:0005575,GO:0005623,GO:0007154,GO:0007165,GO:0008150,GO:0009987,GO:0012505,GO:0023052,GO:0044464,GO:0050789,GO:0050794,GO:0050896,GO:0051716,GO:0065007	other cellular components,protein binding,signal transduction
XLOC_024618	80.9487	123.864	143.498	22.2186	13.1299	31.1671	16.4222	7.7272	11.5212	5.23652	9	SC > YC, SC > YF
Thhalv10026130m.g	20.895	26.8972	37.4957	0.724713	7.70874	7.84225	3.14403	4.76357	4.22765	5.2402	9	SC > YC, SC > YF	At5g03480	RNA-binding (RRM/RBD/RNP motifs) family protein	GO:0000166,GO:0003674,GO:0003676,GO:0005488,GO:0005575,GO:0005622,GO:0005623,GO:0005634,GO:0008150,GO:0043226,GO:0043227,GO:0043229,GO:0043231,GO:0044424,GO:0044464	nucleic acid binding,nucleotide binding,nucleus,unknown biological processes
XLOC_004041	12.5837	6.79934	13.4279	1.6488	3.65381	1.11512	1.43061	1.16118	3.36643	5.11256	9	SC > YC, SC > YF	At1g31150	Domain of unknown function (DUF1985)	GO:0001071,GO:0003674,GO:0003700,GO:0005575,GO:0005622,GO:0005623,GO:0005634,GO:0006139,GO:0006351,GO:0006355,GO:0006807,GO:0008150,GO:0008152,GO:0009058,GO:0009059,GO:0009889,GO:0009987,GO:0010467,GO:0010468,GO:0010556,GO:0016070,GO:0019219,GO:0019222,GO:0031323,GO:0031326,GO:0032774,GO:0034641,GO:0034645,GO:0043170,GO:0043226,GO:0043227,GO:0043229,GO:0043231,GO:0044237,GO:0044238,GO:0044249,GO:…	nucleus,other cellular processes,other metabolic processes,transcription factor activity,transcription,DNA-dependent
Thhalv10012821m.g	44.841	82.7122	68.4836	12.7637	3.23255	23.0197	2.84775	53.4198	5.53115	5.02452	6	SC > YC	At5g20250	Raffinose synthase family protein	GO:0003674,GO:0003824,GO:0004553,GO:0005575,GO:0005622,GO:0005623,GO:0005737,GO:0005911,GO:0006950,GO:0006979,GO:0007568,GO:0008150,GO:0009266,GO:0009314,GO:0009409,GO:0009416,GO:0009506,GO:0009507,GO:0009536,GO:0009628,GO:0009743,GO:0009744,GO:0010033,GO:0016787,GO:0016798,GO:0030054,GO:0032502,GO:0034285,GO:0042221,GO:0043226,GO:0043227,GO:0043229,GO:0043231,GO:0044424,GO:0044444,GO:0044464,GO:…	chloroplast,hydrolase activity,other biological processes,other cellular components,response to abiotic or biotic stimulus,response to stress
Thhalv10024843m.g	107.549	89.272	99.7265	25.3653	7.75315	26.0285	7.20969	4.51724	3.57168	5.01375	9	SC > YC, SC > YF	At4g23160	cysteine-rich RLK (RECEPTOR-like protein kinase) 8	GO:0000166,GO:0003674,GO:0003824,GO:0004672,GO:0004674,GO:0004713,GO:0005488,GO:0005524,GO:0006464,GO:0006468,GO:0006793,GO:0006796,GO:0008150,GO:0008152,GO:0009987,GO:0016301,GO:0016310,GO:0016740,GO:0016772,GO:0016773,GO:0017076,GO:0019538,GO:0030554,GO:0032553,GO:0032555,GO:0032559,GO:0035639,GO:0043170,GO:0043412,GO:0044237,GO:0044238,GO:0044260,GO:0044267	kinase activity,nucleotide binding,other cellular processes,other metabolic processes,protein metabolism,transferase activity
Thhalv10018987m.g	87.134	28.4594	60.2449	9.96846	13.5941	11.7551	8.64926	7.20035	8.94639	4.97876	9	SC > YC, SC > YF	At1g74430	myb domain protein 95	GO:0001071,GO:0003674,GO:0003676,GO:0003677,GO:0003700,GO:0005488,GO:0005515,GO:0006139,GO:0006351,GO:0006355,GO:0006807,GO:0008150,GO:0008152,GO:0009058,GO:0009059,GO:0009719,GO:0009751,GO:0009753,GO:0009889,GO:0009987,GO:0010033,GO:0010467,GO:0010468,GO:0010556,GO:0016070,GO:0019219,GO:0019222,GO:0031323,GO:0031326,GO:0032774,GO:0034641,GO:0034645,GO:0042221,GO:0043170,GO:0044237,GO:0044238,GO:…	DNA or RNA binding,other biological processes,other cellular processes,other metabolic processes,protein binding,transcription factor activity,transcription,DNA-dependent
Thhalv10026740m.g	122.619	47.7033	77.5837	11.5678	10.2539	28.6864	0	5.43112	0	4.90825	9	SC > YC, SC > YF	At4g14365	XB3 ortholog 4 in Arabidopsis thaliana	GO:0003674,GO:0005488,GO:0005515,GO:0008270,GO:0043167,GO:0043169,GO:0046872,GO:0046914	other binding,protein binding
Thhalv10016756m.g	72.3377	86.6311	86.6107	9.54889	15.8	25.2585	14.9134	12.5531	16.3398	4.85264	9	SC > YC, SC > YF	At2g27500	Glycosyl hydrolase superfamily protein	GO:0003674,GO:0003824,GO:0004553,GO:0005488,GO:0005575,GO:0005622,GO:0005623,GO:0005634,GO:0005737,GO:0005886,GO:0005975,GO:0008150,GO:0008152,GO:0016020,GO:0016787,GO:0016798,GO:0031224,GO:0031225,GO:0031226,GO:0043167,GO:0043169,GO:0043226,GO:0043227,GO:0043229,GO:0043231,GO:0044238,GO:0044424,GO:0044425,GO:0044459,GO:0044464,GO:0046658,GO:0071944	hydrolase activity,nucleus,other binding,other cytoplasmic components,other enzyme activity,other membranes,other metabolic processes,plasma membrane
Thhalv10006955m.g	43.7211	33.8249	31.4355	6.36101	8.90288	7.24565	0.58097	1.88622	1.56241	4.84157	9	SC > YC, SC > YF	At1g02660	alpha/beta-Hydrolases superfamily protein	GO:0003674,GO:0003824,GO:0004806,GO:0006629,GO:0008150,GO:0008152,GO:0016298,GO:0016787,GO:0016788,GO:0044238,GO:0052689	hydrolase activity,other metabolic processes
Thhalv10006804m.g	19.1944	10.0522	13.3458	1.04468	3.08674	4.71029	1.51072	0.653976	1.21884	4.81721	9	SC > YC, SC > YF	At1g61360	S-locus lectin protein kinase family protein	GO:0000003,GO:0000166,GO:0003674,GO:0003824,GO:0004672,GO:0004674,GO:0004713,GO:0005488,GO:0005515,GO:0005524,GO:0005575,GO:0005623,GO:0006464,GO:0006468,GO:0006793,GO:0006796,GO:0007154,GO:0008037,GO:0008150,GO:0008152,GO:0009856,GO:0009875,GO:0009987,GO:0012505,GO:0016301,GO:0016310,GO:0016740,GO:0016772,GO:0016773,GO:0017076,GO:0019538,GO:0022414,GO:0030246,GO:0030554,GO:0032501,GO:0032553,GO:…	kinase activity,nucleotide binding,other binding,other cellular components,other cellular processes,other metabolic processes,protein binding,protein metabolism,transferase activity
Thhalv10001581m.g	945.307	694.197	825.742	223.11	102.811	187.392	13.2783	21.9334	13.1562	4.80262	13	SC > YC > YF	At2g43570	chitinase, putative	GO:0001871,GO:0003674,GO:0003824,GO:0004553,GO:0004568,GO:0005488,GO:0005575,GO:0005576,GO:0005618,GO:0005623,GO:0005975,GO:0008061,GO:0008150,GO:0008152,GO:0009056,GO:0009505,GO:0016787,GO:0016798,GO:0016998,GO:0030246,GO:0030247,GO:0030312,GO:0043170,GO:0044036,GO:0044238,GO:0044464,GO:0048046,GO:0071554,GO:0071840,GO:0071944	cell wall,extracellular,hydrolase activity,other binding,other metabolic processes
XLOC_023967	20.5219	24.9492	29.8116	2.59288	7.6612	5.45572	0.749914	0.811576	0	4.79208	9	SC > YC, SC > YF	At3g50950	HOPZ-ACTIVATED RESISTANCE 1	GO:0000166,GO:0003674,GO:0005488,GO:0005575,GO:0006950,GO:0006952,GO:0008150,GO:0017076,GO:0030554,GO:0032553,GO:0032555,GO:0032559,GO:0043531,GO:0050896	nucleotide binding,response to stress,unknown cellular components
Thhalv10022890m.g	99.7524	87.4293	125.811	5.47126	2.4249	57.972	0	0	0	4.75181	9	SC > YC, SC > YF	At2g14610	pathogenesis-related gene 1	GO:0002376,GO:0003674,GO:0005575,GO:0005576,GO:0005618,GO:0005623,GO:0006950,GO:0006952,GO:0006955,GO:0007584,GO:0008150,GO:0009605,GO:0009607,GO:0009627,GO:0009719,GO:0009753,GO:0009814,GO:0009991,GO:0010033,GO:0010266,GO:0030312,GO:0031667,GO:0033273,GO:0042221,GO:0044464,GO:0045087,GO:0050896,GO:0051704,GO:0051707,GO:0071944	cell wall,extracellular,other biological processes,response to abiotic or biotic stimulus,response to stress,unknown molecular functions
Thhalv10016562m.g	59.2097	51.7381	53.3098	6.00036	16.4399	12.2975	2.3665	9.73211	5.09141	4.72849	9	SC > YC, SC > YF	At2g41640	Glycosyltransferase family 61 protein	GO:0003674,GO:0003824,GO:0008150,GO:0008152,GO:0016740,GO:0016757	other metabolic processes,transferase activity
Thhalv10017173m.g	47.463	39.7949	38.8329	7.72004	11.9755	6.96166	10.0476	14.4983	16.8882	4.73009	6	SC > YC	At2g41010	calmodulin (CAM)-binding protein of 25 kDa	GO:0003674,GO:0005488,GO:0005515,GO:0005516,GO:0005575,GO:0005622,GO:0005623,GO:0005634,GO:0006082,GO:0006725,GO:0006950,GO:0006970,GO:0008150,GO:0008152,GO:0009414,GO:0009415,GO:0009628,GO:0009651,GO:0009696,GO:0009987,GO:0010337,GO:0010565,GO:0019222,GO:0019752,GO:0031323,GO:0032787,GO:0042180,GO:0042221,GO:0043226,GO:0043227,GO:0043229,GO:0043231,GO:0043436,GO:0044237,GO:0044281,GO:0044424,GO:…	nucleus,other cellular processes,other metabolic processes,protein binding,response to abiotic or biotic stimulus,response to stress
Thhalv10001288m.g	81.0959	69.6238	74.1516	12.8166	17.9151	17.7809	15.1837	16.4322	18.9791	4.63532	9	SC > YC, SC > YF	At2g47980	sister-chromatid cohesion protein 3	GO:0000087,GO:0000226,GO:0000278,GO:0000279,GO:0000280,GO:0003674,GO:0005488,GO:0005575,GO:0005622,GO:0005623,GO:0005634,GO:0005694,GO:0006996,GO:0007010,GO:0007017,GO:0007049,GO:0007059,GO:0007062,GO:0007067,GO:0007126,GO:0007127,GO:0008104,GO:0008150,GO:0008608,GO:0009987,GO:0016043,GO:0022402,GO:0022403,GO:0032507,GO:0033036,GO:0034453,GO:0043226,GO:0043227,GO:0043228,GO:0043229,GO:0043231,GO:…	cell organization and biogenesis,nucleus,other binding,other cellular processes,other intracellular components
Thhalv10022759m.g	301.364	221.399	246.911	79.6661	42.9843	44.9781	4.80857	10.4079	2.42471	4.59154	13	SC > YC > YF	At3g32980	Peroxidase superfamily protein	GO:0003674,GO:0003824,GO:0004601,GO:0005488,GO:0005506,GO:0005575,GO:0005618,GO:0005622,GO:0005623,GO:0005737,GO:0005773,GO:0006950,GO:0006979,GO:0008150,GO:0008152,GO:0016020,GO:0016209,GO:0016491,GO:0016684,GO:0020037,GO:0030312,GO:0042221,GO:0043167,GO:0043169,GO:0043226,GO:0043227,GO:0043229,GO:0043231,GO:0044424,GO:0044444,GO:0044464,GO:0046872,GO:0046906,GO:0046914,GO:0050896,GO:0055114,GO:…	cell wall,other binding,other cytoplasmic components,other enzyme activity,other intracellular components,other membranes,other metabolic processes,response to stress
Thhalv10027847m.g	107.962	73.3718	116.679	26.0953	5.60758	33.5151	28.1309	42.3245	70.1173	4.56949	6	SC > YC	At5g41290	Receptor-like protein kinase-related family protein	GO:0005575,GO:0005623,GO:0005886,GO:0008150,GO:0016020,GO:0031224,GO:0031225,GO:0031226,GO:0044425,GO:0044459,GO:0044464,GO:0046658,GO:0071944	other membranes,plasma membrane,unknown biological processes
Thhalv10010488m.g	79.7346	66.0292	50.9197	16.3524	12.0791	14.746	24.2384	23.6723	33.3874	4.55523	6	SC > YC	At3g53140	O-methyltransferase family protein	GO:0003674,GO:0003824,GO:0005488,GO:0005515,GO:0006730,GO:0008150,GO:0008152,GO:0008168,GO:0008171,GO:0009987,GO:0016740,GO:0016741,GO:0032259,GO:0044237,GO:0044281,GO:0046983	other metabolic processes,protein binding,transferase activity
Thhalv10029172m.g	16.1686	20.3849	9.47243	2.8247	7.51154	0	0.612721	0	0	4.45287	9	SC > YC, SC > YF	At4g01870	tolB protein-related	GO:0003674,GO:0005575,GO:0005623,GO:0006508,GO:0008150,GO:0008152,GO:0016020,GO:0019538,GO:0043170,GO:0044238,GO:0044464	other membranes,protein metabolism,unknown molecular functions
Thhalv10023597m.g	125.086	133.062	200.952	14.9811	30.6448	59.2335	0.999885	2.1642	2.01676	4.37824	13	SC > YC > YF	At1g57980	Nucleotide-sugar transporter family protein	GO:0003674,GO:0005215,GO:0005345,GO:0015205,GO:0015932,GO:0022857,GO:0022891,GO:0022892	transporter activity
Thhalv10026611m.g	203.781	90.6775	174.563	18.8475	38.9823	49.5718	5.4511	2.94966	5.4974	4.36698	13	SC > YC > YF	At4g16500	Cystatin/monellin superfamily protein	GO:0003674,GO:0004857,GO:0004866,GO:0004869,GO:0005575,GO:0005618,GO:0005622,GO:0005623,GO:0005737,GO:0005773,GO:0005829,GO:0005911,GO:0008150,GO:0008152,GO:0009506,GO:0010466,GO:0010951,GO:0019222,GO:0030054,GO:0030234,GO:0030312,GO:0030414,GO:0043086,GO:0043226,GO:0043227,GO:0043229,GO:0043231,GO:0044092,GO:0044424,GO:0044444,GO:0044464,GO:0050789,GO:0050790,GO:0051336,GO:0051346,GO:0052547,GO:…	cell wall,cytosol,other cellular components,other cytoplasmic components,other intracellular components,other metabolic processes,other molecular functions
Thhalv10000240m.g	271.35	240.714	271.234	47.7863	45.0393	93.2751	24.1427	10.7919	28.2293	4.209	9	SC > YC, SC > YF	At2g22500	uncoupling protein 5	GO:0003674,GO:0005215,GO:0005310,GO:0005342,GO:0005575,GO:0005622,GO:0005623,GO:0005737,GO:0005739,GO:0005740,GO:0005743,GO:0006810,GO:0006839,GO:0008150,GO:0009987,GO:0016020,GO:0019866,GO:0022857,GO:0022891,GO:0022892,GO:0031090,GO:0031966,GO:0031967,GO:0031975,GO:0043226,GO:0043227,GO:0043229,GO:0043231,GO:0044422,GO:0044424,GO:0044429,GO:0044444,GO:0044446,GO:0044464,GO:0046907,GO:0046943,GO:…	mitochondria,other cellular processes,other cytoplasmic components,other intracellular components,other membranes,transport,transporter activity
Thhalv10028605m.g	41.9969	44.1842	46.5381	9.52393	13.5074	8.58835	12.3953	0.447152	5.55584	4.19736	9	SC > YC, SC > YF	At4g11280	1-aminocyclopropane-1-carboxylic acid (acc) synthase 6	GO:0003674,GO:0003824,GO:0005488,GO:0005515,GO:0006082,GO:0006520,GO:0006807,GO:0006950,GO:0006979,GO:0008150,GO:0008152,GO:0008652,GO:0009058,GO:0009308,GO:0009309,GO:0009605,GO:0009611,GO:0009612,GO:0009628,GO:0009692,GO:0009693,GO:0009719,GO:0009723,GO:0009725,GO:0009733,GO:0009753,GO:0009987,GO:0010033,GO:0010035,GO:0010038,GO:0010039,GO:0016053,GO:0016740,GO:0016829,GO:0016846,GO:0016847,GO:…	other binding,other biological processes,other cellular processes,other enzyme activity,other metabolic processes,protein binding,response to abiotic or biotic stimulus,response to stress,transferase activity
Thhalv10024690m.g	39.1967	22.0615	23.7836	6.84775	6.82868	6.94694	5.94153	2.81316	4.99334	4.12357	9	SC > YC, SC > YF	At4g25070
Thhalv10017972m.g	395.342	222.489	263.767	28.3596	73.5755	115.393	7.20191	9.0931	2.42103	4.05653	13	SC > YC > YF	At2g40000	ortholog of sugar beet HS1 PRO-1 2	GO:0002376,GO:0003674,GO:0005488,GO:0005515,GO:0006950,GO:0006952,GO:0006955,GO:0006979,GO:0008150,GO:0009607,GO:0009617,GO:0009751,GO:0009814,GO:0009816,GO:0010033,GO:0042221,GO:0042742,GO:0045087,GO:0050896,GO:0051704,GO:0051707	other biological processes,protein binding,response to abiotic or biotic stimulus,response to stress
Thhalv10002079m.g	58.9631	51.9447	65.6543	3.02311	21.4378	19.0829	0	0	4.70279	4.05481	9	SC > YC, SC > YF	At2g27080	Late embryogenesis abundant (LEA) hydroxyproline-rich glycoprotein family	GO:0003674,GO:0005575,GO:0005911,GO:0008150,GO:0009506,GO:0030054,GO:0055044	other cellular components,unknown biological processes,unknown molecular functions
Thhalv10020067m.g	59.4873	62.8585	69.0967	20.6516	8.13593	18.6229	11.9457	13.5436	9.94373	4.03799	9	SC > YC, SC > YF	At3g23120	receptor like protein 38	GO:0003674,GO:0003824,GO:0005488,GO:0005515,GO:0005575,GO:0005623,GO:0006950,GO:0006952,GO:0007154,GO:0007165,GO:0008150,GO:0009987,GO:0012505,GO:0016301,GO:0016740,GO:0016772,GO:0023052,GO:0044464,GO:0050789,GO:0050794,GO:0050896,GO:0051716,GO:0065007	kinase activity,other cellular components,protein binding,response to stress,signal transduction
Thhalv10023702m.g	100.962	67.5654	131.864	20.7534	32.9193	21.6696	69.1845	115.9	58.6214	3.98703	12	SC > YC, YF > YC	At1g54500	Rubredoxin-like superfamily protein	GO:0003674,GO:0005488,GO:0005575,GO:0005622,GO:0005623,GO:0005737,GO:0009507,GO:0009534,GO:0009535,GO:0009536,GO:0009579,GO:0016020,GO:0031976,GO:0031984,GO:0034357,GO:0042651,GO:0043167,GO:0043169,GO:0043226,GO:0043227,GO:0043229,GO:0043231,GO:0044422,GO:0044424,GO:0044434,GO:0044435,GO:0044436,GO:0044444,GO:0044446,GO:0044464,GO:0046872,GO:0055035	chloroplast,other binding,other cytoplasmic components,other intracellular components,other membranes,plastid
Thhalv10027972m.g	223.146	188.522	207.254	14.4951	41.5112	100.548	68.6892	32.4571	66.3457	3.9534	9	SC > YC, SC > YF	At5g37770	EF hand calcium-binding protein family	GO:0000003,GO:0000302,GO:0002376,GO:0003006,GO:0003674,GO:0005488,GO:0005509,GO:0005575,GO:0005622,GO:0005623,GO:0005856,GO:0005886,GO:0006807,GO:0006950,GO:0006952,GO:0006955,GO:0006979,GO:0007275,GO:0008150,GO:0008152,GO:0009266,GO:0009314,GO:0009408,GO:0009409,GO:0009416,GO:0009605,GO:0009612,GO:0009628,GO:0009642,GO:0009646,GO:0009648,GO:0009719,GO:0009725,GO:0009733,GO:0009737,GO:0009791,GO:…	developmental processes,other binding,other biological processes,other intracellular components,other metabolic processes,plasma membrane,response to abiotic or biotic stimulus,response to stress
Thhalv10018912m.g	165.059	118.04	123.415	35.0646	27.9101	40.009	29.8033	147.159	41.7451	3.94736	6	SC > YC	At1g75280	NmrA-like negative transcriptional regulator family protein	GO:0000166,GO:0003674,GO:0005488,GO:0005575,GO:0005623,GO:0005886,GO:0006950,GO:0006979,GO:0008150,GO:0010035,GO:0010038,GO:0016020,GO:0042221,GO:0044464,GO:0046686,GO:0050896,GO:0071944	nucleotide binding,other biological processes,plasma membrane,response to stress
Thhalv10027711m.g	50.5115	28.1691	47.1227	9.28998	11.6255	11.8269	0.474151	2.05255	1.91271	3.84221	13	SC > YC > YF	At4g04220	receptor like protein 46	GO:0003674,GO:0003824,GO:0005488,GO:0005515,GO:0005575,GO:0005623,GO:0006950,GO:0006952,GO:0007154,GO:0007165,GO:0008150,GO:0009987,GO:0012505,GO:0016301,GO:0016740,GO:0016772,GO:0023052,GO:0044464,GO:0050789,GO:0050794,GO:0050896,GO:0051716,GO:0065007	kinase activity,other cellular components,protein binding,response to stress,signal transduction
Thhalv10017990m.g	83.3711	94.9423	71.5423	11.2004	24.2689	32.5448	25.9151	14.023	20.3274	3.67359	9	SC > YC, SC > YF	At2g30020	Protein phosphatase 2C family protein	GO:0003674,GO:0003824,GO:0004721,GO:0004722,GO:0005575,GO:0005622,GO:0005623,GO:0005737,GO:0006464,GO:0006470,GO:0006793,GO:0006796,GO:0006950,GO:0006952,GO:0007154,GO:0007165,GO:0008150,GO:0008152,GO:0008287,GO:0009536,GO:0009607,GO:0009611,GO:0009620,GO:0009719,GO:0009725,GO:0009737,GO:0009738,GO:0009755,GO:0009987,GO:0010033,GO:0016311,GO:0016787,GO:0016788,GO:0016791,GO:0019538,GO:0023052,GO:…	hydrolase activity,other cellular components,other cellular processes,other enzyme activity,other metabolic processes,plastid,protein metabolism,response to abiotic or biotic stimulus,response to stress,signal transduction
Thhalv10028546m.g	45.948	31.9204	33.3738	7.74053	6.00365	16.5778	0.419761	0.454276	0.564435	3.6687	13	SC > YC > YF	At4g02330	Plant invertase/pectin methylesterase inhibitor superfamily	GO:0003674,GO:0003824,GO:0004857,GO:0005575,GO:0005618,GO:0005623,GO:0006950,GO:0008150,GO:0008152,GO:0009266,GO:0009409,GO:0009628,GO:0009719,GO:0009725,GO:0009741,GO:0010033,GO:0012505,GO:0016787,GO:0016788,GO:0019222,GO:0030234,GO:0030312,GO:0030599,GO:0042221,GO:0042545,GO:0043086,GO:0044092,GO:0044464,GO:0050789,GO:0050790,GO:0050896,GO:0052689,GO:0065007,GO:0065009,GO:0071554,GO:0071555,GO:…	cell organization and biogenesis,cell wall,hydrolase activity,other biological processes,other cellular components,other metabolic processes,other molecular functions,response to abiotic or biotic stimulus,response to stress
Thhalv10024979m.g	30.0919	19.8598	29.1425	5.06936	8.08839	8.6856	4.39849	0.476016	5.91448	3.62097	9	SC > YC, SC > YF	At4g37410	cytochrome P450, family 81, subfamily F, polypeptide 4	GO:0003674,GO:0003824,GO:0004497,GO:0005488,GO:0005506,GO:0005575,GO:0005622,GO:0005623,GO:0005737,GO:0005783,GO:0005975,GO:0006725,GO:0006790,GO:0006807,GO:0008150,GO:0008152,GO:0009055,GO:0009987,GO:0016137,GO:0016143,GO:0016491,GO:0016705,GO:0019748,GO:0019757,GO:0019760,GO:0019825,GO:0020037,GO:0034641,GO:0042343,GO:0042430,GO:0043167,GO:0043169,GO:0043226,GO:0043227,GO:0043229,GO:0043231,GO:…	ER,other binding,other cellular processes,other enzyme activity,other metabolic processes,other molecular functions
Thhalv10010544m.g	86.1541	110.254	141.588	16.0415	26.7153	50.8491	19.4017	16.8889	14.1786	3.61084	9	SC > YC, SC > YF	At3g54810	Plant-specific GATA-type zinc finger transcription factor family protein	GO:0001071,GO:0003674,GO:0003676,GO:0003677,GO:0003700,GO:0005488,GO:0005575,GO:0005622,GO:0005623,GO:0005634,GO:0006139,GO:0006351,GO:0006355,GO:0006807,GO:0007275,GO:0007623,GO:0008150,GO:0008152,GO:0008270,GO:0009058,GO:0009059,GO:0009791,GO:0009845,GO:0009889,GO:0009891,GO:0009893,GO:0009987,GO:0010467,GO:0010468,GO:0010556,GO:0010557,GO:0010604,GO:0010628,GO:0016070,GO:0019219,GO:0019222,GO:…	DNA or RNA binding,developmental processes,nucleus,other binding,other biological processes,other cellular processes,other metabolic processes,transcription factor activity,transcription,DNA-dependent
Thhalv10024702m.g	48.6376	64.674	55.8122	10.7541	20.654	15.7587	11.2749	8.83592	19.866	3.58565	9	SC > YC, SC > YF	At4g20070	allantoate amidohydrolase	GO:0003674,GO:0003824,GO:0005575,GO:0005622,GO:0005623,GO:0005737,GO:0005783,GO:0006508,GO:0006807,GO:0008150,GO:0008152,GO:0008233,GO:0008237,GO:0009056,GO:0009987,GO:0010135,GO:0010136,GO:0016787,GO:0016810,GO:0016813,GO:0019538,GO:0034641,GO:0043170,GO:0043226,GO:0043227,GO:0043229,GO:0043231,GO:0044237,GO:0044238,GO:0044248,GO:0044270,GO:0044424,GO:0044444,GO:0044464,GO:0047652,GO:0070011	ER,hydrolase activity,other cellular processes,other metabolic processes,protein metabolism
Thhalv10004164m.g	66.7594	39.7528	34.8921	5.35546	10.4437	23.6639	0	1.00576	1.87448	3.5832	9	SC > YC, SC > YF	At5g25260	SPFH/Band 7/PHB domain-containing membrane-associated protein family	GO:0003674,GO:0005575,GO:0005622,GO:0005623,GO:0005737,GO:0005773,GO:0005774,GO:0008150,GO:0016020,GO:0031090,GO:0043226,GO:0043227,GO:0043229,GO:0043231,GO:0044422,GO:0044424,GO:0044437,GO:0044444,GO:0044446,GO:0044464	other cytoplasmic components,other intracellular components,other membranes,unknown biological processes,unknown molecular functions
Thhalv10028610m.g	699.693	543.343	566.012	185.217	70.8409	255.159	69.8109	164.793	178.924	3.53871	9	SC > YC, SC > YF	At4g11000	Ankyrin repeat family protein	GO:0003674,GO:0005488,GO:0005515,GO:0005575,GO:0008150	protein binding,unknown biological processes,unknown cellular components
Thhalv10001345m.g	125.849	105.798	124.04	44.6009	18.8928	37.3721	2.39726	15.9369	8.74948	3.52634	9	SC > YC, SC > YF	At2g46430	cyclic nucleotide gated channel 3	GO:0000166,GO:0003674,GO:0005215,GO:0005216,GO:0005488,GO:0005515,GO:0005516,GO:0005575,GO:0005623,GO:0006810,GO:0006811,GO:0008150,GO:0009987,GO:0015075,GO:0015267,GO:0016020,GO:0022803,GO:0022838,GO:0022857,GO:0022891,GO:0022892,GO:0030551,GO:0034220,GO:0044464,GO:0051179,GO:0051234,GO:0055085	nucleotide binding,other cellular processes,other membranes,protein binding,transport,transporter activity
Thhalv10002110m.g	95.6994	76.764	124.847	31.4126	14.4379	38.8181	35.3312	28.4041	14.9312	3.51146	9	SC > YC, SC > YF	At2g27385	Pollen Ole e 1 allergen and extensin family protein	GO:0003674,GO:0005575,GO:0005623,GO:0008150,GO:0012505,GO:0044464	other cellular components,unknown biological processes,unknown molecular functions
Thhalv10006524m.g	7.54283	3.9502	6.29341	1.23159	2.66859	1.234	1.4248	1.67045	1.43691	3.46432	9	SC > YC, SC > YF	At1g08260	DNA polymerase epsilon catalytic subunit	GO:0000003,GO:0000084,GO:0000109,GO:0000166,GO:0000228,GO:0000278,GO:0003006,GO:0003674,GO:0003676,GO:0003677,GO:0003824,GO:0003887,GO:0005488,GO:0005575,GO:0005576,GO:0005622,GO:0005623,GO:0005634,GO:0005657,GO:0005694,GO:0006139,GO:0006259,GO:0006260,GO:0006807,GO:0007049,GO:0007090,GO:0007275,GO:0007346,GO:0008150,GO:0008152,GO:0008270,GO:0008622,GO:0009058,GO:0009059,GO:0009314,GO:0009416,GO:…	DNA or RNA binding,DNA or RNA metabolism,developmental processes,extracellular,nucleic acid binding,nucleotide binding,nucleus,other binding,other cellular processes,other intracellular components,other metabolic processes,response to abiotic or biotic stimulus,transferase activity
Thhalv10022909m.g	86.3036	49.3753	82.2149	9.9777	15.9199	37.7897	6.06009	10.306	6.98465	3.42131	9	SC > YC, SC > YF	At5g38340	Disease resistance protein (TIR-NBS-LRR class) family	GO:0000166,GO:0003674,GO:0003824,GO:0005488,GO:0005515,GO:0005575,GO:0005622,GO:0005623,GO:0006950,GO:0006952,GO:0007154,GO:0007165,GO:0008150,GO:0008152,GO:0009987,GO:0012505,GO:0016462,GO:0016787,GO:0016817,GO:0016818,GO:0017076,GO:0017111,GO:0023052,GO:0030554,GO:0032553,GO:0032555,GO:0032559,GO:0043531,GO:0044464,GO:0050789,GO:0050794,GO:0050896,GO:0051716,GO:0065007	hydrolase activity,nucleotide binding,other cellular components,other intracellular components,other metabolic processes,protein binding,response to stress,signal transduction
Thhalv10018082m.g	36.2389	15.513	25.9509	9.02839	8.00288	5.97042	1.04448	0.847771	1.40447	3.37814	13	SC > YC > YF	At1g74190	receptor like protein 15	GO:0003674,GO:0005488,GO:0005515,GO:0005575,GO:0005623,GO:0007154,GO:0007165,GO:0008150,GO:0009987,GO:0012505,GO:0023052,GO:0044464,GO:0050789,GO:0050794,GO:0050896,GO:0051716,GO:0065007	other cellular components,protein binding,signal transduction
Thhalv10022910m.g	430.348	273.868	475.427	190.463	108.85	51.9778	14.1339	5.88309	13.1575	3.35802	9	SC > YC, SC > YF	At2g18660	plant natriuretic peptide A	GO:0005575,GO:0005576,GO:0005618,GO:0005623,GO:0030312,GO:0044464,GO:0071944	cell wall,extracellular
Thhalv10018114m.g	55.7092	53.5372	55.75	17.5185	11.0919	20.8754	1.08573	0.881251	0.729967	3.33421	13	SC > YC > YF	At1g70290	trehalose-6-phosphatase synthase S8	GO:0003674,GO:0003824,GO:0005975,GO:0005984,GO:0005991,GO:0005992,GO:0008150,GO:0008152,GO:0009058,GO:0009311,GO:0009312,GO:0009987,GO:0016051,GO:0016137,GO:0016138,GO:0016740,GO:0016757,GO:0034637,GO:0044237,GO:0044238,GO:0044249,GO:0044262,GO:0046351	other cellular processes,other enzyme activity,other metabolic processes,transferase activity
Thhalv10025296m.g	43.1991	38.3078	31.008	14.3836	11.6874	8.10666	74.8809	102.423	61.5323	3.29206	16	YF > SC > YC	At4g23590	Tyrosine transaminase family protein	GO:0003674,GO:0003824,GO:0005488,GO:0005575,GO:0006082,GO:0006520,GO:0006807,GO:0008150,GO:0008152,GO:0008483,GO:0008652,GO:0009058,GO:0009308,GO:0009309,GO:0009987,GO:0016053,GO:0016740,GO:0016769,GO:0016829,GO:0016846,GO:0016847,GO:0018871,GO:0019752,GO:0019842,GO:0030170,GO:0032787,GO:0034641,GO:0042180,GO:0042218,GO:0043436,GO:0044106,GO:0044237,GO:0044238,GO:0044249,GO:0044271,GO:0044281,GO:…	other binding,other cellular processes,other enzyme activity,other metabolic processes,transferase activity,unknown cellular components
Thhalv10001926m.g	40.9497	65.8797	61.9216	11.6185	21.885	18.335	7.24568	45.3441	5.5069	3.25532	6	SC > YC	At2g25930	hydroxyproline-rich glycoprotein family protein	GO:0000003,GO:0000902,GO:0001071,GO:0003006,GO:0003674,GO:0003700,GO:0005488,GO:0005515,GO:0005575,GO:0005622,GO:0005623,GO:0005634,GO:0006950,GO:0007154,GO:0007165,GO:0007275,GO:0007602,GO:0007623,GO:0008022,GO:0008150,GO:0009266,GO:0009314,GO:0009409,GO:0009416,GO:0009581,GO:0009582,GO:0009583,GO:0009585,GO:0009605,GO:0009628,GO:0009639,GO:0009648,GO:0009649,GO:0009653,GO:0009719,GO:0009725,GO:…	cell organization and biogenesis,developmental processes,nucleus,other biological processes,other cellular processes,protein binding,response to abiotic or biotic stimulus,response to stress,signal transduction,transcription factor activity
Thhalv10004447m.g	65.898	113.103	120.13	25.4678	54.4116	13.544	51.5608	74.1961	46.4751	3.20188	12	SC > YC, YF > YC	At5g63160	BTB and TAZ domain protein 1	GO:0000302,GO:0000988,GO:0000989,GO:0003674,GO:0003712,GO:0003824,GO:0004402,GO:0004468,GO:0005488,GO:0005515,GO:0005516,GO:0005575,GO:0005622,GO:0005623,GO:0005634,GO:0005737,GO:0006139,GO:0006325,GO:0006351,GO:0006355,GO:0006464,GO:0006473,GO:0006475,GO:0006807,GO:0006950,GO:0006979,GO:0006996,GO:0007275,GO:0008080,GO:0008150,GO:0008152,GO:0008270,GO:0009058,GO:0009059,GO:0009553,GO:0009555,GO:…	cell organization and biogenesis,developmental processes,nucleus,other binding,other biological processes,other cellular processes,other cytoplasmic components,other metabolic processes,other molecular functions,protein binding,protein metabolism,response to stress,transcription,DNA-dependent,transferase activity
Thhalv10014557m.g	434.388	305.25	328.938	48.1367	82.1177	206.393	29.1577	32.408	21.193	3.17417	9	SC > YC, SC > YF	At5g06320	NDR1/HIN1-like 3	GO:0002252,GO:0002376,GO:0003674,GO:0005575,GO:0005622,GO:0005623,GO:0005737,GO:0005773,GO:0005774,GO:0005794,GO:0005886,GO:0005911,GO:0006950,GO:0006952,GO:0008150,GO:0009506,GO:0009607,GO:0009615,GO:0009617,GO:0016020,GO:0030054,GO:0031090,GO:0042742,GO:0043226,GO:0043227,GO:0043229,GO:0043231,GO:0044422,GO:0044424,GO:0044437,GO:0044444,GO:0044446,GO:0044464,GO:0050896,GO:0051607,GO:0051704,GO:…	Golgi apparatus,other cellular components,other cytoplasmic components,other intracellular components,other membranes,plasma membrane,response to abiotic or biotic stimulus,response to stress,unknown molecular functions
Thhalv10020572m.g	172.953	194.43	212.583	78.0826	53.7067	51.5586	16.2895	23.6387	19.9125	3.1632	13	SC > YC > YF	At3g13560	O-Glycosyl hydrolases family 17 protein	GO:0003674,GO:0003824,GO:0004553,GO:0005488,GO:0005575,GO:0005623,GO:0005886,GO:0005975,GO:0008150,GO:0008152,GO:0016020,GO:0016787,GO:0016798,GO:0031224,GO:0031225,GO:0031226,GO:0043167,GO:0043169,GO:0044238,GO:0044425,GO:0044459,GO:0044464,GO:0046658,GO:0071944	hydrolase activity,other binding,other enzyme activity,other membranes,other metabolic processes,plasma membrane
Thhalv10024187m.g	13.2512	9.28374	10.658	4.23766	3.05201	3.22428	2.18313	3.10874	1.23603	3.15704	9	SC > YC, SC > YF	At4g22970	homolog of separase	GO:0000003,GO:0000279,GO:0000902,GO:0003006,GO:0003674,GO:0003824,GO:0005575,GO:0005622,GO:0005623,GO:0005634,GO:0006508,GO:0006996,GO:0007049,GO:0007059,GO:0007062,GO:0007063,GO:0007126,GO:0007275,GO:0008150,GO:0008152,GO:0008233,GO:0009653,GO:0009790,GO:0009791,GO:0009793,GO:0009826,GO:0009888,GO:0009960,GO:0009987,GO:0010154,GO:0010564,GO:0010638,GO:0016043,GO:0016049,GO:0016787,GO:0019538,GO:…	cell organization and biogenesis,developmental processes,hydrolase activity,nucleus,other cellular processes,protein metabolism
Thhalv10017531m.g	105.837	68.9778	64.1052	23.1601	20.5294	32.4877	3.34919	1.20819	4.50352	3.13637	13	SC > YC > YF	At2g37820	Cysteine/Histidine-rich C1 domain family protein	GO:0003674,GO:0003824,GO:0005488,GO:0005515,GO:0005575,GO:0008150,GO:0008152,GO:0008270,GO:0016491,GO:0016651,GO:0016667,GO:0016668,GO:0043167,GO:0043169,GO:0046872,GO:0046914,GO:0047134,GO:0055114	other binding,other enzyme activity,other metabolic processes,protein binding,unknown biological processes,unknown cellular components
Thhalv10004527m.g	233.683	190.822	195.871	71.8274	31.8344	99.6483	20.3745	5.18818	3.22314	3.05138	13	SC > YC > YF	At5g24530	2-oxoglutarate (2OG) and Fe(II)-dependent oxygenase superfamily protein	GO:0003674,GO:0003824,GO:0005575,GO:0006725,GO:0008150,GO:0008152,GO:0009058,GO:0009607,GO:0009617,GO:0009620,GO:0009698,GO:0009699,GO:0009812,GO:0009813,GO:0009987,GO:0016491,GO:0016705,GO:0016706,GO:0019438,GO:0019748,GO:0044237,GO:0044249,GO:0050896,GO:0051704,GO:0051707,GO:0055114	other cellular processes,other enzyme activity,other metabolic processes,response to abiotic or biotic stimulus,unknown cellular components
Thhalv10003141m.g	32.486	26.1223	32.9474	9.6526	12.8343	7.61633	16.2269	21.2434	30.618	3.04139	12	SC > YC, YF > YC	At5g43560	TRAF-like superfamily protein	GO:0003674,GO:0005488,GO:0005515,GO:0008150,GO:0019899,GO:0019900,GO:0019901,GO:0043424	protein binding,unknown biological processes,unknown molecular functions
Thhalv10009008m.g	617.004	438.678	714.02	253.895	114.612	220.473	61.193	98.2332	45.256	3.00469	9	SC > YC, SC > YF	At1g14870	PLANT CADMIUM RESISTANCE 2	GO:0003674,GO:0005575,GO:0005623,GO:0005886,GO:0006950,GO:0006979,GO:0008150,GO:0016020,GO:0042221,GO:0044464,GO:0050896,GO:0071944	plasma membrane,response to stress,unknown molecular functions
Thhalv10014256m.g	76.2337	65.3175	73.8285	17.9796	24.2854	29.3384	8.91439	12.0592	0.998902	3.00795	9	SC > YC, SC > YF	At5g60800	Heavy metal transport/detoxification superfamily protein	GO:0003674,GO:0005488,GO:0006810,GO:0006811,GO:0006812,GO:0008150,GO:0030001,GO:0043167,GO:0043169,GO:0046872,GO:0051179,GO:0051234	other binding,transport
Thhalv10025701m.g	89.0825	71.0983	130.615	22.4533	36.9626	39.049	48.7048	58.7335	83.2676	2.95329	6	SC > YC	At4g12910	serine carboxypeptidase-like 20	GO:0003674,GO:0003824,GO:0004180,GO:0004185,GO:0005575,GO:0005622,GO:0005623,GO:0005737,GO:0005773,GO:0006508,GO:0008150,GO:0008152,GO:0008233,GO:0008236,GO:0008238,GO:0016787,GO:0017171,GO:0019538,GO:0043170,GO:0043226,GO:0043227,GO:0043229,GO:0043231,GO:0044238,GO:0044424,GO:0044444,GO:0044464,GO:0070008,GO:0070011	hydrolase activity,other cytoplasmic components,other intracellular components,protein metabolism
Thhalv10019329m.g	84.9106	89.7643	120.964	10.8837	36.6603	52.9984	16.0537	23.5056	13.9679	2.94044	9	SC > YC, SC > YF	At1g72430	SAUR-like auxin-responsive protein family	GO:0003674,GO:0008150,GO:0009719,GO:0009725,GO:0009733,GO:0010033,GO:0042221,GO:0050896	other biological processes,unknown molecular functions
Thhalv10018763m.g	273.398	161.808	136.593	46.4311	67.2426	81.9706	0	1.22814	0.76298	2.92264	13	SC > YC > YF	At1g80440	Galactose oxidase/kelch repeat superfamily protein	GO:0003674,GO:0005488,GO:0005515,GO:0005575,GO:0008150	protein binding,unknown biological processes,unknown cellular components,unknown molecular functions
Thhalv10013774m.g	81.2548	94.551	78.6912	28.7457	46.1077	12.3437	0	0	0	2.91864	13	SC > YC > YF	At5g19120	Eukaryotic aspartyl protease family protein	GO:0003674,GO:0003824,GO:0004175,GO:0004190,GO:0005575,GO:0005623,GO:0006508,GO:0008150,GO:0008152,GO:0008233,GO:0012505,GO:0016787,GO:0019538,GO:0043170,GO:0044238,GO:0044464,GO:0070001,GO:0070011	hydrolase activity,other cellular components,protein metabolism
Thhalv10022568m.g	17.4341	10.1498	13.317	3.47475	7.70017	2.87229	6.02982	5.70993	2.02701	2.91167	6	SC > YC	At5g51300	splicing factor-related	GO:0000166,GO:0003674,GO:0003676,GO:0003723,GO:0005488,GO:0006139,GO:0006396,GO:0006807,GO:0008150,GO:0008152,GO:0008270,GO:0008380,GO:0009987,GO:0010467,GO:0016070,GO:0034641,GO:0043167,GO:0043169,GO:0043170,GO:0044237,GO:0044238,GO:0044260,GO:0044281,GO:0046872,GO:0046914,GO:0090304	DNA or RNA binding,nucleic acid binding,nucleotide binding,other binding,other cellular processes,other metabolic processes
Thhalv10028045m.g	92.8841	152.054	114.297	39.0413	61.5231	23.4707	856.277	1038.7	835.082	2.89624	16	YF > SC > YC	AtCg00830	ribosomal protein L2	GO:0000311,GO:0000313,GO:0000315,GO:0003674,GO:0003676,GO:0003723,GO:0003735,GO:0003824,GO:0005198,GO:0005488,GO:0005575,GO:0005622,GO:0005623,GO:0005737,GO:0005840,GO:0006412,GO:0008150,GO:0008152,GO:0009058,GO:0009059,GO:0009507,GO:0009526,GO:0009532,GO:0009536,GO:0009547,GO:0009570,GO:0009941,GO:0009987,GO:0010467,GO:0015934,GO:0016740,GO:0019538,GO:0030529,GO:0031967,GO:0031975,GO:0032991,GO:…	DNA or RNA binding,chloroplast,other cellular processes,other cytoplasmic components,other intracellular components,other metabolic processes,plastid,protein metabolism,ribosome,structural molecule activity,transferase activity
Thhalv10012839m.g	163.135	96.961	80.4302	40.4182	53.0519	26.6349	353.728	328.804	486.526	2.83524	16	YF > SC > YC	At5g49740	ferric reduction oxidase 7	GO:0000293,GO:0003674,GO:0003824,GO:0005488,GO:0005506,GO:0005575,GO:0005622,GO:0005623,GO:0005737,GO:0006091,GO:0008150,GO:0008152,GO:0009055,GO:0009507,GO:0009536,GO:0009767,GO:0009987,GO:0015979,GO:0016020,GO:0016021,GO:0016491,GO:0016722,GO:0016723,GO:0019684,GO:0022900,GO:0031224,GO:0043167,GO:0043169,GO:0043226,GO:0043227,GO:0043229,GO:0043231,GO:0044237,GO:0044424,GO:0044425,GO:0044444,GO:…	chloroplast,electron transport or energy pathways,other binding,other cellular processes,other enzyme activity,other membranes,other metabolic processes,other molecular functions
Thhalv10018125m.g	22.1648	28.3285	14.769	5.69667	11.8814	5.74141	6.6873	8.81046	6.64636	2.79862	6	SC > YC	At1g79150	binding	GO:0003674,GO:0005488,GO:0005575,GO:0008150	other binding,unknown biological processes,unknown cellular components
Thhalv10011112m.g	51.4151	44.4267	42.2486	20.0432	15.1016	14.9113	7.82584	6.58725	1.75385	2.75871	9	SC > YC, SC > YF	At3g52430	alpha/beta-Hydrolases superfamily protein	GO:0001666,GO:0002213,GO:0002376,GO:0003674,GO:0003824,GO:0004806,GO:0005488,GO:0005515,GO:0005575,GO:0006629,GO:0006950,GO:0006952,GO:0006955,GO:0007154,GO:0007165,GO:0007275,GO:0007568,GO:0008150,GO:0008152,GO:0009607,GO:0009617,GO:0009625,GO:0009627,GO:0009653,GO:0009751,GO:0009814,GO:0009816,GO:0009862,GO:0009863,GO:0009987,GO:0010033,GO:0010150,GO:0010260,GO:0010310,GO:0010618,GO:0016298,GO:…	developmental processes,hydrolase activity,other biological processes,other cellular processes,other metabolic processes,protein binding,response to abiotic or biotic stimulus,response to stress,signal transduction,unknown cellular components
Thhalv10025127m.g	124.218	104.55	132.044	37.704	41.4886	51.9773	7.89657	17.9056	6.57317	2.75071	13	SC > YC > YF	At4g19160		GO:0008150	unknown biological processes
Thhalv10024295m.g	48.6139	30.58	32.2456	14.2606	13.1464	13.1169	4.94934	7.23101	4.99138	2.74998	9	SC > YC, SC > YF	At3g44480	Disease resistance protein (TIR-NBS-LRR class) family	GO:0000139,GO:0000166,GO:0002239,GO:0002376,GO:0003674,GO:0005488,GO:0005515,GO:0005575,GO:0005622,GO:0005623,GO:0005737,GO:0005783,GO:0005789,GO:0005794,GO:0005886,GO:0006464,GO:0006497,GO:0006498,GO:0006499,GO:0006950,GO:0006952,GO:0006955,GO:0007154,GO:0007165,GO:0008150,GO:0008152,GO:0009058,GO:0009059,GO:0009607,GO:0009620,GO:0009814,GO:0009817,GO:0009987,GO:0012505,GO:0016020,GO:0017076,GO:…	ER,Golgi apparatus,nucleotide binding,other cellular processes,other cytoplasmic components,other intracellular components,other membranes,other metabolic processes,plasma membrane,protein binding,protein metabolism,response to abiotic or biotic stimulus,response to stress,signal transduction
Thhalv10024400m.g	53.7605	31.1939	26.2294	17.2899	11.4945	11.6936	2.81285	6.4265	4.62283	2.74676	9	SC > YC, SC > YF	At3g05370	receptor like protein 31	GO:0003674,GO:0003824,GO:0005488,GO:0005515,GO:0005575,GO:0005623,GO:0006950,GO:0006952,GO:0007154,GO:0007165,GO:0008150,GO:0009987,GO:0012505,GO:0016301,GO:0016740,GO:0016772,GO:0023052,GO:0044464,GO:0050789,GO:0050794,GO:0050896,GO:0051716,GO:0065007	kinase activity,other cellular components,protein binding,response to stress,signal transduction
Thhalv10007971m.g	241.489	142.508	144.391	94.5781	40.5358	60.9194	10.8214	11.7111	7.27551	2.6954	13	SC > YC > YF	At3g57270	beta-1,3-glucanase 1	GO:0003674,GO:0003824,GO:0004553,GO:0005488,GO:0005575,GO:0005623,GO:0005975,GO:0008150,GO:0008152,GO:0012505,GO:0016787,GO:0016798,GO:0043167,GO:0043169,GO:0044238,GO:0044464	hydrolase activity,other binding,other cellular components,other enzyme activity,other metabolic processes
Thhalv10005338m.g	76.4079	71.6804	64.5776	13.48	31.4444	34.2281	22.4688	33.6431	9.51913	2.68679	9	SC > YC, SC > YF	At3g28580	P-loop containing nucleoside triphosphate hydrolases superfamily protein	GO:0000166,GO:0003674,GO:0003824,GO:0005488,GO:0005524,GO:0005575,GO:0005622,GO:0005623,GO:0005737,GO:0005783,GO:0008150,GO:0008152,GO:0009719,GO:0009725,GO:0009737,GO:0010033,GO:0016462,GO:0016787,GO:0016817,GO:0016818,GO:0016887,GO:0017076,GO:0017111,GO:0030554,GO:0032553,GO:0032555,GO:0032559,GO:0035639,GO:0042221,GO:0043226,GO:0043227,GO:0043229,GO:0043231,GO:0044424,GO:0044444,GO:0044464,GO:…	ER,hydrolase activity,nucleotide binding,other biological processes,other metabolic processes
Thhalv10018771m.g	204.683	276.704	232.156	82.0101	62.7819	123.116	116.439	108.949	97.313	2.66339	6	SC > YC	At1g78080	related to AP2 4	GO:0000160,GO:0001071,GO:0003674,GO:0003676,GO:0003677,GO:0003700,GO:0005488,GO:0005515,GO:0005575,GO:0005622,GO:0005623,GO:0005634,GO:0006139,GO:0006351,GO:0006355,GO:0006807,GO:0006950,GO:0006970,GO:0007154,GO:0007165,GO:0008150,GO:0008152,GO:0009058,GO:0009059,GO:0009266,GO:0009314,GO:0009409,GO:0009414,GO:0009415,GO:0009416,GO:0009611,GO:0009628,GO:0009639,GO:0009651,GO:0009719,GO:0009723,GO:…	DNA or RNA binding,nucleus,other cellular processes,other metabolic processes,protein binding,response to abiotic or biotic stimulus,response to stress,signal transduction,transcription factor activity,transcription,DNA-dependent
Thhalv10019990m.g	46.4751	26.9601	28.2543	14.1882	11.8368	12.2927	8.6898	18.8086	14.2814	2.65386	9	SC > YC, SC > YF	At3g23640	heteroglycan glucosidase 1	GO:0003674,GO:0003824,GO:0004553,GO:0005575,GO:0005622,GO:0005623,GO:0005737,GO:0005975,GO:0008150,GO:0008152,GO:0009507,GO:0009536,GO:0016787,GO:0016798,GO:0043226,GO:0043227,GO:0043229,GO:0043231,GO:0044238,GO:0044424,GO:0044444,GO:0044464	chloroplast,hydrolase activity,other metabolic processes
Thhalv10007620m.g	144.459	133.86	89.5707	36.8748	31.3052	72.5933	17.5747	34.138	24.8438	2.61334	9	SC > YC, SC > YF	At1g07920	GTP binding Elongation factor Tu family protein	GO:0000166,GO:0003674,GO:0003676,GO:0003723,GO:0003746,GO:0003824,GO:0003924,GO:0005488,GO:0005515,GO:0005516,GO:0005525,GO:0005575,GO:0005622,GO:0005623,GO:0005634,GO:0005730,GO:0005737,GO:0005739,GO:0005773,GO:0005774,GO:0005829,GO:0005886,GO:0005911,GO:0006139,GO:0006163,GO:0006184,GO:0006195,GO:0006412,GO:0006414,GO:0006753,GO:0006807,GO:0008135,GO:0008150,GO:0008152,GO:0009056,GO:0009058,GO:…	DNA or RNA binding,chloroplast,cytosol,hydrolase activity,mitochondria,nucleotide binding,nucleus,other biological processes,other cellular components,other cellular processes,other cytoplasmic components,other intracellular components,other membranes,other metabolic processes,plasma membrane,protein binding,protein metabolism
Thhalv10006024m.g	64.6445	48.0277	46.2581	10.1642	18.0193	32.8437	7.34923	13.521	11.8586	2.60425	9	SC > YC, SC > YF	At3g59350	Protein kinase superfamily protein	GO:0000166,GO:0003674,GO:0003824,GO:0004672,GO:0004713,GO:0005488,GO:0005515,GO:0005524,GO:0005575,GO:0005623,GO:0005886,GO:0006464,GO:0006468,GO:0006793,GO:0006796,GO:0008150,GO:0008152,GO:0009987,GO:0016020,GO:0016301,GO:0016310,GO:0016740,GO:0016772,GO:0016773,GO:0017076,GO:0019538,GO:0019899,GO:0019900,GO:0019901,GO:0030554,GO:0032553,GO:0032555,GO:0032559,GO:0035639,GO:0043170,GO:0043412,GO:…	kinase activity,nucleotide binding,other cellular processes,other metabolic processes,plasma membrane,protein binding,protein metabolism,transferase activity
Thhalv10004818m.g	238.171	298.785	199.679	109.088	82.2645	93.2327	59.3337	72.6212	35.1428	2.58845	9	SC > YC, SC > YF	At5g66140	proteasome alpha subunit D2	GO:0000502,GO:0003674,GO:0003824,GO:0004175,GO:0004298,GO:0005575,GO:0005622,GO:0005623,GO:0005737,GO:0005773,GO:0005839,GO:0006508,GO:0006511,GO:0008150,GO:0008152,GO:0008233,GO:0009056,GO:0009057,GO:0009507,GO:0009536,GO:0009987,GO:0016787,GO:0019538,GO:0019773,GO:0019941,GO:0030163,GO:0032991,GO:0043170,GO:0043226,GO:0043227,GO:0043229,GO:0043231,GO:0043234,GO:0043632,GO:0044237,GO:0044238,GO:…	chloroplast,hydrolase activity,other cellular processes,other cytoplasmic components,other intracellular components,other metabolic processes,protein metabolism
Thhalv10019036m.g	185.185	91.803	136.78	25.442	77.6795	57.994	43.5369	46.4531	23.9116	2.56814	9	SC > YC, SC > YF	At1g71030	MYB-like 2	GO:0001071,GO:0003674,GO:0003676,GO:0003677,GO:0003700,GO:0005488,GO:0005515,GO:0006139,GO:0006351,GO:0006355,GO:0006725,GO:0006807,GO:0006950,GO:0006970,GO:0008150,GO:0008152,GO:0009058,GO:0009059,GO:0009314,GO:0009416,GO:0009628,GO:0009642,GO:0009644,GO:0009651,GO:0009698,GO:0009699,GO:0009718,GO:0009719,GO:0009723,GO:0009725,GO:0009737,GO:0009739,GO:0009751,GO:0009753,GO:0009812,GO:0009813,GO:…	DNA or RNA binding,other biological processes,other cellular processes,other metabolic processes,protein binding,response to abiotic or biotic stimulus,response to stress,transcription factor activity,transcription,DNA-dependent
Thhalv10004064m.g	296.658	200.768	232.751	106.405	59.6164	119.487	42.6778	47.1295	43.3331	2.55746	9	SC > YC, SC > YF	At4g31500	cytochrome P450, family 83, subfamily B, polypeptide 1	GO:0000162,GO:0002376,GO:0003674,GO:0003824,GO:0004497,GO:0005488,GO:0005506,GO:0005575,GO:0005622,GO:0005623,GO:0005737,GO:0005739,GO:0005783,GO:0005886,GO:0005975,GO:0006082,GO:0006520,GO:0006568,GO:0006576,GO:0006586,GO:0006725,GO:0006790,GO:0006807,GO:0006950,GO:0006952,GO:0006955,GO:0007275,GO:0008150,GO:0008152,GO:0008652,GO:0009055,GO:0009058,GO:0009072,GO:0009073,GO:0009308,GO:0009309,GO:…	ER,cell organization and biogenesis,developmental processes,mitochondria,other binding,other cellular processes,other enzyme activity,other membranes,other metabolic processes,other molecular functions,plasma membrane,response to abiotic or biotic stimulus,response to stress
Thhalv10019577m.g	187.323	142.419	138.602	82.1041	41.5875	64.0492	22.0501	25.0869	17.4858	2.49463	9	SC > YC, SC > YF	At1g76970	Target of Myb protein 1	GO:0003674,GO:0005215,GO:0005575,GO:0005622,GO:0005623,GO:0005737,GO:0005794,GO:0005795,GO:0006810,GO:0006886,GO:0006891,GO:0008104,GO:0008150,GO:0008565,GO:0009987,GO:0015031,GO:0016192,GO:0022892,GO:0033036,GO:0034613,GO:0043226,GO:0043227,GO:0043229,GO:0043231,GO:0044422,GO:0044424,GO:0044431,GO:0044444,GO:0044446,GO:0044464,GO:0045184,GO:0046907,GO:0048193,GO:0051179,GO:0051234,GO:0051641,GO:…	Golgi apparatus,other cellular processes,other cytoplasmic components,other intracellular components,transport,transporter activity
Thhalv10007897m.g	50.1024	41.4716	40.148	10.8947	23.7716	18.1374	19.9966	5.90203	20.5331	2.49456	9	SC > YC, SC > YF	At1g10070	branched-chain amino acid transaminase 2	GO:0003674,GO:0003824,GO:0004084,GO:0005575,GO:0005622,GO:0005623,GO:0005737,GO:0006082,GO:0006520,GO:0006807,GO:0008150,GO:0008152,GO:0008483,GO:0009081,GO:0009308,GO:0009507,GO:0009536,GO:0009987,GO:0016740,GO:0016769,GO:0019752,GO:0034641,GO:0042180,GO:0043226,GO:0043227,GO:0043229,GO:0043231,GO:0043436,GO:0044106,GO:0044237,GO:0044238,GO:0044281,GO:0044424,GO:0044444,GO:0044464	chloroplast,other cellular processes,other enzyme activity,other metabolic processes,transferase activity
Thhalv10018437m.g	159.094	156.182	120.156	80.7628	54.2477	45.2354	16.1042	31.5594	30.4335	2.41577	9	SC > YC, SC > YF	At1g74920	aldehyde dehydrogenase 10A8	GO:0003674,GO:0003824,GO:0004028,GO:0005575,GO:0005618,GO:0005622,GO:0005623,GO:0005737,GO:0005829,GO:0006950,GO:0006970,GO:0008150,GO:0008152,GO:0009414,GO:0009415,GO:0009516,GO:0009536,GO:0009628,GO:0009651,GO:0016491,GO:0016620,GO:0016903,GO:0030312,GO:0042221,GO:0043226,GO:0043227,GO:0043229,GO:0043231,GO:0044424,GO:0044444,GO:0044464,GO:0050896,GO:0055114,GO:0071944	cell wall,cytosol,other enzyme activity,other metabolic processes,plastid,response to abiotic or biotic stimulus,response to stress
Thhalv10004736m.g	175.6	163.699	117.63	301.199	343.891	435.463	235.063	107.598	114.591	0.422866	5	YC > SC	At5g25610	BURP domain-containing protein	GO:0003674,GO:0005575,GO:0005623,GO:0006950,GO:0006970,GO:0008150,GO:0009269,GO:0009414,GO:0009415,GO:0009628,GO:0009651,GO:0009719,GO:0009725,GO:0009737,GO:0010033,GO:0012505,GO:0042221,GO:0044464,GO:0045735,GO:0050896	other biological processes,other cellular components,other molecular functions,response to abiotic or biotic stimulus,response to stress
Thhalv10004073m.g	80.3473	63.3019	73.0306	126.508	200.817	206.681	56.0314	61.6326	82.7539	0.405762	5	YC > SC	At5g25180	cytochrome P450, family 71, subfamily B, polypeptide 14	GO:0003674,GO:0003824,GO:0005488,GO:0005506,GO:0005575,GO:0008150,GO:0008152,GO:0009055,GO:0016491,GO:0016705,GO:0019825,GO:0020037,GO:0043167,GO:0043169,GO:0046872,GO:0046906,GO:0046914,GO:0055114	other binding,other enzyme activity,other metabolic processes,other molecular functions,unknown cellular components
Thhalv10020412m.g	30.9897	39.0371	48.0914	99.0657	96.0091	98.4659	37.8205	54.1603	36.9859	0.402391	5	YC > SC	At3g19820	cell elongation protein / DWARF1 / DIMINUTO (DIM)	GO:0000902,GO:0003674,GO:0003824,GO:0005488,GO:0005515,GO:0005516,GO:0005575,GO:0005622,GO:0005623,GO:0005737,GO:0005773,GO:0005774,GO:0005886,GO:0006629,GO:0006694,GO:0006725,GO:0008150,GO:0008152,GO:0008202,GO:0008610,GO:0008762,GO:0009058,GO:0009314,GO:0009416,GO:0009628,GO:0009653,GO:0009698,GO:0009808,GO:0009826,GO:0009832,GO:0009834,GO:0009987,GO:0010817,GO:0016020,GO:0016021,GO:0016043,GO:…	cell organization and biogenesis,other binding,other cellular processes,other cytoplasmic components,other enzyme activity,other intracellular components,other membranes,other metabolic processes,plasma membrane,protein binding,response to abiotic or biotic stimulus
Thhalv10000087m.g	35.6624	59.3645	60.75	131.016	122.729	134.482	111.713	112.697	133.231	0.401252	10	YC > SC, YF > SC	At2g25490	EIN3-binding F box protein 1	GO:0000160,GO:0003674,GO:0003824,GO:0004842,GO:0005488,GO:0005515,GO:0005575,GO:0005622,GO:0005623,GO:0005634,GO:0006508,GO:0006511,GO:0007154,GO:0007165,GO:0008150,GO:0008152,GO:0009056,GO:0009057,GO:0009719,GO:0009723,GO:0009725,GO:0009755,GO:0009873,GO:0009966,GO:0009968,GO:0009987,GO:0010033,GO:0010104,GO:0010105,GO:0010646,GO:0010648,GO:0016874,GO:0016879,GO:0016881,GO:0019538,GO:0019787,GO:…	nucleus,other biological processes,other cellular processes,other enzyme activity,other metabolic processes,protein binding,protein metabolism,signal transduction
Thhalv10006607m.g	35.5195	34.4516	43.8601	114.443	109.559	66.0483	81.6227	69.4208	82.5163	0.392454	10	YC > SC, YF > SC	At1g01790	K+ efflux antiporter 1	GO:0000166,GO:0003674,GO:0005215,GO:0005451,GO:0005488,GO:0005575,GO:0005622,GO:0005623,GO:0005737,GO:0006810,GO:0006811,GO:0006812,GO:0006813,GO:0006818,GO:0008150,GO:0008324,GO:0009507,GO:0009526,GO:0009536,GO:0009941,GO:0009987,GO:0015075,GO:0015077,GO:0015078,GO:0015079,GO:0015291,GO:0015297,GO:0015298,GO:0015299,GO:0015300,GO:0015386,GO:0015491,GO:0015672,GO:0015992,GO:0016020,GO:0016021,GO:…	chloroplast,nucleotide binding,other cellular processes,other cytoplasmic components,other intracellular components,other membranes,plastid,transport,transporter activity
Thhalv10011449m.g	30.2231	24.4955	37.3349	58.9252	89.3	91.7036	66.7952	108.431	95.9154	0.38367	10	YC > SC, YF > SC	At1g44100	amino acid permease 5	GO:0003674,GO:0005215,GO:0005275,GO:0005342,GO:0005575,GO:0005623,GO:0006810,GO:0006865,GO:0008150,GO:0015171,GO:0015174,GO:0015802,GO:0015809,GO:0015837,GO:0015849,GO:0016020,GO:0022804,GO:0022857,GO:0022891,GO:0022892,GO:0044464,GO:0046942,GO:0046943,GO:0051179,GO:0051234,GO:0071702,GO:0071705	other membranes,transport,transporter activity
Thhalv10018281m.g	125.61	125.985	131.277	298.841	435.257	268.148	268.932	257.316	252.314	0.382014	10	YC > SC, YF > SC	At1g80300	nucleotide transporter 1	GO:0000166,GO:0003674,GO:0005215,GO:0005471,GO:0005488,GO:0005524,GO:0005575,GO:0005622,GO:0005623,GO:0005737,GO:0006810,GO:0008150,GO:0009507,GO:0009526,GO:0009536,GO:0009941,GO:0009987,GO:0015291,GO:0015297,GO:0015300,GO:0016020,GO:0016021,GO:0017076,GO:0022804,GO:0022857,GO:0030554,GO:0031224,GO:0031967,GO:0031975,GO:0032553,GO:0032555,GO:0032559,GO:0035639,GO:0043226,GO:0043227,GO:0043229,GO:…	chloroplast,nucleotide binding,other cellular processes,other cytoplasmic components,other intracellular components,other membranes,plastid,transport,transporter activity
Thhalv10019658m.g	172.057	97.4734	99.8449	290.542	277.728	413.538	61.0771	139.651	85.3486	0.376219	11	YC > SC, YC > YF	At1g56130	Leucine-rich repeat transmembrane protein kinase	GO:0000166,GO:0003674,GO:0003824,GO:0004672,GO:0004674,GO:0004713,GO:0005488,GO:0005515,GO:0005524,GO:0005575,GO:0005623,GO:0005886,GO:0006464,GO:0006468,GO:0006793,GO:0006796,GO:0008150,GO:0008152,GO:0009987,GO:0016020,GO:0016301,GO:0016310,GO:0016740,GO:0016772,GO:0016773,GO:0017076,GO:0019538,GO:0030554,GO:0032553,GO:0032555,GO:0032559,GO:0035639,GO:0043170,GO:0043412,GO:0044237,GO:0044238,GO:…	kinase activity,nucleotide binding,other cellular processes,other membranes,other metabolic processes,plasma membrane,protein binding,protein metabolism,transferase activity
Thhalv10025226m.g	148.938	90.5345	85.1528	270.327	295.424	298.155	28.4584	34.2757	32.0948	0.375765	17	YC > SC > YF	At4g29190	Zinc finger C-x8-C-x5-C-x3-H type family protein	GO:0001071,GO:0003674,GO:0003676,GO:0003700,GO:0005488,GO:0005575,GO:0006139,GO:0006351,GO:0006355,GO:0006807,GO:0008150,GO:0008152,GO:0008270,GO:0009058,GO:0009059,GO:0009889,GO:0009987,GO:0010467,GO:0010468,GO:0010556,GO:0016070,GO:0019219,GO:0019222,GO:0031323,GO:0031326,GO:0032774,GO:0034641,GO:0034645,GO:0043167,GO:0043169,GO:0043170,GO:0044237,GO:0044238,GO:0044249,GO:0044260,GO:0044281,GO:…	nucleic acid binding,other binding,other cellular processes,other metabolic processes,transcription factor activity,transcription,DNA-dependent,unknown cellular components
Thhalv10028384m.g	120.507	75.4389	73.6661	217.136	256.16	249.838	602.239	412.763	661.331	0.372838	15	YF > YC > SC	At4g10120	Sucrose-phosphate synthase family protein	GO:0003674,GO:0003824,GO:0005575,GO:0005623,GO:0005886,GO:0005975,GO:0005984,GO:0005985,GO:0008150,GO:0008152,GO:0008194,GO:0009058,GO:0009311,GO:0009987,GO:0016020,GO:0016137,GO:0016740,GO:0016757,GO:0016758,GO:0035251,GO:0044237,GO:0044238,GO:0044262,GO:0044464,GO:0046524,GO:0046527,GO:0071944	other cellular processes,other metabolic processes,plasma membrane,transferase activity
Thhalv10016611m.g	128.819	90.9353	99.5358	245.015	332.726	288.555	365.23	206.603	425.361	0.36857	10	YC > SC, YF > SC	At2g38170	cation exchanger 1,cation exchanger 1	GO:0000325,GO:0003674,GO:0005215,GO:0005488,GO:0005515,GO:0005575,GO:0005622,GO:0005623,GO:0005737,GO:0005773,GO:0005774,GO:0006810,GO:0006811,GO:0006812,GO:0006816,GO:0006873,GO:0006882,GO:0006950,GO:0006970,GO:0008150,GO:0008324,GO:0009266,GO:0009409,GO:0009628,GO:0009631,GO:0009651,GO:0009705,GO:0009987,GO:0015075,GO:0015077,GO:0015078,GO:0015085,GO:0015291,GO:0015297,GO:0015298,GO:0015299,GO:…	other biological processes,other cellular processes,other cytoplasmic components,other intracellular components,other membranes,protein binding,response to abiotic or biotic stimulus,response to stress,transport,transporter activity
Thhalv10008437m.g	115.431	135.708	141.886	289.444	323.527	455.251	470.482	405.227	474.696	0.367925	10	YC > SC, YF > SC	At1g19740	ATP-dependent protease La (LON) domain protein	GO:0003674,GO:0003824,GO:0004176,GO:0005575,GO:0005622,GO:0005623,GO:0005737,GO:0006139,GO:0006163,GO:0006195,GO:0006200,GO:0006508,GO:0006753,GO:0006807,GO:0008150,GO:0008152,GO:0008233,GO:0009056,GO:0009117,GO:0009141,GO:0009143,GO:0009144,GO:0009146,GO:0009150,GO:0009154,GO:0009166,GO:0009199,GO:0009203,GO:0009205,GO:0009207,GO:0009259,GO:0009261,GO:0009507,GO:0009532,GO:0009536,GO:0009570,GO:…	chloroplast,hydrolase activity,other cellular processes,other cytoplasmic components,other intracellular components,other metabolic processes,plastid,protein metabolism
Thhalv10014275m.g	150.137	124.805	78.2925	295.08	397.039	268.139	160.183	220.955	165.074	0.367854	5	YC > SC	At5g20190	Tetratricopeptide repeat (TPR)-like superfamily protein	GO:0003674,GO:0005488,GO:0005515,GO:0005575,GO:0005622,GO:0005623,GO:0005737,GO:0008150,GO:0009507,GO:0009536,GO:0043226,GO:0043227,GO:0043229,GO:0043231,GO:0044424,GO:0044444,GO:0044464	chloroplast,other binding,protein binding,unknown biological processes
Thhalv10005482m.g	55.5066	40.5904	29.2353	106.796	123.894	112.725	150.737	114.608	159.626	0.364959	10	YC > SC, YF > SC	At2g01570	GRAS family transcription factor family protein	GO:0000003,GO:0001071,GO:0003006,GO:0003674,GO:0003700,GO:0005488,GO:0005515,GO:0005575,GO:0005622,GO:0005623,GO:0005634,GO:0006139,GO:0006351,GO:0006355,GO:0006807,GO:0006950,GO:0006970,GO:0006972,GO:0007154,GO:0007165,GO:0007275,GO:0008150,GO:0008152,GO:0009056,GO:0009057,GO:0009058,GO:0009059,GO:0009314,GO:0009416,GO:0009628,GO:0009639,GO:0009651,GO:0009719,GO:0009723,GO:0009725,GO:0009737,GO:…	developmental processes,nucleus,other biological processes,other cellular processes,other metabolic processes,protein binding,protein metabolism,response to abiotic or biotic stimulus,response to stress,signal transduction,transcription factor activity,transcription,DNA-dependent
Thhalv10005719m.g	73.5716	80.1909	34.3967	154.071	127.289	238.754	75.2771	43.5426	87.2604	0.361765	5	YC > SC	At5g25610	BURP domain-containing protein	GO:0003674,GO:0005575,GO:0005623,GO:0006950,GO:0006970,GO:0008150,GO:0009269,GO:0009414,GO:0009415,GO:0009628,GO:0009651,GO:0009719,GO:0009725,GO:0009737,GO:0010033,GO:0012505,GO:0042221,GO:0044464,GO:0045735,GO:0050896	other biological processes,other cellular components,other molecular functions,response to abiotic or biotic stimulus,response to stress
Thhalv10017026m.g	60.4665	59.0839	62.5721	197.253	167.76	140.618	85.5747	90.7339	118.179	0.360188	5	YC > SC	At2g39010	plasma membrane intrinsic protein 2E	GO:0003674,GO:0005215,GO:0005372,GO:0005575,GO:0005623,GO:0005886,GO:0006810,GO:0006833,GO:0008150,GO:0009607,GO:0009624,GO:0009987,GO:0015250,GO:0015267,GO:0016020,GO:0016021,GO:0022803,GO:0022838,GO:0022857,GO:0022891,GO:0022892,GO:0031224,GO:0042044,GO:0044425,GO:0044464,GO:0050896,GO:0051179,GO:0051234,GO:0051704,GO:0051707,GO:0055085,GO:0071944	other cellular processes,other membranes,plasma membrane,response to abiotic or biotic stimulus,transport,transporter activity
Thhalv10021421m.g	43.8052	50.7197	53.4217	137.752	109.022	164.147	44.1093	25.408	35.3958	0.360037	11	YC > SC, YC > YF	At3g16770	ethylene-responsive element binding protein	GO:0000160,GO:0001071,GO:0003674,GO:0003676,GO:0003677,GO:0003700,GO:0005488,GO:0005515,GO:0005575,GO:0005622,GO:0005623,GO:0005634,GO:0005737,GO:0005886,GO:0006139,GO:0006351,GO:0006355,GO:0006807,GO:0006950,GO:0007154,GO:0007165,GO:0008150,GO:0008152,GO:0008219,GO:0009058,GO:0009059,GO:0009607,GO:0009719,GO:0009723,GO:0009725,GO:0009735,GO:0009753,GO:0009755,GO:0009873,GO:0009889,GO:0009891,GO:…	DNA or RNA binding,nucleus,other biological processes,other cellular processes,other cytoplasmic components,other metabolic processes,plasma membrane,protein binding,response to abiotic or biotic stimulus,response to stress,signal transduction,transcription factor activity,transcription,DNA-dependent
Thhalv10018685m.g	85.7259	50.6381	62.3831	133.646	237.944	210.648	188.311	95.4617	154.594	0.34135	5	YC > SC	At1g76520	Auxin efflux carrier family protein	GO:0003674,GO:0005215,GO:0005575,GO:0005623,GO:0006810,GO:0008150,GO:0008324,GO:0009672,GO:0009914,GO:0009926,GO:0009987,GO:0010817,GO:0012505,GO:0015075,GO:0015291,GO:0015293,GO:0015294,GO:0016020,GO:0016021,GO:0022804,GO:0022857,GO:0022891,GO:0022892,GO:0031224,GO:0044425,GO:0044464,GO:0051179,GO:0051234,GO:0055085,GO:0060918,GO:0065007,GO:0065008,GO:0080161	other cellular components,other cellular processes,other membranes,transport,transporter activity
Thhalv10012704m.g	16.6257	25.9875	18.7847	67.9197	68.8943	51.7763	51.9447	76.5982	36.3536	0.325562	10	YC > SC, YF > SC	At5g08610	P-loop containing nucleoside triphosphate hydrolases superfamily protein	GO:0000166,GO:0003674,GO:0003676,GO:0003824,GO:0004386,GO:0005488,GO:0005524,GO:0005575,GO:0005622,GO:0005623,GO:0005737,GO:0006139,GO:0006163,GO:0006195,GO:0006200,GO:0006753,GO:0006807,GO:0008026,GO:0008150,GO:0008152,GO:0009056,GO:0009117,GO:0009141,GO:0009143,GO:0009144,GO:0009146,GO:0009150,GO:0009154,GO:0009166,GO:0009199,GO:0009203,GO:0009205,GO:0009207,GO:0009259,GO:0009261,GO:0009507,GO:…	chloroplast,hydrolase activity,nucleic acid binding,nucleotide binding,other cellular processes,other metabolic processes
Thhalv10026100m.g	27.5347	55.7916	10.3701	100.116	116.726	71.5741	190.168	112.642	173.631	0.324865	10	YC > SC, YF > SC	At4g26860	Predicted pyridoxal phosphate-dependent enzyme, YBL036C type	GO:0003674,GO:0005488,GO:0008150,GO:0019842,GO:0030170,GO:0048037,GO:0070279	other binding,unknown biological processes
Thhalv10001521m.g	8.29373	20.166	13.3868	42.6141	43.3469	42.8377	18.7904	27.5513	25.2667	0.324898	5	YC > SC	At2g46110	ketopantoate hydroxymethyltransferase 1	GO:0003674,GO:0003824,GO:0003864,GO:0005575,GO:0005622,GO:0005623,GO:0005737,GO:0005739,GO:0006082,GO:0006520,GO:0006575,GO:0006732,GO:0006766,GO:0006767,GO:0006807,GO:0008150,GO:0008152,GO:0008652,GO:0009058,GO:0009108,GO:0009110,GO:0009308,GO:0009309,GO:0009987,GO:0015939,GO:0015940,GO:0016053,GO:0016740,GO:0016741,GO:0016742,GO:0019752,GO:0034641,GO:0042180,GO:0042364,GO:0042398,GO:0043226,GO:…	mitochondria,other cellular processes,other enzyme activity,other metabolic processes,transferase activity
Thhalv10019399m.g	132.828	129.188	173.773	281.945	552.455	515.931	432.043	113.021	238.536	0.322728	5	YC > SC	At5g44420	plant defensin 1.2	GO:0002376,GO:0003674,GO:0005575,GO:0005618,GO:0005623,GO:0006950,GO:0006952,GO:0006955,GO:0008150,GO:0009607,GO:0009611,GO:0009625,GO:0009719,GO:0009723,GO:0009725,GO:0009753,GO:0009814,GO:0009861,GO:0010033,GO:0012505,GO:0030312,GO:0042221,GO:0044464,GO:0045087,GO:0050896,GO:0051704,GO:0051707,GO:0071944	cell wall,other biological processes,other cellular components,response to abiotic or biotic stimulus,response to stress,unknown molecular functions
Thhalv10010499m.g	91.7717	53.8163	32.9365	199.89	218.942	139.496	1109.67	953.435	1047.23	0.319748	15	YF > YC > SC	At3g44300	nitrilase 2	GO:0000257,GO:0003674,GO:0003824,GO:0005575,GO:0005622,GO:0005623,GO:0005737,GO:0005829,GO:0006082,GO:0006725,GO:0006807,GO:0008150,GO:0008152,GO:0009058,GO:0009607,GO:0009617,GO:0009683,GO:0009684,GO:0009850,GO:0009851,GO:0009987,GO:0010035,GO:0010038,GO:0010817,GO:0016053,GO:0016787,GO:0016810,GO:0016815,GO:0016829,GO:0016835,GO:0016836,GO:0018130,GO:0018822,GO:0019438,GO:0019752,GO:0032787,GO:…	cytosol,hydrolase activity,other biological processes,other cellular processes,other enzyme activity,other metabolic processes,response to abiotic or biotic stimulus
Thhalv10008643m.g	58.6541	38.8953	55.7277	109.253	142.13	227.518	47.0563	47.9733	63.2747	0.32006	11	YC > SC, YC > YF	At1g01820	peroxin 11c	GO:0003674,GO:0005488,GO:0005515,GO:0005575,GO:0005622,GO:0005623,GO:0005737,GO:0005777,GO:0005778,GO:0005779,GO:0005911,GO:0006996,GO:0007031,GO:0008150,GO:0009506,GO:0009987,GO:0016020,GO:0016021,GO:0016043,GO:0016559,GO:0030054,GO:0031090,GO:0031224,GO:0031231,GO:0031300,GO:0031301,GO:0031903,GO:0042579,GO:0042802,GO:0043226,GO:0043227,GO:0043229,GO:0043231,GO:0044422,GO:0044424,GO:0044425,GO:…	cell organization and biogenesis,other cellular components,other cellular processes,other cytoplasmic components,other intracellular components,other membranes,protein binding,unknown molecular functions
Thhalv10018310m.g	30.5903	40.4851	31.5001	115.526	123.046	82.3534	269.017	133.348	232.811	0.319624	10	YC > SC, YF > SC	At1g68570	Major facilitator superfamily protein	GO:0003674,GO:0005215,GO:0005575,GO:0005623,GO:0006810,GO:0006857,GO:0008150,GO:0015833,GO:0016020,GO:0044464,GO:0051179,GO:0051234	other membranes,transport,transporter activity
Thhalv10018599m.g	39.3937	10.513	24.9686	69.1154	89.3864	77.6519	12.2887	19.6827	10.5754	0.317062	11	YC > SC, YC > YF	At1g66180	Eukaryotic aspartyl protease family protein	GO:0003674,GO:0003824,GO:0004175,GO:0004190,GO:0005575,GO:0005622,GO:0005623,GO:0005737,GO:0005794,GO:0006508,GO:0007584,GO:0008150,GO:0008152,GO:0008233,GO:0009314,GO:0009416,GO:0009605,GO:0009628,GO:0009991,GO:0016787,GO:0019538,GO:0031667,GO:0033273,GO:0033591,GO:0042221,GO:0043170,GO:0043226,GO:0043227,GO:0043229,GO:0043231,GO:0044238,GO:0044424,GO:0044444,GO:0044464,GO:0050896,GO:0070001,GO:…	Golgi apparatus,hydrolase activity,other biological processes,protein metabolism,response to abiotic or biotic stimulus
Thhalv10000245m.g	16.4071	19.9467	13.9033	31.4404	64.3134	64.7003	50.3624	54.5034	25.3951	0.313218	10	YC > SC, YF > SC	At4g39955	alpha/beta-Hydrolases superfamily protein	GO:0003674,GO:0003824,GO:0005575,GO:0005623,GO:0005886,GO:0008150,GO:0008152,GO:0016020,GO:0016787,GO:0044464,GO:0071944	hydrolase activity,other enzyme activity,other metabolic processes,plasma membrane
Thhalv10010252m.g	29.4206	33.7239	37.0401	108.543	124.77	91.1757	99.3387	73.9983	82.1121	0.308746	10	YC > SC, YF > SC	At3g47450	P-loop containing nucleoside triphosphate hydrolases superfamily protein	GO:0000166,GO:0003674,GO:0003824,GO:0003924,GO:0005488,GO:0005525,GO:0005575,GO:0005622,GO:0005623,GO:0005737,GO:0005739,GO:0005975,GO:0005996,GO:0006066,GO:0006081,GO:0006082,GO:0006090,GO:0006109,GO:0006629,GO:0006644,GO:0006720,GO:0006807,GO:0006809,GO:0006950,GO:0006979,GO:0006996,GO:0007275,GO:0008150,GO:0008152,GO:0008299,GO:0008610,GO:0008654,GO:0009058,GO:0009240,GO:0009507,GO:0009536,GO:…	cell organization and biogenesis,chloroplast,developmental processes,hydrolase activity,mitochondria,nucleotide binding,other biological processes,other cellular processes,other metabolic processes,protein metabolism,response to stress
Thhalv10008578m.g	30.6876	43.0478	54.6761	126.658	166.557	123.629	88.1587	14.3765	35.7254	0.308056	5	YC > SC	At1g26770	expansin A10	GO:0000902,GO:0003674,GO:0005198,GO:0005199,GO:0005575,GO:0005576,GO:0005618,GO:0005623,GO:0006949,GO:0007047,GO:0008150,GO:0009505,GO:0009653,GO:0009664,GO:0009825,GO:0009826,GO:0009827,GO:0009828,GO:0009831,GO:0009987,GO:0016043,GO:0016049,GO:0030312,GO:0032502,GO:0032989,GO:0040007,GO:0042545,GO:0042547,GO:0044464,GO:0045229,GO:0048589,GO:0048646,GO:0048856,GO:0048869,GO:0060560,GO:0070882,GO:…	cell organization and biogenesis,cell wall,extracellular,other cellular processes,structural molecule activity
Thhalv10018285m.g	50.914	49.8748	45.5239	144.268	169.998	167.1	201.256	159.399	169.327	0.303953	10	YC > SC, YF > SC	At1g69870	nitrate transporter 1.7	GO:0003674,GO:0005215,GO:0005575,GO:0005623,GO:0005886,GO:0006810,GO:0006811,GO:0006820,GO:0006857,GO:0008150,GO:0008509,GO:0015075,GO:0015103,GO:0015112,GO:0015698,GO:0015706,GO:0015833,GO:0016020,GO:0022857,GO:0022891,GO:0022892,GO:0044464,GO:0051179,GO:0051234,GO:0071944,GO:0080054,GO:0080055	other membranes,plasma membrane,transport,transporter activity
Thhalv10017149m.g	6.96645	7.52833	17.4913	29.2093	25.8915	50.2104	15.0479	12.8567	11.7146	0.303729	5	YC > SC	At2g31230	ethylene-responsive element binding factor 15	GO:0000160,GO:0001071,GO:0003674,GO:0003676,GO:0003677,GO:0003700,GO:0005488,GO:0005575,GO:0005622,GO:0005623,GO:0005737,GO:0006139,GO:0006351,GO:0006355,GO:0006807,GO:0007154,GO:0007165,GO:0008150,GO:0008152,GO:0009058,GO:0009059,GO:0009507,GO:0009536,GO:0009719,GO:0009723,GO:0009725,GO:0009743,GO:0009755,GO:0009873,GO:0009889,GO:0009987,GO:0010033,GO:0010200,GO:0010467,GO:0010468,GO:0010556,GO:…	DNA or RNA binding,chloroplast,other biological processes,other cellular processes,other metabolic processes,signal transduction,transcription factor activity,transcription,DNA-dependent
Thhalv10028623m.g	56.9769	40.8097	29.9423	133.337	180.058	116.951	338.037	314.479	346.377	0.296805	15	YF > YC > SC	At4g01070	UDP-Glycosyltransferase superfamily protein	GO:0003674,GO:0003824,GO:0006805,GO:0006950,GO:0006970,GO:0008150,GO:0008152,GO:0008194,GO:0009056,GO:0009410,GO:0009628,GO:0009636,GO:0009651,GO:0009987,GO:0016740,GO:0016757,GO:0016758,GO:0035251,GO:0042178,GO:0042221,GO:0044237,GO:0044248,GO:0046527,GO:0050896,GO:0051716,GO:0070887,GO:0071466	other biological processes,other cellular processes,other metabolic processes,response to abiotic or biotic stimulus,response to stress,transferase activity
Thhalv10006178m.g	49.0816	24.2141	19.2888	131.696	78.8159	102.874	80.7877	96.0948	102.76	0.295433	10	YC > SC, YF > SC	At3g61210	S-adenosyl-L-methionine-dependent methyltransferases superfamily protein	GO:0003674,GO:0003824,GO:0005575,GO:0006730,GO:0008150,GO:0008152,GO:0008168,GO:0009987,GO:0016740,GO:0016741,GO:0032259,GO:0044237,GO:0044281	other metabolic processes,transferase activity,unknown cellular components
Thhalv10014236m.g	42.0322	27.8728	31.6603	86.3651	102.517	156.439	20.8517	27.5026	22.7812	0.294118	11	YC > SC, YC > YF	At5g59540	2-oxoglutarate (2OG) and Fe(II)-dependent oxygenase superfamily protein	GO:0003674,GO:0003824,GO:0005575,GO:0008150,GO:0008152,GO:0016491,GO:0016705,GO:0016706,GO:0055114	other enzyme activity,other metabolic processes,unknown biological processes,unknown cellular components
Thhalv10007543m.g	18.7747	6.65733	12.3741	47.9698	50.6982	29.9475	144.475	57.6042	104.938	0.293947	10	YC > SC, YF > SC	At1g21400	Thiamin diphosphate-binding fold (THDP-binding) superfamily protein	GO:0003674,GO:0003824,GO:0003863,GO:0008150,GO:0008152,GO:0016491,GO:0016624,GO:0016903,GO:0055114	other enzyme activity,other metabolic processes
Thhalv10027545m.g	50.0443	24.3363	34.9538	144.853	87.502	143.202	143.372	117.882	111.416	0.291126	10	YC > SC, YF > SC	At2g39780	ribonuclease 2	GO:0003674,GO:0003676,GO:0003723,GO:0003824,GO:0004518,GO:0004519,GO:0004521,GO:0004540,GO:0005488,GO:0005575,GO:0005622,GO:0005623,GO:0005737,GO:0005773,GO:0005783,GO:0006139,GO:0006401,GO:0006807,GO:0006914,GO:0007568,GO:0008150,GO:0008152,GO:0009056,GO:0009057,GO:0009892,GO:0009894,GO:0009895,GO:0009987,GO:0010168,GO:0010506,GO:0010507,GO:0016070,GO:0016072,GO:0016075,GO:0016787,GO:0016788,GO:…	DNA or RNA binding,ER,hydrolase activity,other biological processes,other cellular processes,other cytoplasmic components,other intracellular components,other metabolic processes
Thhalv10010428m.g	51.7676	42.933	51.6889	217.685	163.596	138.691	302.614	216.85	310.844	0.281534	10	YC > SC, YF > SC	At3g54600	Class I glutamine amidotransferase-like superfamily protein	GO:0005575,GO:0005623,GO:0012505,GO:0044464	other cellular components
Thhalv10010020m.g	17.6996	20.8239	12.9019	46.4572	54.907	83.1797	37.3882	55.6359	60.4863	0.278663	10	YC > SC, YF > SC	At1g34060	Pyridoxal phosphate (PLP)-dependent transferases superfamily protein	GO:0003674,GO:0003824,GO:0005488,GO:0005575,GO:0005623,GO:0008150,GO:0008152,GO:0012505,GO:0016829,GO:0016846,GO:0019842,GO:0030170,GO:0044464,GO:0048037,GO:0070279	other binding,other cellular components,other enzyme activity,other metabolic processes
Thhalv10020042m.g	29.1947	21.4086	18.3255	82.7901	90.5824	77.6139	94.8302	98.5225	72.3643	0.274631	10	YC > SC, YF > SC	At3g06670	binding	GO:0003674,GO:0005488,GO:0005575,GO:0008150	other binding,unknown biological processes,unknown cellular components
XLOC_026479	19.4291	13.2276	45.6604	94.3957	103.983	89.2549	42.1446	12.9085	18.1772	0.272281	11	YC > SC, YC > YF
Thhalv10005218m.g	13.7742	13.9548	23.3443	85.276	59.9919	46.3835	91.6076	55.9252	61.5905	0.266491	10	YC > SC, YF > SC	At5g24165		GO:0003674,GO:0005575,GO:0005622,GO:0005623,GO:0005737,GO:0008150,GO:0009507,GO:0009536,GO:0043226,GO:0043227,GO:0043229,GO:0043231,GO:0044424,GO:0044444,GO:0044464	chloroplast,unknown biological processes,unknown molecular functions
Thhalv10008543m.g	13.9572	13.2796	10.9702	66.5512	38.0593	40.009	34.1497	31.582	37.5706	0.26419	10	YC > SC, YF > SC	At1g21760	F-box protein 7	GO:0003674,GO:0005488,GO:0005515,GO:0005575,GO:0005622,GO:0005623,GO:0005634,GO:0005737,GO:0005739,GO:0006412,GO:0006417,GO:0006950,GO:0008150,GO:0008152,GO:0009058,GO:0009059,GO:0009266,GO:0009408,GO:0009409,GO:0009628,GO:0009889,GO:0009987,GO:0010467,GO:0010468,GO:0010556,GO:0010608,GO:0019222,GO:0019538,GO:0031323,GO:0031326,GO:0032268,GO:0034645,GO:0042995,GO:0043170,GO:0043226,GO:0043227,GO:…	mitochondria,nucleus,other cellular components,other cellular processes,other metabolic processes,protein binding,protein metabolism,response to abiotic or biotic stimulus,response to stress,unknown molecular functions
Thhalv10003475m.g	155.004	85.796	105.364	386.38	403.087	564.178	661.468	368.395	473.333	0.255728	10	YC > SC, YF > SC
Thhalv10016976m.g	22.7206	17.3626	14.6692	62.7723	63.785	88.3604	193.285	42.4107	63.4126	0.25476	5	YC > SC	At2g37760	NAD(P)-linked oxidoreductase superfamily protein	GO:0000166,GO:0003674,GO:0003824,GO:0004033,GO:0005488,GO:0005575,GO:0005622,GO:0005623,GO:0005737,GO:0005829,GO:0006950,GO:0006970,GO:0008150,GO:0008152,GO:0009266,GO:0009409,GO:0009414,GO:0009415,GO:0009628,GO:0009651,GO:0010035,GO:0010038,GO:0016229,GO:0016491,GO:0016614,GO:0016616,GO:0042221,GO:0044424,GO:0044444,GO:0044464,GO:0046686,GO:0048037,GO:0050661,GO:0050662,GO:0050896,GO:0055114,GO:…	cytosol,nucleotide binding,other binding,other biological processes,other enzyme activity,other metabolic processes,response to abiotic or biotic stimulus,response to stress
Thhalv10000044m.g	3.87892	1.451	6.06825	12.6669	12.4757	19.6723	5.49532	2.64319	2.87363	0.254339	5	YC > SC	At3g05650	receptor like protein 32	GO:0003674,GO:0003824,GO:0005488,GO:0005515,GO:0005575,GO:0005623,GO:0006950,GO:0006952,GO:0007154,GO:0007165,GO:0008150,GO:0009987,GO:0012505,GO:0016301,GO:0016740,GO:0016772,GO:0023052,GO:0044464,GO:0050789,GO:0050794,GO:0050896,GO:0051716,GO:0065007	kinase activity,other cellular components,protein binding,response to stress,signal transduction
XLOC_017649	24.7269	18.6588	32.7547	95.5205	131.908	81.6035	48.8553	13.2181	28.1545	0.246383	5	YC > SC
Thhalv10004141m.g	150.054	85.2364	75.3511	367.511	481.724	434.605	296.13	336.575	338.2	0.241963	10	YC > SC, YF > SC	At5g61820		GO:0003674,GO:0005575,GO:0005622,GO:0005623,GO:0005737,GO:0005773,GO:0008150,GO:0043226,GO:0043227,GO:0043229,GO:0043231,GO:0044424,GO:0044444,GO:0044464	other cytoplasmic components,other intracellular components,unknown biological processes,unknown molecular functions
Thhalv10003243m.g	7.94638	4.14031	8.97828	36.8134	16.6126	33.8006	15.0997	15.0842	9.37103	0.241497	5	YC > SC	At5g43330	Lactate/malate dehydrogenase family protein	GO:0000166,GO:0003674,GO:0003824,GO:0005488,GO:0005575,GO:0005622,GO:0005623,GO:0005737,GO:0005829,GO:0005886,GO:0005911,GO:0005975,GO:0006082,GO:0006108,GO:0008150,GO:0008152,GO:0009506,GO:0009987,GO:0016020,GO:0016491,GO:0016614,GO:0016615,GO:0016616,GO:0019752,GO:0030054,GO:0030060,GO:0042180,GO:0043436,GO:0043648,GO:0044237,GO:0044238,GO:0044262,GO:0044281,GO:0044424,GO:0044444,GO:0044464,GO:…	cytosol,nucleotide binding,other cellular components,other cellular processes,other enzyme activity,other metabolic processes,plasma membrane
Thhalv10025113m.g	8.47867	4.58127	5.32205	29.4397	23.6339	28.0504	69.4018	80.8459	40.1802	0.226591	15	YF > YC > SC	At4g24860	P-loop containing nucleoside triphosphate hydrolases superfamily protein	GO:0000166,GO:0003674,GO:0003824,GO:0005488,GO:0005524,GO:0005575,GO:0005622,GO:0005623,GO:0005737,GO:0008150,GO:0008152,GO:0009507,GO:0009536,GO:0016462,GO:0016787,GO:0016817,GO:0016818,GO:0017076,GO:0017111,GO:0030554,GO:0032553,GO:0032555,GO:0032559,GO:0035639,GO:0043226,GO:0043227,GO:0043229,GO:0043231,GO:0044424,GO:0044444,GO:0044464	chloroplast,hydrolase activity,nucleotide binding,other metabolic processes
Thhalv10000033m.g	2.39758	1.7489	2.16714	10.7438	6.01483	11.4731	4.17038	1.85841	6.26747	0.223635	5	YC > SC	At2g15080	receptor like protein 19	GO:0003674,GO:0003824,GO:0005488,GO:0005515,GO:0005575,GO:0005623,GO:0006950,GO:0006952,GO:0007154,GO:0007165,GO:0008150,GO:0009987,GO:0012505,GO:0016301,GO:0016740,GO:0016772,GO:0023052,GO:0044464,GO:0050789,GO:0050794,GO:0050896,GO:0051716,GO:0065007	kinase activity,other cellular components,protein binding,response to stress,signal transduction
Thhalv10009013m.g	28.1439	89.6685	21.9301	203.708	217.089	222.913	54.6137	53.7312	42.7269	0.217089	11	YC > SC, YC > YF	At1g02140	mago nashi family protein	GO:0000003,GO:0003006,GO:0003674,GO:0005488,GO:0005515,GO:0005575,GO:0005622,GO:0005623,GO:0005634,GO:0005654,GO:0005730,GO:0005737,GO:0006935,GO:0007275,GO:0007530,GO:0008150,GO:0008152,GO:0009507,GO:0009536,GO:0009605,GO:0009790,GO:0009791,GO:0009793,GO:0009856,GO:0009893,GO:0010154,GO:0010183,GO:0010467,GO:0010468,GO:0010604,GO:0010628,GO:0016604,GO:0016607,GO:0019222,GO:0022414,GO:0031974,GO:…	chloroplast,developmental processes,nucleus,other biological processes,other intracellular components,other metabolic processes,protein binding
Thhalv10026471m.g	21.669	26.3439	22.0346	75.3813	133.638	120.975	70.9484	28.7933	29.8129	0.212269	5	YC > SC	At4g38580	farnesylated protein 6	GO:0003674,GO:0005488,GO:0005515,GO:0005575,GO:0005623,GO:0005886,GO:0005911,GO:0006810,GO:0006811,GO:0006812,GO:0006950,GO:0008150,GO:0009266,GO:0009408,GO:0009506,GO:0009628,GO:0010286,GO:0016020,GO:0030001,GO:0030054,GO:0043167,GO:0043169,GO:0044464,GO:0046872,GO:0050896,GO:0051179,GO:0051234,GO:0055044,GO:0071944	other binding,other cellular components,plasma membrane,protein binding,response to abiotic or biotic stimulus,response to stress,transport
Thhalv10016962m.g	3.3355	8.11018	6.02982	22.8134	33.4711	26.9569	224.564	38.4118	72.5075	0.209938	5	YC > SC	At2g37770	NAD(P)-linked oxidoreductase superfamily protein	GO:0000166,GO:0003674,GO:0003824,GO:0004033,GO:0005488,GO:0005575,GO:0005622,GO:0005623,GO:0005737,GO:0006950,GO:0006970,GO:0008106,GO:0008150,GO:0008152,GO:0009266,GO:0009409,GO:0009414,GO:0009415,GO:0009507,GO:0009536,GO:0009628,GO:0009651,GO:0016229,GO:0016491,GO:0016614,GO:0016616,GO:0042221,GO:0043226,GO:0043227,GO:0043229,GO:0043231,GO:0044424,GO:0044444,GO:0044464,GO:0048037,GO:0050661,GO:…	chloroplast,nucleotide binding,other binding,other enzyme activity,other metabolic processes,response to abiotic or biotic stimulus,response to stress
Thhalv10016560m.g	16.2956	6.42526	7.96184	41.0297	63.5312	45.8977	73.9037	58.0346	75.1375	0.203928	10	YC > SC, YF > SC	At2g36750	UDP-glucosyl transferase 73C1	GO:0003674,GO:0003824,GO:0008150,GO:0008152,GO:0008194,GO:0009314,GO:0009411,GO:0009416,GO:0009628,GO:0010224,GO:0016740,GO:0016757,GO:0016758,GO:0035251,GO:0046527,GO:0050403,GO:0050502,GO:0050896	other metabolic processes,response to abiotic or biotic stimulus,transferase activity
Thhalv10007089m.g	294.516	198.789	173.109	1017.24	1493.86	812.234	1003.82	392.059	872.85	0.200526	5	YC > SC	At1g32900	UDP-Glycosyltransferase superfamily protein	GO:0000271,GO:0003674,GO:0003824,GO:0005488,GO:0005515,GO:0005575,GO:0005622,GO:0005623,GO:0005737,GO:0005975,GO:0005976,GO:0006073,GO:0008150,GO:0008152,GO:0009011,GO:0009058,GO:0009059,GO:0009250,GO:0009507,GO:0009536,GO:0009987,GO:0016051,GO:0016740,GO:0016757,GO:0016758,GO:0033692,GO:0034637,GO:0034645,GO:0043170,GO:0043226,GO:0043227,GO:0043229,GO:0043231,GO:0044042,GO:0044237,GO:0044238,GO:…	chloroplast,other cellular processes,other metabolic processes,protein binding,transferase activity
Thhalv10023249m.g	16.6042	15.8843	15.9924	90.1977	87.0656	68.601	61.5506	31.3466	50.5575	0.197185	10	YC > SC, YF > SC	At1g62600	Flavin-binding monooxygenase family protein	GO:0000166,GO:0003674,GO:0003824,GO:0004497,GO:0004499,GO:0005488,GO:0005575,GO:0005622,GO:0005623,GO:0005737,GO:0005773,GO:0008150,GO:0008152,GO:0016491,GO:0016705,GO:0016709,GO:0043226,GO:0043227,GO:0043229,GO:0043231,GO:0044424,GO:0044444,GO:0044464,GO:0048037,GO:0050660,GO:0050661,GO:0050662,GO:0055114	nucleotide binding,other binding,other cytoplasmic components,other enzyme activity,other intracellular components,other metabolic processes
Thhalv10025749m.g	34.3202	30.2142	12.0342	170.958	139.788	80.543	641.773	532.046	592.678	0.195683	15	YF > YC > SC	At4g37990	elicitor-activated gene 3-2	GO:0000166,GO:0002376,GO:0003674,GO:0003824,GO:0005488,GO:0006725,GO:0006950,GO:0006952,GO:0006955,GO:0008150,GO:0008152,GO:0008219,GO:0008270,GO:0009058,GO:0009607,GO:0009617,GO:0009626,GO:0009698,GO:0009699,GO:0009808,GO:0009809,GO:0009987,GO:0012501,GO:0016265,GO:0016491,GO:0016614,GO:0016616,GO:0019438,GO:0019748,GO:0033554,GO:0034050,GO:0043167,GO:0043169,GO:0044237,GO:0044249,GO:0045087,GO:…	nucleotide binding,other binding,other cellular processes,other enzyme activity,other metabolic processes,response to abiotic or biotic stimulus,response to stress
Thhalv10009301m.g	6.60258	12.0405	3.72999	21.4116	48.3114	47.3928	15.2002	15.5361	21.5746	0.191034	5	YC > SC	At1g14520	myo-inositol oxygenase 1	GO:0003674,GO:0003824,GO:0005488,GO:0005506,GO:0005575,GO:0005622,GO:0005623,GO:0005737,GO:0005975,GO:0006020,GO:0006066,GO:0006949,GO:0008150,GO:0008152,GO:0009056,GO:0009653,GO:0009987,GO:0016052,GO:0016491,GO:0016701,GO:0019310,GO:0019751,GO:0032502,GO:0043167,GO:0043169,GO:0044237,GO:0044238,GO:0044262,GO:0044275,GO:0044281,GO:0044282,GO:0044424,GO:0044464,GO:0046164,GO:0046174,GO:0046872,GO:…	other binding,other cellular processes,other cytoplasmic components,other enzyme activity,other metabolic processes
Thhalv10021303m.g	2.85056	4.15864	3.86487	17.4798	15.4943	24.2502	71.166	88.3809	152.169	0.190026	15	YF > YC > SC	At3g16240	delta tonoplast integral protein	GO:0000322,GO:0000325,GO:0000326,GO:0003674,GO:0005215,GO:0005275,GO:0005372,GO:0005575,GO:0005618,GO:0005622,GO:0005623,GO:0005737,GO:0005773,GO:0005774,GO:0005794,GO:0005886,GO:0005911,GO:0006810,GO:0006833,GO:0008150,GO:0009505,GO:0009506,GO:0009507,GO:0009526,GO:0009536,GO:0009705,GO:0009941,GO:0009987,GO:0015200,GO:0015204,GO:0015250,GO:0015267,GO:0015840,GO:0016020,GO:0016021,GO:0022803,GO:…	Golgi apparatus,cell wall,chloroplast,other cellular components,other cellular processes,other cytoplasmic components,other intracellular components,other membranes,plasma membrane,plastid,transport,transporter activity
Thhalv10026098m.g	12.7536	11.075	0	44.0443	39.9937	42.6237	38.2156	31.2706	43.8669	0.188128	10	YC > SC, YF > SC	At4g32270	Ubiquitin-like superfamily protein	GO:0003674,GO:0005575,GO:0005623,GO:0005886,GO:0008150,GO:0016020,GO:0044464,GO:0071944	plasma membrane,unknown biological processes,unknown molecular functions
Thhalv10025752m.g	11.8081	10.5778	8.42623	60.8287	33.7808	70.0534	22.892	29.5915	29.9269	0.187123	10	YC > SC, YF > SC	At4g34920	PLC-like phosphodiesterases superfamily protein	GO:0003674,GO:0003824,GO:0004620,GO:0004629,GO:0005575,GO:0005622,GO:0005623,GO:0005737,GO:0005829,GO:0006629,GO:0006638,GO:0006639,GO:0006641,GO:0006644,GO:0006662,GO:0007154,GO:0007165,GO:0008081,GO:0008150,GO:0008152,GO:0008610,GO:0008654,GO:0009058,GO:0009987,GO:0016298,GO:0016787,GO:0016788,GO:0018904,GO:0019432,GO:0019637,GO:0023052,GO:0035556,GO:0042578,GO:0044237,GO:0044238,GO:0044249,GO:…	cytosol,hydrolase activity,other cellular processes,other intracellular components,other metabolic processes,signal transduction
Thhalv10008371m.g	24.2287	21.9206	20.3721	116.944	123.686	122.233	112.421	53.0336	75.9719	0.183324	10	YC > SC, YF > SC	At1g01720	NAC (No Apical Meristem) domain transcriptional regulator superfamily protein	GO:0001071,GO:0003674,GO:0003676,GO:0003677,GO:0003700,GO:0005488,GO:0006139,GO:0006351,GO:0006355,GO:0006807,GO:0006950,GO:0007154,GO:0007165,GO:0007275,GO:0008150,GO:0008152,GO:0009058,GO:0009059,GO:0009611,GO:0009719,GO:0009725,GO:0009737,GO:0009738,GO:0009755,GO:0009787,GO:0009788,GO:0009889,GO:0009966,GO:0009968,GO:0009987,GO:0010033,GO:0010467,GO:0010468,GO:0010556,GO:0010646,GO:0010648,GO:…	DNA or RNA binding,developmental processes,other cellular processes,other metabolic processes,response to stress,signal transduction,transcription factor activity,transcription,DNA-dependent
Thhalv10008630m.g	17.7179	10.7702	34.0318	101.334	101.862	138.483	26.2866	25.5051	32.9088	0.182978	11	YC > SC, YC > YF	At1g13280	allene oxide cyclase 4	GO:0003674,GO:0003824,GO:0005575,GO:0005622,GO:0005623,GO:0005737,GO:0005886,GO:0006082,GO:0006629,GO:0006631,GO:0006633,GO:0008150,GO:0008152,GO:0008610,GO:0009058,GO:0009507,GO:0009536,GO:0009694,GO:0009695,GO:0009975,GO:0009987,GO:0016020,GO:0016053,GO:0016853,GO:0016860,GO:0019752,GO:0031407,GO:0031408,GO:0032787,GO:0042180,GO:0043226,GO:0043227,GO:0043229,GO:0043231,GO:0043436,GO:0044237,GO:…	chloroplast,other cellular processes,other enzyme activity,other metabolic processes,plasma membrane
Thhalv10022606m.g	1.45686	3.54233	0.823024	6.87196	13.7056	11.6192	1.49064	4.03301	2.5055	0.180832	5	YC > SC	At4g34200	D-3-phosphoglycerate dehydrogenase	GO:0000166,GO:0003674,GO:0003824,GO:0004617,GO:0005488,GO:0005524,GO:0005575,GO:0005622,GO:0005623,GO:0005737,GO:0005739,GO:0006082,GO:0006520,GO:0006563,GO:0006564,GO:0006807,GO:0007275,GO:0008150,GO:0008152,GO:0008652,GO:0009058,GO:0009069,GO:0009070,GO:0009308,GO:0009309,GO:0009507,GO:0009532,GO:0009536,GO:0009553,GO:0009561,GO:0009570,GO:0009987,GO:0016020,GO:0016053,GO:0016491,GO:0016597,GO:…	chloroplast,developmental processes,mitochondria,nucleotide binding,other binding,other cellular processes,other cytoplasmic components,other enzyme activity,other intracellular components,other membranes,other metabolic processes,plastid
Thhalv10007593m.g	3.64387	5.06285	1.1763	17.188	23.9418	14.3924	37.2835	23.0566	19.3372	0.178001	10	YC > SC, YF > SC	At1g05560	UDP-glucosyltransferase 75B1	GO:0000087,GO:0000278,GO:0000279,GO:0000280,GO:0000910,GO:0000911,GO:0000919,GO:0003674,GO:0003824,GO:0005488,GO:0005515,GO:0005575,GO:0005622,GO:0005623,GO:0005737,GO:0006082,GO:0006520,GO:0006725,GO:0006807,GO:0006996,GO:0007049,GO:0007067,GO:0008150,GO:0008152,GO:0008194,GO:0009072,GO:0009308,GO:0009524,GO:0009751,GO:0009832,GO:0009920,GO:0009987,GO:0010033,GO:0010294,GO:0016043,GO:0016740,GO:…	cell organization and biogenesis,other biological processes,other cellular processes,other cytoplasmic components,other intracellular components,other metabolic processes,protein binding,transferase activity
Thhalv10020810m.g	2.86377	3.48159	2.1571	10.694	19.9565	17.2568	3.41851	6.34218	6.56677	0.177477	5	YC > SC	At5g19090	Heavy metal transport/detoxification superfamily protein	GO:0003674,GO:0005488,GO:0005575,GO:0005911,GO:0006810,GO:0006811,GO:0006812,GO:0008150,GO:0009506,GO:0030001,GO:0030054,GO:0043167,GO:0043169,GO:0046872,GO:0051179,GO:0051234,GO:0055044	other binding,other cellular components,transport
Thhalv10021220m.g	10.0278	6.96641	3.23715	54.9028	29.9487	30.4673	138.514	38.0707	129.097	0.175439	10	YC > SC, YF > SC	At3g09600	Homeodomain-like superfamily protein,Homeodomain-like superfamily protein	GO:0000003,GO:0001071,GO:0003006,GO:0003674,GO:0003676,GO:0003677,GO:0003700,GO:0005488,GO:0005515,GO:0005575,GO:0005622,GO:0005623,GO:0005737,GO:0006139,GO:0006325,GO:0006351,GO:0006355,GO:0006464,GO:0006473,GO:0006475,GO:0006807,GO:0006950,GO:0006970,GO:0006996,GO:0007275,GO:0007623,GO:0008150,GO:0008152,GO:0009058,GO:0009059,GO:0009314,GO:0009416,GO:0009507,GO:0009536,GO:0009628,GO:0009648,GO:…	DNA or RNA binding,cell organization and biogenesis,chloroplast,developmental processes,other biological processes,other cellular processes,other metabolic processes,protein binding,protein metabolism,response to abiotic or biotic stimulus,response to stress,transcription factor activity,transcription,DNA-dependent
Thhalv10021382m.g	11.4772	12.8799	17.9551	91.617	90.439	66.6569	50.5862	33.2384	58.3039	0.170125	10	YC > SC, YF > SC	At1g76810	eukaryotic translation initiation factor 2 (eIF-2) family protein	GO:0000166,GO:0003674,GO:0003676,GO:0003723,GO:0003824,GO:0003924,GO:0005488,GO:0005525,GO:0005575,GO:0005623,GO:0005886,GO:0006139,GO:0006163,GO:0006184,GO:0006195,GO:0006753,GO:0006807,GO:0008135,GO:0008150,GO:0008152,GO:0009056,GO:0009117,GO:0009141,GO:0009143,GO:0009144,GO:0009146,GO:0009150,GO:0009154,GO:0009166,GO:0009199,GO:0009203,GO:0009205,GO:0009207,GO:0009259,GO:0009261,GO:0009987,GO:…	DNA or RNA binding,hydrolase activity,nucleotide binding,other cellular processes,other metabolic processes,plasma membrane
Thhalv10023301m.g	4.99525	2.14338	1.99197	16.2858	21.5003	16.8732	16.8364	22.4506	12.1282	0.167046	10	YC > SC, YF > SC	At1g61180	LRR and NB-ARC domains-containing disease resistance protein	GO:0000166,GO:0003674,GO:0005488,GO:0005515,GO:0005575,GO:0005623,GO:0005886,GO:0006464,GO:0006497,GO:0006498,GO:0006499,GO:0006950,GO:0006952,GO:0008150,GO:0008152,GO:0009058,GO:0009059,GO:0009987,GO:0016020,GO:0017076,GO:0018377,GO:0019538,GO:0030554,GO:0031365,GO:0032553,GO:0032555,GO:0032559,GO:0034645,GO:0042157,GO:0042158,GO:0043170,GO:0043412,GO:0043531,GO:0043543,GO:0044237,GO:0044238,GO:…	nucleotide binding,other cellular processes,other metabolic processes,plasma membrane,protein binding,protein metabolism,response to stress
Thhalv10009152m.g	6.68832	8.13125	7.55685	27.605	37.2867	72.3088	75.2771	59.2486	67.4814	0.163093	10	YC > SC, YF > SC	At5g17900	microfibrillar-associated protein-related	GO:0003674,GO:0008150	unknown biological processes,unknown molecular functions
Thhalv10002648m.g	6.18708	15.0437	7.98917	47.9455	38.8039	94.9302	132.036	94.9358	76.6114	0.160833	10	YC > SC, YF > SC	At3g46130	myb domain protein 48,myb domain protein 48	GO:0001071,GO:0003674,GO:0003676,GO:0003677,GO:0003700,GO:0005488,GO:0005515,GO:0005575,GO:0005622,GO:0005623,GO:0005634,GO:0006139,GO:0006351,GO:0006355,GO:0006807,GO:0008150,GO:0008152,GO:0009058,GO:0009059,GO:0009751,GO:0009889,GO:0009987,GO:0010033,GO:0010467,GO:0010468,GO:0010556,GO:0016070,GO:0019219,GO:0019222,GO:0031323,GO:0031326,GO:0032774,GO:0034641,GO:0034645,GO:0042221,GO:0043170,GO:…	DNA or RNA binding,nucleus,other biological processes,other cellular processes,other metabolic processes,protein binding,transcription factor activity,transcription,DNA-dependent
Thhalv10020645m.g	9.88658	9.83413	5.07747	49.2843	76.0986	34.4073	106.216	62.202	74.1942	0.155192	10	YC > SC, YF > SC	At3g21750	UDP-glucosyl transferase 71B1	GO:0003674,GO:0003824,GO:0005575,GO:0005622,GO:0005623,GO:0005737,GO:0005829,GO:0008150,GO:0008152,GO:0008194,GO:0016740,GO:0016757,GO:0016758,GO:0035251,GO:0044424,GO:0044444,GO:0044464,GO:0046527,GO:0080043	cytosol,other metabolic processes,transferase activity
Thhalv10020520m.g	20.5127	5.30599	14.7935	83.3764	141.425	61.7267	441.2	142.084	323.053	0.141739	10	YC > SC, YF > SC	At3g21560	UDP-Glycosyltransferase superfamily protein	GO:0003674,GO:0003824,GO:0005575,GO:0005622,GO:0005623,GO:0005737,GO:0008150,GO:0008152,GO:0008194,GO:0009628,GO:0016740,GO:0016757,GO:0016758,GO:0035251,GO:0044424,GO:0044464,GO:0046527,GO:0050284,GO:0050896,GO:0080167	other cytoplasmic components,other metabolic processes,response to abiotic or biotic stimulus,transferase activity
Thhalv10002026m.g	38.8714	21.2991	14.8459	161.404	228.913	141.473	24.6478	34.5555	24.8571	0.141064	11	YC > SC, YC > YF	At2g19810	CCCH-type zinc finger family protein	GO:0001071,GO:0003674,GO:0003676,GO:0003700,GO:0005488,GO:0005575,GO:0005623,GO:0005886,GO:0006139,GO:0006351,GO:0006355,GO:0006807,GO:0006950,GO:0006979,GO:0008150,GO:0008152,GO:0008270,GO:0009058,GO:0009059,GO:0009889,GO:0009987,GO:0010467,GO:0010468,GO:0010556,GO:0016020,GO:0016070,GO:0019219,GO:0019222,GO:0031323,GO:0031326,GO:0032774,GO:0034641,GO:0034645,GO:0042221,GO:0043167,GO:0043169,GO:…	nucleic acid binding,other binding,other cellular processes,other metabolic processes,plasma membrane,response to stress,transcription factor activity,transcription,DNA-dependent
Thhalv10028854m.g	6.84977	1.85056	6.87934	40.3876	38.1868	37.2294	37.379	47.1946	28.2724	0.134535	10	YC > SC, YF > SC	At4g10000	Thioredoxin family protein	GO:0003674,GO:0003824,GO:0005488,GO:0005515,GO:0005575,GO:0005622,GO:0005623,GO:0005737,GO:0008150,GO:0008152,GO:0009055,GO:0009507,GO:0009536,GO:0009987,GO:0015035,GO:0015036,GO:0016491,GO:0016667,GO:0019725,GO:0042592,GO:0043226,GO:0043227,GO:0043229,GO:0043231,GO:0044424,GO:0044444,GO:0044464,GO:0045454,GO:0050789,GO:0050794,GO:0055114,GO:0065007,GO:0065008	chloroplast,other cellular processes,other enzyme activity,other metabolic processes,other molecular functions,protein binding
Thhalv10013902m.g	3.74698	1.51845	1.41118	16.9379	14.3612	19.9226	8.30665	20.0539	17.184	0.130347	10	YC > SC, YF > SC	At5g55630	Outward rectifying potassium channel protein	GO:0003674,GO:0005215,GO:0005216,GO:0005227,GO:0005244,GO:0005249,GO:0005261,GO:0005267,GO:0005575,GO:0005622,GO:0005623,GO:0005737,GO:0005773,GO:0005774,GO:0006461,GO:0006810,GO:0006811,GO:0006812,GO:0006813,GO:0006873,GO:0006875,GO:0007275,GO:0008150,GO:0008324,GO:0009791,GO:0009845,GO:0009987,GO:0010029,GO:0010118,GO:0010119,GO:0015075,GO:0015267,GO:0015269,GO:0015271,GO:0015672,GO:0016020,GO:…	cell organization and biogenesis,developmental processes,other cellular processes,other cytoplasmic components,other intracellular components,other membranes,transport,transporter activity
Thhalv10022194m.g	26.1865	21.2239	24.6558	211.014	196.17	147.355	285.798	338.294	304.738	0.129957	10	YC > SC, YF > SC	At3g23100	homolog of human DNA ligase iv-binding protein XRCC4	GO:0000166,GO:0003674,GO:0003676,GO:0003677,GO:0003824,GO:0005488,GO:0005515,GO:0005524,GO:0005575,GO:0005622,GO:0005623,GO:0005634,GO:0006139,GO:0006259,GO:0006281,GO:0006302,GO:0006310,GO:0006807,GO:0006950,GO:0006974,GO:0008022,GO:0008150,GO:0008152,GO:0009987,GO:0017076,GO:0030554,GO:0032553,GO:0032555,GO:0032559,GO:0033554,GO:0034641,GO:0035639,GO:0043170,GO:0043226,GO:0043227,GO:0043229,GO:…	DNA or RNA binding,DNA or RNA metabolism,nucleotide binding,nucleus,other cellular processes,other enzyme activity,other metabolic processes,protein binding,response to stress
Thhalv10027198m.g	5.39268	3.27804	4.56972	38.1556	21.1385	43.0092	17.9325	36.5747	14.8388	0.129423	10	YC > SC, YF > SC	At4g11000	Ankyrin repeat family protein	GO:0003674,GO:0005488,GO:0005515,GO:0005575,GO:0008150	protein binding,unknown biological processes,unknown cellular components
Thhalv10020816m.g	3.07769	3.20715	0.993531	20.2206	21.1409	15.429	21.1436	7.3028	18.7523	0.128162	10	YC > SC, YF > SC	At3g13510	Protein of Unknown Function (DUF239)	GO:0005575,GO:0005623,GO:0008150,GO:0012505,GO:0044464	other cellular components,unknown biological processes
Thhalv10028114m.g	0	0.742712	3.45123	13.6879	12.1331	7.79573	18.7523	25.3678	26.8965	0.124758	15	YF > YC > SC	At1g15890	Disease resistance protein (CC-NBS-LRR class) family	GO:0000166,GO:0003674,GO:0005488,GO:0005515,GO:0005575,GO:0006464,GO:0006497,GO:0006498,GO:0006499,GO:0006950,GO:0006952,GO:0008150,GO:0008152,GO:0009058,GO:0009059,GO:0009987,GO:0017076,GO:0018377,GO:0019538,GO:0030554,GO:0031365,GO:0032553,GO:0032555,GO:0032559,GO:0034645,GO:0042157,GO:0042158,GO:0043170,GO:0043412,GO:0043531,GO:0043543,GO:0044237,GO:0044238,GO:0044249,GO:0044260,GO:0044267,GO:…	nucleotide binding,other cellular processes,other metabolic processes,protein binding,protein metabolism,response to stress,unknown cellular components
Thhalv10006952m.g	1.80154	1.75216	0.814195	11.0471	15.8184	9.57877	5.52992	5.18667	8.92302	0.119851	10	YC > SC, YF > SC	At1g13790	XH/XS domain-containing protein	GO:0003674,GO:0008150	unknown biological processes,unknown molecular functions
Thhalv10028682m.g	3.70727	2.25353	0	21.3123	11.6255	19.2187	18.0177	20.5255	35.704	0.114287	10	YC > SC, YF > SC	At4g11000	Ankyrin repeat family protein	GO:0003674,GO:0005488,GO:0005515,GO:0005575,GO:0008150	protein binding,unknown biological processes,unknown cellular components
XLOC_002808	4.57553	5.56264	3.44646	50.3593	22.3196	52.7107	21.8474	26.1771	23.0822	0.108339	10	YC > SC, YF > SC	At5g26270	unknown protein	GO:0003674,GO:0008150	unknown biological processes,unknown molecular functions
Thhalv10020041m.g	0.785328	0.636502	1.18308	8.64351	10.9453	5.56744	5.35689	10.7251	3.6016	0.103549	10	YC > SC, YF > SC	At3g14810	mechanosensitive channel of small conductance-like 5	GO:0005575,GO:0005623,GO:0006810,GO:0008150,GO:0009987,GO:0016020,GO:0044464,GO:0051179,GO:0051234,GO:0055085	other cellular processes,other membranes,transport
Thhalv10016531m.g	1.70154	1.03432	0.961252	8.02612	15.1182	12.6659	6.09347	14.1311	3.51156	0.103242	5	YC > SC	At2g45560	cytochrome P450, family 76, subfamily C, polypeptide 1	GO:0003674,GO:0003824,GO:0005488,GO:0005506,GO:0005575,GO:0005623,GO:0008150,GO:0008152,GO:0009055,GO:0012505,GO:0016491,GO:0016705,GO:0020037,GO:0043167,GO:0043169,GO:0044464,GO:0046872,GO:0046906,GO:0046914,GO:0055114	other binding,other cellular components,other enzyme activity,other metabolic processes,other molecular functions
Thhalv10020898m.g	31.5623	61.6461	37.4148	341.688	458.642	474.838	215.999	144.381	166.579	0.102436	10	YC > SC, YF > SC	At3g14210	epithiospecifier modifier 1	GO:0003674,GO:0003824,GO:0004091,GO:0005575,GO:0005576,GO:0005622,GO:0005623,GO:0005634,GO:0005737,GO:0005773,GO:0005777,GO:0005829,GO:0005840,GO:0005911,GO:0005975,GO:0006629,GO:0006790,GO:0006950,GO:0006952,GO:0008150,GO:0008152,GO:0009056,GO:0009266,GO:0009409,GO:0009506,GO:0009507,GO:0009526,GO:0009536,GO:0009607,GO:0009617,GO:0009625,GO:0009628,GO:0009941,GO:0009987,GO:0016020,GO:0016052,GO:…	chloroplast,cytosol,extracellular,hydrolase activity,nucleus,other cellular components,other cellular processes,other cytoplasmic components,other intracellular components,other membranes,other metabolic processes,plastid,response to abiotic or biotic stimulus,response to stress,ribosome
XLOC_023924	2.96356	2.40194	6.6968	23.2983	30.9779	65.1298	15.1613	6.56318	4.07736	0.101019	5	YC > SC
Thhalv10018998m.g	5.29715	4.2933	0	32.2742	33.2225	30.9814	52.3929	26.3952	46.1572	0.0994056	10	YC > SC, YF > SC	At1g77450	NAC domain containing protein 32	GO:0001071,GO:0003674,GO:0003676,GO:0003677,GO:0003700,GO:0005488,GO:0005575,GO:0005622,GO:0005623,GO:0005634,GO:0006139,GO:0006351,GO:0006355,GO:0006807,GO:0007275,GO:0008150,GO:0008152,GO:0009058,GO:0009059,GO:0009889,GO:0009987,GO:0010467,GO:0010468,GO:0010556,GO:0016070,GO:0019219,GO:0019222,GO:0031323,GO:0031326,GO:0032501,GO:0032502,GO:0032774,GO:0034641,GO:0034645,GO:0043170,GO:0043226,GO:…	DNA or RNA binding,developmental processes,nucleus,other cellular processes,other metabolic processes,transcription factor activity,transcription,DNA-dependent
Thhalv10025200m.g	16.6086	13.7894	4.57691	96.9721	186.311	77.9691	1003.87	235.045	885.043	0.0968157	10	YC > SC, YF > SC	At4g39800	myo-inositol-1-phosphate synthase 1	GO:0000003,GO:0000166,GO:0003006,GO:0003674,GO:0003824,GO:0004512,GO:0005488,GO:0005515,GO:0005575,GO:0005622,GO:0005623,GO:0005737,GO:0005975,GO:0006020,GO:0006021,GO:0006066,GO:0006629,GO:0006644,GO:0006650,GO:0006658,GO:0006659,GO:0007275,GO:0008150,GO:0008152,GO:0008610,GO:0008654,GO:0009058,GO:0009790,GO:0009791,GO:0009793,GO:0009987,GO:0010154,GO:0010264,GO:0016051,GO:0016853,GO:0016872,GO:…	developmental processes,nucleotide binding,other cellular processes,other cytoplasmic components,other enzyme activity,other metabolic processes,protein binding
Thhalv10006047m.g	3.84329	0	4.34237	27.193	22.7651	36.1013	7.20937	10.6393	0.881286	0.0951165	11	YC > SC, YC > YF	At3g60880	dihydrodipicolinate synthase 1	GO:0003674,GO:0003824,GO:0006082,GO:0006520,GO:0006553,GO:0006807,GO:0008150,GO:0008152,GO:0008652,GO:0008840,GO:0009058,GO:0009066,GO:0009067,GO:0009085,GO:0009089,GO:0009308,GO:0009309,GO:0009987,GO:0016053,GO:0016829,GO:0016835,GO:0016836,GO:0019752,GO:0034641,GO:0042180,GO:0043436,GO:0043648,GO:0044106,GO:0044237,GO:0044238,GO:0044249,GO:0044271,GO:0044281,GO:0044283,GO:0046394,GO:0046451	other cellular processes,other enzyme activity,other metabolic processes
Thhalv10005988m.g	1.464	2.37311	1.10274	19.5659	13.2626	20.7574	25.9642	18.3725	18.7993	0.0921855	10	YC > SC, YF > SC	At3g60040	F-box family protein	GO:0003674,GO:0003676,GO:0005488,GO:0005515,GO:0005575,GO:0005622,GO:0005623,GO:0005737,GO:0005773,GO:0005774,GO:0006464,GO:0006497,GO:0006498,GO:0006499,GO:0008150,GO:0008152,GO:0009058,GO:0009059,GO:0009987,GO:0016020,GO:0018377,GO:0019538,GO:0031090,GO:0031365,GO:0034645,GO:0042157,GO:0042158,GO:0043170,GO:0043226,GO:0043227,GO:0043229,GO:0043231,GO:0043412,GO:0043543,GO:0044237,GO:0044238,GO:…	nucleic acid binding,other cellular processes,other cytoplasmic components,other intracellular components,other membranes,other metabolic processes,protein binding,protein metabolism
Thhalv10020080m.g	0.944378	0	2.13403	11.1365	8.55532	14.0595	7.08599	4.88004	5.19722	0.0912085	10	YC > SC, YF > SC	At3g07610	Transcription factor jumonji (jmjC) domain-containing protein	GO:0000003,GO:0001071,GO:0003006,GO:0003674,GO:0003700,GO:0003824,GO:0005488,GO:0005515,GO:0005575,GO:0006139,GO:0006259,GO:0006304,GO:0006305,GO:0006306,GO:0006325,GO:0006464,GO:0006482,GO:0006730,GO:0006807,GO:0006996,GO:0007275,GO:0008150,GO:0008152,GO:0008214,GO:0009555,GO:0009791,GO:0009908,GO:0009987,GO:0010467,GO:0010468,GO:0016043,GO:0016568,GO:0016569,GO:0016570,GO:0016577,GO:0019222,GO:…	DNA or RNA metabolism,cell organization and biogenesis,developmental processes,other cellular processes,other enzyme activity,other metabolic processes,protein binding,protein metabolism,transcription factor activity,unknown cellular components
Thhalv10023248m.g	0.843189	0.683398	3.17561	19.2235	17.04	16.4385	18.6926	19.2959	19.3348	0.0892223	10	YC > SC, YF > SC	At1g61180	LRR and NB-ARC domains-containing disease resistance protein	GO:0000166,GO:0003674,GO:0005488,GO:0005515,GO:0005575,GO:0005623,GO:0005886,GO:0006464,GO:0006497,GO:0006498,GO:0006499,GO:0006950,GO:0006952,GO:0008150,GO:0008152,GO:0009058,GO:0009059,GO:0009987,GO:0016020,GO:0017076,GO:0018377,GO:0019538,GO:0030554,GO:0031365,GO:0032553,GO:0032555,GO:0032559,GO:0034645,GO:0042157,GO:0042158,GO:0043170,GO:0043412,GO:0043531,GO:0043543,GO:0044237,GO:0044238,GO:…	nucleotide binding,other cellular processes,other metabolic processes,plasma membrane,protein binding,protein metabolism,response to stress
Thhalv10017628m.g	3.14793	1.53082	0	10.394	18.4269	23.4325	2.57672	0.697149	1.73241	0.0895397	11	YC > SC, YC > YF	At2g39310	jacalin-related lectin 22	GO:0003674,GO:0005575,GO:0008150	unknown biological processes,unknown cellular components,unknown molecular functions
Thhalv10020881m.g	126.682	84.2352	67.7689	1164.01	1398.79	724.152	811.572	945.865	618.918	0.0847857	10	YC > SC, YF > SC	At3g14210	epithiospecifier modifier 1	GO:0003674,GO:0003824,GO:0004091,GO:0005575,GO:0005576,GO:0005622,GO:0005623,GO:0005634,GO:0005737,GO:0005773,GO:0005777,GO:0005829,GO:0005840,GO:0005911,GO:0005975,GO:0006629,GO:0006790,GO:0006950,GO:0006952,GO:0008150,GO:0008152,GO:0009056,GO:0009266,GO:0009409,GO:0009506,GO:0009507,GO:0009526,GO:0009536,GO:0009607,GO:0009617,GO:0009625,GO:0009628,GO:0009941,GO:0009987,GO:0016020,GO:0016052,GO:…	chloroplast,cytosol,extracellular,hydrolase activity,nucleus,other cellular components,other cellular processes,other cytoplasmic components,other intracellular components,other membranes,other metabolic processes,plastid,response to abiotic or biotic stimulus,response to stress,ribosome
Thhalv10013645m.g	6.5381	1.22286	0	43.2945	37.8511	18.1837	15.4377	3.34141	3.45974	0.0781336	5	YC > SC	At1g03410	2-oxoglutarate (2OG) and Fe(II)-dependent oxygenase superfamily protein	GO:0003674,GO:0003824,GO:0005575,GO:0005623,GO:0008150,GO:0008152,GO:0012505,GO:0016491,GO:0016705,GO:0016706,GO:0044464,GO:0055114	other cellular components,other enzyme activity,other metabolic processes
XLOC_024692	8.4139	10.2291	11.8831	169.914	112.136	164.407	135.591	142.082	144.701	0.0683741	10	YC > SC, YF > SC	At1g58390	Disease resistance protein (CC-NBS-LRR class) family	GO:0000166,GO:0003674,GO:0005488,GO:0005575,GO:0006950,GO:0006952,GO:0008150,GO:0017076,GO:0030554,GO:0032553,GO:0032555,GO:0032559,GO:0043531,GO:0050896	nucleotide binding,response to stress,unknown cellular components
Thhalv10002840m.g	0.617507	1.50145	0	10.9228	6.45476	13.7898	15.1637	16.4106	17.8413	0.0679866	10	YC > SC, YF > SC	At4g33270	Transducin family protein / WD-40 repeat family protein	GO:0003674,GO:0004871,GO:0005488,GO:0005515,GO:0005575,GO:0005622,GO:0005623,GO:0005634,GO:0005834,GO:0005886,GO:0007154,GO:0007165,GO:0008150,GO:0009898,GO:0009987,GO:0016020,GO:0019897,GO:0019898,GO:0023052,GO:0031234,GO:0032991,GO:0033597,GO:0043226,GO:0043227,GO:0043229,GO:0043231,GO:0043234,GO:0044422,GO:0044424,GO:0044425,GO:0044428,GO:0044446,GO:0044459,GO:0044464,GO:0050789,GO:0050794,GO:…	nucleus,other intracellular components,other membranes,other molecular functions,plasma membrane,protein binding,signal transduction
Thhalv10016781m.g	0.665376	0	3.00712	7.84638	19.4744	29.7175	20.424	4.42068	20.1398	0.0643866	10	YC > SC, YF > SC	At2g30970	aspartate aminotransferase 1	GO:0003674,GO:0003824,GO:0004069,GO:0005488,GO:0005507,GO:0005575,GO:0005622,GO:0005623,GO:0005737,GO:0005739,GO:0006082,GO:0006520,GO:0006807,GO:0008150,GO:0008152,GO:0008483,GO:0009058,GO:0009308,GO:0009987,GO:0010035,GO:0010038,GO:0016740,GO:0016769,GO:0019752,GO:0019842,GO:0030170,GO:0034641,GO:0042180,GO:0042221,GO:0043167,GO:0043169,GO:0043226,GO:0043227,GO:0043229,GO:0043231,GO:0043436,GO:…	mitochondria,other binding,other biological processes,other cellular processes,other enzyme activity,other metabolic processes,transferase activity
Thhalv10017758m.g	0	0	1.90467	10.9336	10.5727	8.51502	32.772	49.0001	42.9075	0.0634441	15	YF > YC > SC	At2g35130	Tetratricopeptide repeat (TPR)-like superfamily protein	GO:0003674,GO:0005575,GO:0005623,GO:0008150,GO:0012505,GO:0044464	other cellular components,unknown biological processes,unknown molecular functions
Thhalv10012629m.g	0	0.696447	0	5.40431	1.79642	5.48259	0.87921	0	0.394079	0.0549105	5	YC > SC	At5g59680	Leucine-rich repeat protein kinase family protein	GO:0000166,GO:0003674,GO:0003824,GO:0004672,GO:0004674,GO:0005488,GO:0005515,GO:0005524,GO:0005575,GO:0005623,GO:0006464,GO:0006468,GO:0006793,GO:0006796,GO:0008150,GO:0008152,GO:0009987,GO:0012505,GO:0016301,GO:0016310,GO:0016740,GO:0016772,GO:0016773,GO:0017076,GO:0019538,GO:0030554,GO:0032553,GO:0032555,GO:0032559,GO:0035639,GO:0043170,GO:0043412,GO:0044237,GO:0044238,GO:0044260,GO:0044267,GO:…	kinase activity,nucleotide binding,other cellular components,other cellular processes,other metabolic processes,protein binding,protein metabolism,transferase activity
Thhalv10002367m.g	1.0911	0	0	3.53835	7.41341	10.4425	1.9537	2.41639	4.12823	0.0509999	5	YC > SC	At3g11080	receptor like protein 35	GO:0003674,GO:0003824,GO:0005488,GO:0005515,GO:0005575,GO:0005623,GO:0006950,GO:0006952,GO:0007154,GO:0007165,GO:0008150,GO:0009987,GO:0012505,GO:0016301,GO:0016740,GO:0016772,GO:0023052,GO:0044464,GO:0050789,GO:0050794,GO:0050896,GO:0051716,GO:0065007	kinase activity,other cellular components,protein binding,response to stress,signal transduction
Thhalv10013895m.g	4.58118	1.39238	0	56.7242	47.8868	16.4417	142.965	39.9483	111.877	0.0493468	10	YC > SC, YF > SC	At5g15850	CONSTANS-like 1	GO:0000003,GO:0001071,GO:0003006,GO:0003674,GO:0003700,GO:0005488,GO:0005515,GO:0005575,GO:0005622,GO:0005623,GO:0007275,GO:0007623,GO:0008150,GO:0008270,GO:0009791,GO:0009908,GO:0009909,GO:0022414,GO:0032501,GO:0032502,GO:0042802,GO:0043167,GO:0043169,GO:0044464,GO:0046872,GO:0046914,GO:0048511,GO:0048580,GO:0048608,GO:0048856,GO:0050789,GO:0050793,GO:0051239,GO:0065007,GO:2000026,GO:2000241	developmental processes,other binding,other biological processes,other intracellular components,protein binding,transcription factor activity
nXLOC_022698	1.74577	4.24479	5.9174	81.3177	147.812	34.3442	41.9765	13.5318	31.2244	0.045196	10	YC > SC, YF > SC
Thhalv10008487m.g	0	0	1.89537	8.90193	12.2746	22.2985	0.858208	2.78632	1.154	0.0435968	5	YC > SC	At1g26960	homeobox protein 23	GO:0000975,GO:0000976,GO:0001067,GO:0001071,GO:0003674,GO:0003676,GO:0003677,GO:0003700,GO:0005488,GO:0005515,GO:0005575,GO:0005622,GO:0005623,GO:0005634,GO:0006139,GO:0006351,GO:0006355,GO:0006807,GO:0008150,GO:0008152,GO:0009058,GO:0009059,GO:0009719,GO:0009725,GO:0009739,GO:0009889,GO:0009987,GO:0010033,GO:0010467,GO:0010468,GO:0010556,GO:0016070,GO:0019219,GO:0019222,GO:0031323,GO:0031326,GO:…	DNA or RNA binding,nucleic acid binding,nucleus,other biological processes,other cellular processes,other metabolic processes,protein binding,transcription factor activity,transcription,DNA-dependent
Thhalv10023235m.g	0	0.631155	1.17314	16.5296	10.8534	13.5256	13.0141	13.5094	13.5711	0.0441055	10	YC > SC, YF > SC	At1g58807	Disease resistance protein (CC-NBS-LRR class) family	GO:0000166,GO:0003674,GO:0005488,GO:0005575,GO:0006950,GO:0006952,GO:0008150,GO:0017076,GO:0030554,GO:0032553,GO:0032555,GO:0032559,GO:0043531,GO:0050896	nucleotide binding,response to stress,unknown cellular components
XLOC_019301	1.05822	0	2.39128	19.9663	35.3969	36.0099	32.4826	25.7792	13.1034	0.0377518	10	YC > SC, YF > SC
Thhalv10022008m.g	2.2103	0	2.49733	49.5231	41.5875	41.1325	32.7924	45.2788	34.9716	0.0355983	10	YC > SC, YF > SC	At5g20620	ubiquitin 4	GO:0003674,GO:0005488,GO:0005515,GO:0006464,GO:0006508,GO:0006511,GO:0008150,GO:0008152,GO:0009056,GO:0009057,GO:0009987,GO:0016567,GO:0019538,GO:0019941,GO:0030163,GO:0032446,GO:0042787,GO:0043170,GO:0043412,GO:0043632,GO:0044237,GO:0044238,GO:0044248,GO:0044257,GO:0044260,GO:0044265,GO:0044267,GO:0051603,GO:0070647	other cellular processes,other metabolic processes,protein binding,protein metabolism
Thhalv10013908m.g	13.4297	4.25923	3.95835	216.896	242.919	202.419	136.216	184.917	182.36	0.0326883	10	YC > SC, YF > SC	At5g54160	O-methyltransferase 1	GO:0003674,GO:0003824,GO:0005488,GO:0005515,GO:0005575,GO:0005622,GO:0005623,GO:0005634,GO:0005737,GO:0005829,GO:0005886,GO:0005911,GO:0006725,GO:0006730,GO:0008150,GO:0008152,GO:0008168,GO:0008171,GO:0008757,GO:0009058,GO:0009506,GO:0009698,GO:0009699,GO:0009808,GO:0009809,GO:0009812,GO:0009813,GO:0009987,GO:0016020,GO:0016740,GO:0016741,GO:0019438,GO:0019748,GO:0030054,GO:0030755,GO:0032259,GO:…	cytosol,nucleus,other cellular components,other cellular processes,other cytoplasmic components,other metabolic processes,plasma membrane,protein binding,transferase activity
XLOC_006715	1.12939	0	0	6.65909	17.3146	19.2158	3.08152	7.50352	4.14359	0.0261496	10	YC > SC, YF > SC	At5g27550	P-loop containing nucleoside triphosphate hydrolases superfamily protein	GO:0000166,GO:0003674,GO:0003774,GO:0003777,GO:0003824,GO:0005488,GO:0005524,GO:0006928,GO:0007017,GO:0007018,GO:0008150,GO:0008152,GO:0009987,GO:0016462,GO:0016787,GO:0016817,GO:0016818,GO:0017076,GO:0017111,GO:0030554,GO:0032553,GO:0032555,GO:0032559,GO:0035639	hydrolase activity,nucleotide binding,other cellular processes,other metabolic processes
XLOC_014673	2.48393	3.01981	0	54.1892	106.454	60.7522	77.516	136.149	52.9707	0.0248593	10	YC > SC, YF > SC	At5g50920	CLPC homologue 1	GO:0000166,GO:0003674,GO:0003676,GO:0003677,GO:0003824,GO:0004176,GO:0004518,GO:0005488,GO:0005524,GO:0005575,GO:0005618,GO:0005622,GO:0005623,GO:0005737,GO:0005739,GO:0006139,GO:0006259,GO:0006281,GO:0006289,GO:0006605,GO:0006778,GO:0006779,GO:0006807,GO:0006810,GO:0006886,GO:0006950,GO:0006974,GO:0006996,GO:0008104,GO:0008150,GO:0008152,GO:0008233,GO:0009058,GO:0009507,GO:0009526,GO:0009528,GO:…	DNA or RNA binding,DNA or RNA metabolism,cell organization and biogenesis,cell wall,chloroplast,hydrolase activity,mitochondria,nucleotide binding,other cellular processes,other cytoplasmic components,other intracellular components,other membranes,other metabolic processes,plastid,protein metabolism,response to stress,transport
Thhalv10026383m.g	0	2.53827	0	44.3172	56.7426	18.8717	56.6104	47.3939	53.1416	0.0211643	10	YC > SC, YF > SC	At4g31310	AIG2-like (avirulence induced gene) family protein	GO:0005575,GO:0008150	unknown biological processes,unknown cellular components
XLOC_001738	0	0.831482	0	12.5011	21.4473	16.7277	14.3456	21.2052	20.231	0.0164078	10	YC > SC, YF > SC	At3g47680	DNA binding	GO:0003674,GO:0003676,GO:0003677,GO:0005488,GO:0005575,GO:0008150	DNA or RNA binding,unknown biological processes,unknown cellular components
Thhalv10004135m.g	1.91807	1.16593	0	75.7723	121.299	19.8867	2.45316	5.84073	1.31947	0.0142147	5	YC > SC	At5g27360	Major facilitator superfamily protein	GO:0003674,GO:0005215,GO:0005351,GO:0005402,GO:0005575,GO:0005623,GO:0006810,GO:0008150,GO:0008324,GO:0009987,GO:0015075,GO:0015144,GO:0015291,GO:0015293,GO:0015294,GO:0015295,GO:0016020,GO:0016021,GO:0022804,GO:0022857,GO:0022891,GO:0022892,GO:0031224,GO:0044425,GO:0044464,GO:0051119,GO:0051179,GO:0051234,GO:0055085	other cellular processes,other membranes,transport,transporter activity
Thhalv10022392m.g	1.07741	0	0	20.3283	36.0386	19.4771	18.7405	41.756	31.129	0.0142056	10	YC > SC, YF > SC	At3g08740	elongation factor P (EF-P) family protein	GO:0003674,GO:0003676,GO:0003723,GO:0003746,GO:0005488,GO:0005575,GO:0005622,GO:0005623,GO:0005737,GO:0006412,GO:0006414,GO:0006518,GO:0008135,GO:0008150,GO:0008152,GO:0009058,GO:0009059,GO:0009507,GO:0009532,GO:0009536,GO:0009570,GO:0009987,GO:0010467,GO:0019538,GO:0034645,GO:0043043,GO:0043170,GO:0043226,GO:0043227,GO:0043229,GO:0043231,GO:0044237,GO:0044238,GO:0044249,GO:0044260,GO:0044267,GO:…	DNA or RNA binding,chloroplast,other cellular processes,other cytoplasmic components,other intracellular components,other metabolic processes,plastid,protein metabolism
Thhalv10029246m.g	0	3.86485	0	93.7206	29.9071	167.338	35.7799	130.246	74.3545	0.0132829	10	YC > SC, YF > SC	At4g11000	Ankyrin repeat family protein	GO:0003674,GO:0005488,GO:0005515,GO:0005575,GO:0008150	protein binding,unknown biological processes,unknown cellular components
Thhalv10019578m.g	0.620483	0	0	13.1706	18.1604	15.8357	19.6809	23.3604	14.5126	0.0131551	10	YC > SC, YF > SC	At4g10400	F-box/RNI-like/FBD-like domains-containing protein	GO:0003674,GO:0005488,GO:0005515,GO:0005575,GO:0008150	protein binding,unknown biological processes,unknown cellular components,unknown molecular functions
XLOC_016187	0	0	7.84554	151.486	123.392	407.969	131.439	199.914	286.606	0.0114895	10	YC > SC, YF > SC	At4g10720	Ankyrin repeat family protein	GO:0003674,GO:0005488,GO:0005515,GO:0005575,GO:0008150	protein binding,unknown biological processes,unknown cellular components
Thhalv10017395m.g	0	0	0	169.133	254.298	0	235.915	3.01552	43.7122	0	5	YC > SC	At2g42530	cold regulated 15b	GO:0005575,GO:0005622,GO:0005623,GO:0005737,GO:0006950,GO:0006952,GO:0007275,GO:0007568,GO:0008150,GO:0009266,GO:0009409,GO:0009507,GO:0009526,GO:0009532,GO:0009536,GO:0009570,GO:0009607,GO:0009620,GO:0009628,GO:0009941,GO:0010150,GO:0010260,GO:0031967,GO:0031975,GO:0032501,GO:0032502,GO:0043226,GO:0043227,GO:0043229,GO:0043231,GO:0044422,GO:0044424,GO:0044434,GO:0044435,GO:0044444,GO:0044446,GO:…	chloroplast,developmental processes,other cytoplasmic components,other intracellular components,plastid,response to abiotic or biotic stimulus,response to stress
Thhalv10022994m.g	0	0	0	143.055	64.5993	103.445	40.9842	13.9399	17.3202	0	10	YC > SC, YF > SC	At2g15220	Plant basic secretory protein (BSP) family protein	GO:0005575,GO:0005623,GO:0006950,GO:0006952,GO:0008150,GO:0012505,GO:0044464,GO:0050896	other cellular components,response to stress
XLOC_003912	0	0	0	44.3172	128.762	91.0283	0	0	0	0	11	YC > SC, YC > YF
XLOC_026478	0	0	0	106.39	94.3055	41.9732	11.5388	199.802	15.5158	0	5	YC > SC
nXLOC_009393	0	0	0	43.0512	54.9521	130.442	37.3539	14.5531	34.1553	0	10	YC > SC, YF > SC	At5g45570	Ulp1 protease family protein	GO:0003674,GO:0003824,GO:0005575,GO:0006508,GO:0008150,GO:0008152,GO:0008233,GO:0008234,GO:0016787,GO:0019538,GO:0043170,GO:0044238,GO:0070011	hydrolase activity,protein metabolism,unknown cellular components
Thhalv10022147m.g	0	0	0	77.8602	66.7158	49.1481	81.0676	87.7335	68.1302	0	10	YC > SC, YF > SC	At1g76810	eukaryotic translation initiation factor 2 (eIF-2) family protein	GO:0000166,GO:0003674,GO:0003676,GO:0003723,GO:0003824,GO:0003924,GO:0005488,GO:0005525,GO:0005575,GO:0005623,GO:0005886,GO:0006139,GO:0006163,GO:0006184,GO:0006195,GO:0006753,GO:0006807,GO:0008135,GO:0008150,GO:0008152,GO:0009056,GO:0009117,GO:0009141,GO:0009143,GO:0009144,GO:0009146,GO:0009150,GO:0009154,GO:0009166,GO:0009199,GO:0009203,GO:0009205,GO:0009207,GO:0009259,GO:0009261,GO:0009987,GO:…	DNA or RNA binding,hydrolase activity,nucleotide binding,other cellular processes,other metabolic processes,plasma membrane
Thhalv10022919m.g	0	0	0	30.3655	69.2135	86.0593	16.9373	20.3667	2.53055	0	10	YC > SC, YF > SC	At2g18210		GO:0003674,GO:0008150	unknown biological processes,unknown molecular functions
Thhalv10004207m.g	0	0	0	65.9826	52.5197	64.358	72.4396	64.487	71.4839	0	10	YC > SC, YF > SC	At5g36250	Protein phosphatase 2C family protein	GO:0003674,GO:0003824,GO:0004721,GO:0004722,GO:0005575,GO:0005622,GO:0005623,GO:0005634,GO:0006464,GO:0006497,GO:0006498,GO:0006499,GO:0008150,GO:0008152,GO:0009058,GO:0009059,GO:0009987,GO:0016787,GO:0016788,GO:0016791,GO:0018377,GO:0019538,GO:0031365,GO:0034645,GO:0042157,GO:0042158,GO:0042578,GO:0043170,GO:0043226,GO:0043227,GO:0043229,GO:0043231,GO:0043412,GO:0043543,GO:0044237,GO:0044238,GO:…	hydrolase activity,nucleus,other cellular processes,other enzyme activity,other metabolic processes,protein metabolism
XLOC_023260	0	0	0	64.1237	101.951	7.80172	194.732	97.4871	61.7511	0	10	YC > SC, YF > SC
XLOC_016341	0	0	0	40.5646	47.2577	63.7532	27.1515	58.768	86.541	0	10	YC > SC, YF > SC
nXLOC_020695	0	0	0	56.0274	22.0726	52.3948	25.2067	10.7169	21.7893	0	10	YC > SC, YF > SC
Thhalv10029185m.g	0	0	0	40.1527	35.5919	52.0494	84.92	65.9814	76.1257	0	10	YC > SC, YF > SC	At1g50110	D-aminoacid aminotransferase-like PLP-dependent enzymes superfamily protein	GO:0003674,GO:0003824,GO:0004084,GO:0005575,GO:0006082,GO:0006520,GO:0006807,GO:0008150,GO:0008152,GO:0008483,GO:0009081,GO:0009308,GO:0009987,GO:0016740,GO:0016769,GO:0019752,GO:0034641,GO:0042180,GO:0043436,GO:0044106,GO:0044237,GO:0044238,GO:0044281	other cellular processes,other enzyme activity,other metabolic processes,transferase activity,unknown cellular components
XLOC_014997	0	0	0	31.8579	27.4761	58.2331	47.066	16.1702	26.1187	0	10	YC > SC, YF > SC
XLOC_009118	0	0	0	32.7685	17.4279	65.0088	22.7456	33.8468	15.2925	0	10	YC > SC, YF > SC	At4g38790	ER lumen protein retaining receptor family protein	GO:0003674,GO:0004872,GO:0005048,GO:0005488,GO:0005575,GO:0005623,GO:0006621,GO:0006810,GO:0008104,GO:0008150,GO:0009987,GO:0015031,GO:0016020,GO:0016021,GO:0031224,GO:0032507,GO:0033036,GO:0033365,GO:0034613,GO:0035437,GO:0042277,GO:0044425,GO:0044464,GO:0045184,GO:0045185,GO:0046923,GO:0051179,GO:0051234,GO:0051235,GO:0051641,GO:0051651,GO:0065007,GO:0065008,GO:0070727,GO:0070972,GO:0072595	other binding,other cellular components,other cellular processes,other membranes,receptor binding or activity,transport
XLOC_023921	0	0	0	49.8538	20.0868	44.9564	31.4591	25.5344	23.7947	0	10	YC > SC, YF > SC
nXLOC_009397	0	0	0	64.2137	11.5769	38.2766	14.165	10.2198	21.5868	0	10	YC > SC, YF > SC
XLOC_020792	0	0	0	16.3088	37.1735	50.423	8.08603	13.1264	8.15472	0	5	YC > SC
XLOC_017404	0	0	0	44.283	37.3838	20.9172	0	0	0	0	11	YC > SC, YC > YF	At5g64140	ribosomal protein S28	GO:0003674,GO:0003735,GO:0005198,GO:0005575,GO:0005622,GO:0005623,GO:0005737,GO:0005829,GO:0005840,GO:0006403,GO:0006405,GO:0006407,GO:0006412,GO:0006810,GO:0006913,GO:0008150,GO:0008152,GO:0009058,GO:0009059,GO:0009987,GO:0010467,GO:0015931,GO:0015935,GO:0019538,GO:0022613,GO:0022626,GO:0022627,GO:0030529,GO:0032991,GO:0033036,GO:0034645,GO:0042254,GO:0043170,GO:0043226,GO:0043228,GO:0043229,GO:…	DNA or RNA metabolism,cytosol,other cellular processes,other cytoplasmic components,other intracellular components,other metabolic processes,protein metabolism,ribosome,structural molecule activity,transport
XLOC_015799	0	0	0	30.5351	22.8564	44.6687	35.9143	34.4072	33.2506	0	10	YC > SC, YF > SC
Thhalv10015718m.g	0	0	0	36.478	27.9651	25.7822	30.7952	50.9167	21.8548	0	10	YC > SC, YF > SC	At5g56920	Cystatin/monellin superfamily protein	GO:0003674,GO:0005575,GO:0008150	unknown biological processes,unknown cellular components,unknown molecular functions
Thhalv10027412m.g	0	0	0	35.2578	20.8353	31.5478	18.0231	18.7352	23.5972	0	10	YC > SC, YF > SC	At4g19530	disease resistance protein (TIR-NBS-LRR class) family	GO:0000166,GO:0002218,GO:0002253,GO:0002376,GO:0002682,GO:0002684,GO:0003674,GO:0005488,GO:0005515,GO:0005575,GO:0005622,GO:0005623,GO:0006950,GO:0006952,GO:0006955,GO:0007154,GO:0007165,GO:0008150,GO:0009870,GO:0009987,GO:0017076,GO:0023052,GO:0030554,GO:0031347,GO:0031349,GO:0032553,GO:0032555,GO:0032559,GO:0043531,GO:0044464,GO:0045087,GO:0045088,GO:0045089,GO:0048518,GO:0048583,GO:0048584,GO:…	nucleotide binding,other intracellular components,protein binding,response to stress,signal transduction
XLOC_010790	0	0	0	35.5845	12.617	36.3674	53.5173	11.138	55.3558	0	10	YC > SC, YF > SC
Thhalv10017840m.g	0	0	0	21.5932	47.8513	14.604	5.85489	3.80178	0	0	5	YC > SC	At2g29460	glutathione S-transferase tau 4	GO:0003674,GO:0003824,GO:0004364,GO:0005488,GO:0005515,GO:0005575,GO:0005622,GO:0005623,GO:0005737,GO:0008150,GO:0008152,GO:0009056,GO:0009404,GO:0009407,GO:0009987,GO:0016740,GO:0016765,GO:0019748,GO:0044237,GO:0044248,GO:0044424,GO:0044464	other cellular processes,other cytoplasmic components,other metabolic processes,protein binding,transferase activity
XLOC_001196	0	0	0	28.3058	19.583	36.1088	26.357	33.0621	29.8028	0	10	YC > SC, YF > SC
XLOC_015235	0	0	0	30.8056	17.5542	29.7636	61.0945	25.8273	35.9412	0	10	YC > SC, YF > SC
XLOC_015815	0	0	0	28.9885	23.1262	19.6056	29.5539	37.4281	26.2114	0	10	YC > SC, YF > SC
Thhalv10026793m.g	0	0	0	19.0301	19.0688	32.8292	44.5099	31.0772	19.3067	0	10	YC > SC, YF > SC	At2g02360	phloem protein 2-B10	GO:0003674,GO:0005488,GO:0005515,GO:0005575,GO:0030246	other binding,protein binding,unknown cellular components
XLOC_005367	0	0	0	19.0719	31.8223	15.175	3.89364	7.37415	2.61781	0	5	YC > SC
XLOC_010460	0	0	0	21.0918	7.1223	37.1339	24.4007	14.1467	11.7181	0	10	YC > SC, YF > SC
XLOC_010418	0	0	0	13.4758	17.5195	33.2155	18.7079	43.8667	29.3484	0	10	YC > SC, YF > SC
Thhalv10002360m.g	0	0	0	13.9175	14.2059	28.5234	4.75709	7.12834	8.36488	0	10	YC > SC, YF > SC	At3g11010	receptor like protein 34	GO:0003674,GO:0003824,GO:0005488,GO:0005515,GO:0005575,GO:0006950,GO:0006952,GO:0007154,GO:0007165,GO:0008150,GO:0009987,GO:0016301,GO:0016740,GO:0016772,GO:0023052,GO:0050789,GO:0050794,GO:0050896,GO:0051716,GO:0065007	kinase activity,protein binding,response to stress,signal transduction,unknown cellular components
XLOC_010024	0	0	0	18.8575	23.1446	14.3889	26.4309	20.4316	11.8468	0	10	YC > SC, YF > SC	At3g59920	RAB GDP dissociation inhibitor 2	GO:0003674,GO:0005083,GO:0005092,GO:0005093,GO:0005575,GO:0005622,GO:0005623,GO:0005737,GO:0005829,GO:0005911,GO:0006810,GO:0008104,GO:0008150,GO:0008152,GO:0009506,GO:0015031,GO:0019222,GO:0030054,GO:0030234,GO:0030695,GO:0033036,GO:0044424,GO:0044444,GO:0044464,GO:0045184,GO:0050789,GO:0050790,GO:0051179,GO:0051234,GO:0055044,GO:0060589,GO:0065007,GO:0065009	cytosol,other cellular components,other metabolic processes,other molecular functions,transport
Thhalv10026756m.g	0	0	0	14.4098	13.9343	24.571	19.7773	18.2053	19.5632	0	10	YC > SC, YF > SC	At4g19520	disease resistance protein (TIR-NBS-LRR class) family	GO:0000166,GO:0001666,GO:0003674,GO:0005488,GO:0005515,GO:0005575,GO:0005622,GO:0005623,GO:0006950,GO:0006952,GO:0007154,GO:0007165,GO:0008150,GO:0009987,GO:0017076,GO:0023052,GO:0030554,GO:0032553,GO:0032555,GO:0032559,GO:0033554,GO:0042221,GO:0043531,GO:0044464,GO:0050789,GO:0050794,GO:0050896,GO:0051716,GO:0065007,GO:0070482,GO:0070887,GO:0071453,GO:0071456	nucleotide binding,other cellular processes,other intracellular components,protein binding,response to stress,signal transduction
XLOC_023565	0	0	0	18.1612	15.4544	18.9974	20.8002	20.4641	15.256	0	10	YC > SC, YF > SC
nXLOC_016842	0	0	0	14.9186	13.224	21.0204	21.8435	18.3863	14.1421	0	10	YC > SC, YF > SC
XLOC_017648	0	0	0	9.6764	12.2533	26.1775	14.3929	9.0862	12.9024	0	10	YC > SC, YF > SC
XLOC_008849	0	0	0	20.2687	5.98881	19.293	38.1038	4.22943	13.1376	0	5	YC > SC
XLOC_005368	0	0	0	10.5653	10.4058	24.3479	2.03714	8.81857	4.10888	0	5	YC > SC
Thhalv10028319m.g	0	0	0	18.6047	12.9575	10.7852	0	0	0	0	11	YC > SC, YC > YF	At5g38820	Transmembrane amino acid transporter family protein	GO:0003674,GO:0005215,GO:0005275,GO:0005342,GO:0005575,GO:0005623,GO:0006810,GO:0006865,GO:0008150,GO:0009719,GO:0009723,GO:0009725,GO:0009987,GO:0010033,GO:0010035,GO:0010038,GO:0010039,GO:0015171,GO:0015837,GO:0015849,GO:0016020,GO:0022804,GO:0022857,GO:0022891,GO:0022892,GO:0032870,GO:0042221,GO:0044464,GO:0046942,GO:0046943,GO:0050896,GO:0051179,GO:0051234,GO:0051716,GO:0070887,GO:0071241,GO:…	other cellular processes,other membranes,transport,transporter activity
XLOC_023920	0	0	0	15.6389	5.19844	21.1539	18.6577	18.3563	7.98264	0	10	YC > SC, YF > SC
XLOC_024505	0	0	0	10.5314	14.9362	13.2956	26.4993	30.656	36.8612	0	10	YC > SC, YF > SC	At1g04160	myosin XI B	GO:0000166,GO:0003674,GO:0003774,GO:0003824,GO:0005488,GO:0005515,GO:0005524,GO:0005575,GO:0005622,GO:0005623,GO:0005856,GO:0006928,GO:0007275,GO:0008150,GO:0008152,GO:0008544,GO:0009653,GO:0009888,GO:0009913,GO:0009987,GO:0010015,GO:0010053,GO:0010054,GO:0015629,GO:0016049,GO:0016459,GO:0016462,GO:0016787,GO:0016817,GO:0016818,GO:0017076,GO:0017111,GO:0021700,GO:0022622,GO:0030029,GO:0030048,GO:…	developmental processes,hydrolase activity,nucleotide binding,other cellular processes,other intracellular components,other metabolic processes,protein binding
XLOC_005374	0	0	0	8.37943	12.7331	17.2715	9.34781	7.86834	12.5696	0	10	YC > SC, YF > SC
XLOC_010511	0	0	0	12.2673	14.4986	10.2428	3.54797	12.799	7.42127	0	10	YC > SC, YF > SC
Thhalv10028060m.g	0	0	0	8.69656	14.1327	12.4169	14.1481	11.2284	17.7561	0	10	YC > SC, YF > SC	At1g15890	Disease resistance protein (CC-NBS-LRR class) family	GO:0000166,GO:0003674,GO:0005488,GO:0005515,GO:0005575,GO:0006464,GO:0006497,GO:0006498,GO:0006499,GO:0006950,GO:0006952,GO:0008150,GO:0008152,GO:0009058,GO:0009059,GO:0009987,GO:0017076,GO:0018377,GO:0019538,GO:0030554,GO:0031365,GO:0032553,GO:0032555,GO:0032559,GO:0034645,GO:0042157,GO:0042158,GO:0043170,GO:0043412,GO:0043531,GO:0043543,GO:0044237,GO:0044238,GO:0044249,GO:0044260,GO:0044267,GO:…	nucleotide binding,other cellular processes,other metabolic processes,protein binding,protein metabolism,response to stress,unknown cellular components
Thhalv10029234m.g	0	0	0	10.7172	8.44435	15.0335	1.03322	30.1906	9.72525	0	5	YC > SC	At4g11000	Ankyrin repeat family protein	GO:0003674,GO:0005488,GO:0005515,GO:0005575,GO:0008150	protein binding,unknown biological processes,unknown cellular components
XLOC_012952	0	0	0	9.83376	7.92435	16.1232	3.10269	12.5918	13.5592	0	10	YC > SC, YF > SC	At5g51670	Protein of unknown function (DUF668)	GO:0005575,GO:0005622,GO:0005623,GO:0005737,GO:0008150,GO:0009507,GO:0009536,GO:0043226,GO:0043227,GO:0043229,GO:0043231,GO:0044424,GO:0044444,GO:0044464	chloroplast,unknown biological processes
Thhalv10004878m.g	0	0	0	16.0481	6.69423	10.2152	4.09539	3.5457	0	0	5	YC > SC	At2g02390	glutathione S-transferase zeta 1	GO:0003674,GO:0003824,GO:0004364,GO:0005488,GO:0005515,GO:0005575,GO:0005622,GO:0005623,GO:0005737,GO:0005829,GO:0006082,GO:0006520,GO:0006725,GO:0006807,GO:0008150,GO:0008152,GO:0009056,GO:0009072,GO:0009308,GO:0009404,GO:0009407,GO:0009987,GO:0016740,GO:0016765,GO:0019748,GO:0019752,GO:0034641,GO:0042180,GO:0043436,GO:0044106,GO:0044237,GO:0044238,GO:0044248,GO:0044281,GO:0044424,GO:0044444,GO:…	cytosol,other cellular processes,other cytoplasmic components,other enzyme activity,other metabolic processes,protein binding,transferase activity
XLOC_016919	0	0	0	8.56462	16.5639	7.02116	17.5647	13.16	4.54201	0	10	YC > SC, YF > SC
Thhalv10024677m.g	0	0	0	12.0882	7.71488	11.7727	10.908	11.3509	6.20549	0	10	YC > SC, YF > SC	At4g18250	receptor serine/threonine kinase, putative	GO:0000166,GO:0003674,GO:0003824,GO:0004672,GO:0004674,GO:0004675,GO:0004713,GO:0004871,GO:0004872,GO:0004888,GO:0005488,GO:0005524,GO:0006464,GO:0006468,GO:0006793,GO:0006796,GO:0008150,GO:0008152,GO:0009987,GO:0016301,GO:0016310,GO:0016740,GO:0016772,GO:0016773,GO:0017076,GO:0019199,GO:0019538,GO:0030554,GO:0032553,GO:0032555,GO:0032559,GO:0035639,GO:0038023,GO:0043170,GO:0043412,GO:0044237,GO:…	kinase activity,nucleotide binding,other cellular processes,other metabolic processes,protein metabolism,receptor binding or activity,transferase activity
Thhalv10000632m.g	0	0	0	8.66633	6.50011	13.2254	2.60289	4.69485	7.77776	0	10	YC > SC, YF > SC	At3g11080	receptor like protein 35	GO:0003674,GO:0003824,GO:0005488,GO:0005515,GO:0005575,GO:0005623,GO:0006950,GO:0006952,GO:0007154,GO:0007165,GO:0008150,GO:0009987,GO:0012505,GO:0016301,GO:0016740,GO:0016772,GO:0023052,GO:0044464,GO:0050789,GO:0050794,GO:0050896,GO:0051716,GO:0065007	kinase activity,other cellular components,protein binding,response to stress,signal transduction
XLOC_005424	0	0	0	9.65004	6.84314	11.3127	8.37298	10.8737	9.00705	0	10	YC > SC, YF > SC
Thhalv10022263m.g	0	0	0	6.14133	9.67779	11.0761	1.7762	2.563	6.36903	0	5	YC > SC	At3g16650	Transducin/WD40 repeat-like superfamily protein	GO:0000151,GO:0000166,GO:0003674,GO:0005488,GO:0005515,GO:0005575,GO:0005622,GO:0005623,GO:0031461,GO:0032991,GO:0043234,GO:0044424,GO:0044464,GO:0080008	nucleotide binding,other intracellular components,protein binding
XLOC_009162	0	0	0	7.03447	12.4709	6.97778	19.5314	5.94487	12.3108	0	10	YC > SC, YF > SC	At4g16660	heat shock protein 70 (Hsp 70) family protein	GO:0000166,GO:0003674,GO:0005488,GO:0005524,GO:0005575,GO:0005622,GO:0005623,GO:0005737,GO:0005773,GO:0005774,GO:0005794,GO:0009507,GO:0009536,GO:0016020,GO:0017076,GO:0030554,GO:0031090,GO:0032553,GO:0032555,GO:0032559,GO:0035639,GO:0043226,GO:0043227,GO:0043229,GO:0043231,GO:0044422,GO:0044424,GO:0044437,GO:0044444,GO:0044446,GO:0044464	Golgi apparatus,chloroplast,nucleotide binding,other cytoplasmic components,other intracellular components,other membranes
XLOC_013037	0	0	0	6.11759	5.91568	12.5378	7.72073	4.17778	5.19087	0	10	YC > SC, YF > SC
Thhalv10009411m.g	0	0	0	8.07439	9.20218	6.50107	17.0142	17.0593	13.4578	0	10	YC > SC, YF > SC	At1g09620	ATP binding;leucine-tRNA ligases;aminoacyl-tRNA ligases;nucleotide binding;ATP binding;aminoacyl-tRNA ligases	GO:0000166,GO:0003674,GO:0003824,GO:0004812,GO:0004823,GO:0005488,GO:0005524,GO:0005575,GO:0005622,GO:0005623,GO:0005737,GO:0005829,GO:0005911,GO:0006082,GO:0006139,GO:0006399,GO:0006412,GO:0006418,GO:0006429,GO:0006520,GO:0006807,GO:0008150,GO:0008152,GO:0009058,GO:0009059,GO:0009308,GO:0009506,GO:0009507,GO:0009536,GO:0009987,GO:0010467,GO:0016070,GO:0016874,GO:0016875,GO:0016876,GO:0017076,GO:…	chloroplast,cytosol,nucleotide binding,other cellular components,other cellular processes,other cytoplasmic components,other enzyme activity,other metabolic processes,protein metabolism
Thhalv10000674m.g	0	0	0	9.91526	10.9863	2.79413	15.5931	12.22	12.2912	0	10	YC > SC, YF > SC	At2g07190	Domain of unknown function (DUF1985)	GO:0005575	unknown cellular components
Thhalv10009547m.g	0	0	0	5.37125	9.5223	6.13523	12.7385	4.37115	8.77337	0	10	YC > SC, YF > SC	At1g18900	Pentatricopeptide repeat (PPR) superfamily protein
XLOC_022748	0	0	0	3.41003	7.77264	9.22512	11.835	14.1804	11.9355	0	10	YC > SC, YF > SC
Thhalv10010513m.g	0	0	0	10.4309	6.16405	3.76248	0	0	0.811322	0	5	YC > SC	At3g54990	Integrase-type DNA-binding superfamily protein	GO:0001071,GO:0003674,GO:0003676,GO:0003677,GO:0003700,GO:0005488,GO:0005575,GO:0005622,GO:0005623,GO:0005634,GO:0006139,GO:0006351,GO:0006355,GO:0006807,GO:0006996,GO:0007275,GO:0008150,GO:0008152,GO:0009058,GO:0009059,GO:0009657,GO:0009658,GO:0009889,GO:0009987,GO:0010467,GO:0010468,GO:0010556,GO:0016043,GO:0016070,GO:0019219,GO:0019222,GO:0031323,GO:0031326,GO:0032501,GO:0032502,GO:0032774,GO:…	DNA or RNA binding,cell organization and biogenesis,developmental processes,nucleus,other cellular processes,other metabolic processes,transcription factor activity,transcription,DNA-dependent
Thhalv10002924m.g	0	0	0	10.5246	6.91049	2.46056	5.41145	4.3923	4.09306	0	10	YC > SC, YF > SC	At1g12290	Disease resistance protein (CC-NBS-LRR class) family	GO:0000166,GO:0003674,GO:0005488,GO:0006464,GO:0006497,GO:0006498,GO:0006499,GO:0006950,GO:0006952,GO:0008150,GO:0008152,GO:0009058,GO:0009059,GO:0009987,GO:0017076,GO:0018377,GO:0019538,GO:0030554,GO:0031365,GO:0032553,GO:0032555,GO:0032559,GO:0034645,GO:0042157,GO:0042158,GO:0043170,GO:0043412,GO:0043531,GO:0043543,GO:0044237,GO:0044238,GO:0044249,GO:0044260,GO:0044267,GO:0050896	nucleotide binding,other cellular processes,other metabolic processes,protein metabolism,response to stress
XLOC_004924	0	0	0	4.84555	2.5771	8.30214	10.9312	10.01	9.04537	0	10	YC > SC, YF > SC
XLOC_005181	0	0	0	2.98971	8.83373	3.23522	5.70693	10.8551	7.67387	0	10	YC > SC, YF > SC	At1g40087	Plant transposase (Ptta/En/Spm family)	GO:0003674,GO:0005575,GO:0008150	unknown biological processes,unknown cellular components,unknown molecular functions
Thhalv10028316m.g	0	0	0	5.72933	5.07856	3.69037	7.81177	8.06982	8.11686	0	10	YC > SC, YF > SC	At5g43730	Disease resistance protein (CC-NBS-LRR class) family	GO:0000166,GO:0003674,GO:0005488,GO:0005575,GO:0005623,GO:0006950,GO:0006952,GO:0008150,GO:0012505,GO:0017076,GO:0030554,GO:0032553,GO:0032555,GO:0032559,GO:0043531,GO:0044464,GO:0050896	nucleotide binding,other cellular components,response to stress
XLOC_008262	0	0	0	3.25882	2.66645	4.97316	0	0	0.292469	0	11	YC > SC, YC > YF	At3g05650	receptor like protein 32	GO:0003674,GO:0003824,GO:0005488,GO:0005515,GO:0005575,GO:0005623,GO:0006950,GO:0006952,GO:0007154,GO:0007165,GO:0008150,GO:0009987,GO:0012505,GO:0016301,GO:0016740,GO:0016772,GO:0023052,GO:0044464,GO:0050789,GO:0050794,GO:0050896,GO:0051716,GO:0065007	kinase activity,other cellular components,protein binding,response to stress,signal transduction

## Sheet: YCvsYF
Additonal file 7. Differentially expressed genes among cabinet- and field-grown Eutrema plants. YC vs. YF DEGs
Eutrema	SC1	SC2	SC3	YC1	YC2	YC3	YF1	YF2	YF3	YC/YF	Category	Determinants	Arabidopsis thaliana
Gene locus	normalized gene expression									Fold diff.	(see Table 4)		gene locus	gene description	GO terms	GO slims
Thhalv10021294m.g	89.1348	124.325	137.402	91.2594	31.7796	158.711	0	0	0	#DIV/0!	8	SC > YF, YC > YF	At3g16530	Legume lectin family protein	GO:0003674,GO:0005488,GO:0005575,GO:0005576,GO:0005618,GO:0005622,GO:0005623,GO:0005634,GO:0006950,GO:0006952,GO:0008150,GO:0009505,GO:0009607,GO:0009620,GO:0009743,GO:0010033,GO:0010200,GO:0030246,GO:0030312,GO:0042221,GO:0043226,GO:0043227,GO:0043229,GO:0043231,GO:0044424,GO:0044464,GO:0048046,GO:0050832,GO:0050896,GO:0051704,GO:0051707,GO:0071944	cell wall,extracellular,nucleus,other binding,other biological processes,response to abiotic or biotic stimulus,response to stress
XLOC_003912	0	0	0	44.3172	128.762	91.0283	0	0	0	#DIV/0!	11	YC > SC, YC > YF
Thhalv10009029m.g	172.677	400.217	346.845	136.942	63.3326	15.0335	0	0	0	#DIV/0!	8	SC > YF, YC > YF	At5g05020	Pollen Ole e 1 allergen and extensin family protein	GO:0005575,GO:0005623,GO:0012505,GO:0044464	other cellular components
Thhalv10011142m.g	14.1667	24.3148	11.2986	34.3945	36.5853	67.3486	0	0	0	#DIV/0!	8	SC > YF, YC > YF	At3g55560	AT-hook protein of GA feedback 2	GO:0005575,GO:0005622,GO:0005623,GO:0005737,GO:0008150,GO:0009507,GO:0009536,GO:0043226,GO:0043227,GO:0043229,GO:0043231,GO:0044424,GO:0044444,GO:0044464	chloroplast,unknown biological processes
XLOC_026482	92.6555	70.5727	25.2259	59.239	56.0109	21.3679	0	0	0	#DIV/0!	8	SC > YF, YC > YF
XLOC_017404	0	0	0	44.283	37.3838	20.9172	0	0	0	#DIV/0!	11	YC > SC, YC > YF	At5g64140	ribosomal protein S28	GO:0003674,GO:0003735,GO:0005198,GO:0005575,GO:0005622,GO:0005623,GO:0005737,GO:0005829,GO:0005840,GO:0006403,GO:0006405,GO:0006407,GO:0006412,GO:0006810,GO:0006913,GO:0008150,GO:0008152,GO:0009058,GO:0009059,GO:0009987,GO:0010467,GO:0015931,GO:0015935,GO:0019538,GO:0022613,GO:0022626,GO:0022627,GO:0030529,GO:0032991,GO:0033036,GO:0034645,GO:0042254,GO:0043170,GO:0043226,GO:0043228,GO:0043229,GO:…	DNA or RNA metabolism,cytosol,other cellular processes,other cytoplasmic components,other intracellular components,other metabolic processes,protein metabolism,ribosome,structural molecule activity,transport
Thhalv10013774m.g	81.2548	94.551	78.6912	28.7457	46.1077	12.3437	0	0	0	#DIV/0!	13	SC > YC > YF	At5g19120	Eukaryotic aspartyl protease family protein	GO:0003674,GO:0003824,GO:0004175,GO:0004190,GO:0005575,GO:0005623,GO:0006508,GO:0008150,GO:0008152,GO:0008233,GO:0012505,GO:0016787,GO:0019538,GO:0043170,GO:0044238,GO:0044464,GO:0070001,GO:0070011	hydrolase activity,other cellular components,protein metabolism
Thhalv10027359m.g	9.73741	0	0	24.6666	22.6188	13.0393	0	0	0	#DIV/0!	3	YC > YF	At4g21650	Subtilase family protein	GO:0003674,GO:0003824,GO:0004175,GO:0004252,GO:0005488,GO:0005515,GO:0005575,GO:0005618,GO:0005623,GO:0006508,GO:0008150,GO:0008152,GO:0008233,GO:0008236,GO:0009505,GO:0016787,GO:0017171,GO:0019222,GO:0019538,GO:0030312,GO:0042802,GO:0043086,GO:0043170,GO:0044092,GO:0044238,GO:0044464,GO:0050789,GO:0050790,GO:0065007,GO:0065009,GO:0070011,GO:0071944	cell wall,hydrolase activity,other metabolic processes,protein binding,protein metabolism
Thhalv10004949m.g	31.1336	28.3877	30.7794	6.88386	22.3738	25.8651	0	0	0	#DIV/0!	8	SC > YF, YC > YF	At5g65070	K-box region and MADS-box transcription factor family protein ,K-box region and MADS-box transcription factor family protein	GO:0000003,GO:0001071,GO:0003006,GO:0003674,GO:0003676,GO:0003677,GO:0003700,GO:0005488,GO:0005515,GO:0005575,GO:0005622,GO:0005623,GO:0005634,GO:0005886,GO:0006139,GO:0006351,GO:0006355,GO:0006807,GO:0007275,GO:0008150,GO:0008152,GO:0009058,GO:0009059,GO:0009791,GO:0009889,GO:0009908,GO:0009909,GO:0009910,GO:0009987,GO:0010467,GO:0010468,GO:0010556,GO:0016020,GO:0016070,GO:0019219,GO:0019222,GO:…	DNA or RNA binding,developmental processes,nucleus,other cellular processes,other metabolic processes,plasma membrane,protein binding,transcription factor activity,transcription,DNA-dependent
XLOC_023813	0	0	0	14.3177	31.7285	8.0695	0	0	0	#DIV/0!	3	YC > YF
Thhalv10024974m.g	12.0838	13.6414	14.6282	18.3211	9.02225	26.6176	0	0	0	#DIV/0!	8	SC > YF, YC > YF	At4g36670	Major facilitator superfamily protein	GO:0003674,GO:0005215,GO:0005351,GO:0005402,GO:0005575,GO:0005623,GO:0006810,GO:0008150,GO:0008324,GO:0009987,GO:0015075,GO:0015144,GO:0015291,GO:0015293,GO:0015294,GO:0015295,GO:0016020,GO:0016021,GO:0022804,GO:0022857,GO:0022891,GO:0022892,GO:0031224,GO:0044425,GO:0044464,GO:0051119,GO:0051179,GO:0051234,GO:0055085	other cellular processes,other membranes,transport,transporter activity
Thhalv10001590m.g	2.95978	0	0	23.2686	20.6256	7.34397	0	0	0	#DIV/0!	3	YC > YF	At2g43590	Chitinase family protein	GO:0001871,GO:0003674,GO:0003824,GO:0004553,GO:0004568,GO:0005488,GO:0005575,GO:0005623,GO:0005975,GO:0008061,GO:0008150,GO:0008152,GO:0009056,GO:0012505,GO:0016787,GO:0016798,GO:0016998,GO:0030246,GO:0030247,GO:0043170,GO:0044036,GO:0044238,GO:0044464,GO:0071554,GO:0071840	hydrolase activity,other binding,other cellular components,other metabolic processes
Thhalv10017798m.g	16.2846	9.89891	9.19965	10.8019	10.6389	28.1401	0	0	0	#DIV/0!	8	SC > YF, YC > YF	At2g36220		GO:0003674,GO:0005575,GO:0006091,GO:0008150,GO:0008152,GO:0009061,GO:0009987,GO:0015980,GO:0044237,GO:0045333,GO:0055114	electron transport or energy pathways,other metabolic processes,unknown cellular components,unknown molecular functions
Thhalv10010726m.g	42.1691	17.4524	16.2196	7.40621	26.2599	15.2655	0	0	0	#DIV/0!	8	SC > YF, YC > YF	At3g50770	calmodulin-like 41	GO:0003674,GO:0005488,GO:0005509,GO:0005575,GO:0005622,GO:0005623,GO:0005737,GO:0008150,GO:0009507,GO:0009536,GO:0043167,GO:0043169,GO:0043226,GO:0043227,GO:0043229,GO:0043231,GO:0044424,GO:0044444,GO:0044464,GO:0046872	chloroplast,other binding,unknown biological processes
Thhalv10009957m.g	1.35705	5.77437	2.29991	11.6021	22.6963	10.8231	0	0	0	#DIV/0!	3	YC > YF	At1g22400	UDP-Glycosyltransferase superfamily protein	GO:0003674,GO:0003824,GO:0005575,GO:0008150,GO:0008152,GO:0008194,GO:0015020,GO:0016740,GO:0016757,GO:0016758,GO:0035251,GO:0046527,GO:0050403,GO:0050502	other metabolic processes,transferase activity,unknown cellular components
Thhalv10020911m.g	9.5004	12.9938	2.68353	14.0041	7.44803	22.7311	0	0	0	#DIV/0!	8	SC > YF, YC > YF	At3g20370	TRAF-like family protein	GO:0003674,GO:0005488,GO:0005515,GO:0005575,GO:0005623,GO:0005911,GO:0008150,GO:0009506,GO:0016020,GO:0030054,GO:0044464,GO:0055044	other cellular components,other membranes,protein binding,unknown biological processes,unknown molecular functions
Thhalv10011633m.g	41.3356	24.7147	33.6877	9.5891	14.1665	19.456	0	0	0	#DIV/0!	8	SC > YF, YC > YF	At1g49130	B-box type zinc finger protein with CCT domain	GO:0001071,GO:0003674,GO:0003700,GO:0005488,GO:0005515,GO:0005575,GO:0005622,GO:0005623,GO:0006139,GO:0006351,GO:0006355,GO:0006807,GO:0008150,GO:0008152,GO:0008270,GO:0009058,GO:0009059,GO:0009889,GO:0009987,GO:0010467,GO:0010468,GO:0010556,GO:0016070,GO:0019219,GO:0019222,GO:0031323,GO:0031326,GO:0032774,GO:0034641,GO:0034645,GO:0043167,GO:0043169,GO:0043170,GO:0044237,GO:0044238,GO:0044249,GO:…	other binding,other cellular processes,other intracellular components,other metabolic processes,protein binding,transcription factor activity,transcription,DNA-dependent
Thhalv10028319m.g	0	0	0	18.6047	12.9575	10.7852	0	0	0	#DIV/0!	11	YC > SC, YC > YF	At5g38820	Transmembrane amino acid transporter family protein	GO:0003674,GO:0005215,GO:0005275,GO:0005342,GO:0005575,GO:0005623,GO:0006810,GO:0006865,GO:0008150,GO:0009719,GO:0009723,GO:0009725,GO:0009987,GO:0010033,GO:0010035,GO:0010038,GO:0010039,GO:0015171,GO:0015837,GO:0015849,GO:0016020,GO:0022804,GO:0022857,GO:0022891,GO:0022892,GO:0032870,GO:0042221,GO:0044464,GO:0046942,GO:0046943,GO:0050896,GO:0051179,GO:0051234,GO:0051716,GO:0070887,GO:0071241,GO:…	other cellular processes,other membranes,transport,transporter activity
Thhalv10015100m.g	7.73607	10.7486	27.4706	13.0324	9.24167	14.1026	0	0	0	#DIV/0!	8	SC > YF, YC > YF	At5g15230	GAST1 protein homolog 4	GO:0003674,GO:0005575,GO:0005623,GO:0007154,GO:0007165,GO:0008150,GO:0009719,GO:0009725,GO:0009739,GO:0009740,GO:0009755,GO:0009987,GO:0010033,GO:0010476,GO:0012505,GO:0019725,GO:0023052,GO:0032870,GO:0042221,GO:0042592,GO:0044464,GO:0045454,GO:0050789,GO:0050794,GO:0050896,GO:0051716,GO:0065007,GO:0065008,GO:0070887,GO:0071310,GO:0071370,GO:0071495	other biological processes,other cellular components,other cellular processes,signal transduction,unknown molecular functions
Thhalv10004834m.g	1.60104	0	3.61789	9.44004	11.7149	14.4716	0	0	0	#DIV/0!	3	YC > YF	At5g62280	Protein of unknown function (DUF1442)	GO:0003674,GO:0005575,GO:0008150	unknown biological processes,unknown cellular components,unknown molecular functions
Thhalv10016357m.g	2.79007	11.024	32.3119	11.1043	7.29111	15.2056	0	0	0	#DIV/0!	3	YC > YF	At2g42320	nucleolar protein gar2-related	GO:0003674,GO:0005575,GO:0008150	unknown biological processes,unknown cellular components,unknown molecular functions
Thhalv10025748m.g	6.41746	11.7029	56.1938	3.78386	11.7392	15.3547	0	0	0	#DIV/0!	3	YC > YF	At4g34530	cryptochrome-interacting basic-helix-loop-helix 1	GO:0000003,GO:0001071,GO:0003006,GO:0003674,GO:0003676,GO:0003677,GO:0003700,GO:0005488,GO:0005575,GO:0005622,GO:0005623,GO:0005634,GO:0006139,GO:0006351,GO:0006807,GO:0007275,GO:0008150,GO:0008152,GO:0009058,GO:0009059,GO:0009791,GO:0009908,GO:0009909,GO:0009911,GO:0009987,GO:0010467,GO:0016070,GO:0022414,GO:0032501,GO:0032502,GO:0032774,GO:0034641,GO:0034645,GO:0043170,GO:0043226,GO:0043227,GO:…	DNA or RNA binding,developmental processes,nucleus,transcription factor activity,transcription,DNA-dependent
Thhalv10017945m.g	1.00195	0	2.26412	4.72614	8.37863	15.982	0	0	0	#DIV/0!	3	YC > YF	At2g40970	Homeodomain-like superfamily protein	GO:0001071,GO:0003674,GO:0003676,GO:0003677,GO:0003700,GO:0005488,GO:0005515,GO:0005575,GO:0005622,GO:0005623,GO:0005634,GO:0006139,GO:0006351,GO:0006355,GO:0006807,GO:0006950,GO:0008150,GO:0008152,GO:0009058,GO:0009059,GO:0009266,GO:0009409,GO:0009628,GO:0009889,GO:0009987,GO:0010467,GO:0010468,GO:0010556,GO:0016070,GO:0019219,GO:0019222,GO:0031323,GO:0031326,GO:0032774,GO:0034641,GO:0034645,GO:…	DNA or RNA binding,nucleus,other cellular processes,other metabolic processes,protein binding,response to abiotic or biotic stimulus,response to stress,transcription factor activity,transcription,DNA-dependent
Thhalv10019010m.g	3.65249	13.3214	10.317	3.23037	11.4538	12.6231	0	0	0	#DIV/0!	8	SC > YF, YC > YF	At1g73830	BR enhanced expression 3	GO:0001071,GO:0003674,GO:0003676,GO:0003677,GO:0003700,GO:0005488,GO:0006139,GO:0006351,GO:0006355,GO:0006807,GO:0008150,GO:0008152,GO:0009058,GO:0009059,GO:0009889,GO:0009987,GO:0010467,GO:0010468,GO:0010556,GO:0016070,GO:0019219,GO:0019222,GO:0031323,GO:0031326,GO:0032774,GO:0034641,GO:0034645,GO:0043170,GO:0044237,GO:0044238,GO:0044249,GO:0044260,GO:0044281,GO:0050789,GO:0050794,GO:0051171,GO:…	DNA or RNA binding,other cellular processes,other metabolic processes,transcription factor activity,transcription,DNA-dependent
Thhalv10017235m.g	5.7435	4.18956	2.59574	2.70919	8.40511	13.4368	0	0	0	#DIV/0!	3	YC > YF	At2g33710	Integrase-type DNA-binding superfamily protein	GO:0001071,GO:0003674,GO:0003676,GO:0003677,GO:0003700,GO:0005488,GO:0005575,GO:0005622,GO:0005623,GO:0005634,GO:0005730,GO:0006139,GO:0006351,GO:0006355,GO:0006807,GO:0008150,GO:0008152,GO:0009058,GO:0009059,GO:0009743,GO:0009889,GO:0009987,GO:0010033,GO:0010200,GO:0010467,GO:0010468,GO:0010556,GO:0016070,GO:0019219,GO:0019222,GO:0031323,GO:0031326,GO:0031974,GO:0031981,GO:0032774,GO:0034641,GO:…	DNA or RNA binding,nucleus,other biological processes,other cellular processes,other intracellular components,other metabolic processes,transcription factor activity,transcription,DNA-dependent
Thhalv10004303m.g	7.29834	4.09517	6.34314	9.93057	5.86839	8.35803	0	0	0	#DIV/0!	8	SC > YF, YC > YF	At5g25580		GO:0003674,GO:0008150	unknown biological processes,unknown molecular functions
Thhalv10013815m.g	8.27908	4.64547	8.63462	6.00801	3.99418	13.5445	0	0	0	#DIV/0!	8	SC > YF, YC > YF	At5g53110	RING/U-box superfamily protein	GO:0003674,GO:0005488,GO:0005515,GO:0005575,GO:0005623,GO:0008150,GO:0008270,GO:0012505,GO:0043167,GO:0043169,GO:0044464,GO:0046872,GO:0046914	other binding,other cellular components,protein binding,unknown biological processes
Thhalv10010400m.g	9.64873	29.3258	21.8034	4.97795	5.04288	12.1843	0	0	0	#DIV/0!	8	SC > YF, YC > YF	At3g55840	Hs1pro-1 protein	GO:0003674,GO:0005488,GO:0005515,GO:0005575,GO:0008150	protein binding,unknown biological processes,unknown cellular components
Thhalv10000227m.g	14.971	14.5606	11.8405	5.2963	3.12981	13.5321	0	0	0	#DIV/0!	8	SC > YF, YC > YF	At2g25200	Plant protein of unknown function (DUF868)	GO:0003674,GO:0008150	unknown biological processes,unknown molecular functions
Thhalv10021328m.g	6.72272	46.0664	30.3829	2.8828	7.66605	9.09862	0	0	0	#DIV/0!	8	SC > YF, YC > YF	At3g02550	LOB domain-containing protein 41	GO:0005575,GO:0006139,GO:0006351,GO:0006355,GO:0006807,GO:0008150,GO:0008152,GO:0009058,GO:0009059,GO:0009889,GO:0009987,GO:0010467,GO:0010468,GO:0010556,GO:0016070,GO:0019219,GO:0019222,GO:0031323,GO:0031326,GO:0032774,GO:0034641,GO:0034645,GO:0043170,GO:0044237,GO:0044238,GO:0044249,GO:0044260,GO:0044281,GO:0050789,GO:0050794,GO:0051171,GO:0051252,GO:0060255,GO:0065007,GO:0080090,GO:0090304,GO:…	other cellular processes,other metabolic processes,transcription,DNA-dependent,unknown cellular components
Thhalv10028504m.g	3.54901	9.58815	5.3465	8.83528	4.12195	5.03201	0	0	0	#DIV/0!	8	SC > YF, YC > YF	At4g04540	cysteine-rich RLK (RECEPTOR-like protein kinase) 39	GO:0000166,GO:0003674,GO:0003824,GO:0004672,GO:0004674,GO:0005488,GO:0005524,GO:0005575,GO:0005623,GO:0006464,GO:0006468,GO:0006793,GO:0006796,GO:0008150,GO:0008152,GO:0009987,GO:0012505,GO:0016301,GO:0016310,GO:0016740,GO:0016772,GO:0016773,GO:0017076,GO:0019538,GO:0030554,GO:0032553,GO:0032555,GO:0032559,GO:0035639,GO:0043170,GO:0043412,GO:0044237,GO:0044238,GO:0044260,GO:0044267,GO:0044464	kinase activity,nucleotide binding,other cellular components,other cellular processes,other metabolic processes,protein metabolism,transferase activity
Thhalv10010003m.g	0	0	1.27885	8.67585	3.54941	4.21269	0	0	0	#DIV/0!	3	YC > YF	At1g33612	Leucine-rich repeat (LRR) family protein	GO:0003674,GO:0005488,GO:0005515,GO:0005575,GO:0005623,GO:0012505,GO:0044464	other cellular components,protein binding
Thhalv10016460m.g	4.31127	9.52978	9.74225	6.47057	4.91623	2.91747	0	0	0	#DIV/0!	8	SC > YF, YC > YF	At2g38080	Laccase/Diphenol oxidase family protein	GO:0003674,GO:0003824,GO:0005488,GO:0005507,GO:0005575,GO:0005576,GO:0005623,GO:0006725,GO:0008150,GO:0008152,GO:0009056,GO:0009058,GO:0009698,GO:0009699,GO:0009808,GO:0009809,GO:0009832,GO:0009834,GO:0009987,GO:0012505,GO:0016491,GO:0016679,GO:0016682,GO:0019438,GO:0019439,GO:0019748,GO:0042546,GO:0043167,GO:0043169,GO:0044085,GO:0044237,GO:0044248,GO:0044249,GO:0044464,GO:0046271,GO:0046274,GO:…	extracellular,other binding,other cellular components,other cellular processes,other enzyme activity,other metabolic processes
Thhalv10017759m.g	6.58649	9.15137	9.21366	3.6986	1.96709	7.00405	0	0	0	#DIV/0!	8	SC > YF, YC > YF	At1g11300	protein serine/threonine kinases;protein kinases;ATP binding;sugar binding;kinases;carbohydrate binding	GO:0000003,GO:0000166,GO:0003674,GO:0003824,GO:0004672,GO:0004674,GO:0004713,GO:0005488,GO:0005524,GO:0005575,GO:0005623,GO:0006464,GO:0006468,GO:0006793,GO:0006796,GO:0007154,GO:0008037,GO:0008150,GO:0008152,GO:0009856,GO:0009875,GO:0009987,GO:0012505,GO:0016301,GO:0016310,GO:0016740,GO:0016772,GO:0016773,GO:0017076,GO:0019538,GO:0022414,GO:0030246,GO:0030554,GO:0032501,GO:0032553,GO:0032555,GO:…	kinase activity,nucleotide binding,other binding,other cellular components,other cellular processes,other metabolic processes,protein metabolism,transferase activity
Thhalv10001756m.g	3.35662	0	0	167.943	413.018	1.01983	0	0.530975	0	1096.06	3	YC > YF	At2g44460	beta glucosidase 28	GO:0003674,GO:0003824,GO:0004553,GO:0005488,GO:0005575,GO:0005623,GO:0005975,GO:0008150,GO:0008152,GO:0009628,GO:0016020,GO:0016787,GO:0016798,GO:0043167,GO:0043169,GO:0044238,GO:0044464,GO:0050896,GO:0080167	hydrolase activity,other binding,other enzyme activity,other membranes,other metabolic processes,response to abiotic or biotic stimulus
Thhalv10028577m.g	20.2402	31.6373	27.2245	44.8947	60.4485	287.491	0.493081	0	0	796.692	8	SC > YF, YC > YF	At4g01950	glycerol-3-phosphate acyltransferase 3	GO:0003674,GO:0003824,GO:0008150,GO:0008152,GO:0016740,GO:0016746	other metabolic processes,transferase activity
Thhalv10010019m.g	392.669	214.822	201.354	95.2817	265.217	187.1	0.772639	0	1.03894	302.278	8	SC > YF, YC > YF	At1g13260	related to ABI3/VP1 1	GO:0000003,GO:0001071,GO:0003006,GO:0003674,GO:0003676,GO:0003677,GO:0003700,GO:0005488,GO:0005575,GO:0005622,GO:0005623,GO:0005634,GO:0006139,GO:0006351,GO:0006355,GO:0006807,GO:0007275,GO:0008150,GO:0008152,GO:0009058,GO:0009059,GO:0009719,GO:0009725,GO:0009741,GO:0009791,GO:0009889,GO:0009890,GO:0009892,GO:0009908,GO:0009909,GO:0009910,GO:0009987,GO:0010033,GO:0010467,GO:0010468,GO:0010556,GO:…	DNA or RNA binding,developmental processes,nucleus,other biological processes,other cellular processes,other metabolic processes,transcription factor activity,transcription,DNA-dependent
Thhalv10019566m.g	156.995	165.891	106.097	69.2091	110.426	475.098	1.50125	0	1.00934	260.789	8	SC > YF, YC > YF	At1g68840	related to ABI3/VP1 2	GO:0001071,GO:0003674,GO:0003676,GO:0003677,GO:0003700,GO:0005488,GO:0005575,GO:0005622,GO:0005623,GO:0005737,GO:0006139,GO:0006351,GO:0006355,GO:0006807,GO:0008150,GO:0008152,GO:0009058,GO:0009059,GO:0009507,GO:0009536,GO:0009889,GO:0009890,GO:0009892,GO:0009987,GO:0010467,GO:0010468,GO:0010556,GO:0010558,GO:0010605,GO:0010629,GO:0016070,GO:0019219,GO:0019222,GO:0031323,GO:0031324,GO:0031326,GO:…	DNA or RNA binding,chloroplast,other cellular processes,other metabolic processes,transcription factor activity,transcription,DNA-dependent
Thhalv10014726m.g	124.798	218.48	141.004	98.1114	99.1427	177.831	0.851276	0	1.14468	187.923	8	SC > YF, YC > YF	At5g10140	K-box region and MADS-box transcription factor family protein	GO:0000003,GO:0001071,GO:0003006,GO:0003674,GO:0003676,GO:0003677,GO:0003700,GO:0005488,GO:0005515,GO:0005575,GO:0005622,GO:0005623,GO:0005634,GO:0006139,GO:0006351,GO:0006355,GO:0006807,GO:0006950,GO:0007275,GO:0007623,GO:0008150,GO:0008152,GO:0009058,GO:0009059,GO:0009266,GO:0009409,GO:0009628,GO:0009791,GO:0009889,GO:0009908,GO:0009909,GO:0009910,GO:0009987,GO:0010048,GO:0010467,GO:0010468,GO:…	DNA or RNA binding,developmental processes,nucleus,other biological processes,other cellular components,other cellular processes,other metabolic processes,protein binding,response to abiotic or biotic stimulus,response to stress,transcription factor activity,transcription,DNA-dependent
Thhalv10020877m.g	753.331	495.09	343.039	761.886	619.564	211.016	4.24096	2.86855	2.85133	159.873	8	SC > YF, YC > YF	At3g14210	epithiospecifier modifier 1	GO:0003674,GO:0003824,GO:0004091,GO:0005575,GO:0005576,GO:0005622,GO:0005623,GO:0005634,GO:0005737,GO:0005773,GO:0005777,GO:0005829,GO:0005840,GO:0005911,GO:0005975,GO:0006629,GO:0006790,GO:0006950,GO:0006952,GO:0008150,GO:0008152,GO:0009056,GO:0009266,GO:0009409,GO:0009506,GO:0009507,GO:0009526,GO:0009536,GO:0009607,GO:0009617,GO:0009625,GO:0009628,GO:0009941,GO:0009987,GO:0016020,GO:0016052,GO:…	chloroplast,cytosol,extracellular,hydrolase activity,nucleus,other cellular components,other cellular processes,other cytoplasmic components,other intracellular components,other membranes,other metabolic processes,plastid,response to abiotic or biotic stimulus,response to stress,ribosome
Thhalv10021397m.g	278.262	300.924	265.044	55.3256	196.165	325.149	1.65531	0.895708	1.11291	157.383	8	SC > YF, YC > YF	At3g15450	Aluminium induced protein with YGL and LRDR motifs	GO:0003674	unknown molecular functions
Thhalv10025273m.g	50.0034	40.9409	43.8138	69.7965	113.07	100.378	1.5662	1.12999	0	105.054	8	SC > YF, YC > YF	At4g13840	HXXXD-type acyl-transferase family protein	GO:0003674,GO:0003824,GO:0008150,GO:0008152,GO:0016740,GO:0016746,GO:0016747	other metabolic processes,transferase activity
Thhalv10018763m.g	273.398	161.808	136.593	46.4311	67.2426	81.9706	0	1.22814	0.76298	98.2583	13	SC > YC > YF	At1g80440	Galactose oxidase/kelch repeat superfamily protein	GO:0003674,GO:0005488,GO:0005515,GO:0005575,GO:0008150	protein binding,unknown biological processes,unknown cellular components,unknown molecular functions
Thhalv10026158m.g	40.4363	32.7733	32.3618	18.8749	19.3727	68.9788	0	0	1.15903	92.5139	8	SC > YF, YC > YF	At4g24310	Protein of unknown function (DUF679)	GO:0003674,GO:0005575,GO:0005622,GO:0005623,GO:0005737,GO:0005783,GO:0008150,GO:0043226,GO:0043227,GO:0043229,GO:0043231,GO:0044424,GO:0044444,GO:0044464	ER,unknown biological processes,unknown molecular functions
Thhalv10010714m.g	32.0847	14.0024	39.0397	14.5521	22.3586	41.9923	0.841757	0	0	93.7363	8	SC > YF, YC > YF	At3g50470	homolog of RPW8 3	GO:0003674,GO:0008150,GO:0009607,GO:0050896,GO:0051704,GO:0051707	response to abiotic or biotic stimulus,unknown molecular functions
Thhalv10025190m.g	32.389	22.333	32.7716	21.6625	9.09564	19.5345	0	0.535295	0	93.953	8	SC > YF, YC > YF	At4g25110	metacaspase 2	GO:0003674,GO:0003824,GO:0004175,GO:0004197,GO:0006508,GO:0008150,GO:0008152,GO:0008219,GO:0008233,GO:0008234,GO:0009987,GO:0010941,GO:0012501,GO:0016265,GO:0016787,GO:0019538,GO:0043067,GO:0043069,GO:0043170,GO:0044238,GO:0048519,GO:0048523,GO:0050789,GO:0050794,GO:0060548,GO:0065007,GO:0070011	hydrolase activity,other cellular processes,protein metabolism
Thhalv10010829m.g	52.7505	94.0585	169.53	237.763	122.533	63.574	3.59822	1.29803	0	86.5703	8	SC > YF, YC > YF	At3g51600	lipid transfer protein 5	GO:0003674,GO:0005215,GO:0005319,GO:0005488,GO:0005575,GO:0005618,GO:0005623,GO:0005911,GO:0006810,GO:0006869,GO:0008150,GO:0008289,GO:0009506,GO:0010876,GO:0022892,GO:0030054,GO:0030312,GO:0033036,GO:0044464,GO:0051179,GO:0051234,GO:0055044,GO:0071702,GO:0071944	cell wall,other binding,other cellular components,transport,transporter activity
Thhalv10018652m.g	19.5358	23.0718	12.613	19.0881	4.66758	21.9614	0	0.618064	0	73.9682	8	SC > YF, YC > YF	At4g23180	cysteine-rich RLK (RECEPTOR-like protein kinase) 10	GO:0000166,GO:0003674,GO:0003824,GO:0004672,GO:0004674,GO:0004713,GO:0005488,GO:0005524,GO:0005575,GO:0005623,GO:0005886,GO:0006464,GO:0006468,GO:0006793,GO:0006796,GO:0008150,GO:0008152,GO:0009987,GO:0016020,GO:0016301,GO:0016310,GO:0016740,GO:0016772,GO:0016773,GO:0017076,GO:0019538,GO:0030554,GO:0032553,GO:0032555,GO:0032559,GO:0035639,GO:0043170,GO:0043412,GO:0044237,GO:0044238,GO:0044260,GO:…	kinase activity,nucleotide binding,other cellular processes,other metabolic processes,plasma membrane,protein metabolism,transferase activity
Thhalv10011802m.g	25.6207	18.8776	29.8249	12.8176	21.1003	16.5121	0	0.8597	0	58.6599	8	SC > YF, YC > YF	At1g55260	Bifunctional inhibitor/lipid-transfer protein/seed storage 2S albumin superfamily protein	GO:0003674,GO:0005488,GO:0005575,GO:0005622,GO:0005623,GO:0005634,GO:0006810,GO:0006869,GO:0008150,GO:0008289,GO:0010876,GO:0016020,GO:0031224,GO:0031225,GO:0033036,GO:0043226,GO:0043227,GO:0043229,GO:0043231,GO:0044424,GO:0044425,GO:0044464,GO:0051179,GO:0051234,GO:0071702	nucleus,other binding,other membranes,transport
Thhalv10007983m.g	17.9146	39.5991	24.5346	40.971	49.9362	61.7694	0.555453	0.601125	1.49379	57.6058	8	SC > YF, YC > YF	At1g25560	AP2/B3 transcription factor family protein	GO:0000003,GO:0000160,GO:0001071,GO:0003006,GO:0003674,GO:0003676,GO:0003677,GO:0003700,GO:0005488,GO:0005575,GO:0005622,GO:0005623,GO:0005737,GO:0006139,GO:0006351,GO:0006355,GO:0006807,GO:0007154,GO:0007165,GO:0007275,GO:0008150,GO:0008152,GO:0009058,GO:0009059,GO:0009314,GO:0009416,GO:0009507,GO:0009536,GO:0009628,GO:0009648,GO:0009719,GO:0009723,GO:0009725,GO:0009755,GO:0009791,GO:0009873,GO:…	DNA or RNA binding,chloroplast,developmental processes,other cellular processes,other metabolic processes,response to abiotic or biotic stimulus,signal transduction,transcription factor activity,transcription,DNA-dependent
Thhalv10028866m.g	17.0605	6.63717	23.1312	6.43791	27.1066	15.2394	0	0	0.938897	51.9587	8	SC > YF, YC > YF	At4g00950	Protein of unknown function (DUF688)	GO:0000003,GO:0001071,GO:0003006,GO:0003674,GO:0003700,GO:0005575,GO:0006139,GO:0006351,GO:0006355,GO:0006807,GO:0007275,GO:0008150,GO:0008152,GO:0009058,GO:0009059,GO:0009790,GO:0009791,GO:0009793,GO:0009889,GO:0009987,GO:0010154,GO:0010467,GO:0010468,GO:0010556,GO:0016070,GO:0019219,GO:0019222,GO:0022414,GO:0031323,GO:0031326,GO:0032501,GO:0032502,GO:0032774,GO:0034641,GO:0034645,GO:0043170,GO:…	developmental processes,other cellular processes,other metabolic processes,transcription factor activity,transcription,DNA-dependent,unknown cellular components
Thhalv10025855m.g	8.3589	6.77482	17.3147	4.92857	18.9313	11.8518	0.712723	0	0	50.1059	8	SC > YF, YC > YF	At4g18910	NOD26-like intrinsic protein 1;2	GO:0003674,GO:0005215,GO:0005372,GO:0005575,GO:0005623,GO:0005886,GO:0006810,GO:0006811,GO:0006820,GO:0006833,GO:0008150,GO:0008509,GO:0009987,GO:0010035,GO:0015075,GO:0015103,GO:0015105,GO:0015250,GO:0015267,GO:0015698,GO:0015700,GO:0016020,GO:0016021,GO:0022803,GO:0022838,GO:0022857,GO:0022891,GO:0022892,GO:0031224,GO:0042044,GO:0042221,GO:0044425,GO:0044464,GO:0046685,GO:0050896,GO:0051179,GO:…	other biological processes,other cellular processes,other membranes,plasma membrane,transport,transporter activity
Thhalv10000662m.g	70.8126	101.742	276.392	94.8921	80.7491	174.564	0	7.12834	0	49.1285	8	SC > YF, YC > YF	At5g44420	plant defensin 1.2	GO:0002376,GO:0003674,GO:0005575,GO:0005618,GO:0005623,GO:0006950,GO:0006952,GO:0006955,GO:0008150,GO:0009607,GO:0009611,GO:0009625,GO:0009719,GO:0009723,GO:0009725,GO:0009753,GO:0009814,GO:0009861,GO:0010033,GO:0012505,GO:0030312,GO:0042221,GO:0044464,GO:0045087,GO:0050896,GO:0051704,GO:0051707,GO:0071944	cell wall,other biological processes,other cellular components,response to abiotic or biotic stimulus,response to stress,unknown molecular functions
Thhalv10016592m.g	22.6855	39.676	42.2693	16.8958	11.6485	35.5507	0	1.3221	0	48.4795	8	SC > YF, YC > YF	At2g28630	3-ketoacyl-CoA synthase 12	GO:0003674,GO:0003824,GO:0005575,GO:0005622,GO:0005623,GO:0005737,GO:0005783,GO:0006082,GO:0006629,GO:0006631,GO:0006633,GO:0008150,GO:0008152,GO:0008610,GO:0009058,GO:0009987,GO:0016020,GO:0016053,GO:0016740,GO:0016746,GO:0016747,GO:0019752,GO:0032787,GO:0042180,GO:0043226,GO:0043227,GO:0043229,GO:0043231,GO:0043436,GO:0044237,GO:0044238,GO:0044249,GO:0044255,GO:0044281,GO:0044283,GO:0044424,GO:…	ER,other cellular processes,other enzyme activity,other membranes,other metabolic processes,transferase activity
Thhalv10029528m.g	44.5063	30.9188	21.551	28.1162	23.2611	27.0445	1.62636	0	0	48.2192	8	SC > YF, YC > YF	At4g12490	Bifunctional inhibitor/lipid-transfer protein/seed storage 2S albumin superfamily protein	GO:0003674,GO:0005488,GO:0006810,GO:0006869,GO:0006950,GO:0006952,GO:0008150,GO:0008289,GO:0009607,GO:0009620,GO:0010876,GO:0033036,GO:0050832,GO:0050896,GO:0051179,GO:0051234,GO:0051704,GO:0051707,GO:0071702	other binding,response to abiotic or biotic stimulus,response to stress,transport
Thhalv10018565m.g	282.563	231.803	270.951	175.587	173.621	374.681	7.54208	0.544148	7.43712	46.6322	8	SC > YF, YC > YF	At1g78850	D-mannose binding lectin protein with Apple-like carbohydrate-binding domain	GO:0003674,GO:0005488,GO:0005575,GO:0005576,GO:0005618,GO:0005622,GO:0005623,GO:0005737,GO:0005773,GO:0005774,GO:0005794,GO:0005829,GO:0009505,GO:0016020,GO:0030246,GO:0030312,GO:0031090,GO:0043226,GO:0043227,GO:0043229,GO:0043231,GO:0044422,GO:0044424,GO:0044437,GO:0044444,GO:0044446,GO:0044464,GO:0048046,GO:0071944	Golgi apparatus,cell wall,cytosol,extracellular,other binding,other cytoplasmic components,other intracellular components,other membranes
Thhalv10014154m.g	6.24244	9.48646	15.8694	5.521	9.78777	16.5955	0.798393	0	0	39.9605	8	SC > YF, YC > YF	At5g21950	alpha/beta-Hydrolases superfamily protein	GO:0003674,GO:0003824,GO:0005575,GO:0008150,GO:0016787	hydrolase activity,unknown biological processes,unknown cellular components
Thhalv10000563m.g	4.61367	2.80451	2.6064	6.46074	4.82264	18.7047	0	0	0.793454	37.7944	8	SC > YF, YC > YF	At5g49290	receptor like protein 56	GO:0003674,GO:0005488,GO:0005515,GO:0007154,GO:0007165,GO:0008150,GO:0009987,GO:0023052,GO:0050789,GO:0050794,GO:0050896,GO:0051716,GO:0065007	protein binding,signal transduction
Thhalv10027441m.g	174.176	79.7338	114.189	116.01	159.588	152.062	3.30025	5.35742	2.95847	36.8159	8	SC > YF, YC > YF	At4g15550	indole-3-acetate beta-D-glucosyltransferase	GO:0003674,GO:0003824,GO:0005575,GO:0005622,GO:0005623,GO:0005737,GO:0008150,GO:0008152,GO:0008194,GO:0009507,GO:0009536,GO:0016740,GO:0016757,GO:0016758,GO:0043226,GO:0043227,GO:0043229,GO:0043231,GO:0044424,GO:0044444,GO:0044464	chloroplast,other metabolic processes,transferase activity
Thhalv10015057m.g	87.7562	48.085	69.8253	14.5754	10.3359	38.1165	0	0	1.70053	37.0636	8	SC > YF, YC > YF	At5g22545		GO:0003674,GO:0005575,GO:0008150	unknown biological processes,unknown cellular components,unknown molecular functions
XLOC_008262	0	0	0	3.25882	2.66645	4.97316	0	0	0.292469	37.2636	11	YC > SC, YC > YF	At3g05650	receptor like protein 32	GO:0003674,GO:0003824,GO:0005488,GO:0005515,GO:0005575,GO:0005623,GO:0006950,GO:0006952,GO:0007154,GO:0007165,GO:0008150,GO:0009987,GO:0012505,GO:0016301,GO:0016740,GO:0016772,GO:0023052,GO:0044464,GO:0050789,GO:0050794,GO:0050896,GO:0051716,GO:0065007	kinase activity,other cellular components,protein binding,response to stress,signal transduction
Thhalv10014284m.g	9.24616	5.07654	4.71793	5.9793	8.72963	7.9293	0.305177	0.330271	0	35.6256	8	SC > YF, YC > YF	At5g54840	Ras-related small GTP-binding family protein	GO:0000166,GO:0003674,GO:0005488,GO:0005525,GO:0005575,GO:0005622,GO:0005623,GO:0007154,GO:0007165,GO:0007264,GO:0008150,GO:0009987,GO:0017076,GO:0019001,GO:0023052,GO:0032553,GO:0032555,GO:0032561,GO:0035556,GO:0035639,GO:0044464,GO:0050789,GO:0050794,GO:0050896,GO:0051716,GO:0065007	nucleotide binding,other intracellular components,signal transduction
Thhalv10016381m.g	15.972	11.3665	9.68329	7.80958	1.62883	5.38537	0	0.431367	0	34.3646	8	SC > YF, YC > YF	At2g34940	VACUOLAR SORTING RECEPTOR 5	GO:0003674,GO:0005488,GO:0005509,GO:0005575,GO:0005622,GO:0005623,GO:0005737,GO:0005794,GO:0005886,GO:0005887,GO:0006605,GO:0006623,GO:0006810,GO:0006886,GO:0007034,GO:0008104,GO:0008150,GO:0009987,GO:0015031,GO:0016020,GO:0016021,GO:0017119,GO:0031224,GO:0031226,GO:0032991,GO:0033036,GO:0033365,GO:0034613,GO:0043167,GO:0043169,GO:0043226,GO:0043227,GO:0043229,GO:0043231,GO:0043234,GO:0044422,GO:…	Golgi apparatus,other binding,other cellular processes,other cytoplasmic components,other intracellular components,other membranes,plasma membrane,transport
Thhalv10023284m.g	15.0175	9.49384	11.538	11.3339	10.0465	26.8289	0	0.665164	0.826463	32.32	8	SC > YF, YC > YF	At1g61370	S-locus lectin protein kinase family protein	GO:0000003,GO:0000166,GO:0003674,GO:0003824,GO:0004672,GO:0004674,GO:0004713,GO:0005488,GO:0005524,GO:0005575,GO:0005623,GO:0006464,GO:0006468,GO:0006793,GO:0006796,GO:0007154,GO:0008037,GO:0008150,GO:0008152,GO:0009856,GO:0009875,GO:0009987,GO:0012505,GO:0016301,GO:0016310,GO:0016740,GO:0016772,GO:0016773,GO:0017076,GO:0019538,GO:0022414,GO:0030246,GO:0030554,GO:0032501,GO:0032553,GO:0032555,GO:…	kinase activity,nucleotide binding,other binding,other cellular components,other cellular processes,other metabolic processes,protein metabolism,transferase activity
Thhalv10014070m.g	24.4158	43.795	43.4147	12.7441	5.85745	12.769	0.409539	0	0.55069	32.6699	8	SC > YF, YC > YF	At5g14130	Peroxidase superfamily protein	GO:0003674,GO:0003824,GO:0004601,GO:0005488,GO:0005506,GO:0005575,GO:0005623,GO:0006950,GO:0006979,GO:0008150,GO:0008152,GO:0012505,GO:0016209,GO:0016491,GO:0016684,GO:0020037,GO:0042221,GO:0043167,GO:0043169,GO:0044464,GO:0046872,GO:0046906,GO:0046914,GO:0050896,GO:0055114	other binding,other cellular components,other enzyme activity,other metabolic processes,response to stress
Thhalv10025724m.g	101.296	39.4555	26.6679	11.0174	45.2318	78.9578	0.503125	1.08899	2.70613	31.4564	8	SC > YF, YC > YF	At4g23810	WRKY family transcription factor	GO:0000302,GO:0001071,GO:0002376,GO:0003674,GO:0003676,GO:0003677,GO:0003700,GO:0005488,GO:0005515,GO:0005575,GO:0005622,GO:0005623,GO:0005634,GO:0005737,GO:0006139,GO:0006351,GO:0006355,GO:0006807,GO:0006950,GO:0006952,GO:0006955,GO:0006979,GO:0007275,GO:0007568,GO:0008150,GO:0008152,GO:0009058,GO:0009059,GO:0009507,GO:0009536,GO:0009607,GO:0009617,GO:0009743,GO:0009751,GO:0009814,GO:0009816,GO:…	DNA or RNA binding,chloroplast,developmental processes,nucleus,other biological processes,other cellular processes,other metabolic processes,protein binding,response to abiotic or biotic stimulus,response to stress,transcription factor activity,transcription,DNA-dependent
Thhalv10024528m.g	28.637	18.6813	15.7833	22.6506	8.0311	32.6808	0.714656	0.386709	0.960969	30.7236	8	SC > YF, YC > YF	At4g19380	Long-chain fatty alcohol dehydrogenase family protein	GO:0000267,GO:0003674,GO:0003824,GO:0005488,GO:0005575,GO:0005623,GO:0005624,GO:0005626,GO:0005792,GO:0008150,GO:0008152,GO:0009055,GO:0016491,GO:0016614,GO:0016899,GO:0042598,GO:0044464,GO:0046577,GO:0048037,GO:0050660,GO:0050662,GO:0055114	other binding,other cellular components,other enzyme activity,other metabolic processes,other molecular functions,unknown cellular components
Thhalv10010473m.g	50.0631	18.5972	25.1396	17.2189	47.9698	52.4975	1.42288	1.53988	0.956644	30.0266	8	SC > YF, YC > YF	At3g49790	Carbohydrate-binding protein	GO:0000166,GO:0003674,GO:0005488,GO:0005524,GO:0008150,GO:0017076,GO:0030554,GO:0032553,GO:0032555,GO:0032559,GO:0035639	nucleotide binding,unknown biological processes
Thhalv10008980m.g	34.3843	30.6551	44.0293	6.75789	21.565	18.2821	0	0	1.5769	29.5548	8	SC > YF, YC > YF	At1g03850	Glutaredoxin family protein	GO:0003674,GO:0003824,GO:0006950,GO:0006952,GO:0006979,GO:0008150,GO:0008152,GO:0009055,GO:0009607,GO:0009620,GO:0009719,GO:0009725,GO:0009735,GO:0009987,GO:0010033,GO:0015035,GO:0015036,GO:0016491,GO:0016667,GO:0019725,GO:0042221,GO:0042592,GO:0045454,GO:0050789,GO:0050794,GO:0050832,GO:0050896,GO:0051704,GO:0051707,GO:0055114,GO:0065007,GO:0065008,GO:0080183	other biological processes,other cellular processes,other enzyme activity,other metabolic processes,other molecular functions,response to abiotic or biotic stimulus,response to stress
Thhalv10024859m.g	17.2363	19.0499	23.0154	14.7824	3.27583	16.2462	1.20245	0	0	28.5288	8	SC > YF, YC > YF	At4g39030	MATE efflux family protein	GO:0003674,GO:0005215,GO:0005575,GO:0005622,GO:0005623,GO:0005737,GO:0005739,GO:0006082,GO:0006725,GO:0006810,GO:0006855,GO:0006950,GO:0006952,GO:0008150,GO:0008152,GO:0009058,GO:0009536,GO:0009607,GO:0009617,GO:0009624,GO:0009696,GO:0009697,GO:0009987,GO:0015238,GO:0015291,GO:0015297,GO:0015893,GO:0016020,GO:0016053,GO:0019438,GO:0019752,GO:0022804,GO:0022857,GO:0031347,GO:0031348,GO:0032787,GO:…	mitochondria,other cellular processes,other membranes,other metabolic processes,plastid,response to abiotic or biotic stimulus,response to stress,transport,transporter activity
Thhalv10000389m.g	7.63593	40.2276	129.413	18.0092	5.32119	25.7134	0	0	1.75096	28.0097	3	YC > YF	At2g21650	Homeodomain-like superfamily protein	GO:0000003,GO:0001071,GO:0003006,GO:0003674,GO:0003676,GO:0003677,GO:0003700,GO:0005488,GO:0005515,GO:0006139,GO:0006351,GO:0006355,GO:0006807,GO:0007275,GO:0008150,GO:0008152,GO:0009058,GO:0009059,GO:0009314,GO:0009416,GO:0009605,GO:0009606,GO:0009628,GO:0009629,GO:0009630,GO:0009639,GO:0009790,GO:0009791,GO:0009793,GO:0009889,GO:0009987,GO:0010114,GO:0010154,GO:0010467,GO:0010468,GO:0010556,GO:…	DNA or RNA binding,developmental processes,other cellular processes,other metabolic processes,protein binding,response to abiotic or biotic stimulus,transcription factor activity,transcription,DNA-dependent
Thhalv10028948m.g	2336.3	2251.78	1823.25	687.809	210.002	304.607	21.8821	11.4819	10.6996	27.2882	13	SC > YC > YF	At4g11650	osmotin 34	GO:0002376,GO:0005575,GO:0005623,GO:0006950,GO:0006952,GO:0006955,GO:0006970,GO:0008150,GO:0009607,GO:0009617,GO:0009620,GO:0009628,GO:0009651,GO:0009814,GO:0009816,GO:0009817,GO:0012505,GO:0042742,GO:0044464,GO:0045087,GO:0050832,GO:0050896,GO:0051704,GO:0051707	other cellular components,response to abiotic or biotic stimulus,response to stress
Thhalv10007795m.g	12382	8560.97	9001.17	6678.53	7446.58	9570.38	102.912	620.792	150.663	27.1002	8	SC > YF, YC > YF	At1g20620	catalase 3	GO:0000302,GO:0003674,GO:0003824,GO:0004096,GO:0004601,GO:0005488,GO:0005506,GO:0005575,GO:0005576,GO:0005618,GO:0005622,GO:0005623,GO:0005737,GO:0005739,GO:0005773,GO:0005777,GO:0005829,GO:0005840,GO:0005886,GO:0005911,GO:0006950,GO:0006979,GO:0006995,GO:0007154,GO:0008150,GO:0008152,GO:0009056,GO:0009266,GO:0009267,GO:0009314,GO:0009409,GO:0009416,GO:0009506,GO:0009507,GO:0009526,GO:0009532,GO:…	cell wall,chloroplast,cytosol,extracellular,mitochondria,other binding,other biological processes,other cellular components,other cellular processes,other cytoplasmic components,other enzyme activity,other intracellular components,other membranes,other metabolic processes,plasma membrane,plastid,response to abiotic or biotic stimulus,response to stress,ribosome
Thhalv10007422m.g	109.442	61.2374	73.4677	40.4993	79.4567	179.683	3.27971	6.08466	1.89004	26.6241	8	SC > YF, YC > YF	At1g13080	cytochrome P450, family 71, subfamily B, polypeptide 2	GO:0003674,GO:0003824,GO:0005488,GO:0005506,GO:0006950,GO:0008150,GO:0008152,GO:0009055,GO:0009266,GO:0009408,GO:0009628,GO:0010286,GO:0016491,GO:0016705,GO:0019825,GO:0020037,GO:0043167,GO:0043169,GO:0046872,GO:0046906,GO:0046914,GO:0050896,GO:0055114	other binding,other enzyme activity,other metabolic processes,other molecular functions,response to abiotic or biotic stimulus,response to stress
Thhalv10012271m.g	48.5724	37.2104	30.0712	16.4774	57.0321	59.4349	0.680801	1.47356	2.74633	27.1277	8	SC > YF, YC > YF	At1g49720	abscisic acid responsive element-binding factor 1	GO:0001071,GO:0003674,GO:0003676,GO:0003677,GO:0003700,GO:0005488,GO:0005515,GO:0005575,GO:0005622,GO:0005623,GO:0005634,GO:0006139,GO:0006351,GO:0006355,GO:0006807,GO:0006950,GO:0007154,GO:0007165,GO:0008150,GO:0008152,GO:0009058,GO:0009059,GO:0009719,GO:0009725,GO:0009737,GO:0009738,GO:0009755,GO:0009889,GO:0009891,GO:0009893,GO:0009987,GO:0010033,GO:0010467,GO:0010468,GO:0010556,GO:0010557,GO:…	DNA or RNA binding,nucleus,other biological processes,other cellular processes,other metabolic processes,protein binding,response to stress,signal transduction,transcription factor activity,transcription,DNA-dependent
Thhalv10013432m.g	20.9266	23.8173	24.1471	8.40082	22.3398	21.7797	0	1.97211	0	26.6316	8	SC > YF, YC > YF	At5g58940	calmodulin-binding receptor-like cytoplasmic kinase 1	GO:0000166,GO:0003674,GO:0003824,GO:0004672,GO:0004674,GO:0005488,GO:0005524,GO:0005575,GO:0006464,GO:0006468,GO:0006793,GO:0006796,GO:0008150,GO:0008152,GO:0009987,GO:0016301,GO:0016310,GO:0016740,GO:0016772,GO:0016773,GO:0017076,GO:0019538,GO:0030554,GO:0032553,GO:0032555,GO:0032559,GO:0035639,GO:0043170,GO:0043412,GO:0044237,GO:0044238,GO:0044260,GO:0044267	kinase activity,nucleotide binding,other cellular processes,other metabolic processes,protein metabolism,transferase activity,unknown cellular components
Thhalv10018557m.g	392.551	500.806	392.056	322.895	202.633	551.429	15.8677	17.1724	10.0016	25.0213	8	SC > YF, YC > YF	At1g78830	Curculin-like (mannose-binding) lectin family protein	GO:0003674,GO:0005488,GO:0005575,GO:0005576,GO:0005618,GO:0005622,GO:0005623,GO:0005737,GO:0005794,GO:0005886,GO:0005911,GO:0009505,GO:0009506,GO:0016020,GO:0030054,GO:0030246,GO:0030312,GO:0043226,GO:0043227,GO:0043229,GO:0043231,GO:0044424,GO:0044444,GO:0044464,GO:0048046,GO:0055044,GO:0071944	Golgi apparatus,cell wall,extracellular,other binding,other cellular components,plasma membrane
Thhalv10009187m.g	62.8476	36.0807	23.6696	37.0562	145.987	110.458	6.25183	3.86622	2.40188	23.4428	8	SC > YF, YC > YF	At1g17147	VQ motif-containing protein	GO:0003674,GO:0005575,GO:0008150	unknown biological processes,unknown cellular components,unknown molecular functions
Thhalv10007808m.g	6.33198	6.41502	4.76949	8.08916	4.41252	11.2223	1.07979	0	0	21.9709	3	YC > YF	At1g03760	Prefoldin chaperone subunit family protein	GO:0003674,GO:0005488,GO:0005515,GO:0005575,GO:0005622,GO:0005623,GO:0005737,GO:0005829,GO:0006457,GO:0008150,GO:0008152,GO:0009987,GO:0016272,GO:0019538,GO:0032991,GO:0043170,GO:0043234,GO:0044237,GO:0044238,GO:0044260,GO:0044267,GO:0044424,GO:0044444,GO:0044445,GO:0044464,GO:0051082	cytosol,other cellular processes,other cytoplasmic components,other intracellular components,other metabolic processes,protein binding,protein metabolism
Thhalv10009887m.g	122.844	307.309	168.157	128.148	303.735	158.266	10.8772	11.7716	4.87537	21.4411	8	SC > YF, YC > YF	At1g26800	RING/U-box superfamily protein	GO:0003674,GO:0005488,GO:0005515,GO:0008270,GO:0043167,GO:0043169,GO:0046872,GO:0046914	other binding,protein binding
Thhalv10006855m.g	86.822	44.7574	40.9024	36.9016	33.9929	40.1277	3.45294	1.69857	0	21.5514	8	SC > YF, YC > YF	At1g32940	Subtilase family protein	GO:0003674,GO:0003824,GO:0004175,GO:0004252,GO:0005488,GO:0005515,GO:0005575,GO:0005576,GO:0005618,GO:0005623,GO:0006508,GO:0008150,GO:0008152,GO:0008233,GO:0008236,GO:0016787,GO:0017171,GO:0019222,GO:0019538,GO:0030312,GO:0042802,GO:0043086,GO:0043170,GO:0044092,GO:0044238,GO:0044464,GO:0048046,GO:0050789,GO:0050790,GO:0065007,GO:0065009,GO:0070011,GO:0071944	cell wall,extracellular,hydrolase activity,other metabolic processes,protein binding,protein metabolism
Thhalv10025577m.g	39.4428	26.9	44.5647	22.1218	8.04474	33.2478	2.4608	0.532628	0	21.1845	8	SC > YF, YC > YF	At4g25300	2-oxoglutarate (2OG) and Fe(II)-dependent oxygenase superfamily protein	GO:0003674,GO:0003824,GO:0005575,GO:0006725,GO:0008150,GO:0008152,GO:0009058,GO:0009698,GO:0009699,GO:0009812,GO:0009813,GO:0009987,GO:0016491,GO:0016705,GO:0016706,GO:0019438,GO:0019748,GO:0044237,GO:0044249,GO:0055114	other cellular processes,other enzyme activity,other metabolic processes,unknown cellular components
Thhalv10008818m.g	67.4143	37.6201	34.9626	37.7939	90.1063	52.8847	2.26154	4.895	1.5205	20.8348	8	SC > YF, YC > YF	At1g17860	Kunitz family trypsin and protease inhibitor protein	GO:0003674,GO:0004857,GO:0004866,GO:0005575,GO:0005576,GO:0005618,GO:0005623,GO:0008150,GO:0008152,GO:0010466,GO:0010951,GO:0019222,GO:0030234,GO:0030312,GO:0030414,GO:0043086,GO:0044092,GO:0044464,GO:0048046,GO:0050789,GO:0050790,GO:0051336,GO:0051346,GO:0052547,GO:0052548,GO:0061134,GO:0061135,GO:0065007,GO:0065009,GO:0071944	cell wall,extracellular,other metabolic processes,other molecular functions
Thhalv10015069m.g	44.9242	30.87	15.4481	47.2181	87.7929	37.387	3.99701	4.32567	0	20.7142	8	SC > YF, YC > YF	At5g22580	Stress responsive A/B Barrel Domain	GO:0003674,GO:0005575,GO:0005622,GO:0005623,GO:0005737,GO:0008150,GO:0009507,GO:0009536,GO:0043226,GO:0043227,GO:0043229,GO:0043231,GO:0044424,GO:0044444,GO:0044464	chloroplast,unknown biological processes,unknown molecular functions
Thhalv10028546m.g	45.948	31.9204	33.3738	7.74053	6.00365	16.5778	0.419761	0.454276	0.564435	21.0793	13	SC > YC > YF	At4g02330	Plant invertase/pectin methylesterase inhibitor superfamily	GO:0003674,GO:0003824,GO:0004857,GO:0005575,GO:0005618,GO:0005623,GO:0006950,GO:0008150,GO:0008152,GO:0009266,GO:0009409,GO:0009628,GO:0009719,GO:0009725,GO:0009741,GO:0010033,GO:0012505,GO:0016787,GO:0016788,GO:0019222,GO:0030234,GO:0030312,GO:0030599,GO:0042221,GO:0042545,GO:0043086,GO:0044092,GO:0044464,GO:0050789,GO:0050790,GO:0050896,GO:0052689,GO:0065007,GO:0065009,GO:0071554,GO:0071555,GO:…	cell organization and biogenesis,cell wall,hydrolase activity,other biological processes,other cellular components,other metabolic processes,other molecular functions,response to abiotic or biotic stimulus,response to stress
Thhalv10023597m.g	125.086	133.062	200.952	14.9811	30.6448	59.2335	0.999885	2.1642	2.01676	20.2398	13	SC > YC > YF	At1g57980	Nucleotide-sugar transporter family protein	GO:0003674,GO:0005215,GO:0005345,GO:0015205,GO:0015932,GO:0022857,GO:0022891,GO:0022892	transporter activity
Thhalv10008335m.g	12.1774	22.2067	22.3579	36.7976	41.369	67.1748	0.778729	3.37104	3.14137	19.934	8	SC > YF, YC > YF	At1g01800	NAD(P)-binding Rossmann-fold superfamily protein	GO:0000166,GO:0003674,GO:0003824,GO:0005488,GO:0005575,GO:0005618,GO:0005623,GO:0008150,GO:0008152,GO:0009505,GO:0016491,GO:0030312,GO:0044464,GO:0055114,GO:0071944	cell wall,nucleotide binding,other enzyme activity,other metabolic processes
Thhalv10019454m.g	10.4959	8.50688	6.32476	25.5796	21.9427	28.2754	1.4319	2.32446	0	20.1785	3	YC > YF	At1g70850	MLP-like protein 34	GO:0003674,GO:0005575,GO:0006950,GO:0006952,GO:0008150,GO:0009607,GO:0050896	response to abiotic or biotic stimulus,response to stress,unknown cellular components,unknown molecular functions
Thhalv10008016m.g	101.606	91.5544	74.2823	93.7394	94.9622	69.9128	2.44614	9.26547	1.64461	19.3628	8	SC > YF, YC > YF	At1g29670	GDSL-like Lipase/Acylhydrolase superfamily protein	GO:0003674,GO:0003824,GO:0004091,GO:0005575,GO:0005576,GO:0005618,GO:0005622,GO:0005623,GO:0005737,GO:0006629,GO:0008150,GO:0008152,GO:0009507,GO:0009534,GO:0009536,GO:0009579,GO:0016787,GO:0016788,GO:0030312,GO:0031976,GO:0031984,GO:0043226,GO:0043227,GO:0043229,GO:0043231,GO:0044238,GO:0044422,GO:0044424,GO:0044434,GO:0044435,GO:0044444,GO:0044446,GO:0044464,GO:0048046,GO:0052689,GO:0071944	cell wall,chloroplast,extracellular,hydrolase activity,other cytoplasmic components,other intracellular components,other metabolic processes,plastid
Thhalv10019117m.g	48.237	82.7909	57.7069	120.458	103.81	24.1389	7.98393	0.785492	3.90388	19.6008	8	SC > YF, YC > YF	At1g70830	MLP-like protein 28	GO:0003674,GO:0005575,GO:0006950,GO:0006952,GO:0008150,GO:0009607,GO:0050896	response to abiotic or biotic stimulus,response to stress,unknown cellular components,unknown molecular functions
Thhalv10008032m.g	14.8796	16.5823	25.2178	10.2356	9.07293	10.5486	0	0.686518	0.852995	19.3939	8	SC > YF, YC > YF	At1g20850	xylem cysteine peptidase 2	GO:0003674,GO:0003824,GO:0005575,GO:0005618,GO:0005623,GO:0006508,GO:0008150,GO:0008152,GO:0008219,GO:0008233,GO:0008234,GO:0009987,GO:0010623,GO:0012501,GO:0016265,GO:0016787,GO:0019538,GO:0030154,GO:0030312,GO:0032502,GO:0043170,GO:0044238,GO:0044464,GO:0048468,GO:0048856,GO:0048869,GO:0070011,GO:0071944	cell wall,hydrolase activity,other cellular processes,protein metabolism
Thhalv10007018m.g	4.19423	7.41686	4.30808	12.5898	10.3627	2.83827	0.390133	0.422212	0.524596	19.2909	3	YC > YF	At1g04310	ethylene response sensor 2	GO:0000155,GO:0000160,GO:0003674,GO:0003824,GO:0004672,GO:0004673,GO:0004674,GO:0004871,GO:0004872,GO:0005488,GO:0005515,GO:0005575,GO:0005622,GO:0005623,GO:0005737,GO:0005783,GO:0006464,GO:0006468,GO:0006793,GO:0006796,GO:0007154,GO:0007165,GO:0008150,GO:0008152,GO:0009719,GO:0009723,GO:0009725,GO:0009755,GO:0009873,GO:0009966,GO:0009968,GO:0009987,GO:0010033,GO:0010104,GO:0010105,GO:0010646,GO:…	ER,kinase activity,other binding,other cellular processes,other membranes,other metabolic processes,protein binding,protein metabolism,receptor binding or activity,signal transduction,transferase activity
Thhalv10024914m.g	767.491	479.225	559.546	355.03	523.778	856.111	23.4987	49.0122	18.3841	19.0871	8	SC > YF, YC > YF	At4g22690	cytochrome P450, family 706, subfamily A, polypeptide 1	GO:0003674,GO:0003824,GO:0005488,GO:0005506,GO:0005575,GO:0005618,GO:0005622,GO:0005623,GO:0005737,GO:0005739,GO:0005773,GO:0005774,GO:0005794,GO:0005886,GO:0008150,GO:0008152,GO:0009055,GO:0016020,GO:0016491,GO:0016705,GO:0019825,GO:0020037,GO:0030312,GO:0031090,GO:0043167,GO:0043169,GO:0043226,GO:0043227,GO:0043229,GO:0043231,GO:0044422,GO:0044424,GO:0044437,GO:0044444,GO:0044446,GO:0044464,GO:…	Golgi apparatus,cell wall,mitochondria,other binding,other cytoplasmic components,other enzyme activity,other intracellular components,other membranes,other metabolic processes,other molecular functions,plasma membrane
Thhalv10009086m.g	58.4309	129.157	111.46	51.0068	95.1856	157.355	0.776434	13.4444	2.08808	18.6124	8	SC > YF, YC > YF	At1g28330	dormancy-associated protein-like 1,dormancy-associated protein-like 1,dormancy-associated protein-like 1	GO:0003674,GO:0005575,GO:0008150,GO:0009743,GO:0009744,GO:0009746,GO:0009749,GO:0009750,GO:0010033,GO:0034284,GO:0034285,GO:0042221,GO:0050896	other biological processes,unknown cellular components,unknown molecular functions
Thhalv10011839m.g	22.1241	31.38	10.4155	28.2638	28.9078	52.9352	2.82963	3.0623	0	18.6877	8	SC > YF, YC > YF	At1g52990	thioredoxin family protein	GO:0003674,GO:0003676,GO:0003824,GO:0005488,GO:0005575,GO:0005623,GO:0006662,GO:0008150,GO:0008152,GO:0009055,GO:0009987,GO:0012505,GO:0015035,GO:0015036,GO:0016491,GO:0016667,GO:0018904,GO:0019725,GO:0042592,GO:0044281,GO:0044464,GO:0045454,GO:0050789,GO:0050794,GO:0055114,GO:0065007,GO:0065008	nucleic acid binding,other cellular components,other cellular processes,other enzyme activity,other metabolic processes,other molecular functions
Thhalv10008037m.g	15.8559	26.2163	30.0971	22.4375	19.8889	61.3746	3.2447	1.4046	0.872604	18.7799	8	SC > YF, YC > YF	At1g28230	purine permease 1	GO:0003674,GO:0005215,GO:0005337,GO:0005345,GO:0005575,GO:0005623,GO:0005886,GO:0005887,GO:0006810,GO:0006863,GO:0008150,GO:0009914,GO:0009987,GO:0010184,GO:0010817,GO:0015205,GO:0015211,GO:0015851,GO:0015931,GO:0015932,GO:0016020,GO:0016021,GO:0022857,GO:0022891,GO:0022892,GO:0031224,GO:0031226,GO:0044425,GO:0044459,GO:0044464,GO:0051179,GO:0051234,GO:0055085,GO:0065007,GO:0065008,GO:0071705,GO:…	other cellular processes,other membranes,plasma membrane,transport,transporter activity
Thhalv10018114m.g	55.7092	53.5372	55.75	17.5185	11.0919	20.8754	1.08573	0.881251	0.729967	18.3489	13	SC > YC > YF	At1g70290	trehalose-6-phosphatase synthase S8	GO:0003674,GO:0003824,GO:0005975,GO:0005984,GO:0005991,GO:0005992,GO:0008150,GO:0008152,GO:0009058,GO:0009311,GO:0009312,GO:0009987,GO:0016051,GO:0016137,GO:0016138,GO:0016740,GO:0016757,GO:0034637,GO:0044237,GO:0044238,GO:0044249,GO:0044262,GO:0046351	other cellular processes,other enzyme activity,other metabolic processes,transferase activity
Thhalv10013295m.g	10.1413	18.2257	14.9455	6.75944	17.5141	14.5352	0.451147	0.488243	1.21328	18.0282	8	SC > YF, YC > YF	At5g05850	plant intracellular ras group-related LRR 1	GO:0003674,GO:0005488,GO:0005515,GO:0007275,GO:0008150,GO:0009555,GO:0032501,GO:0032502,GO:0048229,GO:0055046	developmental processes,protein binding
Thhalv10016571m.g	110.607	140.316	95.8271	65.4739	53.0102	140.864	0.894634	11.1343	2.40596	17.9668	8	SC > YF, YC > YF	At2g38290	ammonium transporter 2	GO:0003674,GO:0005215,GO:0005575,GO:0005623,GO:0005886,GO:0005911,GO:0006810,GO:0006811,GO:0006812,GO:0008150,GO:0008324,GO:0008519,GO:0009506,GO:0009607,GO:0009624,GO:0009987,GO:0015075,GO:0015101,GO:0015291,GO:0015398,GO:0015695,GO:0015696,GO:0016020,GO:0022804,GO:0022857,GO:0022890,GO:0022891,GO:0022892,GO:0030054,GO:0034220,GO:0044464,GO:0050896,GO:0051179,GO:0051234,GO:0051704,GO:0051707,GO:…	other cellular components,other cellular processes,other membranes,plasma membrane,response to abiotic or biotic stimulus,transport,transporter activity
Thhalv10004360m.g	58.7374	40.8053	28.4421	54.4228	62.4942	94.8071	0.536598	5.22648	6.49388	17.2738	8	SC > YF, YC > YF	At5g27420	carbon/nitrogen insensitive 1	GO:0003674,GO:0003824,GO:0004842,GO:0005488,GO:0005515,GO:0005575,GO:0005623,GO:0007154,GO:0008150,GO:0008270,GO:0009605,GO:0009719,GO:0009725,GO:0009737,GO:0009743,GO:0009987,GO:0009991,GO:0010033,GO:0010200,GO:0016020,GO:0016874,GO:0016879,GO:0016881,GO:0019787,GO:0031667,GO:0031668,GO:0031669,GO:0042221,GO:0043167,GO:0043169,GO:0043562,GO:0044464,GO:0046872,GO:0046914,GO:0050896,GO:0051716,GO:…	other binding,other biological processes,other cellular processes,other enzyme activity,other membranes,protein binding
Thhalv10011215m.g	21.4919	20.5505	20.7359	15.0926	8.58227	32.6125	1.72956	0.534793	0.996716	17.2604	8	SC > YF, YC > YF	At1g56140	Leucine-rich repeat transmembrane protein kinase	GO:0000166,GO:0003674,GO:0003824,GO:0004672,GO:0004674,GO:0004713,GO:0005488,GO:0005515,GO:0005524,GO:0005575,GO:0005623,GO:0005886,GO:0006464,GO:0006468,GO:0006793,GO:0006796,GO:0008150,GO:0008152,GO:0009987,GO:0016020,GO:0016301,GO:0016310,GO:0016740,GO:0016772,GO:0016773,GO:0017076,GO:0019538,GO:0030554,GO:0032553,GO:0032555,GO:0032559,GO:0035639,GO:0043170,GO:0043412,GO:0044237,GO:0044238,GO:…	kinase activity,nucleotide binding,other cellular processes,other metabolic processes,plasma membrane,protein binding,protein metabolism,transferase activity
Thhalv10006835m.g	5.1329	4.6802	2.89972	5.67461	10.0601	3.41144	0.328243	0.355233	0.441375	17.0211	8	SC > YF, YC > YF	At1g24320	Six-hairpin glycosidases superfamily protein	GO:0003674,GO:0003824,GO:0004553,GO:0004558,GO:0004573,GO:0005575,GO:0005975,GO:0008150,GO:0008152,GO:0009311,GO:0015926,GO:0016787,GO:0016798,GO:0044238	hydrolase activity,other enzyme activity,other metabolic processes,unknown cellular components
Thhalv10024930m.g	130.955	134.012	121.557	79.0334	78.3524	203.024	4.96262	12.6943	4.24647	16.4545	8	SC > YF, YC > YF	At4g37310	cytochrome P450, family 81, subfamily H, polypeptide 1	GO:0003674,GO:0003824,GO:0005488,GO:0005506,GO:0005575,GO:0005623,GO:0008150,GO:0008152,GO:0009055,GO:0012505,GO:0016491,GO:0016705,GO:0019825,GO:0020037,GO:0043167,GO:0043169,GO:0044464,GO:0046872,GO:0046906,GO:0046914,GO:0055114	other binding,other cellular components,other enzyme activity,other metabolic processes,other molecular functions
Thhalv10005464m.g	21.6418	35.6756	33.1554	41.958	46.0109	65.9209	1.12594	6.0926	2.01867	16.6598	8	SC > YF, YC > YF	At5g63800	Glycosyl hydrolase family 35 protein	GO:0000003,GO:0003006,GO:0003674,GO:0003824,GO:0004553,GO:0004565,GO:0005488,GO:0005575,GO:0005576,GO:0005618,GO:0005623,GO:0005975,GO:0007047,GO:0007275,GO:0008150,GO:0008152,GO:0009058,GO:0009664,GO:0009791,GO:0009827,GO:0009987,GO:0010154,GO:0010191,GO:0010192,GO:0010214,GO:0015925,GO:0016043,GO:0016787,GO:0016798,GO:0022414,GO:0030312,GO:0032501,GO:0032502,GO:0042545,GO:0043167,GO:0043169,GO:…	cell organization and biogenesis,cell wall,developmental processes,extracellular,hydrolase activity,other binding,other cellular processes,other enzyme activity,other metabolic processes
Thhalv10018123m.g	5.78311	8.88094	5.50239	6.81967	7.63585	7.76809	0	1.34815	0	16.4845	8	SC > YF, YC > YF	At1g68940	Armadillo/beta-catenin-like repeat family protein	GO:0000151,GO:0003674,GO:0003824,GO:0004842,GO:0005488,GO:0005515,GO:0005575,GO:0005622,GO:0005623,GO:0006464,GO:0008150,GO:0008152,GO:0009987,GO:0016567,GO:0016874,GO:0016879,GO:0016881,GO:0019538,GO:0019787,GO:0032446,GO:0032991,GO:0043170,GO:0043234,GO:0043412,GO:0044237,GO:0044238,GO:0044260,GO:0044267,GO:0044424,GO:0044464,GO:0070647	other binding,other cellular processes,other enzyme activity,other intracellular components,other metabolic processes,protein binding,protein metabolism
Thhalv10024615m.g	136.757	97.0245	94.5478	72.6396	39.6861	52.3206	2.77476	4.28988	3.19809	16.0431	8	SC > YF, YC > YF	At4g23190	cysteine-rich RLK (RECEPTOR-like protein kinase) 11	GO:0000166,GO:0002376,GO:0003674,GO:0003824,GO:0004672,GO:0004674,GO:0005488,GO:0005524,GO:0005575,GO:0005623,GO:0006464,GO:0006468,GO:0006793,GO:0006796,GO:0006950,GO:0006952,GO:0006955,GO:0006979,GO:0008150,GO:0008152,GO:0009607,GO:0009617,GO:0009814,GO:0009816,GO:0009987,GO:0016020,GO:0016301,GO:0016310,GO:0016740,GO:0016772,GO:0016773,GO:0017076,GO:0019538,GO:0030554,GO:0032553,GO:0032555,GO:…	kinase activity,nucleotide binding,other cellular processes,other membranes,other metabolic processes,protein metabolism,response to abiotic or biotic stimulus,response to stress,transferase activity
Thhalv10011733m.g	77.0017	142.937	194.583	14.6457	34.6191	43.1429	0.84717	2.75049	2.27831	15.7264	8	SC > YF, YC > YF	At3g15450	Aluminium induced protein with YGL and LRDR motifs	GO:0003674	unknown molecular functions
Thhalv10001975m.g	52.9265	35.595	44.1074	25.6734	30.6046	71.8492	0.384067	3.32517	4.64795	15.3314	8	SC > YF, YC > YF	At4g33050	calmodulin-binding family protein	GO:0000741,GO:0003674,GO:0005488,GO:0005515,GO:0005516,GO:0005575,GO:0006996,GO:0006997,GO:0007275,GO:0008150,GO:0009553,GO:0009559,GO:0009561,GO:0009743,GO:0009987,GO:0010033,GO:0010197,GO:0010200,GO:0016043,GO:0030154,GO:0032501,GO:0032502,GO:0042221,GO:0048229,GO:0048284,GO:0048869,GO:0050896,GO:0071840,GO:0071841,GO:0071842	cell organization and biogenesis,developmental processes,other biological processes,other cellular processes,protein binding,unknown cellular components
Thhalv10003684m.g	1.48902	0.724101	1.3459	8.07717	3.7355	4.11688	0.609414	0	0.409727	15.6304	3	YC > YF	At5g66750	chromatin remodeling 1	GO:0000166,GO:0000785,GO:0000786,GO:0003674,GO:0003676,GO:0003677,GO:0003678,GO:0003824,GO:0004003,GO:0004386,GO:0005488,GO:0005515,GO:0005524,GO:0005575,GO:0005622,GO:0005623,GO:0005694,GO:0006139,GO:0006259,GO:0006304,GO:0006305,GO:0006306,GO:0006325,GO:0006342,GO:0006344,GO:0006346,GO:0006349,GO:0006351,GO:0006355,GO:0006464,GO:0006473,GO:0006475,GO:0006479,GO:0006730,GO:0006807,GO:0006996,GO:…	DNA or RNA binding,DNA or RNA metabolism,cell organization and biogenesis,hydrolase activity,nucleic acid binding,nucleotide binding,other biological processes,other cellular processes,other intracellular components,other metabolic processes,protein binding,protein metabolism,transcription,DNA-dependent
Thhalv10003990m.g	69.8355	80.709	82.8007	45.7515	32.4438	82.5143	5.734	1.90938	2.96549	15.1486	8	SC > YF, YC > YF	At5g61520	Major facilitator superfamily protein	GO:0003674,GO:0005215,GO:0005351,GO:0005402,GO:0005575,GO:0005623,GO:0006810,GO:0008150,GO:0008324,GO:0009987,GO:0015075,GO:0015144,GO:0015291,GO:0015293,GO:0015294,GO:0015295,GO:0016020,GO:0016021,GO:0022804,GO:0022857,GO:0022891,GO:0022892,GO:0031224,GO:0044425,GO:0044464,GO:0051119,GO:0051179,GO:0051234,GO:0055085	other cellular processes,other membranes,transport,transporter activity
Thhalv10013376m.g	4.71037	2.54515	0	5.55466	6.56497	12.8008	1.07102	0.57954	0	15.0982	3	YC > YF	At5g05630	Amino acid permease family protein	GO:0003333,GO:0003674,GO:0005215,GO:0005275,GO:0005342,GO:0005575,GO:0005622,GO:0005623,GO:0005737,GO:0006810,GO:0006865,GO:0008150,GO:0008324,GO:0009507,GO:0009536,GO:0009987,GO:0015075,GO:0015171,GO:0015326,GO:0015837,GO:0015849,GO:0016020,GO:0022804,GO:0022857,GO:0022891,GO:0022892,GO:0043226,GO:0043227,GO:0043229,GO:0043231,GO:0044424,GO:0044444,GO:0044464,GO:0046942,GO:0046943,GO:0051179,GO:…	chloroplast,other cellular processes,other membranes,transport,transporter activity
Thhalv10006863m.g	67.6441	23.2818	20.2412	14.2054	9.68602	7.55455	0.316037	1.36809	0.424963	14.9097	8	SC > YF, YC > YF	At1g32970	Subtilisin-like serine endopeptidase family protein	GO:0003674,GO:0003824,GO:0004175,GO:0004252,GO:0005575,GO:0005618,GO:0005623,GO:0006508,GO:0008150,GO:0008152,GO:0008233,GO:0008236,GO:0012505,GO:0016787,GO:0017171,GO:0019538,GO:0030312,GO:0043170,GO:0044238,GO:0044464,GO:0070011,GO:0071944	cell wall,hydrolase activity,other cellular components,other metabolic processes,protein metabolism
Thhalv10014413m.g	616.297	545.541	532.675	385.15	188.81	636.643	41.264	32.0775	10.1594	14.4981	8	SC > YF, YC > YF	At2g43590	Chitinase family protein	GO:0001871,GO:0003674,GO:0003824,GO:0004553,GO:0004568,GO:0005488,GO:0005575,GO:0005623,GO:0005975,GO:0008061,GO:0008150,GO:0008152,GO:0009056,GO:0012505,GO:0016787,GO:0016798,GO:0016998,GO:0030246,GO:0030247,GO:0043170,GO:0044036,GO:0044238,GO:0044464,GO:0071554,GO:0071840	hydrolase activity,other binding,other cellular components,other metabolic processes
Thhalv10014420m.g	93.8754	67.954	93.9209	76.0545	71.9101	63.249	4.39931	7.14157	2.95779	14.5678	8	SC > YF, YC > YF	At5g21940		GO:0003674,GO:0005488,GO:0005515,GO:0008150	protein binding,unknown biological processes,unknown molecular functions
Thhalv10019237m.g	279.771	253.827	262.317	111.285	92.5341	189.161	7.69047	16.6456	3.44702	14.1446	8	SC > YF, YC > YF	At1g76100	plastocyanin 1	GO:0003674,GO:0005488,GO:0005507,GO:0005575,GO:0005622,GO:0005623,GO:0005737,GO:0009055,GO:0009507,GO:0009534,GO:0009536,GO:0009543,GO:0009579,GO:0031976,GO:0031977,GO:0031978,GO:0031984,GO:0043167,GO:0043169,GO:0043226,GO:0043227,GO:0043229,GO:0043231,GO:0044422,GO:0044424,GO:0044434,GO:0044435,GO:0044436,GO:0044444,GO:0044446,GO:0044464,GO:0046872,GO:0046914	chloroplast,other binding,other cytoplasmic components,other intracellular components,other molecular functions,plastid
Thhalv10002045m.g	114.579	63.0505	62.6847	44.8015	59.2538	97.474	6.17025	7.34537	0.829689	14.0485	8	SC > YF, YC > YF	At2g25900	Zinc finger C-x8-C-x5-C-x3-H type family protein	GO:0001071,GO:0003674,GO:0003676,GO:0003677,GO:0003700,GO:0003723,GO:0005488,GO:0005575,GO:0005622,GO:0005623,GO:0005737,GO:0006139,GO:0006351,GO:0006355,GO:0006807,GO:0008150,GO:0008152,GO:0008270,GO:0009058,GO:0009059,GO:0009889,GO:0009987,GO:0010467,GO:0010468,GO:0010556,GO:0016070,GO:0019219,GO:0019222,GO:0031323,GO:0031326,GO:0032774,GO:0034641,GO:0034645,GO:0043167,GO:0043169,GO:0043170,GO:…	DNA or RNA binding,nucleic acid binding,other binding,other cellular processes,other cytoplasmic components,other metabolic processes,transcription factor activity,transcription,DNA-dependent
Thhalv10019690m.g	8.0975	23.6267	10.9788	43.9249	74.4855	51.6651	6.62817	5.37988	0	14.1635	3	YC > YF	At1g80180		GO:0003674,GO:0005575,GO:0005623,GO:0005886,GO:0008150,GO:0016020,GO:0044464,GO:0071944	plasma membrane,unknown biological processes,unknown molecular functions
Thhalv10021268m.g	147.112	143.395	267.996	54.2605	31.1616	82.0097	11.2726	0.717619	0	13.964	8	SC > YF, YC > YF	At3g01290	SPFH/Band 7/PHB domain-containing membrane-associated protein family	GO:0005575,GO:0005622,GO:0005623,GO:0005737,GO:0005739,GO:0005773,GO:0005774,GO:0005886,GO:0005911,GO:0006464,GO:0006497,GO:0006498,GO:0006499,GO:0006950,GO:0006952,GO:0008150,GO:0008152,GO:0009058,GO:0009059,GO:0009506,GO:0009607,GO:0009620,GO:0009987,GO:0016020,GO:0018377,GO:0019538,GO:0030054,GO:0031090,GO:0031365,GO:0034645,GO:0042157,GO:0042158,GO:0043170,GO:0043226,GO:0043227,GO:0043229,GO:…	mitochondria,other cellular components,other cellular processes,other cytoplasmic components,other intracellular components,other membranes,other metabolic processes,plasma membrane,protein metabolism,response to abiotic or biotic stimulus,response to stress
Thhalv10016267m.g	8.2768	3.72682	2.77085	4.33792	7.69039	8.47554	0	1.01833	0.421758	14.2379	8	SC > YF, YC > YF	At2g33050	receptor like protein 26	GO:0003674,GO:0003824,GO:0005488,GO:0005515,GO:0005575,GO:0005623,GO:0006950,GO:0006952,GO:0007154,GO:0007165,GO:0008150,GO:0009987,GO:0012505,GO:0016301,GO:0016740,GO:0016772,GO:0023052,GO:0044464,GO:0050789,GO:0050794,GO:0050896,GO:0051716,GO:0065007	kinase activity,other cellular components,protein binding,response to stress,signal transduction
Thhalv10004583m.g	164.449	44.112	72.7347	66.9421	126.018	125.711	4.19157	14.9047	4.02588	13.782	8	SC > YF, YC > YF	At3g29035	NAC domain containing protein 3	GO:0001071,GO:0003674,GO:0003676,GO:0003677,GO:0003700,GO:0005488,GO:0005575,GO:0005622,GO:0005623,GO:0005634,GO:0006139,GO:0006351,GO:0006355,GO:0006807,GO:0007275,GO:0007568,GO:0008150,GO:0008152,GO:0009058,GO:0009059,GO:0009889,GO:0009987,GO:0010150,GO:0010260,GO:0010467,GO:0010468,GO:0010556,GO:0016070,GO:0019219,GO:0019222,GO:0031323,GO:0031326,GO:0032501,GO:0032502,GO:0032774,GO:0034641,GO:…	DNA or RNA binding,developmental processes,nucleus,other cellular processes,other metabolic processes,transcription factor activity,transcription,DNA-dependent
Thhalv10022544m.g	103.328	65.4861	67.8825	30.5385	69.84	71.3249	7.15423	3.15435	2.13778	13.7955	8	SC > YF, YC > YF	At2g18700	trehalose phosphatase/synthase 11	GO:0003674,GO:0003824,GO:0005575,GO:0005622,GO:0005623,GO:0005737,GO:0005739,GO:0005829,GO:0005975,GO:0005984,GO:0005991,GO:0005992,GO:0008150,GO:0008152,GO:0009058,GO:0009311,GO:0009312,GO:0009987,GO:0016051,GO:0016137,GO:0016138,GO:0016740,GO:0016757,GO:0034637,GO:0043226,GO:0043227,GO:0043229,GO:0043231,GO:0044237,GO:0044238,GO:0044249,GO:0044262,GO:0044424,GO:0044444,GO:0044464,GO:0046351	cytosol,mitochondria,other cellular processes,other enzyme activity,other metabolic processes,transferase activity
Thhalv10010287m.g	43.0351	18.6485	25.0339	3.51724	10.6893	12.6869	0.871935	0.471815	0.586228	13.9346	8	SC > YF, YC > YF	At3g50930	cytochrome BC1 synthesis	GO:0000166,GO:0003674,GO:0003824,GO:0005488,GO:0005524,GO:0005575,GO:0005622,GO:0005623,GO:0005737,GO:0005739,GO:0008150,GO:0008152,GO:0016462,GO:0016787,GO:0016817,GO:0016818,GO:0016887,GO:0017076,GO:0017111,GO:0030554,GO:0032553,GO:0032555,GO:0032559,GO:0035639,GO:0043226,GO:0043227,GO:0043229,GO:0043231,GO:0044424,GO:0044444,GO:0044464	hydrolase activity,mitochondria,nucleotide binding,other metabolic processes
Thhalv10005797m.g	5.29564	2.41429	6.73123	6.63513	6.22744	9.50293	0.33865	0.366496	0.910738	13.841	3	YC > YF	At3g55950	CRINKLY4 related 3	GO:0000166,GO:0003674,GO:0003824,GO:0004672,GO:0004674,GO:0005488,GO:0005515,GO:0005524,GO:0006464,GO:0006468,GO:0006793,GO:0006796,GO:0008150,GO:0008152,GO:0009987,GO:0016301,GO:0016310,GO:0016740,GO:0016772,GO:0016773,GO:0017076,GO:0019538,GO:0030554,GO:0032553,GO:0032555,GO:0032559,GO:0035639,GO:0042802,GO:0042803,GO:0043170,GO:0043412,GO:0044237,GO:0044238,GO:0044260,GO:0044267,GO:0046983	kinase activity,nucleotide binding,other cellular processes,other metabolic processes,protein binding,protein metabolism,transferase activity
Thhalv10017118m.g	551.163	488.611	528.132	461.922	308.993	1052.97	41.7181	49.9857	48.0829	13.0477	8	SC > YF, YC > YF	At2g29300	NAD(P)-binding Rossmann-fold superfamily protein	GO:0000166,GO:0003674,GO:0003824,GO:0005488,GO:0005575,GO:0005623,GO:0008150,GO:0008152,GO:0012505,GO:0016491,GO:0044464,GO:0055114	nucleotide binding,other cellular components,other enzyme activity,other metabolic processes
Thhalv10019106m.g	105.377	111.736	87.7293	29.8983	26.5023	82.5688	0.810676	5.26401	4.36033	13.3176	8	SC > YF, YC > YF	At4g39670	Glycolipid transfer protein (GLTP) family protein	GO:0003674,GO:0005215,GO:0005319,GO:0005488,GO:0005575,GO:0005622,GO:0005623,GO:0005634,GO:0005737,GO:0006810,GO:0006869,GO:0008150,GO:0008289,GO:0010876,GO:0017089,GO:0022892,GO:0033036,GO:0043226,GO:0043227,GO:0043229,GO:0043231,GO:0044424,GO:0044464,GO:0046836,GO:0051179,GO:0051234,GO:0051861,GO:0071702	nucleus,other binding,other cytoplasmic components,transport,transporter activity
Thhalv10011230m.g	65.7948	47.8507	66.3739	38.7939	19.0359	72.1524	4.50804	4.87871	0.404118	13.2759	8	SC > YF, YC > YF	At1g51820	Leucine-rich repeat protein kinase family protein	GO:0000166,GO:0003674,GO:0003824,GO:0004672,GO:0004674,GO:0005488,GO:0005515,GO:0005524,GO:0005575,GO:0005623,GO:0006464,GO:0006468,GO:0006793,GO:0006796,GO:0008150,GO:0008152,GO:0009987,GO:0012505,GO:0016301,GO:0016310,GO:0016740,GO:0016772,GO:0016773,GO:0017076,GO:0019538,GO:0030554,GO:0032553,GO:0032555,GO:0032559,GO:0035639,GO:0043170,GO:0043412,GO:0044237,GO:0044238,GO:0044260,GO:0044267,GO:…	kinase activity,nucleotide binding,other cellular components,other cellular processes,other metabolic processes,protein binding,protein metabolism,transferase activity
Thhalv10006134m.g	22.7912	27.7081	65.0547	8.48724	20.0619	14.0314	1.22734	1.99239	0	13.2248	8	SC > YF, YC > YF	At3g61060	phloem protein 2-A13	GO:0003674,GO:0005488,GO:0005515,GO:0006464,GO:0006497,GO:0006498,GO:0006499,GO:0006950,GO:0008150,GO:0008152,GO:0009058,GO:0009059,GO:0009611,GO:0009987,GO:0018377,GO:0019538,GO:0030246,GO:0031365,GO:0034645,GO:0042157,GO:0042158,GO:0043170,GO:0043412,GO:0043543,GO:0044237,GO:0044238,GO:0044249,GO:0044260,GO:0044267,GO:0050896	other binding,other cellular processes,other metabolic processes,protein binding,protein metabolism,response to stress
Thhalv10021350m.g	281.459	209.065	227.691	83.9671	181.159	240.014	22.6813	10.4136	6.46941	12.7676	8	SC > YF, YC > YF	At3g03870		GO:0003674,GO:0005575,GO:0008150	unknown biological processes,unknown cellular components,unknown molecular functions
XLOC_016554	76.0797	78.2633	109.102	51.7593	134.582	62.233	5.98795	11.3405	2.01294	12.8519	8	SC > YF, YC > YF	At4g05070	Wound-responsive family protein	GO:0003674,GO:0005575,GO:0005622,GO:0005623,GO:0005737,GO:0008150,GO:0009507,GO:0009536,GO:0043226,GO:0043227,GO:0043229,GO:0043231,GO:0044424,GO:0044444,GO:0044464	chloroplast,unknown biological processes,unknown molecular functions
Thhalv10012605m.g	5.43059	1.98065	3.68148	3.20198	4.54125	7.79608	0	1.20267	0	12.9206	3	YC > YF	At5g35450	Disease resistance protein (CC-NBS-LRR class) family	GO:0000166,GO:0003674,GO:0005488,GO:0005575,GO:0005623,GO:0005886,GO:0006950,GO:0006952,GO:0008150,GO:0016020,GO:0017076,GO:0030554,GO:0032553,GO:0032555,GO:0032559,GO:0043531,GO:0044464,GO:0050896,GO:0071944	nucleotide binding,plasma membrane,response to stress
Thhalv10010353m.g	32.8549	36.9473	45.4737	15.0132	18.8887	29.6971	1.26062	3.18331	0.565035	12.697	8	SC > YF, YC > YF	At3g50700	indeterminate(ID)-domain 2	GO:0001071,GO:0003674,GO:0003676,GO:0003700,GO:0005488,GO:0005575,GO:0005622,GO:0005623,GO:0005737,GO:0006139,GO:0006351,GO:0006355,GO:0006807,GO:0008150,GO:0008152,GO:0008270,GO:0009058,GO:0009059,GO:0009507,GO:0009536,GO:0009889,GO:0009987,GO:0010467,GO:0010468,GO:0010556,GO:0016070,GO:0019219,GO:0019222,GO:0031323,GO:0031326,GO:0032774,GO:0034641,GO:0034645,GO:0043167,GO:0043169,GO:0043170,GO:…	chloroplast,nucleic acid binding,other binding,other cellular processes,other intracellular components,other metabolic processes,transcription factor activity,transcription,DNA-dependent
Thhalv10023510m.g	76.6479	82.5342	113.819	30.344	50.3609	72.7742	1.68053	8.48733	2.25974	12.3499	8	SC > YF, YC > YF	At1g57943	purine permease 17	GO:0003674,GO:0005215,GO:0005345,GO:0005575,GO:0005623,GO:0006810,GO:0006863,GO:0008150,GO:0009987,GO:0015205,GO:0015851,GO:0015931,GO:0015932,GO:0016020,GO:0022857,GO:0022891,GO:0022892,GO:0044464,GO:0051179,GO:0051234,GO:0055085,GO:0071705,GO:0072530	other cellular processes,other membranes,transport,transporter activity
Thhalv10025367m.g	464.931	562.75	526.461	402.463	374.907	402.045	7.84136	79.2038	11.9498	11.9139	8	SC > YF, YC > YF	At4g27440	protochlorophyllide oxidoreductase B	GO:0000166,GO:0003674,GO:0003824,GO:0005488,GO:0005575,GO:0005622,GO:0005623,GO:0005737,GO:0006778,GO:0006779,GO:0006807,GO:0008150,GO:0008152,GO:0009058,GO:0009507,GO:0009526,GO:0009534,GO:0009535,GO:0009536,GO:0009579,GO:0009719,GO:0009723,GO:0009725,GO:0009941,GO:0009987,GO:0010033,GO:0015994,GO:0015995,GO:0016020,GO:0016491,GO:0016627,GO:0016628,GO:0016630,GO:0018130,GO:0031967,GO:0031975,GO:…	chloroplast,nucleotide binding,other biological processes,other cellular processes,other cytoplasmic components,other enzyme activity,other intracellular components,other membranes,other metabolic processes,plastid
Thhalv10006420m.g	166.129	262.561	306.581	62.037	63.6731	176.661	11.332	6.13191	7.61886	12.0549	8	SC > YF, YC > YF	At3g57450		GO:0003674,GO:0008150	unknown biological processes,unknown molecular functions
Thhalv10025268m.g	36.9545	50.466	41.1814	42.9813	51.8572	59.7534	6.7335	0.560551	5.57186	12.0156	8	SC > YF, YC > YF	At4g36920	Integrase-type DNA-binding superfamily protein	GO:0000003,GO:0001071,GO:0003002,GO:0003006,GO:0003674,GO:0003676,GO:0003677,GO:0003700,GO:0005488,GO:0005575,GO:0005622,GO:0005623,GO:0005634,GO:0006139,GO:0006351,GO:0006355,GO:0006807,GO:0007275,GO:0007389,GO:0008150,GO:0008152,GO:0009058,GO:0009059,GO:0009653,GO:0009791,GO:0009886,GO:0009887,GO:0009888,GO:0009889,GO:0009908,GO:0009987,GO:0010073,GO:0010092,GO:0010093,GO:0010154,GO:0010467,GO:…	DNA or RNA binding,developmental processes,nucleus,other biological processes,other cellular processes,other metabolic processes,transcription factor activity,transcription,DNA-dependent
Thhalv10014072m.g	36.7571	27.8378	17.7014	43.3454	26.4545	76.8932	0.616544	10.0086	1.65808	11.9426	8	SC > YF, YC > YF	At5g06570	alpha/beta-Hydrolases superfamily protein	GO:0003674,GO:0003824,GO:0005575,GO:0008150,GO:0008152,GO:0016787	hydrolase activity,other metabolic processes,unknown cellular components
Thhalv10007994m.g	93.9886	114.265	158.694	67.8709	70.6486	66.2571	3.78186	5.8469	7.99121	11.6218	8	SC > YF, YC > YF	At1g29660	GDSL-like Lipase/Acylhydrolase superfamily protein	GO:0003674,GO:0003824,GO:0004091,GO:0005575,GO:0005576,GO:0005622,GO:0005623,GO:0005634,GO:0006629,GO:0008150,GO:0008152,GO:0016787,GO:0016788,GO:0043226,GO:0043227,GO:0043229,GO:0043231,GO:0044238,GO:0044424,GO:0044464,GO:0048046,GO:0052689	extracellular,hydrolase activity,nucleus,other metabolic processes
Thhalv10012759m.g	20.7154	28.0536	29.6272	42.6725	31.2471	48.5189	2.95129	5.22648	2.16463	11.8385	8	SC > YF, YC > YF	At5g55930	oligopeptide transporter 1	GO:0003674,GO:0005215,GO:0005575,GO:0005623,GO:0006810,GO:0006857,GO:0008150,GO:0009987,GO:0015197,GO:0015198,GO:0015833,GO:0016020,GO:0022892,GO:0044464,GO:0051179,GO:0051234,GO:0055085	other cellular processes,other membranes,transport,transporter activity
Thhalv10017972m.g	395.342	222.489	263.767	28.3596	73.5755	115.393	7.20191	9.0931	2.42103	11.6119	13	SC > YC > YF	At2g40000	ortholog of sugar beet HS1 PRO-1 2	GO:0002376,GO:0003674,GO:0005488,GO:0005515,GO:0006950,GO:0006952,GO:0006955,GO:0006979,GO:0008150,GO:0009607,GO:0009617,GO:0009751,GO:0009814,GO:0009816,GO:0010033,GO:0042221,GO:0042742,GO:0045087,GO:0050896,GO:0051704,GO:0051707	other biological processes,protein binding,response to abiotic or biotic stimulus,response to stress
Thhalv10013083m.g	10.1186	83.1415	76.4799	50.6091	32.0954	82.7412	2.49904	6.18176	5.7606	11.4563	3	YC > YF	At5g14120	Major facilitator superfamily protein	GO:0005575,GO:0005622,GO:0005623,GO:0005737,GO:0005773,GO:0005774,GO:0016020,GO:0031090,GO:0043226,GO:0043227,GO:0043229,GO:0043231,GO:0044422,GO:0044424,GO:0044437,GO:0044444,GO:0044446,GO:0044464	other cytoplasmic components,other intracellular components,other membranes
Thhalv10002035m.g	83.5865	85.2291	105.104	23.8472	50.7324	61.6465	4.82798	5.22496	1.85485	11.4401	8	SC > YF, YC > YF	At2g27310	F-box family protein	GO:0003674,GO:0005575,GO:0008150	unknown biological processes,unknown cellular components,unknown molecular functions
Thhalv10014140m.g	27.6934	44.3	27.996	15.4692	16.7592	44.1737	1.49134	3.22793	2.00534	11.3616	8	SC > YF, YC > YF	At5g02150	Fes1C	GO:0003674,GO:0005488,GO:0005575	other binding,unknown cellular components
Thhalv10027874m.g	55.8748	33.1747	17.6178	20.6863	28.5236	26.9449	0.664768	5.036	0.893887	11.548	8	SC > YF, YC > YF	At5g39610	NAC domain containing protein 6	GO:0001071,GO:0003674,GO:0003676,GO:0003677,GO:0003700,GO:0005488,GO:0005515,GO:0005575,GO:0005622,GO:0005623,GO:0005634,GO:0006139,GO:0006351,GO:0006355,GO:0006807,GO:0006950,GO:0006970,GO:0006979,GO:0007275,GO:0007568,GO:0008150,GO:0008152,GO:0009058,GO:0009059,GO:0009628,GO:0009651,GO:0009889,GO:0009987,GO:0010150,GO:0010260,GO:0010467,GO:0010468,GO:0010556,GO:0016070,GO:0019219,GO:0019222,GO:…	DNA or RNA binding,developmental processes,nucleus,other cellular processes,other metabolic processes,protein binding,response to abiotic or biotic stimulus,response to stress,transcription factor activity,transcription,DNA-dependent
Thhalv10001575m.g	126.906	59.202	41.6818	139.211	53.987	94.9365	6.79435	5.71902	13.1966	11.2071	8	SC > YF, YC > YF	At2g43570	chitinase, putative	GO:0001871,GO:0003674,GO:0003824,GO:0004553,GO:0004568,GO:0005488,GO:0005575,GO:0005576,GO:0005618,GO:0005623,GO:0005975,GO:0008061,GO:0008150,GO:0008152,GO:0009056,GO:0009505,GO:0016787,GO:0016798,GO:0016998,GO:0030246,GO:0030247,GO:0030312,GO:0043170,GO:0044036,GO:0044238,GO:0044464,GO:0048046,GO:0071554,GO:0071840,GO:0071944	cell wall,extracellular,hydrolase activity,other binding,other metabolic processes
Thhalv10022948m.g	54.9042	42.7194	102.976	49.8538	87.2343	79.4034	9.55008	7.29553	2.26617	11.3276	8	SC > YF, YC > YF	At2g15960		GO:0003674,GO:0005575,GO:0008150	unknown biological processes,unknown cellular components,unknown molecular functions
Thhalv10000830m.g	11.5568	4.39065	8.16098	7.24001	6.04014	16.13	0	1.59963	0.993765	11.3404	8	SC > YF, YC > YF	At5g46050	peptide transporter 3	GO:0001101,GO:0003674,GO:0005215,GO:0005575,GO:0005623,GO:0006810,GO:0006857,GO:0006950,GO:0006952,GO:0006970,GO:0006972,GO:0008150,GO:0009607,GO:0009611,GO:0009617,GO:0009628,GO:0009651,GO:0009719,GO:0009725,GO:0009737,GO:0009751,GO:0009753,GO:0010033,GO:0010243,GO:0014075,GO:0015197,GO:0015198,GO:0015833,GO:0016020,GO:0022892,GO:0042221,GO:0042538,GO:0042742,GO:0042936,GO:0042937,GO:0042938,GO:…	other biological processes,other membranes,response to abiotic or biotic stimulus,response to stress,transport,transporter activity
Thhalv10015286m.g	47.7836	83.9111	115.476	23.4785	13.8744	49.4014	0	5.14417	2.73926	11.0047	8	SC > YF, YC > YF	At5g11000	Plant protein of unknown function (DUF868)	GO:0003674,GO:0005575,GO:0005623,GO:0005886,GO:0008150,GO:0016020,GO:0044464,GO:0071944	plasma membrane,unknown biological processes,unknown molecular functions
Thhalv10007672m.g	169.377	243.192	193.076	206.849	221.705	400.85	28.7983	33.3924	15.2129	10.7153	8	SC > YF, YC > YF	At1g03220	Eukaryotic aspartyl protease family protein	GO:0003674,GO:0003824,GO:0004175,GO:0004190,GO:0005575,GO:0005618,GO:0005622,GO:0005623,GO:0005737,GO:0005794,GO:0005886,GO:0005911,GO:0006508,GO:0006950,GO:0006970,GO:0008150,GO:0008152,GO:0008233,GO:0009505,GO:0009506,GO:0009628,GO:0009651,GO:0016020,GO:0016787,GO:0019538,GO:0030054,GO:0030312,GO:0043170,GO:0043226,GO:0043227,GO:0043229,GO:0043231,GO:0044238,GO:0044424,GO:0044444,GO:0044464,GO:…	Golgi apparatus,cell wall,hydrolase activity,other cellular components,other membranes,plasma membrane,protein metabolism,response to abiotic or biotic stimulus,response to stress
Thhalv10001581m.g	945.307	694.197	825.742	223.11	102.811	187.392	13.2783	21.9334	13.1562	10.6127	13	SC > YC > YF	At2g43570	chitinase, putative	GO:0001871,GO:0003674,GO:0003824,GO:0004553,GO:0004568,GO:0005488,GO:0005575,GO:0005576,GO:0005618,GO:0005623,GO:0005975,GO:0008061,GO:0008150,GO:0008152,GO:0009056,GO:0009505,GO:0016787,GO:0016798,GO:0016998,GO:0030246,GO:0030247,GO:0030312,GO:0043170,GO:0044036,GO:0044238,GO:0044464,GO:0048046,GO:0071554,GO:0071840,GO:0071944	cell wall,extracellular,hydrolase activity,other binding,other metabolic processes
Thhalv10026129m.g	90.4731	58.0176	85.372	31.6551	45.7266	101.495	2.03452	6.60542	8.20719	10.6176	8	SC > YF, YC > YF	At3g23280	XB3 ortholog 5 in Arabidopsis thaliana	GO:0003674,GO:0005488,GO:0005515,GO:0006464,GO:0006497,GO:0006498,GO:0006499,GO:0008150,GO:0008152,GO:0008270,GO:0009058,GO:0009059,GO:0009987,GO:0018377,GO:0019538,GO:0031365,GO:0034645,GO:0042157,GO:0042158,GO:0043167,GO:0043169,GO:0043170,GO:0043412,GO:0043543,GO:0044237,GO:0044238,GO:0044249,GO:0044260,GO:0044267,GO:0046872,GO:0046914	other binding,other cellular processes,other metabolic processes,protein binding,protein metabolism
Thhalv10010594m.g	1.25508	9.15509	8.50837	40.7011	66.9083	20.687	7.06296	0.694883	4.31694	10.6251	3	YC > YF	At3g48510		GO:0003674,GO:0005575,GO:0008150	unknown biological processes,unknown cellular components,unknown molecular functions
Thhalv10000165m.g	55.1141	29.6577	31.646	18.1127	33.0552	36.0296	1.84891	2.50117	3.72923	10.7927	8	SC > YF, YC > YF	At2g24240	BTB/POZ domain with WD40/YVTN repeat-like protein	GO:0003674,GO:0005215,GO:0005216,GO:0005244,GO:0005249,GO:0005261,GO:0005267,GO:0005488,GO:0005515,GO:0005575,GO:0005623,GO:0005886,GO:0005887,GO:0006810,GO:0006811,GO:0006812,GO:0006813,GO:0008076,GO:0008150,GO:0008324,GO:0009987,GO:0015075,GO:0015267,GO:0015672,GO:0016020,GO:0016021,GO:0022803,GO:0022832,GO:0022836,GO:0022838,GO:0022843,GO:0022857,GO:0022891,GO:0022892,GO:0030001,GO:0031224,GO:…	other cellular processes,other membranes,plasma membrane,protein binding,transport,transporter activity
Thhalv10010398m.g	14.0912	50.1701	67.096	20.7712	8.41684	10.1681	1.02985	0.557265	2.07719	10.7404	8	SC > YF, YC > YF	At3g54400	Eukaryotic aspartyl protease family protein	GO:0003674,GO:0003824,GO:0004175,GO:0004190,GO:0005575,GO:0005576,GO:0005618,GO:0005622,GO:0005623,GO:0005737,GO:0006508,GO:0008150,GO:0008152,GO:0008233,GO:0009505,GO:0009507,GO:0009536,GO:0016787,GO:0019538,GO:0030312,GO:0043170,GO:0043226,GO:0043227,GO:0043229,GO:0043231,GO:0044238,GO:0044424,GO:0044444,GO:0044464,GO:0048046,GO:0070001,GO:0070011,GO:0071944	cell wall,chloroplast,extracellular,hydrolase activity,protein metabolism
Thhalv10016921m.g	56.0892	61.9907	40.3282	18.7905	55.9647	56.9339	2.60861	9.1751	0.876924	10.4015	8	SC > YF, YC > YF	At2g37130	Peroxidase superfamily protein	GO:0003674,GO:0003824,GO:0004601,GO:0005488,GO:0005506,GO:0005575,GO:0005622,GO:0005623,GO:0005737,GO:0005829,GO:0006950,GO:0006952,GO:0006979,GO:0008150,GO:0008152,GO:0009607,GO:0009620,GO:0016209,GO:0016491,GO:0016684,GO:0020037,GO:0042221,GO:0043167,GO:0043169,GO:0044424,GO:0044444,GO:0044464,GO:0046872,GO:0046906,GO:0046914,GO:0050832,GO:0050896,GO:0051704,GO:0051707,GO:0055114	cytosol,other binding,other enzyme activity,other metabolic processes,response to abiotic or biotic stimulus,response to stress
Thhalv10016319m.g	98.4188	42.8226	46.0404	19.1396	35.3751	49.9422	3.18001	4.97104	1.90046	10.3922	8	SC > YF, YC > YF	At2g27660	Cysteine/Histidine-rich C1 domain family protein	GO:0003674,GO:0003824,GO:0005488,GO:0005575,GO:0005622,GO:0005623,GO:0005737,GO:0008150,GO:0008152,GO:0008270,GO:0009507,GO:0009536,GO:0016491,GO:0016651,GO:0016667,GO:0016668,GO:0043167,GO:0043169,GO:0043226,GO:0043227,GO:0043229,GO:0043231,GO:0044424,GO:0044444,GO:0044464,GO:0046872,GO:0046914,GO:0047134,GO:0055114	chloroplast,other binding,other enzyme activity,other metabolic processes
Thhalv10011796m.g	45.6948	33.5414	17.5343	43.7181	12.617	27.5048	0.882153	0	7.11717	10.4809	8	SC > YF, YC > YF	At1g53170	ethylene response factor 8	GO:0000160,GO:0001071,GO:0003674,GO:0003676,GO:0003677,GO:0003700,GO:0005488,GO:0005575,GO:0005622,GO:0005623,GO:0005634,GO:0006139,GO:0006351,GO:0006355,GO:0006807,GO:0007154,GO:0007165,GO:0008150,GO:0008152,GO:0009058,GO:0009059,GO:0009719,GO:0009723,GO:0009725,GO:0009755,GO:0009873,GO:0009889,GO:0009987,GO:0010033,GO:0010467,GO:0010468,GO:0010556,GO:0016070,GO:0019219,GO:0019222,GO:0023052,GO:…	DNA or RNA binding,nucleus,other cellular processes,other metabolic processes,signal transduction,transcription factor activity,transcription,DNA-dependent
Thhalv10007896m.g	5.43319	8.4068	12.2775	7.57195	26.8475	19.9591	1.51613	1.6408	2.03868	10.4663	3	YC > YF	At1g29050	TRICHOME BIREFRINGENCE-LIKE 38	GO:0005575,GO:0005623,GO:0008150,GO:0012505,GO:0044464	other cellular components,unknown biological processes
Thhalv10017628m.g	3.14793	1.53082	0	10.394	18.4269	23.4325	2.57672	0.697149	1.73241	10.4376	11	YC > SC, YC > YF	At2g39310	jacalin-related lectin 22	GO:0003674,GO:0005575,GO:0008150	unknown biological processes,unknown cellular components,unknown molecular functions
Thhalv10020970m.g	16.8066	20.4324	18.989	12.0329	26.3517	12.1275	1.84245	1.32929	1.65164	10.4723	8	SC > YF, YC > YF	At3g21175	ZIM-like 1	GO:0001071,GO:0003674,GO:0003676,GO:0003677,GO:0003700,GO:0005488,GO:0005515,GO:0006139,GO:0006351,GO:0006355,GO:0006807,GO:0008150,GO:0008152,GO:0008270,GO:0009058,GO:0009059,GO:0009889,GO:0009987,GO:0010467,GO:0010468,GO:0010556,GO:0016070,GO:0019219,GO:0019222,GO:0031323,GO:0031326,GO:0032774,GO:0034641,GO:0034645,GO:0043167,GO:0043169,GO:0043170,GO:0043565,GO:0044237,GO:0044238,GO:0044249,GO:…	DNA or RNA binding,other binding,other cellular processes,other metabolic processes,protein binding,transcription factor activity,transcription,DNA-dependent
Thhalv10025695m.g	37.0672	47.0233	70.408	21.5388	24.7077	31.4194	2.74829	1.18971	3.69552	10.1743	8	SC > YF, YC > YF	At4g37520	Peroxidase superfamily protein	GO:0003674,GO:0003824,GO:0004601,GO:0005488,GO:0005506,GO:0005515,GO:0005575,GO:0005622,GO:0005623,GO:0005737,GO:0006950,GO:0006979,GO:0008150,GO:0008152,GO:0016209,GO:0016491,GO:0016684,GO:0020037,GO:0042221,GO:0043167,GO:0043169,GO:0044424,GO:0044464,GO:0046872,GO:0046906,GO:0046914,GO:0050896,GO:0055114	other binding,other cytoplasmic components,other enzyme activity,other metabolic processes,protein binding,response to stress
Thhalv10014842m.g	20.8295	22.0201	34.7899	22.427	20.8263	15.4087	0	2.00563	3.73798	10.2134	8	SC > YF, YC > YF	At5g01610	Protein of unknown function, DUF538	GO:0008150	unknown biological processes
Thhalv10014325m.g	246.844	77.7323	92.3741	62.4202	193.929	204.533	24.1305	11.0262	10.8158	10.0252	8	SC > YF, YC > YF	At5g08790	NAC (No Apical Meristem) domain transcriptional regulator superfamily protein	GO:0003674,GO:0003676,GO:0003677,GO:0005488,GO:0005515,GO:0005575,GO:0005622,GO:0005623,GO:0005634,GO:0006139,GO:0006351,GO:0006355,GO:0006807,GO:0006950,GO:0007275,GO:0008150,GO:0008152,GO:0008361,GO:0009058,GO:0009059,GO:0009314,GO:0009416,GO:0009607,GO:0009611,GO:0009620,GO:0009628,GO:0009719,GO:0009743,GO:0009744,GO:0009751,GO:0009753,GO:0009889,GO:0009987,GO:0010033,GO:0010467,GO:0010468,GO:…	DNA or RNA binding,cell organization and biogenesis,developmental processes,nucleus,other biological processes,other cellular processes,other metabolic processes,protein binding,response to abiotic or biotic stimulus,response to stress,transcription,DNA-dependent
Thhalv10002064m.g	124.637	76.513	93.4165	34.1975	36.1178	71.5182	6.31317	2.73291	5.09344	10.031	8	SC > YF, YC > YF	At4g28400	Protein phosphatase 2C family protein	GO:0003674,GO:0003824,GO:0004721,GO:0004722,GO:0005575,GO:0008150,GO:0008152,GO:0016787,GO:0016788,GO:0016791,GO:0042578	hydrolase activity,other enzyme activity,other metabolic processes,unknown cellular components
Thhalv10002782m.g	28.794	24.0041	16.7313	11.6417	15.4791	30.6194	1.68351	1.82194	2.26375	10.0083	8	SC > YF, YC > YF	At3g44750	histone deacetylase 3	GO:0003002,GO:0003674,GO:0003676,GO:0003824,GO:0004407,GO:0005488,GO:0005575,GO:0005622,GO:0005623,GO:0005634,GO:0005730,GO:0007275,GO:0007389,GO:0008150,GO:0008270,GO:0009292,GO:0009294,GO:0009798,GO:0009943,GO:0009944,GO:0009955,GO:0016787,GO:0016810,GO:0016811,GO:0019213,GO:0031974,GO:0031981,GO:0032501,GO:0032502,GO:0033558,GO:0043167,GO:0043169,GO:0043226,GO:0043227,GO:0043228,GO:0043229,GO:…	developmental processes,hydrolase activity,nucleic acid binding,nucleus,other binding,other biological processes,other intracellular components
Thhalv10010546m.g	99.9633	52.3037	57.187	79.8306	95.2323	182.326	6.47346	14.7121	14.7978	9.93206	8	SC > YF, YC > YF	At3g51000	alpha/beta-Hydrolases superfamily protein	GO:0003674,GO:0003824,GO:0004301,GO:0005575,GO:0005622,GO:0005623,GO:0005737,GO:0005829,GO:0008150,GO:0008152,GO:0016787,GO:0016801,GO:0016803,GO:0044424,GO:0044444,GO:0044464	cytosol,hydrolase activity,other enzyme activity,other metabolic processes
Thhalv10017346m.g	151.776	78.0661	79.1471	139.972	181.024	199.679	12.9412	18.3146	21.4173	9.88502	8	SC > YF, YC > YF	At2g41180	VQ motif-containing protein	GO:0003674,GO:0005575,GO:0005622,GO:0005623,GO:0005737,GO:0008150,GO:0009507,GO:0009536,GO:0043226,GO:0043227,GO:0043229,GO:0043231,GO:0044424,GO:0044444,GO:0044464	chloroplast,unknown biological processes,unknown molecular functions
Thhalv10006672m.g	81.9643	47.8076	58.3484	21.2307	34.1716	62.7253	0.484765	10.4925	0.977766	9.881	8	SC > YF, YC > YF	At1g68750	phosphoenolpyruvate carboxylase 4	GO:0003674,GO:0003824,GO:0004611,GO:0006084,GO:0006091,GO:0006099,GO:0006732,GO:0008150,GO:0008152,GO:0008964,GO:0009056,GO:0009060,GO:0009109,GO:0009987,GO:0015977,GO:0015980,GO:0016829,GO:0016830,GO:0016831,GO:0044237,GO:0044248,GO:0045333,GO:0046356,GO:0051186,GO:0051187,GO:0055114,GO:0071704	electron transport or energy pathways,other cellular processes,other enzyme activity,other metabolic processes
Thhalv10001354m.g	215.604	152.021	213.379	95.0109	123.97	266.971	14.8387	21.0549	14.1888	9.70303	8	SC > YF, YC > YF	At2g44490	Glycosyl hydrolase superfamily protein	GO:0002376,GO:0003674,GO:0003824,GO:0004553,GO:0005488,GO:0005575,GO:0005622,GO:0005623,GO:0005737,GO:0005777,GO:0005975,GO:0006725,GO:0006790,GO:0006807,GO:0006950,GO:0006952,GO:0006955,GO:0008150,GO:0008152,GO:0009056,GO:0009507,GO:0009526,GO:0009536,GO:0009607,GO:0009617,GO:0009620,GO:0009814,GO:0009817,GO:0009941,GO:0009987,GO:0016020,GO:0016052,GO:0016137,GO:0016139,GO:0016143,GO:0016145,GO:…	cell organization and biogenesis,chloroplast,hydrolase activity,other binding,other cellular processes,other cytoplasmic components,other enzyme activity,other intracellular components,other membranes,other metabolic processes,plastid,response to abiotic or biotic stimulus,response to stress
Thhalv10014998m.g	25.5513	24.851	32.7186	36.1573	49.8561	48.9081	2.61436	10.3742	1.17181	9.5281	8	SC > YF, YC > YF	At5g59080		GO:0003674,GO:0005575,GO:0005622,GO:0005623,GO:0005737,GO:0006950,GO:0006979,GO:0008150,GO:0009507,GO:0009536,GO:0042221,GO:0043226,GO:0043227,GO:0043229,GO:0043231,GO:0044424,GO:0044444,GO:0044464,GO:0050896	chloroplast,response to stress,unknown molecular functions
Thhalv10022759m.g	301.364	221.399	246.911	79.6661	42.9843	44.9781	4.80857	10.4079	2.42471	9.5021	13	SC > YC > YF	At3g32980	Peroxidase superfamily protein	GO:0003674,GO:0003824,GO:0004601,GO:0005488,GO:0005506,GO:0005575,GO:0005618,GO:0005622,GO:0005623,GO:0005737,GO:0005773,GO:0006950,GO:0006979,GO:0008150,GO:0008152,GO:0016020,GO:0016209,GO:0016491,GO:0016684,GO:0020037,GO:0030312,GO:0042221,GO:0043167,GO:0043169,GO:0043226,GO:0043227,GO:0043229,GO:0043231,GO:0044424,GO:0044444,GO:0044464,GO:0046872,GO:0046906,GO:0046914,GO:0050896,GO:0055114,GO:…	cell wall,other binding,other cytoplasmic components,other enzyme activity,other intracellular components,other membranes,other metabolic processes,response to stress
Thhalv10007504m.g	136.862	166.389	143.745	135.252	109.815	295.178	21.6956	18.6769	16.5757	9.48661	8	SC > YF, YC > YF	At1g33590	Leucine-rich repeat (LRR) family protein	GO:0003674,GO:0005488,GO:0005515,GO:0005575,GO:0005618,GO:0005622,GO:0005623,GO:0005737,GO:0006950,GO:0006952,GO:0007154,GO:0007165,GO:0008150,GO:0009505,GO:0009507,GO:0009536,GO:0009628,GO:0009987,GO:0023052,GO:0030312,GO:0043226,GO:0043227,GO:0043229,GO:0043231,GO:0044424,GO:0044444,GO:0044464,GO:0050789,GO:0050794,GO:0050896,GO:0051716,GO:0065007,GO:0071944,GO:0080167	cell wall,chloroplast,protein binding,response to abiotic or biotic stimulus,response to stress,signal transduction
Thhalv10003126m.g	86.6033	50.5377	39.1398	54.4672	26.5543	31.3118	5.31666	5.75382	0.794343	9.46776	8	SC > YF, YC > YF	At3g57270	beta-1,3-glucanase 1	GO:0003674,GO:0003824,GO:0004553,GO:0005488,GO:0005575,GO:0005623,GO:0005975,GO:0008150,GO:0008152,GO:0012505,GO:0016787,GO:0016798,GO:0043167,GO:0043169,GO:0044238,GO:0044464	hydrolase activity,other binding,other cellular components,other enzyme activity,other metabolic processes
Thhalv10026475m.g	321.755	378.248	410.48	164.076	236.339	295.916	20.7612	38.5171	14.6231	9.42243	8	SC > YF, YC > YF	At4g14270		GO:0003674,GO:0008150	unknown biological processes,unknown molecular functions
Thhalv10018240m.g	45.5788	42.6245	33.4514	25.2663	40.7207	41.4259	2.79015	6.47051	2.14389	9.41842	8	SC > YF, YC > YF	At1g70530	cysteine-rich RLK (RECEPTOR-like protein kinase) 3	GO:0000166,GO:0003674,GO:0003824,GO:0004672,GO:0004674,GO:0005488,GO:0005524,GO:0005575,GO:0005623,GO:0005886,GO:0006464,GO:0006468,GO:0006793,GO:0006796,GO:0008150,GO:0008152,GO:0009987,GO:0016020,GO:0016301,GO:0016310,GO:0016740,GO:0016772,GO:0016773,GO:0017076,GO:0019538,GO:0030554,GO:0032553,GO:0032555,GO:0032559,GO:0035639,GO:0043170,GO:0043412,GO:0044237,GO:0044238,GO:0044260,GO:0044267,GO:…	kinase activity,nucleotide binding,other cellular processes,other metabolic processes,plasma membrane,protein metabolism,transferase activity
Thhalv10011194m.g	68.2598	56.6734	49.3781	46.8734	15.6625	39.1706	2.76814	4.3784	3.7222	9.35771	8	SC > YF, YC > YF	At1g53390	P-loop containing nucleoside triphosphate hydrolases superfamily protein	GO:0000166,GO:0003674,GO:0003824,GO:0005215,GO:0005488,GO:0005524,GO:0005575,GO:0005623,GO:0005886,GO:0006139,GO:0006163,GO:0006195,GO:0006200,GO:0006753,GO:0006807,GO:0008150,GO:0008152,GO:0009056,GO:0009117,GO:0009141,GO:0009143,GO:0009144,GO:0009146,GO:0009150,GO:0009154,GO:0009166,GO:0009199,GO:0009203,GO:0009205,GO:0009207,GO:0009259,GO:0009261,GO:0009987,GO:0015399,GO:0015405,GO:0016020,GO:…	hydrolase activity,nucleotide binding,other cellular processes,other metabolic processes,plasma membrane,transporter activity
Thhalv10007557m.g	103.563	97.2662	94.4128	90.6771	212.791	216.004	10.0052	32.4836	13.4536	9.28584	8	SC > YF, YC > YF	At1g12200	Flavin-binding monooxygenase family protein	GO:0000166,GO:0003674,GO:0003824,GO:0004497,GO:0004499,GO:0005488,GO:0005575,GO:0006950,GO:0006952,GO:0008150,GO:0008152,GO:0009607,GO:0009620,GO:0016491,GO:0016705,GO:0016709,GO:0048037,GO:0050660,GO:0050661,GO:0050662,GO:0050832,GO:0050896,GO:0051704,GO:0051707,GO:0055114	nucleotide binding,other binding,other enzyme activity,other metabolic processes,response to abiotic or biotic stimulus,response to stress,unknown cellular components
Thhalv10012566m.g	20.3035	16.4559	17.4782	15.6768	10.1063	28.0165	1.73118	2.40883	1.66275	9.27137	8	SC > YF, YC > YF	At3g47570	Leucine-rich repeat protein kinase family protein	GO:0000166,GO:0003674,GO:0003824,GO:0004672,GO:0004674,GO:0005488,GO:0005515,GO:0005524,GO:0005575,GO:0005623,GO:0005886,GO:0006464,GO:0006468,GO:0006793,GO:0006796,GO:0007154,GO:0007165,GO:0007166,GO:0007167,GO:0007169,GO:0008150,GO:0008152,GO:0009987,GO:0016020,GO:0016301,GO:0016310,GO:0016740,GO:0016772,GO:0016773,GO:0017076,GO:0019538,GO:0023052,GO:0030554,GO:0032553,GO:0032555,GO:0032559,GO:…	kinase activity,nucleotide binding,other cellular processes,other metabolic processes,plasma membrane,protein binding,protein metabolism,signal transduction,transferase activity
Thhalv10021593m.g	15.6853	22.8831	47.8498	17.5719	19.6749	18.3477	0	6.07899	0	9.14534	8	SC > YF, YC > YF	At3g15630		GO:0003674,GO:0008150	unknown biological processes,unknown molecular functions
Thhalv10025226m.g	148.938	90.5345	85.1528	270.327	295.424	298.155	28.4584	34.2757	32.0948	9.11015	17	YC > SC > YF	At4g29190	Zinc finger C-x8-C-x5-C-x3-H type family protein	GO:0001071,GO:0003674,GO:0003676,GO:0003700,GO:0005488,GO:0005575,GO:0006139,GO:0006351,GO:0006355,GO:0006807,GO:0008150,GO:0008152,GO:0008270,GO:0009058,GO:0009059,GO:0009889,GO:0009987,GO:0010467,GO:0010468,GO:0010556,GO:0016070,GO:0019219,GO:0019222,GO:0031323,GO:0031326,GO:0032774,GO:0034641,GO:0034645,GO:0043167,GO:0043169,GO:0043170,GO:0044237,GO:0044238,GO:0044249,GO:0044260,GO:0044281,GO:…	nucleic acid binding,other binding,other cellular processes,other metabolic processes,transcription factor activity,transcription,DNA-dependent,unknown cellular components
Thhalv10014937m.g	77.3433	65.7072	172.668	28.5706	48.7027	73.3283	1.9069	13.414	1.28206	9.07076	8	SC > YF, YC > YF	At5g19190		GO:0003674,GO:0005575,GO:0008150	unknown biological processes,unknown cellular components,unknown molecular functions
Thhalv10022562m.g	11.8612	8.87395	6.87257	10.7594	14.6239	13.5835	0.933555	1.68386	1.67375	9.08068	8	SC > YF, YC > YF	At2g18900	Transducin/WD40 repeat-like superfamily protein	GO:0000166,GO:0003674,GO:0005488,GO:0005515,GO:0008150	nucleotide binding,protein binding,unknown biological processes
Thhalv10018997m.g	75.0392	14.6616	21.1959	91.6495	154.075	145.343	30.8486	0	12.9052	8.93792	3	YC > YF	At1g69490	NAC-like, activated by AP3/PI	GO:0000003,GO:0001071,GO:0003006,GO:0003674,GO:0003676,GO:0003677,GO:0003700,GO:0005488,GO:0005575,GO:0005622,GO:0005623,GO:0005634,GO:0006139,GO:0006351,GO:0006355,GO:0006807,GO:0007275,GO:0007568,GO:0008150,GO:0008152,GO:0009058,GO:0009059,GO:0009791,GO:0009825,GO:0009889,GO:0009908,GO:0009987,GO:0010150,GO:0010260,GO:0010467,GO:0010468,GO:0010556,GO:0016049,GO:0016070,GO:0019219,GO:0019222,GO:…	DNA or RNA binding,developmental processes,nucleus,other cellular processes,other metabolic processes,transcription factor activity,transcription,DNA-dependent
Thhalv10006779m.g	2.66748	3.24295	3.61664	4.40383	4.46128	7.65878	0.545863	0.590747	0.734	8.83343	3	YC > YF	At1g30570	hercules receptor kinase 2	GO:0000166,GO:0000902,GO:0003674,GO:0003824,GO:0004672,GO:0004674,GO:0005488,GO:0005524,GO:0005575,GO:0005623,GO:0005886,GO:0006464,GO:0006468,GO:0006793,GO:0006796,GO:0008150,GO:0008152,GO:0009653,GO:0009719,GO:0009725,GO:0009741,GO:0009826,GO:0009987,GO:0010033,GO:0016020,GO:0016043,GO:0016049,GO:0016301,GO:0016310,GO:0016740,GO:0016772,GO:0016773,GO:0017076,GO:0019538,GO:0030554,GO:0032502,GO:…	cell organization and biogenesis,kinase activity,nucleotide binding,other biological processes,other cellular processes,other metabolic processes,plasma membrane,protein metabolism,transferase activity
Thhalv10003127m.g	926.12	877.161	978.807	674.128	192.166	502.124	63.7739	74.5949	22.5213	8.5053	8	SC > YF, YC > YF	At3g57240	beta-1,3-glucanase 3	GO:0003674,GO:0003824,GO:0004553,GO:0005488,GO:0005575,GO:0005576,GO:0005618,GO:0005623,GO:0005975,GO:0008150,GO:0008152,GO:0008810,GO:0009607,GO:0009617,GO:0016787,GO:0016798,GO:0030312,GO:0043167,GO:0043169,GO:0044238,GO:0044464,GO:0048046,GO:0050896,GO:0051704,GO:0051707,GO:0071944	cell wall,extracellular,hydrolase activity,other binding,other enzyme activity,other metabolic processes,response to abiotic or biotic stimulus
Thhalv10017531m.g	105.837	68.9778	64.1052	23.1601	20.5294	32.4877	3.34919	1.20819	4.50352	8.40724	13	SC > YC > YF	At2g37820	Cysteine/Histidine-rich C1 domain family protein	GO:0003674,GO:0003824,GO:0005488,GO:0005515,GO:0005575,GO:0008150,GO:0008152,GO:0008270,GO:0016491,GO:0016651,GO:0016667,GO:0016668,GO:0043167,GO:0043169,GO:0046872,GO:0046914,GO:0047134,GO:0055114	other binding,other enzyme activity,other metabolic processes,protein binding,unknown biological processes,unknown cellular components
Thhalv10012840m.g	18.1026	7.1863	1.66966	3.48528	6.17879	10.6073	0	0.409087	2.03315	8.30031	3	YC > YF	At5g01550	lectin receptor kinase a4.1	GO:0000166,GO:0003674,GO:0003824,GO:0004672,GO:0004674,GO:0005488,GO:0005524,GO:0006464,GO:0006468,GO:0006793,GO:0006796,GO:0007154,GO:0007165,GO:0007275,GO:0008150,GO:0008152,GO:0009719,GO:0009725,GO:0009737,GO:0009738,GO:0009755,GO:0009791,GO:0009845,GO:0009987,GO:0010033,GO:0016301,GO:0016310,GO:0016740,GO:0016772,GO:0016773,GO:0017076,GO:0019538,GO:0023052,GO:0030554,GO:0032501,GO:0032502,GO:…	developmental processes,kinase activity,nucleotide binding,other binding,other cellular processes,other metabolic processes,protein metabolism,signal transduction,transferase activity
Thhalv10012222m.g	130.056	97.1544	80.8491	82.8429	32.2123	101.088	9.35238	10.6997	6.10823	8.26223	8	SC > YF, YC > YF	At1g56130	Leucine-rich repeat transmembrane protein kinase	GO:0000166,GO:0003674,GO:0003824,GO:0004672,GO:0004674,GO:0004713,GO:0005488,GO:0005515,GO:0005524,GO:0005575,GO:0005623,GO:0005886,GO:0006464,GO:0006468,GO:0006793,GO:0006796,GO:0008150,GO:0008152,GO:0009987,GO:0016020,GO:0016301,GO:0016310,GO:0016740,GO:0016772,GO:0016773,GO:0017076,GO:0019538,GO:0030554,GO:0032553,GO:0032555,GO:0032559,GO:0035639,GO:0043170,GO:0043412,GO:0044237,GO:0044238,GO:…	kinase activity,nucleotide binding,other cellular processes,other membranes,other metabolic processes,plasma membrane,protein binding,protein metabolism,transferase activity
Thhalv10012006m.g	9.18733	17.9951	9.227	19.5615	12.2711	10.3125	1.04448	1.69554	2.45782	8.1082	8	SC > YF, YC > YF	At1g56145	Leucine-rich repeat transmembrane protein kinase	GO:0000166,GO:0003674,GO:0003824,GO:0004672,GO:0004674,GO:0004713,GO:0005488,GO:0005515,GO:0005524,GO:0005575,GO:0005623,GO:0005886,GO:0005911,GO:0006464,GO:0006468,GO:0006793,GO:0006796,GO:0008150,GO:0008152,GO:0009506,GO:0009987,GO:0016020,GO:0016301,GO:0016310,GO:0016740,GO:0016772,GO:0016773,GO:0017076,GO:0019538,GO:0030054,GO:0030554,GO:0032553,GO:0032555,GO:0032559,GO:0035639,GO:0043170,GO:…	kinase activity,nucleotide binding,other cellular components,other cellular processes,other metabolic processes,plasma membrane,protein binding,protein metabolism,transferase activity
Thhalv10017227m.g	96.5627	126.566	189.224	69.3898	25.2341	71.3978	5.40319	10.0242	5.18961	8.05265	8	SC > YF, YC > YF	At2g30870	glutathione S-transferase PHI 10	GO:0003674,GO:0003824,GO:0004364,GO:0005488,GO:0005507,GO:0005515,GO:0005575,GO:0005576,GO:0005618,GO:0005622,GO:0005623,GO:0005737,GO:0005773,GO:0005829,GO:0005886,GO:0006950,GO:0008150,GO:0008152,GO:0009056,GO:0009404,GO:0009407,GO:0009414,GO:0009415,GO:0009507,GO:0009536,GO:0009628,GO:0009987,GO:0010035,GO:0010038,GO:0016020,GO:0016597,GO:0016740,GO:0016765,GO:0019748,GO:0030312,GO:0031406,GO:…	cell wall,chloroplast,cytosol,extracellular,other binding,other biological processes,other cellular processes,other cytoplasmic components,other intracellular components,other metabolic processes,plasma membrane,protein binding,response to abiotic or biotic stimulus,response to stress,transferase activity
Thhalv10017725m.g	290.926	310.043	257.369	154.747	188.932	340.965	22.8003	50.7209	11.9228	8.01279	8	SC > YF, YC > YF	At2g37820	Cysteine/Histidine-rich C1 domain family protein	GO:0003674,GO:0003824,GO:0005488,GO:0005515,GO:0005575,GO:0008150,GO:0008152,GO:0008270,GO:0016491,GO:0016651,GO:0016667,GO:0016668,GO:0043167,GO:0043169,GO:0046872,GO:0046914,GO:0047134,GO:0055114	other binding,other enzyme activity,other metabolic processes,protein binding,unknown biological processes,unknown cellular components
Thhalv10020262m.g	3.2458	7.10289	6.60113	9.18619	10.857	5.86768	0	3.23471	0	8.01027	3	YC > YF	At3g17840	receptor-like kinase 902	GO:0000166,GO:0003674,GO:0003824,GO:0004672,GO:0004674,GO:0004713,GO:0005488,GO:0005515,GO:0005524,GO:0005575,GO:0005623,GO:0005886,GO:0005911,GO:0006464,GO:0006468,GO:0006793,GO:0006796,GO:0007154,GO:0007165,GO:0007166,GO:0007167,GO:0007169,GO:0008150,GO:0008152,GO:0009506,GO:0009987,GO:0016020,GO:0016301,GO:0016310,GO:0016740,GO:0016772,GO:0016773,GO:0017076,GO:0019538,GO:0023052,GO:0030054,GO:…	kinase activity,nucleotide binding,other cellular components,other cellular processes,other metabolic processes,plasma membrane,protein binding,protein metabolism,signal transduction,transferase activity
Thhalv10003980m.g	280.378	230.405	244.97	148.072	128.807	350.402	28.3287	23.3173	26.8256	7.99373	8	SC > YF, YC > YF	At5g26340	Major facilitator superfamily protein	GO:0003674,GO:0005215,GO:0005351,GO:0005355,GO:0005356,GO:0005358,GO:0005402,GO:0005575,GO:0005623,GO:0005886,GO:0005911,GO:0006793,GO:0006796,GO:0006810,GO:0008150,GO:0008152,GO:0008324,GO:0009506,GO:0009679,GO:0009987,GO:0015075,GO:0015144,GO:0015145,GO:0015149,GO:0015291,GO:0015293,GO:0015294,GO:0015295,GO:0016020,GO:0016021,GO:0016310,GO:0022804,GO:0022857,GO:0022891,GO:0022892,GO:0030054,GO:…	other cellular components,other cellular processes,other membranes,other metabolic processes,plasma membrane,transport,transporter activity
Thhalv10018005m.g	367.934	487.068	413.493	350.857	195.382	583.755	32.728	64.9021	44.9915	7.92302	8	SC > YF, YC > YF	At1g59870	ABC-2 and Plant PDR ABC-type transporter family protein	GO:0000041,GO:0000166,GO:0002376,GO:0003674,GO:0003824,GO:0005215,GO:0005488,GO:0005524,GO:0005575,GO:0005622,GO:0005623,GO:0005737,GO:0005739,GO:0005773,GO:0005774,GO:0005886,GO:0005975,GO:0006139,GO:0006163,GO:0006195,GO:0006200,GO:0006725,GO:0006753,GO:0006790,GO:0006807,GO:0006810,GO:0006811,GO:0006812,GO:0006855,GO:0006950,GO:0006952,GO:0006955,GO:0008150,GO:0008152,GO:0008324,GO:0009056,GO:…	cell organization and biogenesis,chloroplast,hydrolase activity,mitochondria,nucleotide binding,other biological processes,other cellular processes,other cytoplasmic components,other intracellular components,other membranes,other metabolic processes,plasma membrane,plastid,response to abiotic or biotic stimulus,response to stress,transport,transporter activity
Thhalv10006885m.g	43.3592	41.597	37.3255	25.3915	36.3818	48.9309	3.31978	4.24598	6.49305	7.87437	8	SC > YF, YC > YF	At1g70140	formin 8	GO:0000902,GO:0003674,GO:0003779,GO:0005488,GO:0005515,GO:0005522,GO:0005575,GO:0005623,GO:0005886,GO:0005911,GO:0006461,GO:0006996,GO:0007010,GO:0007015,GO:0008064,GO:0008092,GO:0008150,GO:0008154,GO:0009653,GO:0009826,GO:0009932,GO:0009987,GO:0010638,GO:0016020,GO:0016043,GO:0016049,GO:0022607,GO:0030029,GO:0030036,GO:0030041,GO:0030054,GO:0030832,GO:0030833,GO:0030838,GO:0031334,GO:0032271,GO:…	cell organization and biogenesis,other cellular components,other cellular processes,plasma membrane,protein binding
Thhalv10018806m.g	17.8761	15.5233	7.21336	11.2929	16.0163	18.3304	0	1.41389	4.39187	7.86112	8	SC > YF, YC > YF	At1g66620	Protein with RING/U-box and TRAF-like domains	GO:0003674,GO:0003824,GO:0004842,GO:0005488,GO:0005515,GO:0005575,GO:0005622,GO:0005623,GO:0005634,GO:0006464,GO:0006508,GO:0006511,GO:0007275,GO:0008150,GO:0008152,GO:0008270,GO:0009056,GO:0009057,GO:0009987,GO:0016567,GO:0016874,GO:0016879,GO:0016881,GO:0019538,GO:0019787,GO:0019941,GO:0030163,GO:0032446,GO:0032501,GO:0032502,GO:0043167,GO:0043169,GO:0043170,GO:0043226,GO:0043227,GO:0043229,GO:…	developmental processes,nucleus,other binding,other cellular processes,other enzyme activity,other metabolic processes,protein binding,protein metabolism
Thhalv10011204m.g	59.5875	52.9689	56.4664	39.7933	39.7383	57.233	0.437053	14.6627	2.35075	7.8373	8	SC > YF, YC > YF	At1g53430	Leucine-rich repeat transmembrane protein kinase	GO:0000166,GO:0003674,GO:0003824,GO:0004672,GO:0004674,GO:0004713,GO:0005488,GO:0005515,GO:0005524,GO:0005575,GO:0005623,GO:0005886,GO:0006464,GO:0006468,GO:0006793,GO:0006796,GO:0008150,GO:0008152,GO:0009987,GO:0016020,GO:0016301,GO:0016310,GO:0016740,GO:0016772,GO:0016773,GO:0017076,GO:0019538,GO:0030554,GO:0032553,GO:0032555,GO:0032559,GO:0035639,GO:0043170,GO:0043412,GO:0044237,GO:0044238,GO:…	kinase activity,nucleotide binding,other cellular processes,other metabolic processes,plasma membrane,protein binding,protein metabolism,transferase activity
Thhalv10026611m.g	203.781	90.6775	174.563	18.8475	38.9823	49.5718	5.4511	2.94966	5.4974	7.72776	13	SC > YC > YF	At4g16500	Cystatin/monellin superfamily protein	GO:0003674,GO:0004857,GO:0004866,GO:0004869,GO:0005575,GO:0005618,GO:0005622,GO:0005623,GO:0005737,GO:0005773,GO:0005829,GO:0005911,GO:0008150,GO:0008152,GO:0009506,GO:0010466,GO:0010951,GO:0019222,GO:0030054,GO:0030234,GO:0030312,GO:0030414,GO:0043086,GO:0043226,GO:0043227,GO:0043229,GO:0043231,GO:0044092,GO:0044424,GO:0044444,GO:0044464,GO:0050789,GO:0050790,GO:0051336,GO:0051346,GO:0052547,GO:…	cell wall,cytosol,other cellular components,other cytoplasmic components,other intracellular components,other metabolic processes,other molecular functions
Thhalv10027888m.g	56.5639	86.4498	56.6053	42.8801	52.3687	100.536	5.78752	13.4216	6.67049	7.56523	8	SC > YF, YC > YF	At2g23580	methyl esterase 4	GO:0003674,GO:0003824,GO:0006082,GO:0006725,GO:0008150,GO:0008152,GO:0009696,GO:0009987,GO:0016787,GO:0016788,GO:0019752,GO:0032787,GO:0042180,GO:0043436,GO:0044237,GO:0044281,GO:0052689,GO:0080031	hydrolase activity,other cellular processes,other metabolic processes
Thhalv10016504m.g	25.8659	18.7738	18.32	19.5759	33.0906	13.9581	4.34508	1.28246	3.1869	7.55858	8	SC > YF, YC > YF	At2g41190	Transmembrane amino acid transporter family protein	GO:0003674,GO:0005215,GO:0005275,GO:0005342,GO:0005575,GO:0005622,GO:0005623,GO:0005737,GO:0005773,GO:0005774,GO:0006810,GO:0006865,GO:0008150,GO:0015171,GO:0015837,GO:0015849,GO:0016020,GO:0022804,GO:0022857,GO:0022891,GO:0022892,GO:0031090,GO:0043226,GO:0043227,GO:0043229,GO:0043231,GO:0044422,GO:0044424,GO:0044437,GO:0044444,GO:0044446,GO:0044464,GO:0046942,GO:0046943,GO:0051179,GO:0051234,GO:…	other cytoplasmic components,other intracellular components,other membranes,transport,transporter activity
Thhalv10014436m.g	8.00143	8.84331	8.21861	13.7245	10.6449	22.432	0	3.22185	3.00235	7.51926	3	YC > YF	At5g02050	Mitochondrial glycoprotein family protein	GO:0005575,GO:0005622,GO:0005623,GO:0005737,GO:0005739,GO:0005759,GO:0008150,GO:0009507,GO:0009536,GO:0031974,GO:0043226,GO:0043227,GO:0043229,GO:0043231,GO:0043233,GO:0044422,GO:0044424,GO:0044429,GO:0044444,GO:0044446,GO:0044464,GO:0070013	chloroplast,mitochondria,other cytoplasmic components,other intracellular components,unknown biological processes
Thhalv10006505m.g	104.71	111.712	103.821	32.7594	98.2838	102.258	4.37294	16.5638	10.2902	7.47116	8	SC > YF, YC > YF	At3g56880	VQ motif-containing protein	GO:0003674,GO:0005575,GO:0008150	unknown biological processes,unknown cellular components,unknown molecular functions
Thhalv10007550m.g	36.9457	40.833	30.3588	32.2515	27.0835	45.921	2.45469	8.50088	3.30072	7.38313	8	SC > YF, YC > YF	At1g31820	Amino acid permease family protein	GO:0003333,GO:0003674,GO:0005215,GO:0005275,GO:0005342,GO:0005575,GO:0005623,GO:0006810,GO:0006865,GO:0008150,GO:0008324,GO:0009987,GO:0015075,GO:0015171,GO:0015326,GO:0015837,GO:0015849,GO:0016020,GO:0022804,GO:0022857,GO:0022891,GO:0022892,GO:0044464,GO:0046942,GO:0046943,GO:0051179,GO:0051234,GO:0055085,GO:0071702,GO:0071705	other cellular processes,other membranes,transport,transporter activity
Thhalv10027711m.g	50.5115	28.1691	47.1227	9.28998	11.6255	11.8269	0.474151	2.05255	1.91271	7.37538	13	SC > YC > YF	At4g04220	receptor like protein 46	GO:0003674,GO:0003824,GO:0005488,GO:0005515,GO:0005575,GO:0005623,GO:0006950,GO:0006952,GO:0007154,GO:0007165,GO:0008150,GO:0009987,GO:0012505,GO:0016301,GO:0016740,GO:0016772,GO:0023052,GO:0044464,GO:0050789,GO:0050794,GO:0050896,GO:0051716,GO:0065007	kinase activity,other cellular components,protein binding,response to stress,signal transduction
Thhalv10003678m.g	136.451	349.751	250.569	215.028	145.529	117.588	22.6912	18.7588	23.7315	7.33559	8	SC > YF, YC > YF	At5g64570	beta-D-xylosidase 4	GO:0003674,GO:0003824,GO:0004553,GO:0005575,GO:0005576,GO:0005618,GO:0005623,GO:0005975,GO:0005976,GO:0008150,GO:0008152,GO:0009044,GO:0010383,GO:0010410,GO:0016787,GO:0016798,GO:0030312,GO:0043170,GO:0044036,GO:0044042,GO:0044238,GO:0044464,GO:0045491,GO:0045493,GO:0048046,GO:0071554,GO:0071704,GO:0071840,GO:0071944,GO:2000889	cell wall,extracellular,hydrolase activity,other metabolic processes
Thhalv10028914m.g	12.7581	23.2657	28.8296	16.5493	12.0023	15.6019	1.30538	2.11908	2.63294	7.28919	8	SC > YF, YC > YF	At4g03510	RING membrane-anchor 1	GO:0003674,GO:0003824,GO:0004842,GO:0005488,GO:0005515,GO:0005575,GO:0005622,GO:0005623,GO:0005737,GO:0005783,GO:0006508,GO:0006511,GO:0006810,GO:0006886,GO:0008104,GO:0008150,GO:0008152,GO:0008270,GO:0009056,GO:0009057,GO:0009987,GO:0015031,GO:0016020,GO:0016874,GO:0016879,GO:0016881,GO:0019538,GO:0019787,GO:0019941,GO:0030163,GO:0032527,GO:0032940,GO:0033036,GO:0034613,GO:0043167,GO:0043169,GO:…	ER,other binding,other cellular processes,other enzyme activity,other membranes,other metabolic processes,protein binding,protein metabolism,transport
Thhalv10019100m.g	33.0267	43.0897	34.585	18.9982	40.4166	29.9809	3.29681	8.02775	1.10827	7.1903	8	SC > YF, YC > YF	At1g73820	Ssu72-like family protein	GO:0003674,GO:0003824,GO:0004721,GO:0005575,GO:0005622,GO:0005623,GO:0005634,GO:0005737,GO:0006139,GO:0006396,GO:0006397,GO:0006793,GO:0006796,GO:0006807,GO:0008150,GO:0008152,GO:0009507,GO:0009536,GO:0009987,GO:0010467,GO:0016070,GO:0016071,GO:0016311,GO:0016787,GO:0016788,GO:0016791,GO:0034641,GO:0042578,GO:0043170,GO:0043226,GO:0043227,GO:0043229,GO:0043231,GO:0044237,GO:0044238,GO:0044260,GO:…	chloroplast,hydrolase activity,nucleus,other cellular processes,other metabolic processes
Thhalv10027752m.g	967.662	738.944	892.391	77.7802	80.2909	174.461	11.9597	21.7259	12.6357	7.17881	13	SC > YC > YF	At5g41550	Disease resistance protein (TIR-NBS-LRR class) family	GO:0000166,GO:0003674,GO:0003824,GO:0005488,GO:0005515,GO:0005575,GO:0005622,GO:0005623,GO:0006950,GO:0006952,GO:0007154,GO:0007165,GO:0008150,GO:0008152,GO:0009987,GO:0016462,GO:0016787,GO:0016817,GO:0016818,GO:0017076,GO:0017111,GO:0023052,GO:0030554,GO:0032553,GO:0032555,GO:0032559,GO:0043531,GO:0044464,GO:0050789,GO:0050794,GO:0050896,GO:0051716,GO:0065007	hydrolase activity,nucleotide binding,other intracellular components,other metabolic processes,protein binding,response to stress,signal transduction
Thhalv10006696m.g	177.536	138.675	148.938	132.942	176.762	248.26	26.7935	29.9796	21.678	7.11224	8	SC > YF, YC > YF	At1g09970	Leucine-rich receptor-like protein kinase family protein	GO:0000166,GO:0003674,GO:0003824,GO:0004672,GO:0004674,GO:0005488,GO:0005515,GO:0005524,GO:0005575,GO:0005623,GO:0005886,GO:0006464,GO:0006468,GO:0006793,GO:0006796,GO:0006950,GO:0006979,GO:0007154,GO:0007165,GO:0007166,GO:0007167,GO:0007169,GO:0007275,GO:0008150,GO:0008152,GO:0009791,GO:0009845,GO:0009987,GO:0016020,GO:0016301,GO:0016310,GO:0016740,GO:0016772,GO:0016773,GO:0017076,GO:0019538,GO:…	developmental processes,kinase activity,nucleotide binding,other cellular components,other cellular processes,other metabolic processes,plasma membrane,protein binding,protein metabolism,response to stress,signal transduction,transferase activity
Thhalv10004527m.g	233.683	190.822	195.871	71.8274	31.8344	99.6483	20.3745	5.18818	3.22314	7.06286	13	SC > YC > YF	At5g24530	2-oxoglutarate (2OG) and Fe(II)-dependent oxygenase superfamily protein	GO:0003674,GO:0003824,GO:0005575,GO:0006725,GO:0008150,GO:0008152,GO:0009058,GO:0009607,GO:0009617,GO:0009620,GO:0009698,GO:0009699,GO:0009812,GO:0009813,GO:0009987,GO:0016491,GO:0016705,GO:0016706,GO:0019438,GO:0019748,GO:0044237,GO:0044249,GO:0050896,GO:0051704,GO:0051707,GO:0055114	other cellular processes,other enzyme activity,other metabolic processes,response to abiotic or biotic stimulus,unknown cellular components
Thhalv10029065m.g	140.903	189.269	204.845	228.903	276.03	296.527	38.3107	56.7358	18.9791	7.02878	8	SC > YF, YC > YF	At1g56220	Dormancy/auxin associated family protein	GO:0003674,GO:0005575	unknown cellular components,unknown molecular functions
Thhalv10024985m.g	82.6878	105.99	120.844	114.467	108.041	182.55	20.2315	26.3736	11.1291	7.0159	8	SC > YF, YC > YF	At4g37370	cytochrome P450, family 81, subfamily D, polypeptide 8	GO:0003674,GO:0003824,GO:0005488,GO:0005506,GO:0005575,GO:0005622,GO:0005623,GO:0005737,GO:0005783,GO:0005886,GO:0008150,GO:0008152,GO:0009055,GO:0009628,GO:0016020,GO:0016491,GO:0016705,GO:0019825,GO:0020037,GO:0043167,GO:0043169,GO:0043226,GO:0043227,GO:0043229,GO:0043231,GO:0044424,GO:0044444,GO:0044464,GO:0046872,GO:0046906,GO:0046914,GO:0050896,GO:0055114,GO:0071944,GO:0080167	ER,other binding,other enzyme activity,other metabolic processes,other molecular functions,plasma membrane,response to abiotic or biotic stimulus
Thhalv10024838m.g	40.1247	51.2448	60.4469	18.1619	44.9077	31.4626	3.73226	5.83432	3.90337	7.01801	8	SC > YF, YC > YF	At4g35470	plant intracellular ras group-related LRR 4	GO:0003674,GO:0005488,GO:0005515,GO:0005575,GO:0005623,GO:0005886,GO:0008150,GO:0016020,GO:0044464,GO:0071944	plasma membrane,protein binding,unknown biological processes
Thhalv10018082m.g	36.2389	15.513	25.9509	9.02839	8.00288	5.97042	1.04448	0.847771	1.40447	6.97715	13	SC > YC > YF	At1g74190	receptor like protein 15	GO:0003674,GO:0005488,GO:0005515,GO:0005575,GO:0005623,GO:0007154,GO:0007165,GO:0008150,GO:0009987,GO:0012505,GO:0023052,GO:0044464,GO:0050789,GO:0050794,GO:0050896,GO:0051716,GO:0065007	other cellular components,protein binding,signal transduction
Thhalv10020719m.g	51.3993	21.1357	13.6644	18.2728	22.123	25.3194	1.16009	5.85891	2.59988	6.8319	8	SC > YF, YC > YF	At3g16470	Mannose-binding lectin superfamily protein	GO:0005575,GO:0005622,GO:0005623,GO:0005634,GO:0005737,GO:0005773,GO:0005911,GO:0006950,GO:0006970,GO:0008150,GO:0009266,GO:0009409,GO:0009506,GO:0009507,GO:0009536,GO:0009611,GO:0009628,GO:0009651,GO:0009719,GO:0009753,GO:0010033,GO:0016020,GO:0030054,GO:0042221,GO:0043226,GO:0043227,GO:0043229,GO:0043231,GO:0044424,GO:0044444,GO:0044464,GO:0050896,GO:0055044	chloroplast,nucleus,other biological processes,other cellular components,other cytoplasmic components,other intracellular components,other membranes,response to abiotic or biotic stimulus,response to stress
Thhalv10020891m.g	567.862	465.762	377.274	711.614	969.427	1080.27	144.587	146.044	114.492	6.81599	8	SC > YF, YC > YF	At3g14990	Class I glutamine amidotransferase-like superfamily protein	GO:0003674,GO:0003824,GO:0005575,GO:0005622,GO:0005623,GO:0005737,GO:0005773,GO:0005774,GO:0005829,GO:0005886,GO:0005911,GO:0006725,GO:0006766,GO:0006767,GO:0006772,GO:0006790,GO:0006807,GO:0008150,GO:0008152,GO:0009058,GO:0009110,GO:0009228,GO:0009506,GO:0009987,GO:0010035,GO:0010038,GO:0016020,GO:0018130,GO:0019438,GO:0030054,GO:0031090,GO:0034641,GO:0042221,GO:0042364,GO:0042723,GO:0042724,GO:…	cytosol,other biological processes,other cellular components,other cellular processes,other cytoplasmic components,other enzyme activity,other intracellular components,other membranes,other metabolic processes,plasma membrane
Thhalv10020615m.g	30.581	23.708	26.0393	15.6792	22.2373	25.4502	1.81391	4.41687	3.04886	6.82858	8	SC > YF, YC > YF	At3g06850	2-oxoacid dehydrogenases acyltransferase family protein	GO:0003674,GO:0003824,GO:0003826,GO:0004147,GO:0005488,GO:0005575,GO:0005622,GO:0005623,GO:0005737,GO:0005739,GO:0006637,GO:0006732,GO:0008150,GO:0008152,GO:0008270,GO:0009058,GO:0009108,GO:0009314,GO:0009416,GO:0009628,GO:0009743,GO:0009744,GO:0009987,GO:0010033,GO:0016407,GO:0016417,GO:0016491,GO:0016740,GO:0016746,GO:0016747,GO:0030523,GO:0034285,GO:0035337,GO:0035383,GO:0035384,GO:0042221,GO:…	mitochondria,other binding,other biological processes,other cellular processes,other enzyme activity,other metabolic processes,response to abiotic or biotic stimulus,transferase activity
Thhalv10016191m.g	49.1031	35.2307	48.5067	43.3491	19.0724	49.648	6.31449	5.34811	4.79917	6.80786	8	SC > YF, YC > YF	At2g29120	glutamate receptor 2.7	GO:0003674,GO:0004871,GO:0004872,GO:0004888,GO:0004970,GO:0005215,GO:0005216,GO:0005217,GO:0005230,GO:0005231,GO:0005234,GO:0005575,GO:0005622,GO:0005623,GO:0005737,GO:0005773,GO:0006810,GO:0006811,GO:0006873,GO:0006874,GO:0006875,GO:0007154,GO:0007165,GO:0007166,GO:0007215,GO:0008066,GO:0008150,GO:0009314,GO:0009416,GO:0009628,GO:0009987,GO:0015075,GO:0015267,GO:0015276,GO:0016020,GO:0019725,GO:…	other cellular processes,other cytoplasmic components,other intracellular components,other membranes,receptor binding or activity,response to abiotic or biotic stimulus,signal transduction,transport,transporter activity
Thhalv10013129m.g	26.0394	27.1346	20.5479	21.9333	31.1072	25.9321	2.96034	4.11911	4.54931	6.79115	8	SC > YF, YC > YF	At5g08610	P-loop containing nucleoside triphosphate hydrolases superfamily protein	GO:0000166,GO:0003674,GO:0003676,GO:0003824,GO:0004386,GO:0005488,GO:0005524,GO:0005575,GO:0005622,GO:0005623,GO:0005737,GO:0006139,GO:0006163,GO:0006195,GO:0006200,GO:0006753,GO:0006807,GO:0008026,GO:0008150,GO:0008152,GO:0009056,GO:0009117,GO:0009141,GO:0009143,GO:0009144,GO:0009146,GO:0009150,GO:0009154,GO:0009166,GO:0009199,GO:0009203,GO:0009205,GO:0009207,GO:0009259,GO:0009261,GO:0009507,GO:…	chloroplast,hydrolase activity,nucleic acid binding,nucleotide binding,other cellular processes,other metabolic processes
Thhalv10007059m.g	30.709	24.0597	23.9022	12.8758	9.98664	8.70822	0.698242	2.64479	1.40835	6.64453	8	SC > YF, YC > YF	At1g30900	VACUOLAR SORTING RECEPTOR 6	GO:0003674,GO:0005488,GO:0005509,GO:0005575,GO:0005622,GO:0005623,GO:0005737,GO:0005794,GO:0005886,GO:0005887,GO:0006605,GO:0006623,GO:0006810,GO:0006886,GO:0007034,GO:0008104,GO:0008150,GO:0009987,GO:0015031,GO:0016020,GO:0016021,GO:0017119,GO:0031224,GO:0031226,GO:0032991,GO:0033036,GO:0033365,GO:0034613,GO:0043167,GO:0043169,GO:0043226,GO:0043227,GO:0043229,GO:0043231,GO:0043234,GO:0044422,GO:…	Golgi apparatus,other binding,other cellular processes,other cytoplasmic components,other intracellular components,other membranes,plasma membrane,transport
Thhalv10027346m.g	81.065	77.2971	70.0408	47.7975	56.4911	98.8813	3.25271	22.0011	5.46724	6.61339	8	SC > YF, YC > YF	At4g19880	Glutathione S-transferase family protein	GO:0003674,GO:0005575,GO:0005622,GO:0005623,GO:0005737,GO:0005829,GO:0008150,GO:0010035,GO:0010038,GO:0042221,GO:0044424,GO:0044444,GO:0044464,GO:0046686,GO:0050896	cytosol,other biological processes,unknown molecular functions
Thhalv10018346m.g	13.319	13.8792	9.4591	23.335	24.6623	21.8521	2.72555	4.2138	3.66494	6.5869	3	YC > YF	At1g74710	ADC synthase superfamily protein	GO:0002376,GO:0003674,GO:0003824,GO:0005575,GO:0005622,GO:0005623,GO:0005737,GO:0006082,GO:0006725,GO:0006732,GO:0006766,GO:0006775,GO:0006950,GO:0006952,GO:0006955,GO:0008150,GO:0008152,GO:0008909,GO:0009058,GO:0009108,GO:0009110,GO:0009536,GO:0009607,GO:0009617,GO:0009620,GO:0009627,GO:0009696,GO:0009697,GO:0009814,GO:0009987,GO:0010118,GO:0016053,GO:0016853,GO:0016866,GO:0019438,GO:0019752,GO:…	other cellular processes,other enzyme activity,other metabolic processes,plastid,response to abiotic or biotic stimulus,response to stress
Thhalv10007971m.g	241.489	142.508	144.391	94.5781	40.5358	60.9194	10.8214	11.7111	7.27551	6.57653	13	SC > YC > YF	At3g57270	beta-1,3-glucanase 1	GO:0003674,GO:0003824,GO:0004553,GO:0005488,GO:0005575,GO:0005623,GO:0005975,GO:0008150,GO:0008152,GO:0012505,GO:0016787,GO:0016798,GO:0043167,GO:0043169,GO:0044238,GO:0044464	hydrolase activity,other binding,other cellular components,other enzyme activity,other metabolic processes
Thhalv10017210m.g	53.2186	38.4156	35.7019	50.9905	39.9834	90.1943	5.95572	18.4155	3.43218	6.51604	8	SC > YF, YC > YF	At2g29420	glutathione S-transferase tau 7	GO:0003674,GO:0003824,GO:0004364,GO:0005488,GO:0005515,GO:0005575,GO:0005622,GO:0005623,GO:0005737,GO:0005829,GO:0008150,GO:0008152,GO:0009056,GO:0009404,GO:0009407,GO:0009751,GO:0009987,GO:0010033,GO:0016740,GO:0016765,GO:0019748,GO:0042221,GO:0044237,GO:0044248,GO:0044424,GO:0044444,GO:0044464,GO:0050896	cytosol,other biological processes,other cellular processes,other cytoplasmic components,other metabolic processes,protein binding,transferase activity
Thhalv10006784m.g	19.4181	30.1078	39.4278	11.2833	9.41337	24.5395	0.57589	4.05108	2.32313	6.50872	8	SC > YF, YC > YF	At1g12290	Disease resistance protein (CC-NBS-LRR class) family	GO:0000166,GO:0003674,GO:0005488,GO:0006464,GO:0006497,GO:0006498,GO:0006499,GO:0006950,GO:0006952,GO:0008150,GO:0008152,GO:0009058,GO:0009059,GO:0009987,GO:0017076,GO:0018377,GO:0019538,GO:0030554,GO:0031365,GO:0032553,GO:0032555,GO:0032559,GO:0034645,GO:0042157,GO:0042158,GO:0043170,GO:0043412,GO:0043531,GO:0043543,GO:0044237,GO:0044238,GO:0044249,GO:0044260,GO:0044267,GO:0050896	nucleotide binding,other cellular processes,other metabolic processes,protein metabolism,response to stress
Thhalv10003752m.g	13.7556	22.8044	14.8354	29.1243	18.3001	33.9095	3.19874	7.61588	1.72049	6.48849	8	SC > YF, YC > YF	At3g30300	O-fucosyltransferase family protein	GO:0003674,GO:0005575,GO:0005623,GO:0008150,GO:0012505,GO:0044464	other cellular components,unknown biological processes,unknown molecular functions
Thhalv10018663m.g	152.818	199.99	210.152	135.57	160.228	163.5	10.0415	41.3987	19.9321	6.43524	8	SC > YF, YC > YF	At1g68520	B-box type zinc finger protein with CCT domain	GO:0001071,GO:0003674,GO:0003700,GO:0005488,GO:0005515,GO:0005575,GO:0005622,GO:0005623,GO:0006139,GO:0006351,GO:0006355,GO:0006807,GO:0008150,GO:0008152,GO:0008270,GO:0009058,GO:0009059,GO:0009889,GO:0009987,GO:0010467,GO:0010468,GO:0010556,GO:0016070,GO:0019219,GO:0019222,GO:0031323,GO:0031326,GO:0032774,GO:0034641,GO:0034645,GO:0043167,GO:0043169,GO:0043170,GO:0044237,GO:0044238,GO:0044249,GO:…	other binding,other cellular processes,other intracellular components,other metabolic processes,protein binding,transcription factor activity,transcription,DNA-dependent
Thhalv10016374m.g	346.39	286.954	271.403	156.001	183.405	191.024	18.8786	47.4152	16.2849	6.42331	8	SC > YF, YC > YF	At2g31880	Leucine-rich repeat protein kinase family protein	GO:0000003,GO:0000166,GO:0003006,GO:0003674,GO:0003824,GO:0004672,GO:0004674,GO:0004713,GO:0005488,GO:0005515,GO:0005524,GO:0005575,GO:0005623,GO:0005886,GO:0006464,GO:0006468,GO:0006793,GO:0006796,GO:0006950,GO:0006952,GO:0007154,GO:0007165,GO:0007166,GO:0007167,GO:0007169,GO:0007275,GO:0008150,GO:0008152,GO:0008219,GO:0009791,GO:0009838,GO:0009908,GO:0009909,GO:0009987,GO:0010227,GO:0010941,GO:…	developmental processes,kinase activity,nucleotide binding,other cellular processes,other metabolic processes,plasma membrane,protein binding,protein metabolism,response to stress,signal transduction,transferase activity
Thhalv10007483m.g	29.9483	35.9105	23.1762	29.027	14.5803	34.0282	2.93833	6.35986	2.82218	6.40538	8	SC > YF, YC > YF	At1g25500	Plasma-membrane choline transporter family protein	GO:0005575,GO:0005622,GO:0005623,GO:0005737,GO:0008150,GO:0009507,GO:0009536,GO:0043226,GO:0043227,GO:0043229,GO:0043231,GO:0044424,GO:0044444,GO:0044464	chloroplast,unknown biological processes
Thhalv10003735m.g	69.0743	103.298	103.598	53.3423	55.5899	87.754	9.38171	12.5222	8.83065	6.39951	8	SC > YF, YC > YF	At5g63190	MA3 domain-containing protein	GO:0003674,GO:0008150	unknown biological processes,unknown molecular functions
Thhalv10024653m.g	5.80058	9.95575	3.8552	9.25449	11.4133	14.5137	1.7456	1.88914	1.87779	6.38209	3	YC > YF	At4g31120	SHK1 binding protein 1	GO:0000003,GO:0003006,GO:0003674,GO:0003824,GO:0005575,GO:0005622,GO:0005623,GO:0005737,GO:0005829,GO:0006730,GO:0006950,GO:0007275,GO:0008150,GO:0008152,GO:0008168,GO:0008276,GO:0009266,GO:0009409,GO:0009628,GO:0009791,GO:0009908,GO:0009909,GO:0009987,GO:0010048,GO:0010219,GO:0010220,GO:0016740,GO:0016741,GO:0022414,GO:0032259,GO:0032501,GO:0032502,GO:0044237,GO:0044281,GO:0044424,GO:0044444,GO:…	cytosol,developmental processes,other cytoplasmic components,other metabolic processes,response to abiotic or biotic stimulus,response to stress,transferase activity
Thhalv10002026m.g	38.8714	21.2991	14.8459	161.404	228.913	141.473	24.6478	34.5555	24.8571	6.32628	11	YC > SC, YC > YF	At2g19810	CCCH-type zinc finger family protein	GO:0001071,GO:0003674,GO:0003676,GO:0003700,GO:0005488,GO:0005575,GO:0005623,GO:0005886,GO:0006139,GO:0006351,GO:0006355,GO:0006807,GO:0006950,GO:0006979,GO:0008150,GO:0008152,GO:0008270,GO:0009058,GO:0009059,GO:0009889,GO:0009987,GO:0010467,GO:0010468,GO:0010556,GO:0016020,GO:0016070,GO:0019219,GO:0019222,GO:0031323,GO:0031326,GO:0032774,GO:0034641,GO:0034645,GO:0042221,GO:0043167,GO:0043169,GO:…	nucleic acid binding,other binding,other cellular processes,other metabolic processes,plasma membrane,response to stress,transcription factor activity,transcription,DNA-dependent
Thhalv10027600m.g	10.3897	29.7202	11.0483	10.8105	20.4428	27.9458	3.12662	5.41393	0.840848	6.31026	3	YC > YF	At1g47730	F-box and associated interaction domains-containing protein,F-box and associated interaction domains-containing protein	GO:0003674,GO:0005488,GO:0005515,GO:0005575,GO:0005622,GO:0005623,GO:0005737,GO:0008150,GO:0009507,GO:0009536,GO:0043226,GO:0043227,GO:0043229,GO:0043231,GO:0044424,GO:0044444,GO:0044464	chloroplast,protein binding,unknown biological processes,unknown cellular components,unknown molecular functions
Thhalv10014014m.g	33.3619	72.7272	63.6903	33.237	36.0755	37.312	2.35416	8.28013	6.33109	6.28483	8	SC > YF, YC > YF	At5g13710	sterol methyltransferase 1	GO:0000003,GO:0003006,GO:0003674,GO:0003824,GO:0003838,GO:0005575,GO:0005622,GO:0005623,GO:0005737,GO:0005773,GO:0005911,GO:0006066,GO:0006629,GO:0006694,GO:0006730,GO:0007275,GO:0008150,GO:0008152,GO:0008168,GO:0008169,GO:0008202,GO:0008610,GO:0008757,GO:0009058,GO:0009506,GO:0009790,GO:0009791,GO:0009793,GO:0009987,GO:0010154,GO:0016125,GO:0016126,GO:0016740,GO:0016741,GO:0022414,GO:0030054,GO:…	developmental processes,other cellular components,other cytoplasmic components,other intracellular components,other metabolic processes,transferase activity
Thhalv10010703m.g	59.2544	30.6828	30.9949	29.1146	28.6751	58.3434	6.73644	7.29035	4.52911	6.25855	8	SC > YF, YC > YF	At3g55880	Alpha/beta hydrolase related protein	GO:0003674,GO:0005575,GO:0006950,GO:0007154,GO:0008150,GO:0009267,GO:0009605,GO:0009970,GO:0009987,GO:0009991,GO:0031667,GO:0031668,GO:0031669,GO:0033554,GO:0042594,GO:0050896,GO:0051716,GO:0071496	other cellular processes,response to stress,unknown cellular components,unknown molecular functions
Thhalv10016977m.g	157.372	123.669	93.2988	74.0908	165.126	219.527	26.9388	31.1416	15.642	6.22258	8	SC > YF, YC > YF	At2g39400	alpha/beta-Hydrolases superfamily protein	GO:0003674,GO:0003824,GO:0016787	hydrolase activity
Thhalv10018192m.g	21.0715	37.3406	30.6676	10.9501	8.21304	15.5712	1.82711	2.76829	0.982738	6.22686	8	SC > YF, YC > YF	At2g19130	S-locus lectin protein kinase family protein	GO:0000003,GO:0000166,GO:0003674,GO:0003824,GO:0004672,GO:0004674,GO:0005488,GO:0005515,GO:0005524,GO:0005575,GO:0005623,GO:0006464,GO:0006468,GO:0006793,GO:0006796,GO:0007154,GO:0008037,GO:0008150,GO:0008152,GO:0009856,GO:0009875,GO:0009987,GO:0012505,GO:0016301,GO:0016310,GO:0016740,GO:0016772,GO:0016773,GO:0017076,GO:0019538,GO:0022414,GO:0030554,GO:0032501,GO:0032553,GO:0032555,GO:0032559,GO:…	kinase activity,nucleotide binding,other cellular components,other cellular processes,other metabolic processes,protein binding,protein metabolism,transferase activity
Thhalv10022663m.g	37.5083	40.989	30.4748	44.7282	45.8151	96.8023	10.3491	8.86668	11.0168	6.19682	8	SC > YF, YC > YF	At2g15480	UDP-glucosyl transferase 73B5	GO:0003674,GO:0003824,GO:0008150,GO:0008152,GO:0008194,GO:0009607,GO:0016740,GO:0016757,GO:0016758,GO:0035251,GO:0046527,GO:0050896,GO:0051704,GO:0051707,GO:0080043	other metabolic processes,response to abiotic or biotic stimulus,transferase activity
Thhalv10003302m.g	76.5097	62.0105	65.0662	116.417	214.987	133.851	35.3538	17.3084	22.6375	6.1787	3	YC > YF
Thhalv10024943m.g	2.61865	7.42838	4.93117	8.2347	18.2484	19.0285	1.33968	4.83278	1.20094	6.17241	3	YC > YF	At4g31890	ARM repeat superfamily protein	GO:0003674,GO:0005488,GO:0005515,GO:0005575,GO:0005622,GO:0005623,GO:0005737,GO:0008150,GO:0009507,GO:0009536,GO:0043226,GO:0043227,GO:0043229,GO:0043231,GO:0044424,GO:0044444,GO:0044464	chloroplast,other binding,protein binding,unknown biological processes
Thhalv10011659m.g	66.4881	65.7617	56.0232	33.8871	22.3812	41.3434	7.49477	3.74355	4.65134	6.1431	8	SC > YF, YC > YF	At1g56010	NAC domain containing protein 1	GO:0000003,GO:0001071,GO:0003006,GO:0003674,GO:0003676,GO:0003677,GO:0003700,GO:0005488,GO:0006139,GO:0006351,GO:0006355,GO:0006807,GO:0007154,GO:0007165,GO:0007275,GO:0008150,GO:0008152,GO:0009058,GO:0009059,GO:0009653,GO:0009719,GO:0009725,GO:0009733,GO:0009734,GO:0009755,GO:0009790,GO:0009791,GO:0009793,GO:0009888,GO:0009889,GO:0009933,GO:0009987,GO:0010014,GO:0010016,GO:0010033,GO:0010072,GO:…	DNA or RNA binding,developmental processes,other cellular processes,other metabolic processes,signal transduction,transcription factor activity,transcription,DNA-dependent
Thhalv10020792m.g	70.7546	56.406	46.3056	58.3601	71.9386	78.1183	10.6812	8.9907	14.3626	6.1237	8	SC > YF, YC > YF	At3g09830	Protein kinase superfamily protein	GO:0000166,GO:0003674,GO:0003824,GO:0004672,GO:0005488,GO:0005524,GO:0005575,GO:0005623,GO:0005886,GO:0006464,GO:0006468,GO:0006793,GO:0006796,GO:0008150,GO:0008152,GO:0009987,GO:0016020,GO:0016301,GO:0016310,GO:0016740,GO:0016772,GO:0016773,GO:0017076,GO:0019538,GO:0030554,GO:0032553,GO:0032555,GO:0032559,GO:0035639,GO:0043170,GO:0043412,GO:0044237,GO:0044238,GO:0044260,GO:0044267,GO:0044464,GO:…	kinase activity,nucleotide binding,other cellular processes,other metabolic processes,plasma membrane,protein metabolism,transferase activity
Thhalv10008634m.g	22.276	9.67208	52.1353	28.1451	11.6425	18.6122	1.62803	2.64285	5.47287	5.99357	3	YC > YF	At1g26200	TRAM, LAG1 and CLN8 (TLC) lipid-sensing domain containing protein	GO:0003674,GO:0005575,GO:0005623,GO:0008150,GO:0016020,GO:0016021,GO:0031224,GO:0044425,GO:0044464	other membranes,unknown biological processes,unknown molecular functions
Thhalv10003692m.g	11.1071	12.153	15.6869	9.16858	9.86869	20.0792	1.13646	2.76729	2.67427	5.94654	8	SC > YF, YC > YF	At5g61560	U-box domain-containing protein kinase family protein	GO:0000151,GO:0000166,GO:0003674,GO:0003824,GO:0004672,GO:0004674,GO:0004713,GO:0004842,GO:0005488,GO:0005524,GO:0005575,GO:0005622,GO:0005623,GO:0005737,GO:0005886,GO:0006464,GO:0006468,GO:0006793,GO:0006796,GO:0006950,GO:0008150,GO:0008152,GO:0009507,GO:0009536,GO:0009987,GO:0016020,GO:0016301,GO:0016310,GO:0016567,GO:0016740,GO:0016772,GO:0016773,GO:0016874,GO:0016879,GO:0016881,GO:0017076,GO:…	chloroplast,kinase activity,nucleotide binding,other cellular processes,other enzyme activity,other intracellular components,other metabolic processes,plasma membrane,protein metabolism,response to stress,transferase activity
Thhalv10001904m.g	19.8904	30.7171	21.866	11.4108	14.0482	19.7223	2.75021	4.16688	0.739618	5.90088	8	SC > YF, YC > YF	At2g26650	K+ transporter 1	GO:0000166,GO:0003674,GO:0005215,GO:0005216,GO:0005242,GO:0005244,GO:0005249,GO:0005261,GO:0005267,GO:0005488,GO:0005515,GO:0005575,GO:0005623,GO:0005886,GO:0006810,GO:0006811,GO:0006812,GO:0006813,GO:0006950,GO:0006970,GO:0007275,GO:0008150,GO:0008324,GO:0008544,GO:0009414,GO:0009415,GO:0009628,GO:0009651,GO:0009653,GO:0009888,GO:0009913,GO:0009987,GO:0010015,GO:0010053,GO:0010054,GO:0010118,GO:…	developmental processes,nucleotide binding,other cellular processes,other membranes,plasma membrane,protein binding,response to abiotic or biotic stimulus,response to stress,transport,transporter activity
Thhalv10015638m.g	14.781	7.56624	7.03176	27.5216	21.1428	31.4361	1.59196	12.06	0	5.86731	3	YC > YF	At5g02590	Tetratricopeptide repeat (TPR)-like superfamily protein	GO:0003674,GO:0005488,GO:0005515,GO:0005575,GO:0005622,GO:0005623,GO:0005737,GO:0009507,GO:0009534,GO:0009536,GO:0009543,GO:0009579,GO:0031976,GO:0031977,GO:0031978,GO:0031984,GO:0043226,GO:0043227,GO:0043229,GO:0043231,GO:0044422,GO:0044424,GO:0044434,GO:0044435,GO:0044436,GO:0044444,GO:0044446,GO:0044464	chloroplast,other binding,other cytoplasmic components,other intracellular components,plastid,protein binding
Thhalv10018941m.g	109.894	75.5386	72.2981	39.9162	51.377	77.4139	4.26992	16.9437	7.65545	5.84387	8	SC > YF, YC > YF	At1g75170	Sec14p-like phosphatidylinositol transfer family protein	GO:0003674,GO:0005215,GO:0006810,GO:0008150,GO:0051179,GO:0051234	transport,transporter activity
Thhalv10025645m.g	56.0447	32.7576	40.1855	30.5032	12.3926	23.4953	2.75692	4.17706	4.44854	5.83272	8	SC > YF, YC > YF	At4g17070	peptidyl-prolyl cis-trans isomerases	GO:0000413,GO:0003674,GO:0003755,GO:0003824,GO:0006457,GO:0006464,GO:0006950,GO:0006979,GO:0008150,GO:0008152,GO:0009987,GO:0016853,GO:0016859,GO:0018193,GO:0018208,GO:0019538,GO:0042221,GO:0043170,GO:0043412,GO:0044237,GO:0044238,GO:0044260,GO:0044267,GO:0050896	other cellular processes,other enzyme activity,other metabolic processes,protein metabolism,response to stress
Thhalv10016728m.g	26.6635	45.022	41.8416	44.9805	18.5808	39.7742	7.57823	4.10068	6.11408	5.80765	8	SC > YF, YC > YF	At2g30520	Phototropic-responsive NPH3 family protein	GO:0003674,GO:0004871,GO:0005488,GO:0005515,GO:0005575,GO:0005622,GO:0005623,GO:0005634,GO:0007154,GO:0007165,GO:0008150,GO:0009314,GO:0009416,GO:0009605,GO:0009606,GO:0009628,GO:0009637,GO:0009638,GO:0009987,GO:0023052,GO:0032501,GO:0043226,GO:0043227,GO:0043229,GO:0043231,GO:0044424,GO:0044464,GO:0050789,GO:0050794,GO:0050896,GO:0051716,GO:0060089,GO:0065007	nucleus,other molecular functions,protein binding,response to abiotic or biotic stimulus,signal transduction
Thhalv10020426m.g	39.9447	23.4139	20.954	13.4584	28.333	41.7185	3.28425	6.71368	4.4162	5.79362	8	SC > YF, YC > YF	At3g08760	Protein kinase superfamily protein	GO:0000166,GO:0003674,GO:0003824,GO:0004672,GO:0005488,GO:0005524,GO:0006464,GO:0006468,GO:0006793,GO:0006796,GO:0008150,GO:0008152,GO:0009987,GO:0016301,GO:0016310,GO:0016740,GO:0016772,GO:0016773,GO:0017076,GO:0019538,GO:0030554,GO:0032553,GO:0032555,GO:0032559,GO:0035639,GO:0043170,GO:0043412,GO:0044237,GO:0044238,GO:0044260,GO:0044267	kinase activity,nucleotide binding,other cellular processes,other metabolic processes,protein metabolism,transferase activity
Thhalv10000063m.g	51.2864	65.4684	44.9084	19.6557	24.7943	38.5173	1.31188	8.16358	4.8511	5.79115	8	SC > YF, YC > YF	At2g20960	Arabidopsis phospholipase-like protein (PEARLI 4) family	GO:0003674,GO:0005575,GO:0008150	unknown biological processes,unknown cellular components,unknown molecular functions
Thhalv10023125m.g	104.502	95.0951	97.5688	44.2753	47.0955	100.813	8.00334	11.0866	14.2055	5.77207	8	SC > YF, YC > YF	At2g19130	S-locus lectin protein kinase family protein	GO:0000003,GO:0000166,GO:0003674,GO:0003824,GO:0004672,GO:0004674,GO:0005488,GO:0005515,GO:0005524,GO:0005575,GO:0005623,GO:0006464,GO:0006468,GO:0006793,GO:0006796,GO:0007154,GO:0008037,GO:0008150,GO:0008152,GO:0009856,GO:0009875,GO:0009987,GO:0012505,GO:0016301,GO:0016310,GO:0016740,GO:0016772,GO:0016773,GO:0017076,GO:0019538,GO:0022414,GO:0030554,GO:0032501,GO:0032553,GO:0032555,GO:0032559,GO:…	kinase activity,nucleotide binding,other cellular components,other cellular processes,other metabolic processes,protein binding,protein metabolism,transferase activity
Thhalv10021323m.g	42.5831	53.0973	69.0851	53.4346	31.9572	62.1186	9.49609	10.8814	5.25782	5.75419	8	SC > YF, YC > YF	At3g01820	P-loop containing nucleoside triphosphate hydrolases superfamily protein	GO:0000166,GO:0003674,GO:0003824,GO:0005488,GO:0005524,GO:0005575,GO:0005622,GO:0005623,GO:0005737,GO:0005739,GO:0006091,GO:0006139,GO:0006793,GO:0006796,GO:0006807,GO:0008150,GO:0008152,GO:0009061,GO:0009987,GO:0015980,GO:0016301,GO:0016310,GO:0016740,GO:0016772,GO:0017076,GO:0019201,GO:0019205,GO:0030554,GO:0032553,GO:0032555,GO:0032559,GO:0034641,GO:0035639,GO:0043226,GO:0043227,GO:0043229,GO:…	electron transport or energy pathways,kinase activity,mitochondria,nucleotide binding,other cellular processes,other metabolic processes
Thhalv10020763m.g	41.8473	62.4071	49.1728	48.69	31.4948	77.1338	5.13809	14.8282	7.67664	5.6911	8	SC > YF, YC > YF	At3g19130	RNA-binding protein 47B	GO:0000166,GO:0003674,GO:0003676,GO:0003723,GO:0003727,GO:0003729,GO:0005488,GO:0005575,GO:0005622,GO:0005623,GO:0005634,GO:0005737,GO:0005829,GO:0008143,GO:0043226,GO:0043227,GO:0043229,GO:0043231,GO:0044424,GO:0044444,GO:0044464,GO:0070717	DNA or RNA binding,cytosol,nucleic acid binding,nucleotide binding,nucleus
Thhalv10004526m.g	31.2548	21.5663	18.134	34.8647	20.3087	33.2363	5.18585	7.48301	2.9055	5.67662	8	SC > YF, YC > YF	At3g25890	Integrase-type DNA-binding superfamily protein	GO:0001071,GO:0003674,GO:0003676,GO:0003677,GO:0003700,GO:0005488,GO:0005575,GO:0005622,GO:0005623,GO:0005634,GO:0006139,GO:0006351,GO:0006355,GO:0006807,GO:0008150,GO:0008152,GO:0009058,GO:0009059,GO:0009889,GO:0009987,GO:0010467,GO:0010468,GO:0010556,GO:0016070,GO:0019219,GO:0019222,GO:0031323,GO:0031326,GO:0032774,GO:0034641,GO:0034645,GO:0043170,GO:0043226,GO:0043227,GO:0043229,GO:0043231,GO:…	DNA or RNA binding,nucleus,other cellular processes,other metabolic processes,transcription factor activity,transcription,DNA-dependent
Thhalv10011610m.g	8.8118	4.76126	8.84985	20.2052	18.4218	13.0145	2.00357	3.79456	3.36765	5.63416	3	YC > YF	At1g55510	branched-chain alpha-keto acid decarboxylase E1 beta subunit	GO:0003674,GO:0003824,GO:0003863,GO:0008150,GO:0008152,GO:0016491,GO:0016624,GO:0016903	other enzyme activity,other metabolic processes
Thhalv10012963m.g	111.282	80.9491	89.859	67.977	47.0446	84.5733	10.4084	12.2883	13.1476	5.56839	8	SC > YF, YC > YF	At5g20950	Glycosyl hydrolase family protein	GO:0003674,GO:0003824,GO:0004553,GO:0005575,GO:0005618,GO:0005623,GO:0005911,GO:0005975,GO:0008150,GO:0008152,GO:0009505,GO:0009506,GO:0016020,GO:0016787,GO:0016798,GO:0030054,GO:0030312,GO:0044238,GO:0044464,GO:0055044,GO:0071944	cell wall,hydrolase activity,other cellular components,other membranes,other metabolic processes
Thhalv10023544m.g	36.7652	28.3956	29.3219	36.7242	52.4462	93.3704	12.8342	8.62107	11.3067	5.57173	3	YC > YF	At1g60940	SNF1-related protein kinase 2.10	GO:0000166,GO:0003674,GO:0003824,GO:0004672,GO:0004674,GO:0005488,GO:0005524,GO:0006464,GO:0006468,GO:0006793,GO:0006796,GO:0006950,GO:0006970,GO:0008150,GO:0008152,GO:0009628,GO:0009651,GO:0009987,GO:0016301,GO:0016310,GO:0016740,GO:0016772,GO:0016773,GO:0017076,GO:0019538,GO:0030554,GO:0032553,GO:0032555,GO:0032559,GO:0035639,GO:0043170,GO:0043412,GO:0044237,GO:0044238,GO:0044260,GO:0044267,GO:…	kinase activity,nucleotide binding,other cellular processes,other metabolic processes,protein metabolism,response to abiotic or biotic stimulus,response to stress,transferase activity
Thhalv10018599m.g	39.3937	10.513	24.9686	69.1154	89.3864	77.6519	12.2887	19.6827	10.5754	5.55044	11	YC > SC, YC > YF	At1g66180	Eukaryotic aspartyl protease family protein	GO:0003674,GO:0003824,GO:0004175,GO:0004190,GO:0005575,GO:0005622,GO:0005623,GO:0005737,GO:0005794,GO:0006508,GO:0007584,GO:0008150,GO:0008152,GO:0008233,GO:0009314,GO:0009416,GO:0009605,GO:0009628,GO:0009991,GO:0016787,GO:0019538,GO:0031667,GO:0033273,GO:0033591,GO:0042221,GO:0043170,GO:0043226,GO:0043227,GO:0043229,GO:0043231,GO:0044238,GO:0044424,GO:0044444,GO:0044464,GO:0050896,GO:0070001,GO:…	Golgi apparatus,hydrolase activity,other biological processes,protein metabolism,response to abiotic or biotic stimulus
Thhalv10008797m.g	88.5077	90.6124	70.1762	146.487	204.51	204.75	30.1865	41.2656	29.9088	5.48285	3	YC > YF	At1g02130	RAS 5	GO:0000139,GO:0000166,GO:0003674,GO:0005488,GO:0005525,GO:0005575,GO:0005622,GO:0005623,GO:0005737,GO:0005773,GO:0005794,GO:0005802,GO:0005886,GO:0006810,GO:0006888,GO:0007154,GO:0007165,GO:0007264,GO:0008104,GO:0008150,GO:0009987,GO:0010035,GO:0010038,GO:0012505,GO:0015031,GO:0016020,GO:0016192,GO:0017076,GO:0019001,GO:0023052,GO:0031090,GO:0032553,GO:0032555,GO:0032561,GO:0032588,GO:0033036,GO:…	Golgi apparatus,nucleotide binding,other biological processes,other cellular processes,other cytoplasmic components,other intracellular components,other membranes,plasma membrane,signal transduction,transport
Thhalv10028908m.g	39.2299	71.5399	67.9637	40.8642	57.4094	62.5754	17.3937	6.51596	5.39737	5.48841	8	SC > YF, YC > YF	At4g33000	calcineurin B-like protein 10,calcineurin B-like protein 10	GO:0000325,GO:0003674,GO:0005488,GO:0005509,GO:0005515,GO:0005575,GO:0005622,GO:0005623,GO:0005737,GO:0005773,GO:0005774,GO:0005886,GO:0006950,GO:0006970,GO:0006972,GO:0008150,GO:0009628,GO:0009651,GO:0009705,GO:0016020,GO:0031090,GO:0032844,GO:0042538,GO:0042592,GO:0043167,GO:0043169,GO:0043226,GO:0043227,GO:0043229,GO:0043231,GO:0044422,GO:0044424,GO:0044437,GO:0044444,GO:0044446,GO:0044464,GO:…	other binding,other biological processes,other cytoplasmic components,other intracellular components,other membranes,plasma membrane,protein binding,response to abiotic or biotic stimulus,response to stress
Thhalv10004147m.g	35.675	50.044	28.9389	27.5069	17.2112	43.2867	6.08367	8.10327	1.8878	5.47473	8	SC > YF, YC > YF	At5g67630	P-loop containing nucleoside triphosphate hydrolases superfamily protein	GO:0000166,GO:0003674,GO:0003678,GO:0003824,GO:0004386,GO:0005488,GO:0005524,GO:0005575,GO:0005622,GO:0005623,GO:0005634,GO:0005730,GO:0005737,GO:0006139,GO:0006259,GO:0006807,GO:0008150,GO:0008152,GO:0009507,GO:0009536,GO:0009987,GO:0016462,GO:0016787,GO:0016817,GO:0016818,GO:0017076,GO:0017111,GO:0030554,GO:0031974,GO:0031981,GO:0032392,GO:0032508,GO:0032553,GO:0032555,GO:0032559,GO:0034641,GO:…	DNA or RNA metabolism,chloroplast,hydrolase activity,nucleotide binding,nucleus,other intracellular components,other metabolic processes
Thhalv10020996m.g	24.5962	12.1825	22.6438	9.13113	13.3312	20.3431	2.79626	2.52182	2.50668	5.47052	8	SC > YF, YC > YF	At3g14150	Aldolase-type TIM barrel family protein	GO:0000166,GO:0003674,GO:0003824,GO:0003973,GO:0005488,GO:0005575,GO:0005622,GO:0005623,GO:0005737,GO:0005777,GO:0008150,GO:0008152,GO:0008891,GO:0010181,GO:0016491,GO:0016614,GO:0016899,GO:0042579,GO:0043226,GO:0043227,GO:0043229,GO:0043231,GO:0044424,GO:0044444,GO:0044464,GO:0048037,GO:0050662,GO:0055114	nucleotide binding,other binding,other cytoplasmic components,other enzyme activity,other intracellular components,other metabolic processes
Thhalv10018024m.g	34.4029	22.8136	38.6625	19.9592	21.1536	19.5636	2.25885	6.11146	2.78427	5.43959	8	SC > YF, YC > YF	At1g72700	ATPase E1-E2 type family protein / haloacid dehalogenase-like hydrolase family protein	GO:0000166,GO:0000287,GO:0003674,GO:0003824,GO:0004012,GO:0005215,GO:0005319,GO:0005488,GO:0005524,GO:0005548,GO:0005575,GO:0005623,GO:0006139,GO:0006163,GO:0006195,GO:0006200,GO:0006753,GO:0006807,GO:0006810,GO:0006811,GO:0006812,GO:0006869,GO:0008150,GO:0008152,GO:0009056,GO:0009117,GO:0009141,GO:0009143,GO:0009144,GO:0009146,GO:0009150,GO:0009154,GO:0009166,GO:0009199,GO:0009203,GO:0009205,GO:…	hydrolase activity,nucleotide binding,other binding,other cellular processes,other enzyme activity,other membranes,other metabolic processes,transport,transporter activity
Thhalv10021666m.g	29.5395	52.236	46.5233	44.3343	41.1699	82.8139	8.24297	17.8415	4.92622	5.42774	3	YC > YF	At3g03000	EF hand calcium-binding protein family	GO:0000325,GO:0003674,GO:0005488,GO:0005509,GO:0005515,GO:0005575,GO:0005622,GO:0005623,GO:0005737,GO:0005773,GO:0006810,GO:0006811,GO:0008150,GO:0032879,GO:0043167,GO:0043169,GO:0043226,GO:0043227,GO:0043229,GO:0043231,GO:0043269,GO:0044424,GO:0044444,GO:0044464,GO:0046872,GO:0050789,GO:0051049,GO:0051179,GO:0051234,GO:0065007	other binding,other cytoplasmic components,other intracellular components,protein binding,transport
Thhalv10025623m.g	91.3931	68.2799	95.7618	43.9527	53.3702	81.9847	14.1051	10.1766	9.13206	5.36627	8	SC > YF, YC > YF	At4g23010	UDP-galactose transporter 2	GO:0000139,GO:0003674,GO:0005215,GO:0005338,GO:0005459,GO:0005575,GO:0005622,GO:0005623,GO:0005737,GO:0005794,GO:0006810,GO:0008150,GO:0008643,GO:0009987,GO:0012505,GO:0015144,GO:0015165,GO:0015780,GO:0015781,GO:0015785,GO:0016020,GO:0016021,GO:0022857,GO:0022891,GO:0022892,GO:0030173,GO:0031090,GO:0031224,GO:0031228,GO:0031300,GO:0031301,GO:0034219,GO:0043226,GO:0043227,GO:0043229,GO:0043231,GO:…	Golgi apparatus,other cellular processes,other cytoplasmic components,other intracellular components,other membranes,transport,transporter activity
Thhalv10025818m.g	83.0204	38.6544	35.9239	48.6033	119.4	71.3782	13.8563	17.6035	13.7714	5.2924	3	YC > YF	At4g27410	NAC (No Apical Meristem) domain transcriptional regulator superfamily protein	GO:0001071,GO:0003674,GO:0003676,GO:0003677,GO:0003700,GO:0005488,GO:0005575,GO:0005622,GO:0005623,GO:0005634,GO:0006139,GO:0006351,GO:0006355,GO:0006807,GO:0006950,GO:0007275,GO:0008150,GO:0008152,GO:0009058,GO:0009059,GO:0009414,GO:0009415,GO:0009628,GO:0009719,GO:0009725,GO:0009737,GO:0009889,GO:0009891,GO:0009893,GO:0009987,GO:0010033,GO:0010467,GO:0010468,GO:0010556,GO:0010557,GO:0010604,GO:…	DNA or RNA binding,developmental processes,nucleus,other biological processes,other cellular processes,other metabolic processes,response to abiotic or biotic stimulus,response to stress,transcription factor activity,transcription,DNA-dependent
Thhalv10012808m.g	102.449	52.6053	58.2357	190.972	233.467	129.92	21.4856	33.1169	50.34	5.28251	3	YC > YF	At5g59540	2-oxoglutarate (2OG) and Fe(II)-dependent oxygenase superfamily protein	GO:0003674,GO:0003824,GO:0005575,GO:0008150,GO:0008152,GO:0016491,GO:0016705,GO:0016706,GO:0055114	other enzyme activity,other metabolic processes,unknown biological processes,unknown cellular components
Thhalv10025680m.g	1866.18	2169.51	2020.73	2843.19	4049.35	5430.37	937.757	721.145	684.27	5.25907	8	SC > YF, YC > YF	At4g21960	Peroxidase superfamily protein	GO:0003674,GO:0003824,GO:0004601,GO:0005488,GO:0005506,GO:0005575,GO:0005623,GO:0006950,GO:0006979,GO:0008150,GO:0008152,GO:0012505,GO:0016209,GO:0016491,GO:0016684,GO:0020037,GO:0042221,GO:0043167,GO:0043169,GO:0044464,GO:0046872,GO:0046906,GO:0046914,GO:0050896,GO:0055114	other binding,other cellular components,other enzyme activity,other metabolic processes,response to stress
Thhalv10005601m.g	36.9579	19.5353	29.0485	34.1079	29.3938	36.7378	2.87721	12.4551	3.86886	5.22048	8	SC > YF, YC > YF	At5g61010	exocyst subunit exo70 family protein E2	GO:0000145,GO:0003674,GO:0005488,GO:0005515,GO:0005575,GO:0005576,GO:0005622,GO:0005623,GO:0005737,GO:0005829,GO:0005938,GO:0006810,GO:0006887,GO:0006904,GO:0008150,GO:0009987,GO:0016192,GO:0022406,GO:0031982,GO:0031988,GO:0032940,GO:0032991,GO:0043226,GO:0043227,GO:0043230,GO:0043234,GO:0044421,GO:0044424,GO:0044444,GO:0044448,GO:0044464,GO:0046903,GO:0048278,GO:0051179,GO:0051234,GO:0051641,GO:…	cytosol,extracellular,other cellular processes,other cytoplasmic components,other intracellular components,protein binding,transport
Thhalv10001335m.g	39.148	19.6188	35.7905	38.412	39.9841	61.3326	7.64419	8.93456	10.2788	5.20258	8	SC > YF, YC > YF	At2g46430	cyclic nucleotide gated channel 3	GO:0000166,GO:0003674,GO:0005215,GO:0005216,GO:0005488,GO:0005515,GO:0005516,GO:0005575,GO:0005623,GO:0006810,GO:0006811,GO:0008150,GO:0009987,GO:0015075,GO:0015267,GO:0016020,GO:0022803,GO:0022838,GO:0022857,GO:0022891,GO:0022892,GO:0030551,GO:0034220,GO:0044464,GO:0051179,GO:0051234,GO:0055085	nucleotide binding,other cellular processes,other membranes,protein binding,transport,transporter activity
Thhalv10003840m.g	59.12	27.8786	41.2928	51.1255	22.4719	46.8652	7.69879	7.93508	7.88743	5.12143	8	SC > YF, YC > YF	At5g66790	Protein kinase superfamily protein	GO:0000166,GO:0003674,GO:0003824,GO:0004672,GO:0004674,GO:0004713,GO:0005488,GO:0005524,GO:0005575,GO:0005623,GO:0006464,GO:0006468,GO:0006793,GO:0006796,GO:0008150,GO:0008152,GO:0009987,GO:0012505,GO:0016301,GO:0016310,GO:0016740,GO:0016772,GO:0016773,GO:0017076,GO:0019538,GO:0030554,GO:0032553,GO:0032555,GO:0032559,GO:0035639,GO:0043170,GO:0043412,GO:0044237,GO:0044238,GO:0044260,GO:0044267,GO:…	kinase activity,nucleotide binding,other cellular components,other cellular processes,other metabolic processes,protein metabolism,transferase activity
Thhalv10010006m.g	99.734	63.107	97.5288	58.8052	27.4346	71.0147	6.26599	20.3436	4.41342	5.06896	8	SC > YF, YC > YF	At3g25010	receptor like protein 41	GO:0003674,GO:0003824,GO:0005488,GO:0005515,GO:0005575,GO:0005623,GO:0006950,GO:0006952,GO:0007154,GO:0007165,GO:0008150,GO:0009987,GO:0012505,GO:0016301,GO:0016740,GO:0016772,GO:0023052,GO:0044464,GO:0050789,GO:0050794,GO:0050896,GO:0051716,GO:0065007	kinase activity,other cellular components,protein binding,response to stress,signal transduction
Thhalv10023744m.g	87.6405	182.34	185.793	135.313	169.998	228.668	38.8271	31.0145	36.0493	5.04273	8	SC > YF, YC > YF	At1g64230	ubiquitin-conjugating enzyme 28	GO:0003674,GO:0003824,GO:0004842,GO:0005575,GO:0005623,GO:0005886,GO:0006508,GO:0006511,GO:0008150,GO:0008152,GO:0009056,GO:0009057,GO:0009987,GO:0016020,GO:0016874,GO:0016879,GO:0016881,GO:0019538,GO:0019787,GO:0019941,GO:0030163,GO:0043170,GO:0043632,GO:0044237,GO:0044238,GO:0044248,GO:0044257,GO:0044260,GO:0044265,GO:0044267,GO:0044464,GO:0051603,GO:0071944	other cellular processes,other enzyme activity,other metabolic processes,plasma membrane,protein metabolism
Thhalv10021072m.g	134.393	121.59	116.532	64.4985	82.7637	138.482	15.4564	21.3418	20.0669	5.02495	8	SC > YF, YC > YF	At3g11820	syntaxin of plants 121	GO:0002376,GO:0002682,GO:0003674,GO:0005484,GO:0005488,GO:0005515,GO:0005575,GO:0005622,GO:0005623,GO:0005886,GO:0005911,GO:0006605,GO:0006612,GO:0006810,GO:0006833,GO:0006886,GO:0006944,GO:0006950,GO:0006952,GO:0006955,GO:0006968,GO:0007009,GO:0007154,GO:0007165,GO:0008104,GO:0008150,GO:0008219,GO:0009506,GO:0009607,GO:0009620,GO:0009626,GO:0009719,GO:0009725,GO:0009737,GO:0009751,GO:0009753,GO:…	cell organization and biogenesis,other biological processes,other cellular components,other cellular processes,other intracellular components,other membranes,plasma membrane,protein binding,response to abiotic or biotic stimulus,response to stress,signal transduction,transport
Thhalv10006589m.g	81.8973	57.4239	64.9878	33.2403	37.4281	73.7221	6.23597	12.8648	9.95749	4.96901	8	SC > YF, YC > YF	At1g13210	autoinhibited Ca2+/ATPase II	GO:0000166,GO:0000287,GO:0003674,GO:0003824,GO:0004012,GO:0005215,GO:0005319,GO:0005488,GO:0005515,GO:0005516,GO:0005524,GO:0005548,GO:0005575,GO:0005623,GO:0005886,GO:0006139,GO:0006163,GO:0006195,GO:0006200,GO:0006753,GO:0006807,GO:0006810,GO:0006811,GO:0006812,GO:0006869,GO:0008150,GO:0008152,GO:0009056,GO:0009117,GO:0009141,GO:0009143,GO:0009144,GO:0009146,GO:0009150,GO:0009154,GO:0009166,GO:…	hydrolase activity,nucleotide binding,other binding,other cellular processes,other membranes,other metabolic processes,plasma membrane,protein binding,transport,transporter activity
Thhalv10013679m.g	64.8253	86.4727	94.606	32.9136	25.4106	58.882	7.8304	8.97274	6.81302	4.96296	8	SC > YF, YC > YF	At5g18170	glutamate dehydrogenase 1	GO:0000166,GO:0003674,GO:0003824,GO:0004353,GO:0005488,GO:0005507,GO:0005524,GO:0005575,GO:0005622,GO:0005623,GO:0005737,GO:0005739,GO:0006082,GO:0006520,GO:0006807,GO:0006950,GO:0006970,GO:0008150,GO:0008152,GO:0008270,GO:0009308,GO:0009314,GO:0009416,GO:0009628,GO:0009642,GO:0009646,GO:0009651,GO:0009987,GO:0010035,GO:0010038,GO:0016491,GO:0016638,GO:0016639,GO:0017076,GO:0019752,GO:0030554,GO:…	mitochondria,nucleotide binding,other binding,other biological processes,other cellular processes,other enzyme activity,other metabolic processes,response to abiotic or biotic stimulus,response to stress
Thhalv10000748m.g	11.0679	8.47212	7.41049	8.94287	5.99887	10.8978	2.09713	2.26957	0.845979	4.95705	8	SC > YF, YC > YF	At5g45140	nuclear RNA polymerase C2	GO:0001882,GO:0003674,GO:0003676,GO:0003677,GO:0003824,GO:0003899,GO:0005488,GO:0005575,GO:0006139,GO:0006351,GO:0006807,GO:0008150,GO:0008152,GO:0009058,GO:0009059,GO:0009987,GO:0010467,GO:0016070,GO:0016740,GO:0016772,GO:0016779,GO:0032549,GO:0032774,GO:0034062,GO:0034641,GO:0034645,GO:0043170,GO:0044237,GO:0044238,GO:0044249,GO:0044260,GO:0044281,GO:0090304	DNA or RNA binding,other binding,transcription,DNA-dependent,transferase activity,unknown cellular components
Thhalv10007756m.g	17.9973	16.8308	17.7275	30.4743	20.2596	40.2395	3.30518	8.17588	6.98396	4.9268	3	YC > YF	At1g07570	Protein kinase superfamily protein	GO:0000166,GO:0003674,GO:0003824,GO:0004672,GO:0004674,GO:0004713,GO:0005488,GO:0005524,GO:0005575,GO:0005623,GO:0005886,GO:0006464,GO:0006468,GO:0006497,GO:0006498,GO:0006499,GO:0006793,GO:0006796,GO:0008150,GO:0008152,GO:0009058,GO:0009059,GO:0009987,GO:0016020,GO:0016301,GO:0016310,GO:0016740,GO:0016772,GO:0016773,GO:0017076,GO:0018377,GO:0019538,GO:0030554,GO:0031365,GO:0032553,GO:0032555,GO:…	kinase activity,nucleotide binding,other cellular processes,other metabolic processes,plasma membrane,protein metabolism,transferase activity
Thhalv10021245m.g	27.1867	22.5721	26.9712	32.8416	20.7938	34.5513	6.78463	6.60825	4.56151	4.91171	8	SC > YF, YC > YF	At3g22660	rRNA processing protein-related	GO:0005575	unknown cellular components
Thhalv10027621m.g	12.1683	7.62086	11.2487	6.305	3.0835	7.25408	0	1.63322	1.77561	4.88219	8	SC > YF, YC > YF	At4g01860	Transducin family protein / WD-40 repeat family protein	GO:0000151,GO:0000166,GO:0003674,GO:0005488,GO:0005515,GO:0005575,GO:0005622,GO:0005623,GO:0008150,GO:0031461,GO:0032991,GO:0043234,GO:0044424,GO:0044464,GO:0080008	nucleotide binding,other intracellular components,protein binding,unknown biological processes
Thhalv10015086m.g	1440.55	922.815	771.163	1030.47	635.615	689.511	248.656	172.912	62.6032	4.86522	8	SC > YF, YC > YF	At5g55450	Bifunctional inhibitor/lipid-transfer protein/seed storage 2S albumin superfamily protein	GO:0003674,GO:0005488,GO:0005575,GO:0005623,GO:0006810,GO:0006869,GO:0008150,GO:0008289,GO:0009607,GO:0010876,GO:0012505,GO:0033036,GO:0044464,GO:0050896,GO:0051179,GO:0051234,GO:0051704,GO:0051707,GO:0071702	other binding,other cellular components,response to abiotic or biotic stimulus,transport
Thhalv10013341m.g	22.3319	22.1631	19.5676	45.6826	24.7726	47.98	6.99477	8.57925	8.77855	4.86335	3	YC > YF	At5g10190	Major facilitator superfamily protein	GO:0003674,GO:0005215,GO:0005351,GO:0005402,GO:0005575,GO:0005623,GO:0006810,GO:0008150,GO:0008324,GO:0009987,GO:0015075,GO:0015144,GO:0015291,GO:0015293,GO:0015294,GO:0015295,GO:0016020,GO:0016021,GO:0022804,GO:0022857,GO:0022891,GO:0022892,GO:0031224,GO:0044425,GO:0044464,GO:0051119,GO:0051179,GO:0051234,GO:0055085	other cellular processes,other membranes,transport,transporter activity
Thhalv10014236m.g	42.0322	27.8728	31.6603	86.3651	102.517	156.439	20.8517	27.5026	22.7812	4.85442	11	YC > SC, YC > YF	At5g59540	2-oxoglutarate (2OG) and Fe(II)-dependent oxygenase superfamily protein	GO:0003674,GO:0003824,GO:0005575,GO:0008150,GO:0008152,GO:0016491,GO:0016705,GO:0016706,GO:0055114	other enzyme activity,other metabolic processes,unknown biological processes,unknown cellular components
Thhalv10024676m.g	48.1341	25.3716	37.2706	27.7854	16.185	32.5727	6.5437	5.21813	4.16797	4.80502	8	SC > YF, YC > YF	At4g20110	VACUOLAR SORTING RECEPTOR 7	GO:0003674,GO:0005488,GO:0005509,GO:0005575,GO:0005622,GO:0005623,GO:0005737,GO:0005794,GO:0005802,GO:0005886,GO:0005887,GO:0006464,GO:0006497,GO:0006498,GO:0006499,GO:0006605,GO:0006623,GO:0006810,GO:0006886,GO:0007034,GO:0008104,GO:0008150,GO:0008152,GO:0009058,GO:0009059,GO:0009987,GO:0015031,GO:0016020,GO:0016021,GO:0017119,GO:0018377,GO:0019538,GO:0031224,GO:0031226,GO:0031365,GO:0032991,GO:…	Golgi apparatus,other binding,other cellular processes,other cytoplasmic components,other intracellular components,other membranes,other metabolic processes,plasma membrane,protein metabolism,transport
Thhalv10006585m.g	13.1049	7.96608	8.96196	9.55699	9.01218	18.8866	3.88148	2.48219	1.42343	4.80998	8	SC > YF, YC > YF	At1g17500	ATPase E1-E2 type family protein / haloacid dehalogenase-like hydrolase family protein	GO:0000166,GO:0000287,GO:0003674,GO:0003824,GO:0004012,GO:0005215,GO:0005319,GO:0005488,GO:0005524,GO:0005548,GO:0005575,GO:0005623,GO:0006139,GO:0006163,GO:0006195,GO:0006200,GO:0006753,GO:0006807,GO:0006810,GO:0006811,GO:0006812,GO:0006869,GO:0008150,GO:0008152,GO:0009056,GO:0009117,GO:0009141,GO:0009143,GO:0009144,GO:0009146,GO:0009150,GO:0009154,GO:0009166,GO:0009199,GO:0009203,GO:0009205,GO:…	hydrolase activity,nucleotide binding,other binding,other cellular processes,other enzyme activity,other membranes,other metabolic processes,transport,transporter activity
Thhalv10013380m.g	17.0283	27.2659	13.1392	25.9576	13.024	32.6824	4.24951	7.81818	2.85707	4.80168	3	YC > YF	At5g01210	HXXXD-type acyl-transferase family protein	GO:0003674,GO:0003824,GO:0005575,GO:0008150,GO:0008152,GO:0016740,GO:0016746,GO:0016747	other metabolic processes,transferase activity,unknown cellular components
Thhalv10019092m.g	73.2924	80.1939	54.6546	56.179	39.8383	100.541	8.99897	21.101	11.0922	4.77175	8	SC > YF, YC > YF	At1g68000	phosphatidylinositol synthase 1	GO:0003674,GO:0003824,GO:0003881,GO:0005575,GO:0005622,GO:0005623,GO:0005737,GO:0005783,GO:0005794,GO:0006629,GO:0006644,GO:0006650,GO:0006661,GO:0008150,GO:0008152,GO:0008610,GO:0008654,GO:0009058,GO:0009987,GO:0016020,GO:0016740,GO:0016772,GO:0016780,GO:0017169,GO:0019637,GO:0043226,GO:0043227,GO:0043229,GO:0043231,GO:0044237,GO:0044238,GO:0044249,GO:0044255,GO:0044424,GO:0044444,GO:0044464,GO:…	ER,Golgi apparatus,other cellular processes,other membranes,other metabolic processes,transferase activity
Thhalv10013442m.g	12.1433	9.08498	7.38781	12.1168	20.5046	21.853	1.91151	3.10303	6.42582	4.7616	3	YC > YF	At5g52820	WD-40 repeat family protein / notchless protein, putative	GO:0000151,GO:0000166,GO:0003674,GO:0005488,GO:0005515,GO:0005575,GO:0005622,GO:0005623,GO:0031461,GO:0032991,GO:0043234,GO:0044424,GO:0044464,GO:0080008	nucleotide binding,other intracellular components,protein binding
Thhalv10010404m.g	67.2477	76.9465	97.0506	67.9725	77.9728	100.356	19.6591	17.521	14.7723	4.7409	8	SC > YF, YC > YF	At3g48530	SNF1-related protein kinase regulatory subunit gamma 1	GO:0003674,GO:0005488,GO:0005515,GO:0005575,GO:0005618,GO:0005623,GO:0008150,GO:0009505,GO:0030312,GO:0044464,GO:0071944	cell wall,protein binding,unknown biological processes,unknown molecular functions
Thhalv10006038m.g	15.4401	29.0649	40.5176	40.5265	42.6913	53.4939	9.68264	11.5818	7.53781	4.74656	3	YC > YF	At3g56620	nodulin MtN21 /EamA-like transporter family protein	GO:0005575,GO:0005623,GO:0016020,GO:0044464	other membranes
Thhalv10014930m.g	131.751	131.323	120.197	47.2852	107.78	129.661	20.0952	24.4659	15.7623	4.71998	8	SC > YF, YC > YF	At5g02020		GO:0003674,GO:0006950,GO:0006970,GO:0008150,GO:0009628,GO:0009651,GO:0050896	response to abiotic or biotic stimulus,response to stress,unknown molecular functions
Thhalv10024991m.g	419.399	199.101	236.696	446.046	417.975	276.698	66.3459	99.8774	76.0595	4.70822	8	SC > YF, YC > YF	At4g14030	selenium-binding protein 1	GO:0000103,GO:0000302,GO:0003674,GO:0005488,GO:0005575,GO:0005622,GO:0005623,GO:0005737,GO:0005829,GO:0005911,GO:0006790,GO:0006950,GO:0006979,GO:0008150,GO:0008152,GO:0008430,GO:0009506,GO:0009987,GO:0010035,GO:0010038,GO:0010269,GO:0030054,GO:0042221,GO:0042542,GO:0044237,GO:0044424,GO:0044444,GO:0044464,GO:0046686,GO:0050896,GO:0051716,GO:0055044,GO:0070887,GO:0071241,GO:0071248,GO:0071291	cytosol,other binding,other biological processes,other cellular components,other cellular processes,other metabolic processes,response to stress
Thhalv10011485m.g	68.7949	78.4969	98.1376	62.5438	65.8848	91.9562	12.9769	26.3855	7.40281	4.71258	8	SC > YF, YC > YF	At1g49600	RNA-binding protein 47A	GO:0000166,GO:0003674,GO:0003676,GO:0003723,GO:0005488,GO:0005575,GO:0005622,GO:0005623,GO:0005737,GO:0005829,GO:0044424,GO:0044444,GO:0044464	DNA or RNA binding,cytosol,nucleic acid binding,nucleotide binding
Thhalv10007701m.g	28.7252	13.9689	9.27295	15.9691	12.8684	23.5642	5.45834	4.54396	1.12917	4.70753	3	YC > YF	At1g14370	protein kinase 2A	GO:0000166,GO:0003674,GO:0003824,GO:0004672,GO:0004674,GO:0005488,GO:0005524,GO:0005575,GO:0005623,GO:0005886,GO:0006464,GO:0006468,GO:0006793,GO:0006796,GO:0008150,GO:0008152,GO:0009987,GO:0016020,GO:0016301,GO:0016310,GO:0016740,GO:0016772,GO:0016773,GO:0017076,GO:0019538,GO:0030554,GO:0032553,GO:0032555,GO:0032559,GO:0035639,GO:0043170,GO:0043412,GO:0044237,GO:0044238,GO:0044260,GO:0044267,GO:…	kinase activity,nucleotide binding,other cellular processes,other metabolic processes,plasma membrane,protein metabolism,transferase activity
Thhalv10017249m.g	58.9541	59.3153	75.0316	25.5709	39.6662	45.3973	1.38668	12.0056	10.2554	4.67844	8	SC > YF, YC > YF	At2g39900	GATA type zinc finger transcription factor family protein	GO:0003674,GO:0003779,GO:0005488,GO:0005515,GO:0005575,GO:0005622,GO:0005623,GO:0005856,GO:0006996,GO:0007010,GO:0007015,GO:0008092,GO:0008150,GO:0008270,GO:0009987,GO:0015629,GO:0016043,GO:0022607,GO:0030029,GO:0030036,GO:0043167,GO:0043169,GO:0043226,GO:0043228,GO:0043229,GO:0043232,GO:0044085,GO:0044424,GO:0044464,GO:0046872,GO:0046914,GO:0051015,GO:0051017,GO:0071840,GO:0071841,GO:0071842,GO:…	cell organization and biogenesis,other binding,other cellular processes,other intracellular components,protein binding
[truncated: 844 more rows]

## Sheet: SCvsYF
Table S6. Differentially expressed genes among cabinet- and field-grown Thellungiella plants. SC vs. YF DEGs
Thellungiella	SC1	SC2	SC3	YC1	YC2	YC3	YF1	YF2	YF3	SC/YF	Category	Determinants	Arabidopsis thaliana
Gene locus	normalized gene expression									Fold diff.	(see Table 4)		gene locus	gene description	GO terms	GO slims
[truncated: 2,697 more rows]
