# Supplementary material for: RNA-Seq effectively monitors gene expression in Eutrema salsugineum plants growing in an extreme natural habitat and in controlled growth cabinet conditions
Source: BMC Genomics. 2013 Aug 28;14:578. doi: 10.1186/1471-2164-14-578 (PMC3846481; doi:10.1186/1471-2164-14-578)
Supplement: Additional file 8 — Transcripts whose loadings contribute the greatest to the negative PC3 position of YC scores in Figure 3D. The expression levels of genes for a cabinet-grown cauline leaf are also included. [file 1471-2164-14-578-S8.xls]

## Sheet: Sheet1
Additonal file 8. Transcripts whose loadings contribute the greatest to the negative PC3 position of YC scores in Figure 3D
Eutrema	SC1	SC2	SC3	YC1	YC2	YC3	YF1	YF2	YF3	cauline	Arabidopsis thaliana
Gene locus	normalized gene expression for each library										gene locus
XLOC_003912	0	0	0	44.3217	128.778	91.0361	0	0	0	60.4707
Thhalv10001756m.g	3.35699	0	0	167.96	413.069	1.01992	0	0.531053	0	1154.28	At2g44460
XLOC_017404	0	0	0	44.2875	37.3884	20.919	0	0	0	69.056	At5g64140
Thhalv10019589m.g	0	0	0	11.2999	7.51247	203.794	2.45144	0	0	38.5429	At1g67980
Thhalv10027060m.g	0	0	0	18.9804	75.7116	8.55776	0	4.45587	0	51.792
XLOC_023813	0	0	0	14.3192	31.7324	8.07019	0	0	0	0
Thhalv10004135m.g	1.91828	1.16599	0	75.78	121.314	19.8884	2.45372	5.84158	1.31972	197.523	At5g27360
Thhalv10008003m.g	8.65297	0	0	38.6288	82.6972	13.802	1.26494	1.36884	0.850431	127.284	At2g40920
Thhalv10027359m.g	9.73848	0	0	24.6691	22.6216	13.0404	0	0	0	2.32121	At4g21650
Thhalv10022919m.g	0	0	0	30.3686	69.222	86.0666	16.9412	20.3697	2.53104	0	At2g18210
Thhalv10028319m.g	0	0	0	18.6066	12.9591	10.7861	0	0	0	3.62657	At5g38820
Thhalv10022994m.g	0	0	0	143.07	64.6072	103.454	40.9935	13.9419	17.3236	294.639	At2g15220
Thhalv10001590m.g	2.9601	0	0	23.2709	20.6281	7.34459	0	0	0	12.7	At2g43590
Thhalv10017840m.g	0	0	0	21.5954	47.8572	14.6052	5.85621	3.80234	0	58.9278	At2g29460
Thhalv10015686m.g	0	0	0	4.57818	13.5275	13.7612	0	0	0	8.32836	At3g31430
Thhalv10028577m.g	20.2424	31.6388	27.2262	44.8993	60.4559	287.515	0.493193	0	0	89.9494	At4g01950
XLOC_026478	0	0	0	106.401	94.3171	41.9767	11.5414	199.831	15.5188	0
Thhalv10023131m.g	0	0	0	11.8319	6.99212	10.6694	0	0	0	0	At2g26865
nXLOC_009393	0	0	0	43.0556	54.9589	130.453	37.3624	14.5553	34.1619	46.9946	At5g45570
Thhalv10020688m.g	5.11955	0	0	75.1897	143.031	3.46435	2.38129	6.69991	3.84231	305.51	At3g05400
Thhalv10029502m.g	0	0	0	3.94397	13.9842	7.11294	0	0	0	0	At4g14385
Thhalv10009327m.g	8.671	0	0	25.5628	116.017	0	0	0	0	357.138	At1g12030
Thhalv10026502m.g	0	0	0	10.3294	10.9876	3.72583	0	0	0	0	At4g15920
XLOC_020792	0	0	0	16.3105	37.1781	50.4273	8.08787	13.1283	8.1563	25.4324
Thhalv10022957m.g	0	0	0	47.24	2.39286	38.9473	1.17124	3.80234	1.57487	29.4639	At2g15220
XLOC_005367	0	0	0	19.0739	31.8262	15.1763	3.89453	7.37523	2.61832	55.1087
Thhalv10011142m.g	14.1682	24.3159	11.2993	34.3981	36.5898	67.3543	0	0	0	26.8179	At3g55560
Thhalv10015590m.g	3.96198	0	0	0	8.28297	67.4088	0	0	0	0	At5g61110
Thhalv10028733m.g	2.12541	1.29189	0	40.7281	39.9907	3.95517	2.17493	0	1.46223	205.173	At4g11320
Thhalv10004834m.g	1.60121	0	3.61813	9.44101	11.7163	14.4728	0	0	0	10.3047	At5g62280
Thhalv10025434m.g	0.651971	0	0	5.38177	2.72604	15.9456	0	0	0	12.5874	At4g25420
Thhalv10026669m.g	0	0	0	4.87196	21.5933	24.1631	2.11387	0	8.52704	13.2942	At4g15920
Thhalv10005230m.g	0	0	0	0	19.6176	23.2826	0	3.46367	0	0
Thhalv10024886m.g	16.8792	0	1.08973	18.1984	75.617	5.12825	1.4805	0	1.99071	105.524	At4g20820
Thhalv10028292m.g	0	0	0	18.7847	11.1009	14.1159	0	5.87991	7.3061	34.172	At4g11700
nXLOC_020695	0	0	0	56.0331	22.0754	52.3992	25.2124	10.7184	21.7935	16.9887
Thhalv10025273m.g	50.0089	40.9428	43.8166	69.8036	113.084	100.387	1.56656	1.13015	0	55.8286	At4g13840
Thhalv10000565m.g	0	0	0	8.84521	1.74237	10.6349	0	0	0	5.36357	At1g54470
Thhalv10017945m.g	1.00206	0	2.26426	4.72663	8.37966	15.9834	0	0	0	12.8976	At2g40970
Thhalv10010931m.g	4.32821	0	4.89004	10.2079	13.5729	11.5062	0	0	0	0	At3g54085
Thhalv10004878m.g	0	0	0	16.0497	6.69505	10.2161	4.09632	3.54622	0	20.6095	At2g02390
Thhalv10029205m.g	3.25986	0	0	3.84412	13.6302	10.3993	3.33582	0	0	0
Thhalv10017628m.g	3.14827	1.53089	0	10.3951	18.4291	23.4344	2.57731	0.697251	1.73274	20.2609	At2g39310
Thhalv10019566m.g	157.012	165.899	106.104	69.2161	110.44	475.138	1.50159	0	1.00953	66.1049	At1g68840
Thhalv10009957m.g	1.3572	5.77464	2.30006	11.6033	22.6991	10.824	0	0	0	6.55077	At1g22400
Thhalv10010513m.g	0	0	0	10.432	6.16481	3.7628	0	0	0.81148	0	At3g54990
Thhalv10013645m.g	6.53882	1.22292	0	43.2989	37.8558	18.1852	15.4412	3.3419	3.46041	171.561	At1g03410
Thhalv10008487m.g	0	0	1.89549	8.90284	12.2761	22.3003	0.858403	2.78673	1.15422	16.1955	At1g26960
Thhalv10011755m.g	0.804777	0	1.81849	6.64312	3.36496	35.9426	0	0	1.10733	0	At1g49030
XLOC_008069	0	0	0	0	0	286.46	0	0	0	0
