# Supplementary material for: RNA-Seq effectively monitors gene expression in Eutrema salsugineum plants growing in an extreme natural habitat and in controlled growth cabinet conditions
Source: BMC Genomics. 2013 Aug 28;14:578. doi: 10.1186/1471-2164-14-578 (PMC3846481; doi:10.1186/1471-2164-14-578)
Supplement: Additional file 9 — Expression of genes associated with photosynthesis in Eutrema. Expression estimates for Eutrema genes orthologous to Arabidopsis genes participating in the “Photosynthesis” gene ontology are presented. Genes detected as differentially expressed in this study are indicated according to the patterns outlined in Table 5. [file 1471-2164-14-578-S9.xlsx]

## Sheet: Sheet1
Additonal file 9. Expression of genes associated with photosynthesis in Eutrema
Eutrema	JGI	SC1	SC2	SC3	YC1	YC2	YC3	YF1	YF2	YF3	Category	Determinants	Arabidopsis thaliana
Gene locus	scaffold	normalized gene expression for each library									(see Table 4)		gene locus	gene description	GO terms	GO slims
Thhalv10007237m.g	scaffold_5	94.4255	67.0828	63.2221	87.9804	43.8677	57.0239	19.8795	38.7254	18.1772	1	SC > YF	AT1G12000	Phosphofructokinase family protein	GO:0000166,GO:0003674,GO:0003824,GO:0003872,GO:0005488,GO:0005524,GO:0005575,GO:0005618,GO:0005622,GO:0005623,GO:0005737,GO:0005829,GO:0005945,GO:0005975,GO:0005996,GO:0006006,GO:0006007,GO:0006066,GO:0006091,GO:0006096,GO:0006793,GO:0006796,GO:0008150,GO:0008152,GO:0008443,GO:0009056,GO:0009987,GO:0010035,GO:0010038,GO:0010316,GO:0010318,GO:0015979,GO:0016020,GO:0016052,GO:0016301,GO:0016310,GO:…	cell wall,cytosol,electron transport or energy pathways,kinase activity,nucleotide binding,other biological processes,other cellular components,other cellular processes,other cytoplasmic components,other intracellular components,other membranes,other metabolic processes,transferase activity
Thhalv10009047m.g	scaffold_5	1417.92	2328.59	1868.71	2139.86	924.202	1238.49	597.219	725.734	689.404	1	SC > YF	AT1G08380	photosystem I subunit O	GO:0003674,GO:0005575,GO:0005622,GO:0005623,GO:0005737,GO:0006091,GO:0008150,GO:0008152,GO:0009507,GO:0009521,GO:0009522,GO:0009536,GO:0009579,GO:0009765,GO:0009768,GO:0009987,GO:0015979,GO:0016020,GO:0019684,GO:0032991,GO:0034357,GO:0043226,GO:0043227,GO:0043229,GO:0043231,GO:0043234,GO:0044237,GO:0044424,GO:0044425,GO:0044436,GO:0044444,GO:0044464	chloroplast,electron transport or energy pathways,other cellular processes,other intracellular components,other membranes,other metabolic processes,unknown molecular functions
XLOC_019574	scaffold_5	45.2111	47.5658	30.4528	10.2528	23.6294	34.6712	5.7824	3.36962	2.39242	1	SC > YF	AT1G27730	salt tolerance zinc finger	GO:0001071,GO:0003674,GO:0003676,GO:0003677,GO:0003700,GO:0005488,GO:0005575,GO:0005622,GO:0005623,GO:0005634,GO:0006139,GO:0006351,GO:0006355,GO:0006807,GO:0006950,GO:0006970,GO:0006979,GO:0008150,GO:0008152,GO:0008270,GO:0009058,GO:0009059,GO:0009266,GO:0009314,GO:0009409,GO:0009414,GO:0009415,GO:0009416,GO:0009611,GO:0009628,GO:0009642,GO:0009644,GO:0009651,GO:0009719,GO:0009725,GO:0009737,GO:…	DNA or RNA binding,nucleic acid binding,nucleus,other binding,other biological processes,other cellular processes,other intracellular components,other metabolic processes,response to abiotic or biotic stimulus,response to stress,transcription factor activity,transcription,DNA-dependent
Thhalv10000249m.g	scaffold_15	193.514	247.247	279.02	247.166	208.245	181.508	318.499	415.924	330.484	2	YF > SC	AT2G21170	triosephosphate isomerase	GO:0000003,GO:0003674,GO:0003824,GO:0004807,GO:0005575,GO:0005576,GO:0005622,GO:0005623,GO:0005737,GO:0005739,GO:0005829,GO:0005975,GO:0005996,GO:0006066,GO:0006071,GO:0006081,GO:0006629,GO:0006638,GO:0006639,GO:0006641,GO:0006642,GO:0006662,GO:0006996,GO:0007275,GO:0008150,GO:0008152,GO:0009056,GO:0009058,GO:0009507,GO:0009526,GO:0009532,GO:0009536,GO:0009570,GO:0009579,GO:0009657,GO:0009658,GO:…	cell organization and biogenesis,chloroplast,cytosol,developmental processes,extracellular,mitochondria,other biological processes,other cellular processes,other cytoplasmic components,other enzyme activity,other intracellular components,other metabolic processes,plastid
Thhalv10001508m.g	scaffold_22	33.4366	35.0433	18.238	44.8684	36.1563	32.4912	58.3959	56.1756	54.7279	2	YF > SC	AT2G45770	signal recognition particle receptor protein, chloroplast (FTSY)	GO:0000166,GO:0003674,GO:0003824,GO:0005488,GO:0005515,GO:0005525,GO:0005575,GO:0005622,GO:0005623,GO:0005737,GO:0005786,GO:0006091,GO:0006605,GO:0006612,GO:0006613,GO:0006614,GO:0006810,GO:0006886,GO:0006996,GO:0008104,GO:0008150,GO:0008152,GO:0009507,GO:0009534,GO:0009536,GO:0009579,GO:0009657,GO:0009668,GO:0009767,GO:0009772,GO:0009987,GO:0010027,GO:0015031,GO:0015979,GO:0016043,GO:0016044,GO:…	cell organization and biogenesis,chloroplast,electron transport or energy pathways,hydrolase activity,nucleotide binding,other cellular processes,other cytoplasmic components,other intracellular components,other metabolic processes,plastid,protein binding,transport
Thhalv10004246m.g	scaffold_6	92.5267	78.5074	76.2285	108.543	126.942	72.257	124.257	171.294	122.66	2	YF > SC	AT3G27925	DegP protease 1	GO:0003674,GO:0003824,GO:0004175,GO:0004252,GO:0005488,GO:0005515,GO:0005575,GO:0005622,GO:0005623,GO:0005634,GO:0005737,GO:0006091,GO:0006508,GO:0008150,GO:0008152,GO:0008233,GO:0008236,GO:0009056,GO:0009057,GO:0009507,GO:0009534,GO:0009535,GO:0009536,GO:0009543,GO:0009579,GO:0009765,GO:0009987,GO:0010206,GO:0015979,GO:0016020,GO:0016787,GO:0017171,GO:0019538,GO:0019684,GO:0030091,GO:0030163,GO:…	chloroplast,electron transport or energy pathways,hydrolase activity,nucleus,other cellular processes,other cytoplasmic components,other enzyme activity,other intracellular components,other membranes,other metabolic processes,plastid,protein binding,protein metabolism
Thhalv10007715m.g	scaffold_5	25.4671	17.2007	25.577	53.3898	34.5082	30.5922	159.723	61.1001	115.497	2	YF > SC	AT1G17050	solanesyl diphosphate synthase 2	GO:0003674,GO:0003824,GO:0005575,GO:0005622,GO:0005623,GO:0005737,GO:0006629,GO:0006720,GO:0006732,GO:0006733,GO:0006743,GO:0006744,GO:0008150,GO:0008152,GO:0008299,GO:0008610,GO:0009058,GO:0009108,GO:0009507,GO:0009532,GO:0009536,GO:0009570,GO:0009987,GO:0015979,GO:0016740,GO:0016765,GO:0042180,GO:0042375,GO:0043226,GO:0043227,GO:0043229,GO:0043231,GO:0044237,GO:0044238,GO:0044249,GO:0044255,GO:…	chloroplast,other cellular processes,other cytoplasmic components,other intracellular components,other metabolic processes,plastid,transferase activity
Thhalv10010414m.g	scaffold_16	488.109	783.221	671.498	702.216	439.236	572.132	833.166	994.862	867.194	2	YF > SC	AT3G54050	high cyclic electron flow 1	GO:0003674,GO:0003824,GO:0005575,GO:0005576,GO:0005622,GO:0005623,GO:0005737,GO:0005975,GO:0005984,GO:0005985,GO:0005996,GO:0006000,GO:0006066,GO:0006091,GO:0006950,GO:0008150,GO:0008152,GO:0009266,GO:0009311,GO:0009409,GO:0009507,GO:0009526,GO:0009532,GO:0009536,GO:0009570,GO:0009628,GO:0009767,GO:0009773,GO:0009987,GO:0010319,GO:0015979,GO:0016137,GO:0016787,GO:0016788,GO:0016791,GO:0019203,GO:…	chloroplast,electron transport or energy pathways,extracellular,hydrolase activity,other cellular processes,other cytoplasmic components,other intracellular components,other metabolic processes,plastid,response to abiotic or biotic stimulus,response to stress
Thhalv10013451m.g	scaffold_2	22.671	42.2226	34.88	61.4325	30.2525	45.6518	57.251	61.9585	69.683	2	YF > SC	AT5G01920	Protein kinase superfamily protein	GO:0000166,GO:0003674,GO:0003824,GO:0004672,GO:0004674,GO:0005488,GO:0005524,GO:0005575,GO:0005622,GO:0005623,GO:0005737,GO:0006091,GO:0006464,GO:0006468,GO:0006793,GO:0006796,GO:0008150,GO:0008152,GO:0009507,GO:0009536,GO:0009579,GO:0009987,GO:0010109,GO:0015979,GO:0016301,GO:0016310,GO:0016740,GO:0016772,GO:0016773,GO:0017076,GO:0019222,GO:0019538,GO:0019684,GO:0030554,GO:0031323,GO:0032553,GO:…	chloroplast,electron transport or energy pathways,kinase activity,nucleotide binding,other cellular processes,other intracellular components,other metabolic processes,protein metabolism,transferase activity
Thhalv10017096m.g	scaffold_10	42.122	42.5134	64.6531	72.1649	41.5376	114.939	76.4388	108.245	87.4758	2	YF > SC	AT1G06680	photosystem II subunit P-1	GO:0003674,GO:0003676,GO:0003723,GO:0003727,GO:0005488,GO:0005509,GO:0005575,GO:0005576,GO:0005622,GO:0005623,GO:0005737,GO:0006091,GO:0006950,GO:0006952,GO:0008150,GO:0008152,GO:0008187,GO:0008266,GO:0009507,GO:0009521,GO:0009523,GO:0009526,GO:0009532,GO:0009534,GO:0009535,GO:0009536,GO:0009543,GO:0009570,GO:0009579,GO:0009607,GO:0009617,GO:0009654,GO:0009941,GO:0009987,GO:0015979,GO:0016020,GO:…	DNA or RNA binding,chloroplast,electron transport or energy pathways,extracellular,other binding,other cellular processes,other cytoplasmic components,other intracellular components,other membranes,other metabolic processes,plastid,response to abiotic or biotic stimulus,response to stress
Thhalv10018353m.g	scaffold_9	108.591	105.238	77.7195	146.739	205.205	132.324	240.405	201.12	265.841	2	YF > SC	AT1G68830	STT7 homolog STN7	GO:0000166,GO:0003674,GO:0003824,GO:0004672,GO:0004674,GO:0005488,GO:0005524,GO:0005575,GO:0005622,GO:0005623,GO:0005737,GO:0006091,GO:0006464,GO:0006468,GO:0006793,GO:0006796,GO:0007623,GO:0008150,GO:0008152,GO:0009507,GO:0009536,GO:0009987,GO:0010109,GO:0015979,GO:0016301,GO:0016310,GO:0016740,GO:0016772,GO:0016773,GO:0017076,GO:0019222,GO:0019538,GO:0019684,GO:0030554,GO:0031323,GO:0032553,GO:…	chloroplast,electron transport or energy pathways,kinase activity,nucleotide binding,other biological processes,other cellular processes,other metabolic processes,protein metabolism,transferase activity
Thhalv10018862m.g	scaffold_9	26.8639	15.9315	19.2479	44.8142	65.7499	63.4048	105.254	63.1212	67.6101	2	YF > SC	AT1G76570	Chlorophyll A-B binding family protein	GO:0003674,GO:0005488,GO:0005575,GO:0005622,GO:0005623,GO:0005737,GO:0006091,GO:0008150,GO:0008152,GO:0009314,GO:0009416,GO:0009507,GO:0009536,GO:0009628,GO:0009637,GO:0009639,GO:0009765,GO:0009987,GO:0010218,GO:0015979,GO:0016020,GO:0016168,GO:0019684,GO:0030076,GO:0032991,GO:0043226,GO:0043227,GO:0043229,GO:0043231,GO:0043234,GO:0044237,GO:0044424,GO:0044444,GO:0044464,GO:0046906,GO:0050896	chloroplast,electron transport or energy pathways,other binding,other cellular processes,other intracellular components,other membranes,other metabolic processes,response to abiotic or biotic stimulus
Thhalv10019042m.g	scaffold_9	32.8961	35.2481	42.8376	26.9574	39.6315	43.2824	60.4716	74.0874	63.6702	2	YF > SC	AT1G76450	Photosystem II reaction center PsbP family protein	GO:0003674,GO:0005488,GO:0005509,GO:0005575,GO:0005622,GO:0005623,GO:0005737,GO:0008150,GO:0008152,GO:0009507,GO:0009521,GO:0009523,GO:0009534,GO:0009535,GO:0009536,GO:0009543,GO:0009579,GO:0009654,GO:0009987,GO:0015979,GO:0016020,GO:0019898,GO:0031976,GO:0031977,GO:0031978,GO:0031984,GO:0032991,GO:0034357,GO:0042651,GO:0043167,GO:0043169,GO:0043226,GO:0043227,GO:0043229,GO:0043231,GO:0043234,GO:…	chloroplast,other binding,other cellular processes,other cytoplasmic components,other intracellular components,other membranes,other metabolic processes,plastid
Thhalv10025201m.g	scaffold_1	177.379	123.87	136.051	263.24	202.357	183.699	294.745	389.238	344.719	2	YF > SC	AT4G30950	fatty acid desaturase 6	GO:0003674,GO:0003824,GO:0005575,GO:0005622,GO:0005623,GO:0005737,GO:0006082,GO:0006091,GO:0006629,GO:0006631,GO:0006633,GO:0008150,GO:0008152,GO:0008610,GO:0009058,GO:0009314,GO:0009416,GO:0009507,GO:0009526,GO:0009536,GO:0009628,GO:0009642,GO:0009644,GO:0009767,GO:0009892,GO:0009941,GO:0009987,GO:0010109,GO:0010205,GO:0015979,GO:0016053,GO:0016491,GO:0016705,GO:0019222,GO:0019684,GO:0019752,GO:…	chloroplast,electron transport or energy pathways,other cellular processes,other cytoplasmic components,other enzyme activity,other intracellular components,other metabolic processes,plastid,response to abiotic or biotic stimulus
Thhalv10025739m.g	scaffold_1	309.001	253.677	378.757	315.308	321.805	290.396	477.162	454.531	583.577	2	YF > SC	AT4G22890	PGR5-LIKE A,PGR5-LIKE A	GO:0003674,GO:0005575,GO:0005622,GO:0005623,GO:0005737,GO:0006091,GO:0008150,GO:0008152,GO:0009507,GO:0009534,GO:0009535,GO:0009536,GO:0009579,GO:0009767,GO:0009773,GO:0009987,GO:0015979,GO:0016020,GO:0019684,GO:0022900,GO:0031976,GO:0031984,GO:0034357,GO:0042651,GO:0043226,GO:0043227,GO:0043229,GO:0043231,GO:0044237,GO:0044422,GO:0044424,GO:0044434,GO:0044435,GO:0044436,GO:0044444,GO:0044446,GO:…	chloroplast,electron transport or energy pathways,other cellular processes,other cytoplasmic components,other intracellular components,other membranes,other metabolic processes,plastid,unknown molecular functions
Thhalv10025780m.g	scaffold_1	70.5458	169.097	108.537	124.491	109.827	100.556	136.684	259.834	177.597	2	YF > SC	AT4G25080	magnesium-protoporphyrin IX methyltransferase	GO:0003674,GO:0003824,GO:0005575,GO:0005622,GO:0005623,GO:0005737,GO:0006730,GO:0006778,GO:0006779,GO:0006807,GO:0008150,GO:0008152,GO:0008168,GO:0008171,GO:0008757,GO:0009058,GO:0009507,GO:0009526,GO:0009534,GO:0009535,GO:0009536,GO:0009579,GO:0009941,GO:0009987,GO:0015979,GO:0015994,GO:0015995,GO:0016020,GO:0016740,GO:0016741,GO:0018130,GO:0031967,GO:0031975,GO:0031976,GO:0031984,GO:0032259,GO:…	chloroplast,other cellular processes,other cytoplasmic components,other intracellular components,other membranes,other metabolic processes,plastid,transferase activity
Thhalv10028093m.g	scaffold_14	0	0	1.64372	0.857782	4.5621	7.73517	13.3968	8.05463	32.0251	2	YF > SC	ATCG00020	photosystem II reaction center protein A	GO:0003674,GO:0005488,GO:0005515,GO:0005575,GO:0005622,GO:0005623,GO:0005737,GO:0006091,GO:0008150,GO:0008152,GO:0009055,GO:0009507,GO:0009521,GO:0009523,GO:0009532,GO:0009534,GO:0009535,GO:0009536,GO:0009570,GO:0009579,GO:0009767,GO:0009772,GO:0009987,GO:0010287,GO:0015979,GO:0016020,GO:0016168,GO:0019684,GO:0022900,GO:0030076,GO:0031976,GO:0031984,GO:0032991,GO:0034357,GO:0042651,GO:0043226,GO:…	chloroplast,electron transport or energy pathways,other binding,other cellular processes,other cytoplasmic components,other intracellular components,other membranes,other metabolic processes,other molecular functions,plastid,protein binding
Thhalv10001663m.g	scaffold_22	574.748	478.787	625.614	334.417	309.626	215.66	611.319	885.219	547.624	4	YF > YC	AT2G46820	photosystem I P subunit	GO:0000229,GO:0003674,GO:0003676,GO:0003677,GO:0005488,GO:0005575,GO:0005622,GO:0005623,GO:0005694,GO:0005737,GO:0006091,GO:0008150,GO:0008152,GO:0009295,GO:0009507,GO:0009508,GO:0009521,GO:0009522,GO:0009526,GO:0009532,GO:0009534,GO:0009535,GO:0009536,GO:0009579,GO:0009719,GO:0009725,GO:0009737,GO:0009767,GO:0009773,GO:0009941,GO:0009987,GO:0010033,GO:0015979,GO:0016020,GO:0019684,GO:0022900,GO:…	DNA or RNA binding,chloroplast,electron transport or energy pathways,other biological processes,other cellular processes,other cytoplasmic components,other intracellular components,other membranes,other metabolic processes,plastid
Thhalv10003467m.g	scaffold_18	285.624	263.492	771.367	332.255	239.496	156.393	406.293	460.271	514.376	4	YF > YC	AT2G06520	photosystem II subunit X	GO:0003674,GO:0005575,GO:0005622,GO:0005623,GO:0005737,GO:0008150,GO:0008152,GO:0009507,GO:0009521,GO:0009523,GO:0009534,GO:0009535,GO:0009536,GO:0009579,GO:0009987,GO:0015979,GO:0016020,GO:0031976,GO:0031984,GO:0032991,GO:0034357,GO:0042651,GO:0043226,GO:0043227,GO:0043229,GO:0043231,GO:0043234,GO:0044237,GO:0044422,GO:0044424,GO:0044425,GO:0044434,GO:0044435,GO:0044436,GO:0044444,GO:0044446,GO:…	chloroplast,other cellular processes,other cytoplasmic components,other intracellular components,other membranes,other metabolic processes,plastid,unknown molecular functions
Thhalv10008902m.g	scaffold_5	69.9184	37.7789	114.108	60.6928	52.7838	20.6531	104.328	118.283	88.1796	4	YF > YC	AT1G18730	NDH dependent flow 6	GO:0003674,GO:0005575,GO:0005622,GO:0005623,GO:0005737,GO:0006091,GO:0008150,GO:0008152,GO:0009507,GO:0009534,GO:0009535,GO:0009536,GO:0009579,GO:0009767,GO:0009773,GO:0009987,GO:0010598,GO:0015979,GO:0016020,GO:0019684,GO:0022900,GO:0031976,GO:0031984,GO:0032991,GO:0034357,GO:0042651,GO:0043226,GO:0043227,GO:0043229,GO:0043231,GO:0043234,GO:0044237,GO:0044422,GO:0044424,GO:0044425,GO:0044434,GO:…	chloroplast,electron transport or energy pathways,other cellular processes,other cytoplasmic components,other intracellular components,other membranes,other metabolic processes,plastid,unknown molecular functions
Thhalv10012640m.g	scaffold_2	20.5719	39.1183	22.0514	20.527	16.5413	8.41388	32.1129	36.2136	28.3035	4	YF > YC	AT5G21930	P-type ATPase of Arabidopsis 2	GO:0000041,GO:0000166,GO:0003674,GO:0003824,GO:0005215,GO:0005375,GO:0005488,GO:0005524,GO:0005575,GO:0005622,GO:0005623,GO:0005737,GO:0006091,GO:0006139,GO:0006163,GO:0006164,GO:0006195,GO:0006200,GO:0006753,GO:0006754,GO:0006807,GO:0006810,GO:0006811,GO:0006812,GO:0006825,GO:0008150,GO:0008152,GO:0008324,GO:0009056,GO:0009058,GO:0009117,GO:0009141,GO:0009142,GO:0009143,GO:0009144,GO:0009145,GO:…	chloroplast,electron transport or energy pathways,hydrolase activity,nucleotide binding,other binding,other cellular processes,other cytoplasmic components,other enzyme activity,other intracellular components,other membranes,other metabolic processes,plastid,transport,transporter activity
Thhalv10014231m.g	scaffold_2	34.9914	45.8127	36.4941	24.5992	33.7627	29.3384	45.4417	78.2379	60.1777	4	YF > YC	AT5G11450	Mog1/PsbP/DUF1795-like photosystem II reaction center PsbP family protein	GO:0003674,GO:0005488,GO:0005509,GO:0005575,GO:0005622,GO:0005623,GO:0005737,GO:0008150,GO:0008152,GO:0009507,GO:0009521,GO:0009523,GO:0009534,GO:0009535,GO:0009536,GO:0009543,GO:0009579,GO:0009654,GO:0009987,GO:0015979,GO:0016020,GO:0019898,GO:0031976,GO:0031977,GO:0031978,GO:0031984,GO:0032991,GO:0034357,GO:0042651,GO:0043167,GO:0043169,GO:0043226,GO:0043227,GO:0043229,GO:0043231,GO:0043234,GO:…	chloroplast,other binding,other cellular processes,other cytoplasmic components,other intracellular components,other membranes,other metabolic processes,plastid
Thhalv10014460m.g	scaffold_2	10.4976	15.0145	27.9078	2.18457	1.29095	5.90989	10.1092	25.2996	12.7438	4	YF > YC	AT5G52100	Dihydrodipicolinate reductase, bacterial/plant	GO:0000166,GO:0003674,GO:0003824,GO:0005488,GO:0005575,GO:0005622,GO:0005623,GO:0005737,GO:0006082,GO:0006091,GO:0006520,GO:0006553,GO:0006807,GO:0008150,GO:0008152,GO:0008652,GO:0008839,GO:0009058,GO:0009066,GO:0009067,GO:0009085,GO:0009089,GO:0009308,GO:0009309,GO:0009507,GO:0009532,GO:0009536,GO:0009570,GO:0009987,GO:0015979,GO:0016053,GO:0016491,GO:0016627,GO:0016628,GO:0019684,GO:0019752,GO:…	chloroplast,electron transport or energy pathways,nucleotide binding,other binding,other cellular processes,other cytoplasmic components,other enzyme activity,other intracellular components,other metabolic processes,plastid
Thhalv10017176m.g	scaffold_10	20.4532	9.56374	17.7763	6.49363	13.1567	7.5288	25.7567	40.0697	23.8109	4	YF > YC	AT2G28605	Photosystem II reaction center PsbP family protein	GO:0003674,GO:0005488,GO:0005509,GO:0005575,GO:0005622,GO:0005623,GO:0005737,GO:0008150,GO:0008152,GO:0009507,GO:0009521,GO:0009523,GO:0009536,GO:0009579,GO:0009654,GO:0009987,GO:0015979,GO:0016020,GO:0019898,GO:0032991,GO:0034357,GO:0043167,GO:0043169,GO:0043226,GO:0043227,GO:0043229,GO:0043231,GO:0043234,GO:0044237,GO:0044424,GO:0044425,GO:0044436,GO:0044444,GO:0044464,GO:0046872	chloroplast,other binding,other cellular processes,other intracellular components,other membranes,other metabolic processes
Thhalv10019978m.g	scaffold_13	20.8475	11.1407	13.4598	12.9675	18.1997	6.57765	38.4422	21.3089	35.6168	4	YF > YC	AT2G18790	phytochrome B	GO:0000155,GO:0000160,GO:0000166,GO:0003674,GO:0003824,GO:0004672,GO:0004673,GO:0004871,GO:0004872,GO:0004888,GO:0004930,GO:0005488,GO:0005515,GO:0005524,GO:0005575,GO:0005622,GO:0005623,GO:0005634,GO:0006082,GO:0006139,GO:0006325,GO:0006351,GO:0006355,GO:0006464,GO:0006468,GO:0006629,GO:0006714,GO:0006720,GO:0006721,GO:0006793,GO:0006796,GO:0006807,GO:0006810,GO:0006833,GO:0006873,GO:0006874,GO:…	cell organization and biogenesis,developmental processes,kinase activity,nucleotide binding,nucleus,other biological processes,other cellular processes,other membranes,other metabolic processes,other molecular functions,protein binding,protein metabolism,receptor binding or activity,response to abiotic or biotic stimulus,response to stress,signal transduction,transcription,DNA-dependent,transfera…
Thhalv10026172m.g	scaffold_1	168.668	272.725	356.368	222.769	121.653	133.624	255.416	384.744	309.799	4	YF > YC	AT4G21280	photosystem II subunit QA	GO:0003674,GO:0005488,GO:0005509,GO:0005575,GO:0005622,GO:0005623,GO:0005737,GO:0006464,GO:0008150,GO:0008152,GO:0009507,GO:0009521,GO:0009523,GO:0009532,GO:0009534,GO:0009535,GO:0009536,GO:0009543,GO:0009570,GO:0009579,GO:0009654,GO:0009987,GO:0015979,GO:0016020,GO:0017014,GO:0018119,GO:0018193,GO:0018198,GO:0019538,GO:0019898,GO:0030095,GO:0031976,GO:0031977,GO:0031978,GO:0031984,GO:0032991,GO:…	chloroplast,other binding,other cellular processes,other cytoplasmic components,other intracellular components,other membranes,other metabolic processes,plastid,protein metabolism
Thhalv10000983m.g	scaffold_20	74.33	54.865	71.9849	70.4354	106.833	67.0448	190.812	126.399	153.398	7	YF > SC, YF > YC	AT5G44650		GO:0003674,GO:0005575,GO:0005622,GO:0005623,GO:0005737,GO:0006091,GO:0006461,GO:0006950,GO:0006970,GO:0006972,GO:0006996,GO:0008150,GO:0008152,GO:0009266,GO:0009408,GO:0009414,GO:0009415,GO:0009507,GO:0009534,GO:0009535,GO:0009536,GO:0009579,GO:0009628,GO:0009651,GO:0009657,GO:0009658,GO:0009987,GO:0010286,GO:0015979,GO:0016020,GO:0016043,GO:0019684,GO:0022607,GO:0031976,GO:0031984,GO:0034357,GO:…	cell organization and biogenesis,chloroplast,electron transport or energy pathways,other cellular processes,other cytoplasmic components,other intracellular components,other membranes,other metabolic processes,plastid,response to abiotic or biotic stimulus,response to stress,unknown molecular functions
Thhalv10000997m.g	scaffold_20	229.101	282.009	249.145	229.641	311.322	191.855	459.302	487.555	464.927	7	YF > SC, YF > YC	AT5G47110	Chlorophyll A-B binding family protein	GO:0003674,GO:0005575,GO:0005622,GO:0005623,GO:0005737,GO:0006091,GO:0008150,GO:0008152,GO:0009507,GO:0009534,GO:0009535,GO:0009536,GO:0009579,GO:0009765,GO:0009987,GO:0015979,GO:0016020,GO:0019684,GO:0031976,GO:0031984,GO:0034357,GO:0042651,GO:0043226,GO:0043227,GO:0043229,GO:0043231,GO:0044237,GO:0044422,GO:0044424,GO:0044434,GO:0044435,GO:0044436,GO:0044444,GO:0044446,GO:0044464,GO:0055035	chloroplast,electron transport or energy pathways,other cellular processes,other cytoplasmic components,other intracellular components,other membranes,other metabolic processes,plastid,unknown molecular functions
Thhalv10002049m.g	scaffold_12	172.839	237.906	263.467	170.655	169.031	202.487	304.534	367.203	310.345	7	YF > SC, YF > YC	AT2G20890	photosystem II reaction center PSB29 protein	GO:0003674,GO:0005488,GO:0005515,GO:0005575,GO:0005622,GO:0005623,GO:0005737,GO:0006091,GO:0006461,GO:0006605,GO:0006612,GO:0006810,GO:0006886,GO:0006996,GO:0007154,GO:0007165,GO:0007166,GO:0007186,GO:0008104,GO:0008150,GO:0008152,GO:0009507,GO:0009521,GO:0009523,GO:0009526,GO:0009527,GO:0009528,GO:0009532,GO:0009534,GO:0009535,GO:0009536,GO:0009570,GO:0009579,GO:0009657,GO:0009668,GO:0009743,GO:…	cell organization and biogenesis,chloroplast,electron transport or energy pathways,other cellular processes,other cytoplasmic components,other intracellular components,other membranes,other metabolic processes,plastid,protein binding,signal transduction,transport,unknown molecular functions
Thhalv10004217m.g	scaffold_6	509.851	839.374	877.181	1085.19	741.882	674.123	1601.57	2060.45	1851.32	7	YF > SC, YF > YC	AT1G42970	glyceraldehyde-3-phosphate dehydrogenase B subunit	GO:0000166,GO:0003674,GO:0003824,GO:0004365,GO:0005488,GO:0005575,GO:0005576,GO:0005622,GO:0005623,GO:0005737,GO:0005975,GO:0005996,GO:0006006,GO:0006007,GO:0006066,GO:0006091,GO:0006096,GO:0006950,GO:0008150,GO:0008152,GO:0009056,GO:0009058,GO:0009266,GO:0009314,GO:0009409,GO:0009416,GO:0009507,GO:0009526,GO:0009532,GO:0009534,GO:0009535,GO:0009536,GO:0009570,GO:0009579,GO:0009628,GO:0009743,GO:…	chloroplast,electron transport or energy pathways,extracellular,nucleotide binding,other binding,other biological processes,other cellular processes,other cytoplasmic components,other enzyme activity,other intracellular components,other membranes,other metabolic processes,plastid,response to abiotic or biotic stimulus,response to stress
Thhalv10004349m.g	scaffold_6	202.887	399.351	347.489	347.486	231.433	146.83	361.636	491.221	494.585	7	YF > SC, YF > YC	AT3G26650	glyceraldehyde 3-phosphate dehydrogenase A subunit	GO:0000166,GO:0003674,GO:0003824,GO:0005488,GO:0005515,GO:0005575,GO:0005576,GO:0005622,GO:0005623,GO:0005737,GO:0005975,GO:0005996,GO:0006006,GO:0006007,GO:0006066,GO:0006091,GO:0006096,GO:0006464,GO:0006950,GO:0008150,GO:0008152,GO:0009056,GO:0009058,GO:0009266,GO:0009314,GO:0009409,GO:0009416,GO:0009507,GO:0009526,GO:0009532,GO:0009534,GO:0009535,GO:0009536,GO:0009570,GO:0009579,GO:0009628,GO:…	chloroplast,electron transport or energy pathways,extracellular,nucleotide binding,other binding,other biological processes,other cellular processes,other cytoplasmic components,other enzyme activity,other intracellular components,other membranes,other metabolic processes,plastid,protein binding,protein metabolism,response to abiotic or biotic stimulus,response to stress
Thhalv10004764m.g	scaffold_6	30.1497	40.7268	25.7379	43.4545	36.4176	7.83715	91.1747	85.3176	93.1014	7	YF > SC, YF > YC	AT3G04790	Ribose 5-phosphate isomerase, type A protein	GO:0003674,GO:0003824,GO:0004751,GO:0005575,GO:0005622,GO:0005623,GO:0005737,GO:0005975,GO:0005996,GO:0006006,GO:0006007,GO:0006066,GO:0006098,GO:0006139,GO:0006732,GO:0006733,GO:0006739,GO:0006740,GO:0006753,GO:0006807,GO:0006950,GO:0006952,GO:0008150,GO:0008152,GO:0009052,GO:0009056,GO:0009058,GO:0009117,GO:0009507,GO:0009526,GO:0009532,GO:0009534,GO:0009535,GO:0009536,GO:0009570,GO:0009579,GO:…	chloroplast,other cellular processes,other cytoplasmic components,other enzyme activity,other intracellular components,other membranes,other metabolic processes,plastid,response to abiotic or biotic stimulus,response to stress
Thhalv10005039m.g	scaffold_6	19.037	17.0535	18.1129	18.9046	23.0412	9.58921	54.3342	46.5977	35.8413	7	YF > SC, YF > YC	AT2G01590	chlororespiratory reduction 3	GO:0003674,GO:0005575,GO:0005622,GO:0005623,GO:0005737,GO:0006091,GO:0008150,GO:0008152,GO:0009507,GO:0009536,GO:0009767,GO:0009773,GO:0009987,GO:0010598,GO:0015979,GO:0016020,GO:0019684,GO:0022900,GO:0032991,GO:0043226,GO:0043227,GO:0043229,GO:0043231,GO:0043234,GO:0044237,GO:0044424,GO:0044425,GO:0044444,GO:0044464,GO:0055114	chloroplast,electron transport or energy pathways,other cellular processes,other intracellular components,other membranes,other metabolic processes,unknown molecular functions
Thhalv10006894m.g	scaffold_5	70.7088	87.8568	68.2768	75.6688	65.1202	42.0675	101.67	141.417	121.283	7	YF > SC, YF > YC	AT1G08520	ALBINA 1	GO:0000166,GO:0003674,GO:0003824,GO:0005488,GO:0005515,GO:0005524,GO:0005575,GO:0005622,GO:0005623,GO:0005737,GO:0006778,GO:0006779,GO:0006807,GO:0008150,GO:0008152,GO:0009058,GO:0009507,GO:0009532,GO:0009534,GO:0009536,GO:0009570,GO:0009579,GO:0009987,GO:0010007,GO:0015979,GO:0015994,GO:0015995,GO:0016462,GO:0016787,GO:0016817,GO:0016818,GO:0016851,GO:0016874,GO:0017076,GO:0017111,GO:0018130,GO:…	chloroplast,hydrolase activity,nucleotide binding,other cellular processes,other cytoplasmic components,other enzyme activity,other intracellular components,other metabolic processes,plastid,protein binding
Thhalv10007626m.g	scaffold_5	47.6094	66.4693	45.8099	69.1826	41.7391	40.5022	123.197	72.7856	128.892	7	YF > SC, YF > YC	AT1G16720	high chlorophyll fluorescence phenotype 173	GO:0000166,GO:0003674,GO:0005488,GO:0005575,GO:0005622,GO:0005623,GO:0005737,GO:0006091,GO:0006412,GO:0006413,GO:0006461,GO:0008150,GO:0008152,GO:0009058,GO:0009059,GO:0009507,GO:0009526,GO:0009532,GO:0009536,GO:0009570,GO:0009941,GO:0009987,GO:0010207,GO:0010467,GO:0015979,GO:0016043,GO:0019538,GO:0019684,GO:0022607,GO:0031967,GO:0031975,GO:0034621,GO:0034622,GO:0034645,GO:0043170,GO:0043226,GO:…	cell organization and biogenesis,chloroplast,electron transport or energy pathways,nucleotide binding,other cellular processes,other cytoplasmic components,other intracellular components,other metabolic processes,plastid,protein metabolism
Thhalv10008493m.g	scaffold_5	25.5	47.4139	37.2854	79.5988	89.3728	44.6627	404.413	548.121	412.75	7	YF > SC, YF > YC	AT1G19150	photosystem I light harvesting complex gene 6	GO:0003674,GO:0005488,GO:0005575,GO:0005622,GO:0005623,GO:0005737,GO:0006091,GO:0008150,GO:0008152,GO:0009314,GO:0009416,GO:0009507,GO:0009536,GO:0009628,GO:0009637,GO:0009639,GO:0009765,GO:0009987,GO:0010114,GO:0010218,GO:0015979,GO:0016020,GO:0016168,GO:0019684,GO:0030076,GO:0032991,GO:0043226,GO:0043227,GO:0043229,GO:0043231,GO:0043234,GO:0044237,GO:0044424,GO:0044444,GO:0044464,GO:0046906,GO:…	chloroplast,electron transport or energy pathways,other binding,other cellular processes,other intracellular components,other membranes,other metabolic processes,response to abiotic or biotic stimulus
Thhalv10008853m.g	scaffold_5	39.0591	51.003	37.5932	29.0007	33.2674	17.6909	111.013	93.7097	131.361	7	YF > SC, YF > YC	AT1G14150	PsbQ-like 2	GO:0003674,GO:0005488,GO:0005509,GO:0005575,GO:0005622,GO:0005623,GO:0005737,GO:0006091,GO:0008150,GO:0008152,GO:0009055,GO:0009344,GO:0009507,GO:0009521,GO:0009523,GO:0009534,GO:0009535,GO:0009536,GO:0009543,GO:0009579,GO:0009654,GO:0009767,GO:0009987,GO:0015979,GO:0016020,GO:0019684,GO:0019898,GO:0022900,GO:0030095,GO:0031976,GO:0031977,GO:0031978,GO:0031984,GO:0032991,GO:0034357,GO:0042651,GO:…	chloroplast,electron transport or energy pathways,other binding,other cellular components,other cellular processes,other cytoplasmic components,other intracellular components,other membranes,other metabolic processes,other molecular functions,plastid
Thhalv10009020m.g	scaffold_5	276.753	310.127	438.674	321.628	310.251	159.518	847.864	763.021	464.644	7	YF > SC, YF > YC	AT1G60950	2Fe-2S ferredoxin-like superfamily protein	GO:0003674,GO:0005488,GO:0005575,GO:0005622,GO:0005623,GO:0005737,GO:0006091,GO:0008150,GO:0008152,GO:0009055,GO:0009314,GO:0009416,GO:0009507,GO:0009532,GO:0009536,GO:0009570,GO:0009628,GO:0009767,GO:0009987,GO:0015979,GO:0019684,GO:0022900,GO:0043226,GO:0043227,GO:0043229,GO:0043231,GO:0044237,GO:0044422,GO:0044424,GO:0044434,GO:0044435,GO:0044444,GO:0044446,GO:0044464,GO:0050896,GO:0051536,GO:…	chloroplast,electron transport or energy pathways,other binding,other cellular processes,other cytoplasmic components,other intracellular components,other metabolic processes,other molecular functions,plastid,response to abiotic or biotic stimulus
Thhalv10009985m.g	scaffold_5	22.218	24.9334	12.8734	28.2157	30.9657	24.2323	54.2095	54.8819	57.2173	7	YF > SC, YF > YC	AT1G02910	tetratricopeptide repeat (TPR)-containing protein	GO:0003674,GO:0005488,GO:0005515,GO:0005575,GO:0005622,GO:0005623,GO:0005737,GO:0006091,GO:0006461,GO:0008150,GO:0008152,GO:0009507,GO:0009536,GO:0009987,GO:0010207,GO:0010270,GO:0015979,GO:0016043,GO:0019684,GO:0022607,GO:0034621,GO:0034622,GO:0043226,GO:0043227,GO:0043229,GO:0043231,GO:0043623,GO:0043933,GO:0044085,GO:0044237,GO:0044424,GO:0044444,GO:0044464,GO:0065003,GO:0070271,GO:0071822,GO:…	cell organization and biogenesis,chloroplast,electron transport or energy pathways,other binding,other cellular processes,other metabolic processes,protein binding
Thhalv10010251m.g	scaffold_16	19.2409	17.9172	13.8763	13.5172	11.126	16.1074	40.6305	35.8117	39.4267	7	YF > SC, YF > YC	AT3G53920	RNApolymerase sigma-subunit C	GO:0000988,GO:0000990,GO:0000996,GO:0001071,GO:0003674,GO:0003676,GO:0003677,GO:0003700,GO:0003824,GO:0003899,GO:0005488,GO:0005575,GO:0005622,GO:0005623,GO:0005737,GO:0005975,GO:0006139,GO:0006351,GO:0006352,GO:0006355,GO:0006807,GO:0008150,GO:0008152,GO:0009058,GO:0009059,GO:0009507,GO:0009536,GO:0009889,GO:0009987,GO:0010467,GO:0010468,GO:0010556,GO:0015979,GO:0016051,GO:0016070,GO:0016740,GO:…	DNA or RNA binding,chloroplast,other cellular processes,other metabolic processes,other molecular functions,transcription factor activity,transcription,DNA-dependent,transferase activity
Thhalv10010434m.g	scaffold_16	458.413	632.847	686.535	625.963	614.695	452.618	1081.24	952.372	1097.83	7	YF > SC, YF > YC	AT3G55800	sedoheptulose-bisphosphatase	GO:0000271,GO:0003674,GO:0003824,GO:0005575,GO:0005576,GO:0005622,GO:0005623,GO:0005737,GO:0005975,GO:0005976,GO:0005982,GO:0005984,GO:0005985,GO:0005986,GO:0006073,GO:0006950,GO:0006952,GO:0008150,GO:0008152,GO:0009058,GO:0009059,GO:0009250,GO:0009311,GO:0009312,GO:0009507,GO:0009526,GO:0009532,GO:0009536,GO:0009570,GO:0009579,GO:0009607,GO:0009617,GO:0009941,GO:0009987,GO:0015977,GO:0015979,GO:…	chloroplast,extracellular,hydrolase activity,other cellular processes,other cytoplasmic components,other intracellular components,other metabolic processes,plastid,response to abiotic or biotic stimulus,response to stress
Thhalv10010685m.g	scaffold_16	47.8794	39.9642	87.2009	56.4612	43.3251	39.5159	114.065	75.9653	116.017	7	YF > SC, YF > YC	AT3G55330	PsbP-like protein 1	GO:0003674,GO:0005488,GO:0005509,GO:0005575,GO:0005622,GO:0005623,GO:0005737,GO:0008150,GO:0008152,GO:0009507,GO:0009521,GO:0009523,GO:0009534,GO:0009535,GO:0009536,GO:0009543,GO:0009579,GO:0009654,GO:0009987,GO:0015979,GO:0016020,GO:0019898,GO:0030095,GO:0031976,GO:0031977,GO:0031978,GO:0031984,GO:0032991,GO:0034357,GO:0042651,GO:0043167,GO:0043169,GO:0043226,GO:0043227,GO:0043229,GO:0043231,GO:…	chloroplast,other binding,other cellular processes,other cytoplasmic components,other intracellular components,other membranes,other metabolic processes,plastid
Thhalv10011631m.g	scaffold_7	243.635	358.807	384.935	364.386	254.67	185.885	561.9	541.754	691.522	7	YF > SC, YF > YC	AT1G43670	Inositol monophosphatase family protein	GO:0000272,GO:0003674,GO:0003824,GO:0005575,GO:0005622,GO:0005623,GO:0005634,GO:0005737,GO:0005829,GO:0005975,GO:0005976,GO:0005982,GO:0005983,GO:0005984,GO:0005985,GO:0005986,GO:0005996,GO:0006000,GO:0006066,GO:0006073,GO:0008150,GO:0008152,GO:0009056,GO:0009057,GO:0009058,GO:0009251,GO:0009311,GO:0009312,GO:0009719,GO:0009725,GO:0009737,GO:0009743,GO:0009746,GO:0009750,GO:0009987,GO:0010033,GO:…	cytosol,hydrolase activity,nucleus,other biological processes,other cellular processes,other cytoplasmic components,other metabolic processes
Thhalv10011725m.g	scaffold_7	61.0927	76.2273	94.4567	77.7306	78.9845	119.674	199.864	189.595	181.378	7	YF > SC, YF > YC	AT1G45474	photosystem I light harvesting complex gene 5	GO:0003674,GO:0005488,GO:0005575,GO:0005622,GO:0005623,GO:0005737,GO:0006091,GO:0008150,GO:0008152,GO:0009507,GO:0009521,GO:0009522,GO:0009534,GO:0009535,GO:0009536,GO:0009579,GO:0009765,GO:0009768,GO:0009782,GO:0009987,GO:0015979,GO:0016020,GO:0019684,GO:0030076,GO:0031409,GO:0031976,GO:0031984,GO:0032991,GO:0034357,GO:0042651,GO:0043226,GO:0043227,GO:0043229,GO:0043231,GO:0043234,GO:0044237,GO:…	chloroplast,electron transport or energy pathways,other binding,other cellular processes,other cytoplasmic components,other intracellular components,other membranes,other metabolic processes,plastid
Thhalv10016334m.g	scaffold_10	184.453	216.652	222.894	278.776	266.013	260.481	397.644	485.68	515.244	7	YF > SC, YF > YC	AT2G30950	FtsH extracellular protease family	GO:0000166,GO:0003674,GO:0003824,GO:0004175,GO:0004176,GO:0004222,GO:0005488,GO:0005524,GO:0005575,GO:0005622,GO:0005623,GO:0005737,GO:0006091,GO:0006508,GO:0006996,GO:0008150,GO:0008152,GO:0008233,GO:0008237,GO:0008270,GO:0009056,GO:0009057,GO:0009314,GO:0009416,GO:0009507,GO:0009526,GO:0009534,GO:0009535,GO:0009536,GO:0009579,GO:0009628,GO:0009642,GO:0009644,GO:0009657,GO:0009668,GO:0009767,GO:…	cell organization and biogenesis,chloroplast,electron transport or energy pathways,hydrolase activity,nucleotide binding,other binding,other cellular processes,other cytoplasmic components,other intracellular components,other membranes,other metabolic processes,plastid,protein metabolism,response to abiotic or biotic stimulus
Thhalv10017060m.g	scaffold_10	260.75	478.468	327.65	798.89	662.295	488.48	1189.98	1212.94	1191.91	7	YF > SC, YF > YC	AT2G40100	light harvesting complex photosystem II	GO:0003674,GO:0005488,GO:0005575,GO:0005622,GO:0005623,GO:0005737,GO:0006091,GO:0008150,GO:0008152,GO:0009314,GO:0009416,GO:0009507,GO:0009534,GO:0009535,GO:0009536,GO:0009579,GO:0009628,GO:0009637,GO:0009639,GO:0009765,GO:0009987,GO:0010114,GO:0010218,GO:0015979,GO:0016020,GO:0016168,GO:0019684,GO:0030076,GO:0031976,GO:0031984,GO:0032991,GO:0034357,GO:0042651,GO:0043226,GO:0043227,GO:0043229,GO:…	chloroplast,electron transport or energy pathways,other binding,other cellular processes,other cytoplasmic components,other intracellular components,other membranes,other metabolic processes,plastid,response to abiotic or biotic stimulus
Thhalv10017187m.g	scaffold_10	64.4422	60.7173	61.889	42.746	89.2534	71.0974	131.048	141.824	145.183	7	YF > SC, YF > YC	AT2G39470	PsbP-like protein 2	GO:0003674,GO:0005488,GO:0005509,GO:0005575,GO:0005622,GO:0005623,GO:0005737,GO:0008150,GO:0008152,GO:0009507,GO:0009521,GO:0009523,GO:0009534,GO:0009535,GO:0009536,GO:0009543,GO:0009579,GO:0009654,GO:0009987,GO:0015979,GO:0016020,GO:0019898,GO:0030095,GO:0031976,GO:0031977,GO:0031978,GO:0031984,GO:0032991,GO:0034357,GO:0042651,GO:0043167,GO:0043169,GO:0043226,GO:0043227,GO:0043229,GO:0043231,GO:…	chloroplast,other binding,other cellular processes,other cytoplasmic components,other intracellular components,other membranes,other metabolic processes,plastid
Thhalv10018191m.g	scaffold_9	292.066	396.103	356.337	466.336	481.031	283.504	1069.47	817.014	1072.12	7	YF > SC, YF > YC	AT1G50250	FTSH protease 1	GO:0000166,GO:0003674,GO:0003824,GO:0004175,GO:0004176,GO:0004222,GO:0005488,GO:0005515,GO:0005524,GO:0005575,GO:0005622,GO:0005623,GO:0005737,GO:0006091,GO:0006508,GO:0008150,GO:0008152,GO:0008233,GO:0008237,GO:0009056,GO:0009057,GO:0009507,GO:0009526,GO:0009534,GO:0009535,GO:0009536,GO:0009579,GO:0009765,GO:0009941,GO:0009987,GO:0010206,GO:0010304,GO:0015979,GO:0016020,GO:0016462,GO:0016787,GO:…	chloroplast,electron transport or energy pathways,hydrolase activity,nucleotide binding,other cellular processes,other cytoplasmic components,other intracellular components,other membranes,other metabolic processes,plastid,protein binding,protein metabolism
Thhalv10018504m.g	scaffold_9	427.41	547.325	434.044	558.315	451.145	420.876	878.92	892.481	888.786	7	YF > SC, YF > YC	AT1G74470	Pyridine nucleotide-disulphide oxidoreductase family protein	GO:0003674,GO:0003824,GO:0005488,GO:0005515,GO:0005575,GO:0005622,GO:0005623,GO:0005737,GO:0006778,GO:0006779,GO:0006807,GO:0008150,GO:0008152,GO:0009058,GO:0009507,GO:0009526,GO:0009534,GO:0009535,GO:0009536,GO:0009579,GO:0009941,GO:0009987,GO:0015979,GO:0015994,GO:0015995,GO:0016020,GO:0016491,GO:0016627,GO:0016628,GO:0018130,GO:0031967,GO:0031975,GO:0031976,GO:0031984,GO:0033013,GO:0033014,GO:…	chloroplast,other cellular processes,other cytoplasmic components,other enzyme activity,other intracellular components,other membranes,other metabolic processes,plastid,protein binding
Thhalv10018616m.g	scaffold_9	45.2492	27.222	40.0568	74.8135	75.0928	41.173	336.497	148.765	250.304	7	YF > SC, YF > YC	AT1G78510	solanesyl diphosphate synthase 1	GO:0003674,GO:0003824,GO:0005575,GO:0005622,GO:0005623,GO:0005737,GO:0005783,GO:0006629,GO:0006720,GO:0006732,GO:0006733,GO:0006743,GO:0006744,GO:0008150,GO:0008152,GO:0008299,GO:0008610,GO:0009058,GO:0009108,GO:0009987,GO:0015979,GO:0016740,GO:0016765,GO:0042180,GO:0042375,GO:0043226,GO:0043227,GO:0043229,GO:0043231,GO:0044237,GO:0044238,GO:0044249,GO:0044255,GO:0044281,GO:0044424,GO:0044444,GO:…	ER,other cellular processes,other metabolic processes,transferase activity
Thhalv10018762m.g	scaffold_9	38.1109	44.1265	31.4405	40.6617	44.2634	52.7494	74.8939	144.688	72.409	7	YF > SC, YF > YC	AT1G73060	Low PSII Accumulation 3	GO:0003674,GO:0005575,GO:0005622,GO:0005623,GO:0005737,GO:0006091,GO:0006461,GO:0008150,GO:0008152,GO:0009507,GO:0009532,GO:0009536,GO:0009537,GO:0009570,GO:0009571,GO:0009987,GO:0010207,GO:0015979,GO:0016043,GO:0019684,GO:0022607,GO:0034621,GO:0034622,GO:0043226,GO:0043227,GO:0043229,GO:0043231,GO:0043623,GO:0043933,GO:0044085,GO:0044237,GO:0044422,GO:0044424,GO:0044434,GO:0044435,GO:0044444,GO:…	cell organization and biogenesis,chloroplast,electron transport or energy pathways,other cellular processes,other cytoplasmic components,other intracellular components,other metabolic processes,plastid,unknown molecular functions
Thhalv10018808m.g	scaffold_9	16.9711	48.9066	58.2351	26.6841	32.8515	22.0575	80.3915	103.706	89.0737	7	YF > SC, YF > YC	AT1G64770	NDH-dependent cyclic electron flow 1	GO:0003674,GO:0003824,GO:0005488,GO:0005575,GO:0005622,GO:0005623,GO:0005737,GO:0005975,GO:0006091,GO:0008150,GO:0008152,GO:0009507,GO:0009534,GO:0009535,GO:0009536,GO:0009579,GO:0009767,GO:0009773,GO:0009987,GO:0010598,GO:0015979,GO:0016020,GO:0019684,GO:0022900,GO:0030246,GO:0031976,GO:0031984,GO:0032991,GO:0034357,GO:0042651,GO:0043226,GO:0043227,GO:0043229,GO:0043231,GO:0043234,GO:0044237,GO:…	chloroplast,electron transport or energy pathways,other binding,other cellular processes,other cytoplasmic components,other enzyme activity,other intracellular components,other membranes,other metabolic processes,plastid
Thhalv10019004m.g	scaffold_9	60.7987	40.0012	35.5592	51.4526	83.7398	44.1163	152.227	104.549	128.918	7	YF > SC, YF > YC	AT1G77090	Mog1/PsbP/DUF1795-like photosystem II reaction center PsbP family protein	GO:0003674,GO:0005488,GO:0005509,GO:0005575,GO:0005622,GO:0005623,GO:0005737,GO:0008150,GO:0008152,GO:0009507,GO:0009521,GO:0009523,GO:0009532,GO:0009534,GO:0009536,GO:0009543,GO:0009570,GO:0009579,GO:0009654,GO:0009987,GO:0015979,GO:0016020,GO:0019898,GO:0031976,GO:0031977,GO:0031978,GO:0031984,GO:0032991,GO:0034357,GO:0043167,GO:0043169,GO:0043226,GO:0043227,GO:0043229,GO:0043231,GO:0043234,GO:…	chloroplast,other binding,other cellular processes,other cytoplasmic components,other intracellular components,other membranes,other metabolic processes,plastid
Thhalv10019160m.g	scaffold_9	42.7883	53.4252	44.4248	42.2753	56.8145	27.6695	108.267	132.536	104.215	7	YF > SC, YF > YC	AT1G70760	inorganic carbon transport protein-related	GO:0003674,GO:0003824,GO:0005575,GO:0005622,GO:0005623,GO:0006091,GO:0008150,GO:0008152,GO:0009579,GO:0009767,GO:0009773,GO:0009987,GO:0010598,GO:0015979,GO:0016020,GO:0016491,GO:0016651,GO:0016655,GO:0019684,GO:0022900,GO:0032991,GO:0034357,GO:0042651,GO:0043234,GO:0044237,GO:0044424,GO:0044425,GO:0044436,GO:0044464,GO:0055114	electron transport or energy pathways,other cellular processes,other enzyme activity,other intracellular components,other membranes,other metabolic processes
Thhalv10019165m.g	scaffold_9	469.821	604.477	710.949	686.536	475.686	306.933	1318.55	1112.02	867.657	7	YF > SC, YF > YC	AT1G67740	photosystem II BY	GO:0003674,GO:0005488,GO:0005575,GO:0005622,GO:0005623,GO:0005737,GO:0008150,GO:0008152,GO:0009507,GO:0009521,GO:0009523,GO:0009532,GO:0009533,GO:0009534,GO:0009535,GO:0009536,GO:0009570,GO:0009579,GO:0009987,GO:0015979,GO:0016020,GO:0016021,GO:0030095,GO:0030145,GO:0031224,GO:0031976,GO:0031984,GO:0032991,GO:0034357,GO:0042651,GO:0043167,GO:0043169,GO:0043226,GO:0043227,GO:0043229,GO:0043231,GO:…	chloroplast,other binding,other cellular processes,other cytoplasmic components,other intracellular components,other membranes,other metabolic processes,plastid
Thhalv10019268m.g	scaffold_9	37.9321	72.7206	70.8803	64.5159	64.0503	24.047	118.673	105.815	108.391	7	YF > SC, YF > YC	AT1G75690	DnaJ/Hsp40 cysteine-rich domain superfamily protein	GO:0003674,GO:0003756,GO:0003824,GO:0005488,GO:0005515,GO:0005575,GO:0005622,GO:0005623,GO:0005737,GO:0006091,GO:0008150,GO:0008152,GO:0009507,GO:0009532,GO:0009534,GO:0009535,GO:0009536,GO:0009570,GO:0009579,GO:0009765,GO:0009987,GO:0010206,GO:0015979,GO:0016020,GO:0016853,GO:0016860,GO:0016862,GO:0016864,GO:0019538,GO:0019684,GO:0030091,GO:0031072,GO:0031976,GO:0031984,GO:0034357,GO:0042651,GO:…	chloroplast,electron transport or energy pathways,other cellular processes,other cytoplasmic components,other enzyme activity,other intracellular components,other membranes,other metabolic processes,plastid,protein binding,protein metabolism
Thhalv10020955m.g	scaffold_13	34.197	20.2543	23.7771	45.4965	34.8293	18.6487	77.6055	71.8498	67.558	7	YF > SC, YF > YC	AT3G15850	fatty acid desaturase 5	GO:0003674,GO:0003824,GO:0005575,GO:0005622,GO:0005623,GO:0006082,GO:0006091,GO:0006629,GO:0006631,GO:0006633,GO:0006636,GO:0008150,GO:0008152,GO:0008610,GO:0009058,GO:0009314,GO:0009416,GO:0009579,GO:0009628,GO:0009642,GO:0009644,GO:0009767,GO:0009892,GO:0009979,GO:0009987,GO:0010109,GO:0010205,GO:0015979,GO:0016053,GO:0016491,GO:0016705,GO:0016717,GO:0019222,GO:0019684,GO:0019752,GO:0022900,GO:…	electron transport or energy pathways,other cellular processes,other enzyme activity,other intracellular components,other metabolic processes,response to abiotic or biotic stimulus
Thhalv10021298m.g	scaffold_13	93.1173	150.338	151.501	126.498	87.2121	99.0207	350.616	403.367	352.569	7	YF > SC, YF > YC	AT3G04790	Ribose 5-phosphate isomerase, type A protein	GO:0003674,GO:0003824,GO:0004751,GO:0005575,GO:0005622,GO:0005623,GO:0005737,GO:0005975,GO:0005996,GO:0006006,GO:0006007,GO:0006066,GO:0006098,GO:0006139,GO:0006732,GO:0006733,GO:0006739,GO:0006740,GO:0006753,GO:0006807,GO:0006950,GO:0006952,GO:0008150,GO:0008152,GO:0009052,GO:0009056,GO:0009058,GO:0009117,GO:0009507,GO:0009526,GO:0009532,GO:0009534,GO:0009535,GO:0009536,GO:0009570,GO:0009579,GO:…	chloroplast,other cellular processes,other cytoplasmic components,other enzyme activity,other intracellular components,other membranes,other metabolic processes,plastid,response to abiotic or biotic stimulus,response to stress
Thhalv10021523m.g	scaffold_13	17.9413	51.1022	50.9674	33.2469	30.0063	19.6238	69.2329	127.714	110.726	7	YF > SC, YF > YC	AT3G16250	NDH-dependent cyclic electron flow 1	GO:0003674,GO:0005488,GO:0005575,GO:0005622,GO:0005623,GO:0005737,GO:0006091,GO:0008150,GO:0008152,GO:0009055,GO:0009507,GO:0009534,GO:0009535,GO:0009536,GO:0009579,GO:0009767,GO:0009773,GO:0009987,GO:0010598,GO:0015979,GO:0016020,GO:0019684,GO:0022900,GO:0031976,GO:0031984,GO:0032991,GO:0034357,GO:0042651,GO:0043226,GO:0043227,GO:0043229,GO:0043231,GO:0043234,GO:0044237,GO:0044422,GO:0044424,GO:…	chloroplast,electron transport or energy pathways,other binding,other cellular processes,other cytoplasmic components,other intracellular components,other membranes,other metabolic processes,other molecular functions,plastid
Thhalv10022579m.g	scaffold_11	222.524	270.531	291.62	291.21	254.035	245.288	539.897	663.754	569.167	7	YF > SC, YF > YC	AT5G42270	FtsH extracellular protease family	GO:0000166,GO:0003674,GO:0003824,GO:0004175,GO:0004176,GO:0004222,GO:0005488,GO:0005524,GO:0005575,GO:0005622,GO:0005623,GO:0005737,GO:0006091,GO:0006508,GO:0008150,GO:0008152,GO:0008233,GO:0008237,GO:0009056,GO:0009057,GO:0009314,GO:0009416,GO:0009507,GO:0009526,GO:0009534,GO:0009535,GO:0009536,GO:0009579,GO:0009628,GO:0009642,GO:0009644,GO:0009767,GO:0009892,GO:0009941,GO:0009987,GO:0010109,GO:…	chloroplast,electron transport or energy pathways,hydrolase activity,nucleotide binding,other cellular processes,other cytoplasmic components,other intracellular components,other membranes,other metabolic processes,plastid,protein metabolism,response to abiotic or biotic stimulus
Thhalv10022842m.g	scaffold_11	19.6035	16.385	40.1454	20.95	53.79	23.4521	52.0254	82.0805	64.0565	7	YF > SC, YF > YC	AT3G01440	PsbQ-like 1	GO:0003674,GO:0005488,GO:0005509,GO:0005575,GO:0005622,GO:0005623,GO:0005737,GO:0006091,GO:0008150,GO:0008152,GO:0009055,GO:0009344,GO:0009507,GO:0009521,GO:0009523,GO:0009534,GO:0009535,GO:0009536,GO:0009543,GO:0009579,GO:0009654,GO:0009767,GO:0009987,GO:0015979,GO:0016020,GO:0019684,GO:0019898,GO:0022900,GO:0030095,GO:0031976,GO:0031977,GO:0031978,GO:0031984,GO:0032991,GO:0034357,GO:0042651,GO:…	chloroplast,electron transport or energy pathways,other binding,other cellular components,other cellular processes,other cytoplasmic components,other intracellular components,other membranes,other metabolic processes,other molecular functions,plastid
Thhalv10025109m.g	scaffold_1	41.9498	62.9362	56.4734	53.679	49.4477	51.2532	89.0409	151.215	120.344	7	YF > SC, YF > YC	AT4G27600	pfkB-like carbohydrate kinase family protein	GO:0003674,GO:0003824,GO:0005575,GO:0005622,GO:0005623,GO:0005737,GO:0008150,GO:0008152,GO:0009507,GO:0009536,GO:0009987,GO:0015979,GO:0016301,GO:0016740,GO:0016772,GO:0016773,GO:0043226,GO:0043227,GO:0043229,GO:0043231,GO:0044237,GO:0044424,GO:0044444,GO:0044464	chloroplast,kinase activity,other cellular processes,other metabolic processes,transferase activity
Thhalv10026347m.g	scaffold_1	25.2008	11.7837	35.0441	25.1458	34.4475	6.18426	55.5369	82.6423	66.677	7	YF > SC, YF > YC	AT4G28660	photosystem II reaction center PSB28 protein	GO:0003674,GO:0005575,GO:0005622,GO:0005623,GO:0005737,GO:0008150,GO:0008152,GO:0009507,GO:0009521,GO:0009523,GO:0009532,GO:0009534,GO:0009535,GO:0009536,GO:0009539,GO:0009570,GO:0009579,GO:0009654,GO:0009987,GO:0015979,GO:0016020,GO:0031976,GO:0031984,GO:0032991,GO:0034357,GO:0042651,GO:0043226,GO:0043227,GO:0043229,GO:0043231,GO:0043234,GO:0044237,GO:0044422,GO:0044424,GO:0044425,GO:0044434,GO:…	chloroplast,other cellular processes,other cytoplasmic components,other intracellular components,other membranes,other metabolic processes,plastid,unknown molecular functions
Thhalv10027761m.g	scaffold_14	58.0101	41.1396	83.0214	60.4269	45.4782	43.6955	87.0539	107.594	98.4349	7	YF > SC, YF > YC	AT5G39830	Trypsin family protein with PDZ domain	GO:0003674,GO:0003824,GO:0004175,GO:0004252,GO:0005488,GO:0005515,GO:0005575,GO:0005622,GO:0005623,GO:0005737,GO:0006091,GO:0006508,GO:0008150,GO:0008152,GO:0008233,GO:0008236,GO:0009507,GO:0009534,GO:0009536,GO:0009543,GO:0009579,GO:0009765,GO:0009987,GO:0010206,GO:0015979,GO:0016787,GO:0017171,GO:0019538,GO:0019684,GO:0030091,GO:0031976,GO:0031977,GO:0031978,GO:0031984,GO:0043170,GO:0043226,GO:…	chloroplast,electron transport or energy pathways,hydrolase activity,other cellular processes,other cytoplasmic components,other enzyme activity,other intracellular components,other metabolic processes,plastid,protein binding,protein metabolism
Thhalv10027955m.g	scaffold_14	4252.32	7839.04	9493.09	4395.99	2805.36	3008.54	9573.87	16556.4	13457	7	YF > SC, YF > YC	AT5G38410	Ribulose bisphosphate carboxylase (small chain) family protein	GO:0003674,GO:0003824,GO:0005575,GO:0005576,GO:0005618,GO:0005622,GO:0005623,GO:0005737,GO:0005829,GO:0005840,GO:0008150,GO:0008152,GO:0009314,GO:0009416,GO:0009507,GO:0009526,GO:0009532,GO:0009536,GO:0009570,GO:0009573,GO:0009579,GO:0009628,GO:0009637,GO:0009639,GO:0009941,GO:0009987,GO:0010114,GO:0010218,GO:0015977,GO:0015979,GO:0016020,GO:0016829,GO:0016830,GO:0016831,GO:0016984,GO:0022626,GO:…	cell wall,chloroplast,cytosol,extracellular,other cellular processes,other cytoplasmic components,other enzyme activity,other intracellular components,other membranes,other metabolic processes,plastid,response to abiotic or biotic stimulus,ribosome
Thhalv10028838m.g	scaffold_3	379.653	507.496	441.83	397.486	386.191	366.092	737.02	877.982	777.319	7	YF > SC, YF > YC	AT4G09650	ATP synthase delta-subunit gene	GO:0003674,GO:0005215,GO:0005575,GO:0005622,GO:0005623,GO:0005737,GO:0006091,GO:0006139,GO:0006163,GO:0006164,GO:0006753,GO:0006754,GO:0006807,GO:0006810,GO:0006811,GO:0006812,GO:0006818,GO:0006950,GO:0006952,GO:0008150,GO:0008152,GO:0008324,GO:0009058,GO:0009117,GO:0009141,GO:0009142,GO:0009144,GO:0009145,GO:0009150,GO:0009152,GO:0009165,GO:0009199,GO:0009201,GO:0009205,GO:0009206,GO:0009259,GO:…	chloroplast,electron transport or energy pathways,other cellular processes,other cytoplasmic components,other intracellular components,other membranes,other metabolic processes,plastid,response to abiotic or biotic stimulus,response to stress,transport,transporter activity
Thhalv10029134m.g	scaffold_3	876.492	927.119	1274.26	880.307	812.667	702.993	1295.82	1624.44	1659.82	7	YF > SC, YF > YC	AT4G04640	ATPase, F1 complex, gamma subunit protein	GO:0003674,GO:0003824,GO:0005215,GO:0005575,GO:0005622,GO:0005623,GO:0005737,GO:0006091,GO:0006139,GO:0006163,GO:0006164,GO:0006195,GO:0006200,GO:0006753,GO:0006754,GO:0006807,GO:0006810,GO:0006811,GO:0006812,GO:0006818,GO:0008150,GO:0008152,GO:0008324,GO:0009056,GO:0009058,GO:0009117,GO:0009141,GO:0009142,GO:0009143,GO:0009144,GO:0009145,GO:0009146,GO:0009150,GO:0009152,GO:0009154,GO:0009165,GO:…	chloroplast,electron transport or energy pathways,hydrolase activity,other cellular processes,other cytoplasmic components,other intracellular components,other membranes,other metabolic processes,other molecular functions,plastid,transport,transporter activity
XLOC_003075	scaffold_10	100.912	59.2263	78.6321	57.4482	50.9229	35.1532	222.525	250.455	308.796	7	YF > SC, YF > YC	ATCG01110	NAD(P)H dehydrogenase subunit H	GO:0000166,GO:0003674,GO:0003824,GO:0003959,GO:0005488,GO:0005575,GO:0005622,GO:0005623,GO:0005737,GO:0006091,GO:0008150,GO:0008152,GO:0009507,GO:0009532,GO:0009534,GO:0009535,GO:0009536,GO:0009570,GO:0009579,GO:0009767,GO:0009772,GO:0009987,GO:0015979,GO:0016020,GO:0016491,GO:0016651,GO:0019684,GO:0022900,GO:0031976,GO:0031984,GO:0034357,GO:0042651,GO:0043226,GO:0043227,GO:0043229,GO:0043231,GO:…	chloroplast,electron transport or energy pathways,nucleotide binding,other binding,other cellular processes,other cytoplasmic components,other enzyme activity,other intracellular components,other membranes,other metabolic processes,plastid
Thhalv10008479m.g	scaffold_5	241.726	371.621	364.155	49.0171	25.4012	21.0809	18.3207	24.784	20.236	9	SC > YC, SC > YF	AT1G29930	chlorophyll A/B binding protein 1	GO:0003674,GO:0005488,GO:0005575,GO:0005622,GO:0005623,GO:0005737,GO:0006091,GO:0008150,GO:0008152,GO:0009507,GO:0009534,GO:0009535,GO:0009536,GO:0009579,GO:0009765,GO:0009987,GO:0015979,GO:0016020,GO:0016168,GO:0019684,GO:0030076,GO:0031976,GO:0031984,GO:0032991,GO:0034357,GO:0042651,GO:0043226,GO:0043227,GO:0043229,GO:0043231,GO:0043234,GO:0044237,GO:0044422,GO:0044424,GO:0044434,GO:0044435,GO:…	chloroplast,electron transport or energy pathways,other binding,other cellular processes,other cytoplasmic components,other intracellular components,other membranes,other metabolic processes,plastid
Thhalv10021484m.g	scaffold_13	27.6524	21.4583	26.59	1.38761	2.45999	1.87694	7.22385	4.5604	4.85681	9	SC > YC, SC > YF	AT3G01440	PsbQ-like 1	GO:0003674,GO:0005488,GO:0005509,GO:0005575,GO:0005622,GO:0005623,GO:0005737,GO:0006091,GO:0008150,GO:0008152,GO:0009055,GO:0009344,GO:0009507,GO:0009521,GO:0009523,GO:0009534,GO:0009535,GO:0009536,GO:0009543,GO:0009579,GO:0009654,GO:0009767,GO:0009987,GO:0015979,GO:0016020,GO:0019684,GO:0019898,GO:0022900,GO:0030095,GO:0031976,GO:0031977,GO:0031978,GO:0031984,GO:0032991,GO:0034357,GO:0042651,GO:…	chloroplast,electron transport or energy pathways,other binding,other cellular components,other cellular processes,other cytoplasmic components,other intracellular components,other membranes,other metabolic processes,other molecular functions,plastid
Thhalv10012839m.g	scaffold_2	163.135	96.961	80.4302	40.4182	53.0519	26.6349	353.728	328.804	486.526	16	YF > SC > YC	AT5G49740	ferric reduction oxidase 7	GO:0000293,GO:0003674,GO:0003824,GO:0005488,GO:0005506,GO:0005575,GO:0005622,GO:0005623,GO:0005737,GO:0006091,GO:0008150,GO:0008152,GO:0009055,GO:0009507,GO:0009536,GO:0009767,GO:0009987,GO:0015979,GO:0016020,GO:0016021,GO:0016491,GO:0016722,GO:0016723,GO:0019684,GO:0022900,GO:0031224,GO:0043167,GO:0043169,GO:0043226,GO:0043227,GO:0043229,GO:0043231,GO:0044237,GO:0044424,GO:0044425,GO:0044444,GO:…	chloroplast,electron transport or energy pathways,other binding,other cellular processes,other enzyme activity,other membranes,other metabolic processes,other molecular functions
nXLOC_008024	scaffold_13	0	0	26.1845	0	0	8.21475	11.8561	17.108	53.1416			ATCG01010	NADH-Ubiquinone oxidoreductase (complex I), chain 5 protein	GO:0003674,GO:0003824,GO:0003954,GO:0005575,GO:0005622,GO:0005623,GO:0005737,GO:0006091,GO:0006119,GO:0006793,GO:0006796,GO:0008137,GO:0008150,GO:0008152,GO:0009507,GO:0009536,GO:0009987,GO:0015979,GO:0015980,GO:0016310,GO:0016491,GO:0016651,GO:0016655,GO:0022900,GO:0022904,GO:0042773,GO:0043226,GO:0043227,GO:0043229,GO:0043231,GO:0044237,GO:0044424,GO:0044444,GO:0044464,GO:0045333,GO:0050136,GO:…	chloroplast,electron transport or energy pathways,other cellular processes,other enzyme activity,other metabolic processes
Thhalv10000289m.g	scaffold_15	1.82194	2.215	0	0	0	0	0	0	0			AT1G77090	Mog1/PsbP/DUF1795-like photosystem II reaction center PsbP family protein	GO:0003674,GO:0005488,GO:0005509,GO:0005575,GO:0005622,GO:0005623,GO:0005737,GO:0008150,GO:0008152,GO:0009507,GO:0009521,GO:0009523,GO:0009532,GO:0009534,GO:0009536,GO:0009543,GO:0009570,GO:0009579,GO:0009654,GO:0009987,GO:0015979,GO:0016020,GO:0019898,GO:0031976,GO:0031977,GO:0031978,GO:0031984,GO:0032991,GO:0034357,GO:0043167,GO:0043169,GO:0043226,GO:0043227,GO:0043229,GO:0043231,GO:0043234,GO:…	chloroplast,other binding,other cellular processes,other cytoplasmic components,other intracellular components,other membranes,other metabolic processes,plastid
Thhalv10000325m.g	scaffold_15	0	0	0	0	0	0	0	0	0			AT2G21970	stress enhanced protein 2	GO:0003674,GO:0005488,GO:0005575,GO:0005622,GO:0005623,GO:0005737,GO:0006091,GO:0008150,GO:0008152,GO:0009507,GO:0009534,GO:0009535,GO:0009536,GO:0009579,GO:0009765,GO:0009987,GO:0015979,GO:0016020,GO:0016168,GO:0019684,GO:0031976,GO:0031984,GO:0034357,GO:0042651,GO:0043226,GO:0043227,GO:0043229,GO:0043231,GO:0044237,GO:0044422,GO:0044424,GO:0044434,GO:0044435,GO:0044436,GO:0044444,GO:0044446,GO:…	chloroplast,electron transport or energy pathways,other binding,other cellular processes,other cytoplasmic components,other intracellular components,other membranes,other metabolic processes,plastid
Thhalv10000878m.g	scaffold_20	3.26245	6.79934	7.37221	8.24402	6.82044	3.96489	6.67616	12.902	8.33593			AT5G45930	magnesium chelatase i2	GO:0000166,GO:0003674,GO:0003824,GO:0005488,GO:0005524,GO:0005575,GO:0005622,GO:0005623,GO:0005737,GO:0006778,GO:0006779,GO:0006807,GO:0008150,GO:0008152,GO:0009058,GO:0009507,GO:0009532,GO:0009536,GO:0009570,GO:0009987,GO:0010007,GO:0015979,GO:0015994,GO:0015995,GO:0016462,GO:0016787,GO:0016817,GO:0016818,GO:0016851,GO:0016874,GO:0016887,GO:0017076,GO:0017111,GO:0018130,GO:0030554,GO:0032553,GO:…	chloroplast,hydrolase activity,nucleotide binding,other cellular processes,other cytoplasmic components,other enzyme activity,other intracellular components,other metabolic processes,plastid
Thhalv10000979m.g	scaffold_20	23.9949	29.1715	27.1108	25.9377	34.8357	14.1756	31.3709	53.8777	33.9299			AT5G44520	NagB/RpiA/CoA transferase-like superfamily protein	GO:0003674,GO:0003824,GO:0004751,GO:0005575,GO:0005622,GO:0005623,GO:0005737,GO:0005975,GO:0005996,GO:0006006,GO:0006007,GO:0006014,GO:0006015,GO:0006066,GO:0006082,GO:0006089,GO:0006091,GO:0006098,GO:0006113,GO:0006139,GO:0006732,GO:0006733,GO:0006739,GO:0006740,GO:0006753,GO:0006807,GO:0008150,GO:0008152,GO:0009052,GO:0009056,GO:0009058,GO:0009117,GO:0009507,GO:0009536,GO:0009987,GO:0015977,GO:…	chloroplast,electron transport or energy pathways,other cellular processes,other enzyme activity,other metabolic processes
Thhalv10001363m.g	scaffold_22	57.5267	55.7834	58.8068	39.9758	39.3723	44.4238	52.2035	92.5168	60.3025			AT2G47940	DEGP protease 2	GO:0003674,GO:0003824,GO:0004175,GO:0004252,GO:0005488,GO:0005515,GO:0005575,GO:0005622,GO:0005623,GO:0005737,GO:0006091,GO:0006508,GO:0006996,GO:0008150,GO:0008152,GO:0008233,GO:0008236,GO:0009056,GO:0009057,GO:0009507,GO:0009526,GO:0009532,GO:0009533,GO:0009534,GO:0009535,GO:0009536,GO:0009570,GO:0009579,GO:0009657,GO:0009658,GO:0009765,GO:0009941,GO:0009987,GO:0010206,GO:0015979,GO:0016020,GO:…	cell organization and biogenesis,chloroplast,electron transport or energy pathways,hydrolase activity,other cellular processes,other cytoplasmic components,other enzyme activity,other intracellular components,other membranes,other metabolic processes,plastid,protein binding,protein metabolism
Thhalv10001682m.g	scaffold_22	429.537	715.164	704.774	713.327	510.483	614.926	588.265	721.438	419.941			AT2G47400	CP12 domain-containing protein 1	GO:0003674,GO:0005575,GO:0005622,GO:0005623,GO:0005737,GO:0005975,GO:0006109,GO:0008150,GO:0008152,GO:0009058,GO:0009507,GO:0009526,GO:0009532,GO:0009536,GO:0009570,GO:0009743,GO:0009744,GO:0009889,GO:0009890,GO:0009892,GO:0009941,GO:0009987,GO:0010033,GO:0010109,GO:0010110,GO:0015977,GO:0015979,GO:0016051,GO:0019222,GO:0019253,GO:0019685,GO:0031323,GO:0031967,GO:0031975,GO:0032991,GO:0034285,GO:…	chloroplast,other biological processes,other cellular components,other cellular processes,other cytoplasmic components,other intracellular components,other metabolic processes,plastid,unknown molecular functions
Thhalv10001821m.g	scaffold_23	0.727402	0	0	0	0	0	0	0	0			ATCG00020	photosystem II reaction center protein A	GO:0003674,GO:0005488,GO:0005515,GO:0005575,GO:0005622,GO:0005623,GO:0005737,GO:0006091,GO:0008150,GO:0008152,GO:0009055,GO:0009507,GO:0009521,GO:0009523,GO:0009532,GO:0009534,GO:0009535,GO:0009536,GO:0009570,GO:0009579,GO:0009767,GO:0009772,GO:0009987,GO:0010287,GO:0015979,GO:0016020,GO:0016168,GO:0019684,GO:0022900,GO:0030076,GO:0031976,GO:0031984,GO:0032991,GO:0034357,GO:0042651,GO:0043226,GO:…	chloroplast,electron transport or energy pathways,other binding,other cellular processes,other cytoplasmic components,other intracellular components,other membranes,other metabolic processes,other molecular functions,plastid,protein binding
Thhalv10002106m.g	scaffold_12	291.691	426.713	298.786	406.343	219.463	227.525	325.511	336.304	255.785			AT2G20260	photosystem I subunit E-2	GO:0005575,GO:0005622,GO:0005623,GO:0005737,GO:0008150,GO:0008152,GO:0009507,GO:0009521,GO:0009522,GO:0009526,GO:0009532,GO:0009534,GO:0009535,GO:0009536,GO:0009538,GO:0009570,GO:0009579,GO:0009941,GO:0009987,GO:0010287,GO:0015979,GO:0016020,GO:0031967,GO:0031975,GO:0031976,GO:0031984,GO:0032991,GO:0034357,GO:0042651,GO:0043226,GO:0043227,GO:0043229,GO:0043231,GO:0043234,GO:0044237,GO:0044422,GO:…	chloroplast,other cellular processes,other cytoplasmic components,other intracellular components,other membranes,other metabolic processes,plastid
Thhalv10002124m.g	scaffold_12	236.844	295.04	378.306	285.418	164.143	175.266	225.736	266.572	204.442			AT2G06520	photosystem II subunit X	GO:0003674,GO:0005575,GO:0005622,GO:0005623,GO:0005737,GO:0008150,GO:0008152,GO:0009507,GO:0009521,GO:0009523,GO:0009534,GO:0009535,GO:0009536,GO:0009579,GO:0009987,GO:0015979,GO:0016020,GO:0031976,GO:0031984,GO:0032991,GO:0034357,GO:0042651,GO:0043226,GO:0043227,GO:0043229,GO:0043231,GO:0043234,GO:0044237,GO:0044422,GO:0044424,GO:0044425,GO:0044434,GO:0044435,GO:0044436,GO:0044444,GO:0044446,GO:…	chloroplast,other cellular processes,other cytoplasmic components,other intracellular components,other membranes,other metabolic processes,plastid,unknown molecular functions
Thhalv10002534m.g	scaffold_4	24.7597	9.6324	19.0229	10.5111	16.5639	37.9142	9.62678	16.45	9.53823			AT1G64810	Arabidopsis thaliana protein of unknown function (DUF794)	GO:0000373,GO:0000375,GO:0000377,GO:0003674,GO:0003676,GO:0003723,GO:0005488,GO:0005575,GO:0005622,GO:0005623,GO:0005737,GO:0006139,GO:0006396,GO:0006807,GO:0006996,GO:0008150,GO:0008152,GO:0008270,GO:0008380,GO:0009507,GO:0009536,GO:0009657,GO:0009658,GO:0009987,GO:0010467,GO:0010468,GO:0015979,GO:0016043,GO:0016070,GO:0019222,GO:0034641,GO:0043167,GO:0043169,GO:0043170,GO:0043226,GO:0043227,GO:…	DNA or RNA binding,cell organization and biogenesis,chloroplast,other binding,other cellular processes,other metabolic processes
Thhalv10002723m.g	scaffold_4	115.105	49.2738	67.7738	107.06	128.792	88.7848	238.035	153.488	204.09			AT2G05620	proton gradient regulation 5	GO:0003674,GO:0005575,GO:0005622,GO:0005623,GO:0005737,GO:0006091,GO:0006950,GO:0008150,GO:0008152,GO:0009055,GO:0009314,GO:0009414,GO:0009415,GO:0009416,GO:0009507,GO:0009534,GO:0009535,GO:0009536,GO:0009579,GO:0009628,GO:0009642,GO:0009644,GO:0009767,GO:0009773,GO:0009987,GO:0015979,GO:0016020,GO:0019684,GO:0022900,GO:0031976,GO:0031984,GO:0034357,GO:0042221,GO:0042651,GO:0043226,GO:0043227,GO:…	chloroplast,electron transport or energy pathways,other cellular processes,other cytoplasmic components,other intracellular components,other membranes,other metabolic processes,other molecular functions,plastid,response to abiotic or biotic stimulus,response to stress
Thhalv10002847m.g	scaffold_4	0	0	0	0	0	0	0	0	0			ATCG00020	photosystem II reaction center protein A	GO:0003674,GO:0005488,GO:0005515,GO:0005575,GO:0005622,GO:0005623,GO:0005737,GO:0006091,GO:0008150,GO:0008152,GO:0009055,GO:0009507,GO:0009521,GO:0009523,GO:0009532,GO:0009534,GO:0009535,GO:0009536,GO:0009570,GO:0009579,GO:0009767,GO:0009772,GO:0009987,GO:0010287,GO:0015979,GO:0016020,GO:0016168,GO:0019684,GO:0022900,GO:0030076,GO:0031976,GO:0031984,GO:0032991,GO:0034357,GO:0042651,GO:0043226,GO:…	chloroplast,electron transport or energy pathways,other binding,other cellular processes,other cytoplasmic components,other intracellular components,other membranes,other metabolic processes,other molecular functions,plastid,protein binding
Thhalv10002862m.g	scaffold_4	0	0	5.43811	0	0	0	0	0	0			AT2G06520	photosystem II subunit X	GO:0003674,GO:0005575,GO:0005622,GO:0005623,GO:0005737,GO:0008150,GO:0008152,GO:0009507,GO:0009521,GO:0009523,GO:0009534,GO:0009535,GO:0009536,GO:0009579,GO:0009987,GO:0015979,GO:0016020,GO:0031976,GO:0031984,GO:0032991,GO:0034357,GO:0042651,GO:0043226,GO:0043227,GO:0043229,GO:0043231,GO:0043234,GO:0044237,GO:0044422,GO:0044424,GO:0044425,GO:0044434,GO:0044435,GO:0044436,GO:0044444,GO:0044446,GO:…	chloroplast,other cellular processes,other cytoplasmic components,other intracellular components,other membranes,other metabolic processes,plastid,unknown molecular functions
Thhalv10003446m.g	scaffold_18	24.9623	23.4689	28.58	23.9418	24.3535	23.3595	25.8816	32.8008	33.4281			AT5G35220	Peptidase M50 family protein	GO:0003674,GO:0003824,GO:0004175,GO:0004222,GO:0005575,GO:0005622,GO:0005623,GO:0005737,GO:0006091,GO:0006461,GO:0006464,GO:0006497,GO:0006498,GO:0006499,GO:0006508,GO:0006996,GO:0008150,GO:0008152,GO:0008233,GO:0008237,GO:0009058,GO:0009059,GO:0009314,GO:0009416,GO:0009507,GO:0009536,GO:0009605,GO:0009606,GO:0009628,GO:0009629,GO:0009630,GO:0009657,GO:0009658,GO:0009668,GO:0009719,GO:0009723,GO:…	cell organization and biogenesis,chloroplast,electron transport or energy pathways,hydrolase activity,other biological processes,other cellular processes,other membranes,other metabolic processes,protein metabolism,response to abiotic or biotic stimulus
Thhalv10004465m.g	scaffold_6	921.342	1279.4	1072.96	943.719	993.751	846.554	1531.49	1595.32	1386.58			AT5G66190	ferredoxin-NADP()-oxidoreductase 1	GO:0000166,GO:0003674,GO:0003676,GO:0003723,GO:0003727,GO:0003824,GO:0003959,GO:0004324,GO:0005488,GO:0005575,GO:0005576,GO:0005622,GO:0005623,GO:0005737,GO:0006091,GO:0006950,GO:0006952,GO:0008150,GO:0008152,GO:0008187,GO:0008266,GO:0009055,GO:0009507,GO:0009526,GO:0009532,GO:0009534,GO:0009535,GO:0009536,GO:0009570,GO:0009579,GO:0009607,GO:0009617,GO:0009767,GO:0009941,GO:0009987,GO:0015979,GO:…	DNA or RNA binding,chloroplast,electron transport or energy pathways,extracellular,nucleotide binding,other binding,other cellular processes,other cytoplasmic components,other enzyme activity,other intracellular components,other membranes,other metabolic processes,other molecular functions,plastid,response to abiotic or biotic stimulus,response to stress
Thhalv10004563m.g	scaffold_6	2284.49	2555.42	1627.38	2920.96	1839	2763.2	2853.12	3340.89	3536.49			AT5G66570	PS II oxygen-evolving complex 1	GO:0003674,GO:0003676,GO:0003723,GO:0003727,GO:0003824,GO:0005488,GO:0005509,GO:0005515,GO:0005575,GO:0005576,GO:0005622,GO:0005623,GO:0005737,GO:0006091,GO:0006461,GO:0006464,GO:0006470,GO:0006793,GO:0006796,GO:0006950,GO:0006952,GO:0008150,GO:0008152,GO:0008187,GO:0008266,GO:0009314,GO:0009416,GO:0009507,GO:0009521,GO:0009523,GO:0009532,GO:0009534,GO:0009535,GO:0009536,GO:0009543,GO:0009570,GO:…	DNA or RNA binding,cell organization and biogenesis,chloroplast,electron transport or energy pathways,extracellular,other binding,other cellular processes,other cytoplasmic components,other enzyme activity,other intracellular components,other membranes,other metabolic processes,plastid,protein binding,protein metabolism,response to abiotic or biotic stimulus,response to stress
Thhalv10004765m.g	scaffold_6	13.5131	12.7777	23.7501	4.42645	12.5557	15.1682	10.7539	22.4449	12.3945			AT5G27390	Mog1/PsbP/DUF1795-like photosystem II reaction center PsbP family protein	GO:0003674,GO:0005488,GO:0005509,GO:0005575,GO:0005622,GO:0005623,GO:0005737,GO:0008150,GO:0008152,GO:0009507,GO:0009521,GO:0009523,GO:0009536,GO:0009579,GO:0009654,GO:0009987,GO:0015979,GO:0016020,GO:0019898,GO:0032991,GO:0034357,GO:0043167,GO:0043169,GO:0043226,GO:0043227,GO:0043229,GO:0043231,GO:0043234,GO:0044237,GO:0044424,GO:0044425,GO:0044436,GO:0044444,GO:0044464,GO:0046872	chloroplast,other binding,other cellular processes,other intracellular components,other membranes,other metabolic processes
Thhalv10004777m.g	scaffold_6	2121.4	2219.83	1461.18	2497.73	1490.33	890.519	1504.22	1272.1	2108.34			AT3G27690	photosystem II light harvesting complex gene 2.3	GO:0003674,GO:0005488,GO:0005575,GO:0005622,GO:0005623,GO:0005737,GO:0006091,GO:0008150,GO:0008152,GO:0009314,GO:0009416,GO:0009507,GO:0009526,GO:0009534,GO:0009535,GO:0009536,GO:0009579,GO:0009628,GO:0009637,GO:0009639,GO:0009765,GO:0009941,GO:0009987,GO:0010114,GO:0010218,GO:0015979,GO:0016020,GO:0016168,GO:0019684,GO:0030076,GO:0031967,GO:0031975,GO:0031976,GO:0031984,GO:0032991,GO:0034357,GO:…	chloroplast,electron transport or energy pathways,other binding,other cellular processes,other cytoplasmic components,other intracellular components,other membranes,other metabolic processes,plastid,response to abiotic or biotic stimulus
Thhalv10005005m.g	scaffold_6	650.744	494.084	871.887	598.578	677.639	361.309	667.513	651.344	834.192			AT5G64040	photosystem I reaction center subunit PSI-N, chloroplast, putative / PSI-N, putative (PSAN),photosystem I reaction center subunit PSI-N, chloroplast, putative / PSI-N, putative (PSAN)	GO:0003674,GO:0005488,GO:0005515,GO:0005516,GO:0005575,GO:0005622,GO:0005623,GO:0005737,GO:0006091,GO:0008150,GO:0008152,GO:0009507,GO:0009521,GO:0009522,GO:0009534,GO:0009535,GO:0009536,GO:0009543,GO:0009579,GO:0009767,GO:0009773,GO:0009987,GO:0015979,GO:0016020,GO:0019684,GO:0022900,GO:0030093,GO:0031976,GO:0031977,GO:0031978,GO:0031984,GO:0032991,GO:0034357,GO:0042651,GO:0043226,GO:0043227,GO:…	chloroplast,electron transport or energy pathways,other cellular processes,other cytoplasmic components,other intracellular components,other membranes,other metabolic processes,plastid,protein binding
Thhalv10005046m.g	scaffold_6	3.84011	0	4.33877	21.8873	8.02808	0.680593	4.58398	4.2522	4.40278			AT3G47470	light-harvesting chlorophyll-protein complex I subunit A4	GO:0003674,GO:0005488,GO:0005575,GO:0005622,GO:0005623,GO:0005737,GO:0006091,GO:0008150,GO:0008152,GO:0009507,GO:0009526,GO:0009532,GO:0009534,GO:0009535,GO:0009536,GO:0009570,GO:0009579,GO:0009628,GO:0009765,GO:0009941,GO:0009987,GO:0010287,GO:0015979,GO:0016020,GO:0016168,GO:0019684,GO:0030076,GO:0031967,GO:0031975,GO:0031976,GO:0031984,GO:0032991,GO:0034357,GO:0042651,GO:0043226,GO:0043227,GO:…	chloroplast,electron transport or energy pathways,other binding,other cellular processes,other cytoplasmic components,other intracellular components,other membranes,other metabolic processes,plastid,response to abiotic or biotic stimulus
Thhalv10005472m.g	scaffold_6	172.133	170.138	227.691	168.33	207.724	239.597	95.9374	77.482	100.122			AT5G23440	ferredoxin/thioredoxin reductase subunit A (variable subunit) 1	GO:0003674,GO:0003824,GO:0005488,GO:0005575,GO:0005622,GO:0005623,GO:0005737,GO:0006082,GO:0006091,GO:0006629,GO:0006631,GO:0006633,GO:0006732,GO:0006790,GO:0008150,GO:0008152,GO:0008610,GO:0008937,GO:0009058,GO:0009106,GO:0009107,GO:0009108,GO:0009507,GO:0009536,GO:0009987,GO:0015979,GO:0016053,GO:0016491,GO:0016730,GO:0016731,GO:0016740,GO:0016782,GO:0016783,GO:0016874,GO:0016879,GO:0016979,GO:…	chloroplast,electron transport or energy pathways,other binding,other cellular processes,other enzyme activity,other metabolic processes,plastid,transferase activity
Thhalv10006006m.g	scaffold_19	6.67869	0	8.80363	3.93789	5.81766	13.6123	5.69459	6.77912	10.7202			AT3G57190	peptide chain release factor, putative	GO:0003674,GO:0003676,GO:0003677,GO:0003723,GO:0003729,GO:0003730,GO:0003747,GO:0005488,GO:0005575,GO:0005622,GO:0005623,GO:0005737,GO:0006091,GO:0006139,GO:0006412,GO:0006415,GO:0006461,GO:0006807,GO:0006996,GO:0008079,GO:0008135,GO:0008150,GO:0008152,GO:0009058,GO:0009059,GO:0009507,GO:0009532,GO:0009536,GO:0009570,GO:0009657,GO:0009658,GO:0009767,GO:0009772,GO:0009987,GO:0010190,GO:0010467,GO:…	DNA or RNA binding,cell organization and biogenesis,chloroplast,electron transport or energy pathways,other cellular processes,other cytoplasmic components,other intracellular components,other metabolic processes,plastid,protein metabolism
Thhalv10006009m.g	scaffold_19	687.055	583	459.066	528.997	545.922	362.988	777.028	582.175	861.301			AT3G56940	dicarboxylate diiron protein, putative (Crd1)	GO:0003674,GO:0003676,GO:0003677,GO:0003824,GO:0004497,GO:0005488,GO:0005575,GO:0005622,GO:0005623,GO:0005737,GO:0006778,GO:0006779,GO:0006807,GO:0008150,GO:0008152,GO:0009058,GO:0009507,GO:0009526,GO:0009528,GO:0009534,GO:0009535,GO:0009536,GO:0009579,GO:0009706,GO:0009941,GO:0009987,GO:0015979,GO:0015994,GO:0015995,GO:0016020,GO:0016491,GO:0016705,GO:0016709,GO:0018130,GO:0019866,GO:0031090,GO:…	DNA or RNA binding,chloroplast,other binding,other cellular processes,other cytoplasmic components,other enzyme activity,other intracellular components,other membranes,other metabolic processes,plastid
Thhalv10006165m.g	scaffold_19	2366.26	2119.37	1808.06	2502.92	1248.04	1854.37	991.06	1600.43	1393.01			AT3G61470	photosystem I light harvesting complex gene 2	GO:0003674,GO:0005488,GO:0005575,GO:0005622,GO:0005623,GO:0005737,GO:0006091,GO:0008150,GO:0008152,GO:0009507,GO:0009521,GO:0009522,GO:0009534,GO:0009535,GO:0009536,GO:0009579,GO:0009765,GO:0009768,GO:0009782,GO:0009987,GO:0015979,GO:0016020,GO:0016168,GO:0019684,GO:0030076,GO:0031976,GO:0031984,GO:0032991,GO:0034357,GO:0042651,GO:0043226,GO:0043227,GO:0043229,GO:0043231,GO:0043234,GO:0044237,GO:…	chloroplast,electron transport or energy pathways,other binding,other cellular processes,other cytoplasmic components,other intracellular components,other membranes,other metabolic processes,plastid
Thhalv10006176m.g	scaffold_19	165.379	559.385	715.859	268.695	187.467	454.899	118.825	98.481	105.171			AT3G56090	ferritin 3	GO:0000003,GO:0000041,GO:0000302,GO:0003006,GO:0003674,GO:0003824,GO:0005488,GO:0005506,GO:0005575,GO:0005622,GO:0005623,GO:0005737,GO:0006810,GO:0006811,GO:0006812,GO:0006826,GO:0006873,GO:0006875,GO:0006879,GO:0006950,GO:0006979,GO:0007275,GO:0008150,GO:0008152,GO:0008199,GO:0009507,GO:0009526,GO:0009532,GO:0009536,GO:0009570,GO:0009791,GO:0009908,GO:0009941,GO:0009987,GO:0010035,GO:0010038,GO:…	chloroplast,developmental processes,other binding,other biological processes,other cellular processes,other cytoplasmic components,other enzyme activity,other intracellular components,other membranes,other metabolic processes,plastid,response to stress,transport
Thhalv10006177m.g	scaffold_19	32.888	35.5406	33.03	15.5131	32.0857	23.3153	32.1548	61.5047	53.2924			AT3G56650	Mog1/PsbP/DUF1795-like photosystem II reaction center PsbP family protein	GO:0003674,GO:0005488,GO:0005509,GO:0005515,GO:0005575,GO:0005622,GO:0005623,GO:0005737,GO:0008150,GO:0008152,GO:0009507,GO:0009521,GO:0009523,GO:0009532,GO:0009534,GO:0009536,GO:0009543,GO:0009570,GO:0009579,GO:0009654,GO:0009987,GO:0015979,GO:0016020,GO:0019898,GO:0031976,GO:0031977,GO:0031978,GO:0031984,GO:0032991,GO:0034357,GO:0043167,GO:0043169,GO:0043226,GO:0043227,GO:0043229,GO:0043231,GO:…	chloroplast,other binding,other cellular processes,other cytoplasmic components,other intracellular components,other membranes,other metabolic processes,plastid,protein binding
Thhalv10006207m.g	scaffold_19	7.23994	12.3226	14.7242	8.53762	13.6222	10.7785	11.1117	16.8355	6.97265			AT3G60370	FKBP-like peptidyl-prolyl cis-trans isomerase family protein	GO:0003674,GO:0003755,GO:0003824,GO:0005488,GO:0005527,GO:0005528,GO:0005575,GO:0005622,GO:0005623,GO:0005737,GO:0006091,GO:0006457,GO:0006461,GO:0006464,GO:0008144,GO:0008150,GO:0008152,GO:0009507,GO:0009534,GO:0009536,GO:0009543,GO:0009579,GO:0009987,GO:0010207,GO:0015979,GO:0016020,GO:0016043,GO:0016491,GO:0016853,GO:0016859,GO:0018193,GO:0018208,GO:0019538,GO:0019684,GO:0022607,GO:0031976,GO:…	cell organization and biogenesis,chloroplast,electron transport or energy pathways,other binding,other cellular processes,other cytoplasmic components,other enzyme activity,other intracellular components,other membranes,other metabolic processes,plastid,protein metabolism
Thhalv10006361m.g	scaffold_19	99.5992	150.62	219.577	174.745	134.582	156.287	374.077	203.091	275.735			AT3G63540	Mog1/PsbP/DUF1795-like photosystem II reaction center PsbP family protein	GO:0003674,GO:0005488,GO:0005509,GO:0005575,GO:0005622,GO:0005623,GO:0008150,GO:0008152,GO:0009521,GO:0009523,GO:0009579,GO:0009654,GO:0009987,GO:0015979,GO:0016020,GO:0019898,GO:0032991,GO:0034357,GO:0043167,GO:0043169,GO:0043234,GO:0044237,GO:0044424,GO:0044425,GO:0044436,GO:0044464,GO:0046872	other binding,other cellular processes,other intracellular components,other membranes,other metabolic processes
Thhalv10006414m.g	scaffold_19	1217.27	1532.06	2393.63	795.943	966.542	881.634	1275.43	1723.76	1137.98			AT3G62410	CP12 domain-containing protein 2	GO:0003674,GO:0005488,GO:0005515,GO:0005575,GO:0005622,GO:0005623,GO:0005737,GO:0005975,GO:0006109,GO:0006464,GO:0006950,GO:0008150,GO:0008152,GO:0009058,GO:0009266,GO:0009314,GO:0009408,GO:0009409,GO:0009416,GO:0009507,GO:0009532,GO:0009536,GO:0009570,GO:0009628,GO:0009743,GO:0009744,GO:0009889,GO:0009890,GO:0009892,GO:0009987,GO:0010033,GO:0010109,GO:0010110,GO:0015977,GO:0015979,GO:0016051,GO:…	chloroplast,other biological processes,other cellular components,other cellular processes,other cytoplasmic components,other intracellular components,other metabolic processes,plastid,protein binding,protein metabolism,response to abiotic or biotic stimulus,response to stress
Thhalv10007087m.g	scaffold_5	42.9774	23.0251	21.3986	23.1929	28.9341	25.9495	11.5524	12.9056	16.5363			AT1G20950	Phosphofructokinase family protein	GO:0000166,GO:0003674,GO:0003824,GO:0003872,GO:0005488,GO:0005524,GO:0005575,GO:0005622,GO:0005623,GO:0005737,GO:0005829,GO:0005945,GO:0005975,GO:0005996,GO:0006006,GO:0006007,GO:0006066,GO:0006091,GO:0006096,GO:0006793,GO:0006796,GO:0008150,GO:0008152,GO:0008443,GO:0009056,GO:0009743,GO:0009744,GO:0009746,GO:0009749,GO:0009750,GO:0009987,GO:0010033,GO:0010316,GO:0010317,GO:0015979,GO:0016052,GO:…	cytosol,electron transport or energy pathways,kinase activity,nucleotide binding,other biological processes,other cellular components,other cellular processes,other cytoplasmic components,other intracellular components,other metabolic processes,transferase activity
Thhalv10007586m.g	scaffold_5	48.8809	48.8741	48.5185	52.2552	37.2468	47.6077	66.3738	92.0657	71.6516			AT1G15980	NDH-dependent cyclic electron flow 1	GO:0005575,GO:0005622,GO:0005623,GO:0005737,GO:0006091,GO:0008150,GO:0008152,GO:0009507,GO:0009534,GO:0009535,GO:0009536,GO:0009579,GO:0009767,GO:0009773,GO:0009987,GO:0010598,GO:0015979,GO:0016020,GO:0019684,GO:0022900,GO:0031976,GO:0031984,GO:0032991,GO:0034357,GO:0042651,GO:0043226,GO:0043227,GO:0043229,GO:0043231,GO:0043234,GO:0044237,GO:0044422,GO:0044424,GO:0044425,GO:0044434,GO:0044435,GO:…	chloroplast,electron transport or energy pathways,other cellular processes,other cytoplasmic components,other intracellular components,other membranes,other metabolic processes,plastid
Thhalv10007876m.g	scaffold_5	1.56959	0	1.18228	4.31883	0	1.6691	8.0299	2.89672	5.75865			AT1G61800	glucose-6-phosphate/phosphate translocator 2	GO:0003674,GO:0005215,GO:0005315,GO:0005342,GO:0005575,GO:0005622,GO:0005623,GO:0005737,GO:0005773,GO:0005774,GO:0006810,GO:0006811,GO:0006820,GO:0008150,GO:0008152,GO:0008509,GO:0008514,GO:0008643,GO:0008645,GO:0009314,GO:0009416,GO:0009607,GO:0009624,GO:0009628,GO:0009642,GO:0009643,GO:0009743,GO:0009744,GO:0009746,GO:0009749,GO:0009987,GO:0010033,GO:0010109,GO:0015075,GO:0015103,GO:0015114,GO:…	other biological processes,other cellular processes,other cytoplasmic components,other intracellular components,other membranes,other metabolic processes,response to abiotic or biotic stimulus,transport,transporter activity
Thhalv10008318m.g	scaffold_5	106.095	104.799	103.389	111.818	116.445	144.551	136.371	158.598	129.547			AT1G22700	Tetratricopeptide repeat (TPR)-like superfamily protein,Tetratricopeptide repeat (TPR)-like superfamily protein	GO:0003674,GO:0005488,GO:0005515,GO:0005575,GO:0005622,GO:0005623,GO:0005737,GO:0006091,GO:0006461,GO:0008150,GO:0008152,GO:0009507,GO:0009534,GO:0009535,GO:0009536,GO:0009579,GO:0009987,GO:0015979,GO:0016020,GO:0016043,GO:0019684,GO:0022607,GO:0031976,GO:0031984,GO:0034357,GO:0034621,GO:0034622,GO:0042651,GO:0043226,GO:0043227,GO:0043229,GO:0043231,GO:0043623,GO:0043933,GO:0044085,GO:0044237,GO:…	cell organization and biogenesis,chloroplast,electron transport or energy pathways,other binding,other cellular processes,other cytoplasmic components,other intracellular components,other membranes,other metabolic processes,plastid,protein binding
Thhalv10008442m.g	scaffold_5	60.1949	58.832	49.3418	57.7617	98.7002	70.9142	53.7406	68.6151	57.6478			AT1G11750	CLP protease proteolytic subunit 6	GO:0003674,GO:0003824,GO:0004175,GO:0004252,GO:0005575,GO:0005622,GO:0005623,GO:0005737,GO:0006508,GO:0006996,GO:0008150,GO:0008152,GO:0008233,GO:0008236,GO:0009368,GO:0009507,GO:0009526,GO:0009532,GO:0009534,GO:0009536,GO:0009570,GO:0009579,GO:0009657,GO:0009658,GO:0009840,GO:0009941,GO:0009987,GO:0015979,GO:0016043,GO:0016787,GO:0017171,GO:0019538,GO:0031967,GO:0031975,GO:0031976,GO:0031984,GO:…	cell organization and biogenesis,chloroplast,hydrolase activity,other cellular processes,other cytoplasmic components,other intracellular components,other metabolic processes,plastid,protein metabolism
Thhalv10008476m.g	scaffold_5	4460.29	4482.57	3969.27	5041.09	4131.22	3284.48	3683.55	4197.69	4467.76			AT1G29930	chlorophyll A/B binding protein 1	GO:0003674,GO:0005488,GO:0005575,GO:0005622,GO:0005623,GO:0005737,GO:0006091,GO:0008150,GO:0008152,GO:0009507,GO:0009534,GO:0009535,GO:0009536,GO:0009579,GO:0009765,GO:0009987,GO:0015979,GO:0016020,GO:0016168,GO:0019684,GO:0030076,GO:0031976,GO:0031984,GO:0032991,GO:0034357,GO:0042651,GO:0043226,GO:0043227,GO:0043229,GO:0043231,GO:0043234,GO:0044237,GO:0044422,GO:0044424,GO:0044434,GO:0044435,GO:…	chloroplast,electron transport or energy pathways,other binding,other cellular processes,other cytoplasmic components,other intracellular components,other membranes,other metabolic processes,plastid
Thhalv10008481m.g	scaffold_5	3529.02	4180.99	3249.75	4834.01	3197.44	2664.4	3118.03	4076.26	2358.33			AT1G29930	chlorophyll A/B binding protein 1	GO:0003674,GO:0005488,GO:0005575,GO:0005622,GO:0005623,GO:0005737,GO:0006091,GO:0008150,GO:0008152,GO:0009507,GO:0009534,GO:0009535,GO:0009536,GO:0009579,GO:0009765,GO:0009987,GO:0015979,GO:0016020,GO:0016168,GO:0019684,GO:0030076,GO:0031976,GO:0031984,GO:0032991,GO:0034357,GO:0042651,GO:0043226,GO:0043227,GO:0043229,GO:0043231,GO:0043234,GO:0044237,GO:0044422,GO:0044424,GO:0044434,GO:0044435,GO:…	chloroplast,electron transport or energy pathways,other binding,other cellular processes,other cytoplasmic components,other intracellular components,other membranes,other metabolic processes,plastid
Thhalv10008504m.g	scaffold_5	1638.91	2318.93	2273.02	2104.94	1281.22	1387	2023.53	2040.48	2245.3			AT1G06680	photosystem II subunit P-1	GO:0003674,GO:0003676,GO:0003723,GO:0003727,GO:0005488,GO:0005509,GO:0005575,GO:0005576,GO:0005622,GO:0005623,GO:0005737,GO:0006091,GO:0006950,GO:0006952,GO:0008150,GO:0008152,GO:0008187,GO:0008266,GO:0009507,GO:0009521,GO:0009523,GO:0009526,GO:0009532,GO:0009534,GO:0009535,GO:0009536,GO:0009543,GO:0009570,GO:0009579,GO:0009607,GO:0009617,GO:0009654,GO:0009941,GO:0009987,GO:0015979,GO:0016020,GO:…	DNA or RNA binding,chloroplast,electron transport or energy pathways,extracellular,other binding,other cellular processes,other cytoplasmic components,other intracellular components,other membranes,other metabolic processes,plastid,response to abiotic or biotic stimulus,response to stress
Thhalv10008533m.g	scaffold_5	464.57	764.326	949.528	788.031	472.759	478.104	409.7	734.639	345.696			AT1G15820	light harvesting complex photosystem II subunit 6	GO:0003674,GO:0005488,GO:0005575,GO:0005622,GO:0005623,GO:0005737,GO:0006091,GO:0008150,GO:0008152,GO:0009314,GO:0009416,GO:0009507,GO:0009521,GO:0009523,GO:0009526,GO:0009532,GO:0009534,GO:0009535,GO:0009536,GO:0009570,GO:0009579,GO:0009628,GO:0009765,GO:0009783,GO:0009941,GO:0009987,GO:0010196,GO:0010287,GO:0015979,GO:0016020,GO:0016168,GO:0019684,GO:0031967,GO:0031975,GO:0031976,GO:0031984,GO:…	chloroplast,electron transport or energy pathways,other binding,other cellular processes,other cytoplasmic components,other intracellular components,other membranes,other metabolic processes,plastid,response to abiotic or biotic stimulus
Thhalv10008731m.g	scaffold_5	2213.07	1970.16	1410.9	1513.62	1353.3	915.201	1558.08	1868.27	1626.35			AT1G31330	photosystem I subunit F	GO:0003674,GO:0005575,GO:0005622,GO:0005623,GO:0005737,GO:0008150,GO:0008152,GO:0009507,GO:0009521,GO:0009522,GO:0009526,GO:0009532,GO:0009534,GO:0009535,GO:0009536,GO:0009538,GO:0009570,GO:0009579,GO:0009941,GO:0009987,GO:0010287,GO:0015979,GO:0016020,GO:0031967,GO:0031975,GO:0031976,GO:0031984,GO:0032991,GO:0034357,GO:0042651,GO:0043226,GO:0043227,GO:0043229,GO:0043231,GO:0043234,GO:0044237,GO:…	chloroplast,other cellular processes,other cytoplasmic components,other intracellular components,other membranes,other metabolic processes,plastid,unknown molecular functions
Thhalv10008840m.g	scaffold_5	38.9985	14.1227	16.8751	21.5265	22.5508	19.4119	56.0333	22.0512	27.3984			AT1G05385	photosystem II 11 kDa protein-related	GO:0003674,GO:0005575,GO:0005622,GO:0005623,GO:0005737,GO:0006091,GO:0006461,GO:0008150,GO:0008152,GO:0009507,GO:0009534,GO:0009536,GO:0009543,GO:0009579,GO:0009987,GO:0010207,GO:0015979,GO:0016043,GO:0019684,GO:0022607,GO:0031976,GO:0031977,GO:0031978,GO:0031984,GO:0034621,GO:0034622,GO:0043226,GO:0043227,GO:0043229,GO:0043231,GO:0043623,GO:0043933,GO:0044085,GO:0044237,GO:0044422,GO:0044424,GO:…	cell organization and biogenesis,chloroplast,electron transport or energy pathways,other cellular processes,other cytoplasmic components,other intracellular components,other metabolic processes,plastid,unknown molecular functions
Thhalv10008901m.g	scaffold_5	198.99	245.853	190.1	145.945	101.465	86.8785	167.186	180.037	146.904			AT1G03600	photosystem II family protein	GO:0003674,GO:0005575,GO:0005622,GO:0005623,GO:0005737,GO:0006091,GO:0008150,GO:0008152,GO:0009507,GO:0009521,GO:0009523,GO:0009534,GO:0009535,GO:0009536,GO:0009543,GO:0009579,GO:0009765,GO:0009987,GO:0010206,GO:0015979,GO:0016020,GO:0019538,GO:0019684,GO:0030091,GO:0030095,GO:0031976,GO:0031977,GO:0031978,GO:0031984,GO:0032991,GO:0034357,GO:0042651,GO:0043170,GO:0043226,GO:0043227,GO:0043229,GO:…	chloroplast,electron transport or energy pathways,other cellular processes,other cytoplasmic components,other intracellular components,other membranes,other metabolic processes,plastid,protein metabolism,unknown molecular functions
Thhalv10009090m.g	scaffold_5	1295.09	1178.39	1467.23	925.424	764.156	515.362	1078.97	1591.84	734.261			AT1G30380	photosystem I subunit K	GO:0003674,GO:0005575,GO:0005622,GO:0005623,GO:0005737,GO:0008150,GO:0008152,GO:0009507,GO:0009521,GO:0009522,GO:0009534,GO:0009535,GO:0009536,GO:0009579,GO:0009987,GO:0015979,GO:0016020,GO:0031976,GO:0031984,GO:0032991,GO:0034357,GO:0042651,GO:0043226,GO:0043227,GO:0043229,GO:0043231,GO:0043234,GO:0044237,GO:0044422,GO:0044424,GO:0044425,GO:0044434,GO:0044435,GO:0044436,GO:0044444,GO:0044446,GO:…	chloroplast,other cellular processes,other cytoplasmic components,other intracellular components,other membranes,other metabolic processes,plastid,unknown molecular functions
Thhalv10009104m.g	scaffold_5	13.6397	48.2393	39.2277	30.7067	28.5149	7.91148	12.6872	31.5798	20.4719			AT2G30570	photosystem II reaction center W	GO:0003674,GO:0005575,GO:0005622,GO:0005623,GO:0005737,GO:0006091,GO:0008150,GO:0008152,GO:0009507,GO:0009521,GO:0009523,GO:0009534,GO:0009535,GO:0009536,GO:0009579,GO:0009987,GO:0010109,GO:0015979,GO:0016020,GO:0019222,GO:0019684,GO:0031323,GO:0031976,GO:0031984,GO:0032991,GO:0034357,GO:0042548,GO:0042549,GO:0042651,GO:0043226,GO:0043227,GO:0043229,GO:0043231,GO:0043234,GO:0043467,GO:0044237,GO:…	chloroplast,electron transport or energy pathways,other cellular processes,other cytoplasmic components,other intracellular components,other membranes,other metabolic processes,plastid,unknown molecular functions
Thhalv10010032m.g	scaffold_5	0	0	0	0	0	0	0	0	0			AT1G27730	salt tolerance zinc finger	GO:0001071,GO:0003674,GO:0003676,GO:0003677,GO:0003700,GO:0005488,GO:0005575,GO:0005622,GO:0005623,GO:0005634,GO:0006139,GO:0006351,GO:0006355,GO:0006807,GO:0006950,GO:0006970,GO:0006979,GO:0008150,GO:0008152,GO:0008270,GO:0009058,GO:0009059,GO:0009266,GO:0009314,GO:0009409,GO:0009414,GO:0009415,GO:0009416,GO:0009611,GO:0009628,GO:0009642,GO:0009644,GO:0009651,GO:0009719,GO:0009725,GO:0009737,GO:…	DNA or RNA binding,nucleic acid binding,nucleus,other binding,other biological processes,other cellular processes,other intracellular components,other metabolic processes,response to abiotic or biotic stimulus,response to stress,transcription factor activity,transcription,DNA-dependent
Thhalv10010535m.g	scaffold_16	710.676	872.519	656.773	832.796	844.801	603.906	772.149	892.102	855.001			AT3G50820	photosystem II subunit O-2	GO:0003674,GO:0003676,GO:0003723,GO:0003727,GO:0003824,GO:0005488,GO:0005509,GO:0005515,GO:0005575,GO:0005622,GO:0005623,GO:0005737,GO:0006091,GO:0006461,GO:0006464,GO:0006470,GO:0006793,GO:0006796,GO:0008150,GO:0008152,GO:0008187,GO:0008266,GO:0009314,GO:0009416,GO:0009507,GO:0009521,GO:0009523,GO:0009532,GO:0009534,GO:0009535,GO:0009536,GO:0009543,GO:0009570,GO:0009579,GO:0009628,GO:0009642,GO:…	DNA or RNA binding,cell organization and biogenesis,chloroplast,electron transport or energy pathways,other binding,other cellular processes,other cytoplasmic components,other enzyme activity,other intracellular components,other membranes,other metabolic processes,plastid,protein binding,protein metabolism,response to abiotic or biotic stimulus
Thhalv10010579m.g	scaffold_16	46.8651	61.3584	55.8603	35.8313	47.3728	46.0026	27.4009	22.8107	37.5534			AT3G54110	plant uncoupling mitochondrial protein 1	GO:0003674,GO:0005215,GO:0005575,GO:0005622,GO:0005623,GO:0005737,GO:0005739,GO:0005740,GO:0005743,GO:0005773,GO:0005774,GO:0005911,GO:0006810,GO:0006839,GO:0008150,GO:0008152,GO:0009058,GO:0009506,GO:0009507,GO:0009536,GO:0009853,GO:0009987,GO:0015979,GO:0016020,GO:0017077,GO:0019866,GO:0022857,GO:0030054,GO:0031090,GO:0031966,GO:0031967,GO:0031975,GO:0043094,GO:0043226,GO:0043227,GO:0043229,GO:…	chloroplast,mitochondria,other cellular components,other cellular processes,other cytoplasmic components,other intracellular components,other membranes,other metabolic processes,transport,transporter activity
Thhalv10010659m.g	scaffold_16	1002.01	1113.28	822.774	1156.51	683.03	913.838	282.499	562.412	413.895			AT3G47470	light-harvesting chlorophyll-protein complex I subunit A4	GO:0003674,GO:0005488,GO:0005575,GO:0005622,GO:0005623,GO:0005737,GO:0006091,GO:0008150,GO:0008152,GO:0009507,GO:0009526,GO:0009532,GO:0009534,GO:0009535,GO:0009536,GO:0009570,GO:0009579,GO:0009628,GO:0009765,GO:0009941,GO:0009987,GO:0010287,GO:0015979,GO:0016020,GO:0016168,GO:0019684,GO:0030076,GO:0031967,GO:0031975,GO:0031976,GO:0031984,GO:0032991,GO:0034357,GO:0042651,GO:0043226,GO:0043227,GO:…	chloroplast,electron transport or energy pathways,other binding,other cellular processes,other cytoplasmic components,other intracellular components,other membranes,other metabolic processes,plastid,response to abiotic or biotic stimulus
Thhalv10010669m.g	scaffold_16	1730.37	1720.65	1395.23	1849.36	1206.82	2010.97	1065.9	1811.48	1474			AT3G54890	photosystem I light harvesting complex gene 1	GO:0003674,GO:0005488,GO:0005575,GO:0005622,GO:0005623,GO:0005737,GO:0006091,GO:0008150,GO:0008152,GO:0009314,GO:0009416,GO:0009507,GO:0009526,GO:0009532,GO:0009534,GO:0009535,GO:0009536,GO:0009570,GO:0009579,GO:0009628,GO:0009637,GO:0009639,GO:0009765,GO:0009768,GO:0009941,GO:0009987,GO:0010114,GO:0010218,GO:0010287,GO:0015979,GO:0016020,GO:0016168,GO:0019684,GO:0030076,GO:0031967,GO:0031975,GO:…	chloroplast,electron transport or energy pathways,other binding,other cellular processes,other cytoplasmic components,other intracellular components,other membranes,other metabolic processes,plastid,response to abiotic or biotic stimulus
Thhalv10010825m.g	scaffold_16	8.18328	3.97949	7.39675	1.93001	3.42157	0	1.6746	1.81229	13.5106			ATCG00440	NADH:ubiquinone/plastoquinone oxidoreductase, chain 3 protein	GO:0003674,GO:0003824,GO:0003954,GO:0005575,GO:0005622,GO:0005623,GO:0005737,GO:0008137,GO:0008150,GO:0008152,GO:0009507,GO:0009536,GO:0009987,GO:0015979,GO:0016491,GO:0016651,GO:0016655,GO:0043226,GO:0043227,GO:0043229,GO:0043231,GO:0044237,GO:0044424,GO:0044444,GO:0044464,GO:0050136,GO:0055114	chloroplast,other cellular processes,other enzyme activity,other metabolic processes
Thhalv10010960m.g	scaffold_16	4.43966	7.19662	0	3.49028	15.4692	4.72112	3.02839	0	50.9019			ATCG00520	unfolded protein binding	GO:0003674,GO:0005488,GO:0005515,GO:0005575,GO:0005622,GO:0005623,GO:0005737,GO:0006091,GO:0006461,GO:0008150,GO:0008152,GO:0009507,GO:0009521,GO:0009522,GO:0009536,GO:0009579,GO:0009987,GO:0015979,GO:0016020,GO:0016021,GO:0016043,GO:0019684,GO:0022607,GO:0031224,GO:0032991,GO:0034357,GO:0034621,GO:0034622,GO:0043226,GO:0043227,GO:0043229,GO:0043231,GO:0043234,GO:0043623,GO:0043933,GO:0044085,GO:…	cell organization and biogenesis,chloroplast,electron transport or energy pathways,other cellular processes,other intracellular components,other membranes,other metabolic processes,protein binding
Thhalv10011033m.g	scaffold_16	18.7163	16.8821	13.6431	10.3235	27.1372	3.85217	15.1348	12.0338	12.4599			ATCG00350	Photosystem I, PsaA/PsaB protein	GO:0003674,GO:0005488,GO:0005575,GO:0005622,GO:0005623,GO:0005737,GO:0008150,GO:0008152,GO:0009507,GO:0009521,GO:0009522,GO:0009526,GO:0009532,GO:0009534,GO:0009535,GO:0009536,GO:0009538,GO:0009570,GO:0009579,GO:0009941,GO:0009987,GO:0010287,GO:0015979,GO:0016020,GO:0016021,GO:0016168,GO:0031224,GO:0031967,GO:0031975,GO:0031976,GO:0031984,GO:0032991,GO:0034357,GO:0042651,GO:0043167,GO:0043169,GO:…	chloroplast,other binding,other cellular processes,other cytoplasmic components,other intracellular components,other membranes,other metabolic processes,plastid
Thhalv10011045m.g	scaffold_16	2.0935	0	0	9.87495	0	4.45244	0	11.5908	5.7606			ATCG00360	Tetratricopeptide repeat (TPR)-like superfamily protein	GO:0003674,GO:0005488,GO:0005515,GO:0005575,GO:0005622,GO:0005623,GO:0005737,GO:0006091,GO:0006461,GO:0008150,GO:0008152,GO:0009507,GO:0009536,GO:0009987,GO:0015979,GO:0016043,GO:0019684,GO:0022607,GO:0034621,GO:0034622,GO:0043226,GO:0043227,GO:0043229,GO:0043231,GO:0043623,GO:0043933,GO:0044085,GO:0044237,GO:0044424,GO:0044444,GO:0044464,GO:0048564,GO:0051082,GO:0065003,GO:0070271,GO:0071822,GO:…	cell organization and biogenesis,chloroplast,electron transport or energy pathways,other binding,other cellular processes,other metabolic processes,protein binding
Thhalv10011056m.g	scaffold_16	6.43751	29.3487	41.8225	11.3871	25.2341	5.98992	24.7003	18.7119	4.42846			ATCG00280	photosystem II reaction center protein C	GO:0003674,GO:0005488,GO:0005575,GO:0005622,GO:0005623,GO:0005737,GO:0006091,GO:0008150,GO:0008152,GO:0009055,GO:0009507,GO:0009521,GO:0009523,GO:0009532,GO:0009533,GO:0009534,GO:0009535,GO:0009536,GO:0009539,GO:0009570,GO:0009579,GO:0009767,GO:0009772,GO:0009987,GO:0010287,GO:0015979,GO:0016020,GO:0016168,GO:0019684,GO:0022900,GO:0030076,GO:0031976,GO:0031984,GO:0032991,GO:0034357,GO:0042651,GO:…	chloroplast,electron transport or energy pathways,other binding,other cellular processes,other cytoplasmic components,other intracellular components,other membranes,other metabolic processes,other molecular functions,plastid
Thhalv10011069m.g	scaffold_16	13.5527	0	20.4168	5.32728	18.8887	0	9.24456	0	12.4308			ATCG00300	YCF9	GO:0003674,GO:0005575,GO:0005622,GO:0005623,GO:0005737,GO:0006091,GO:0008150,GO:0008152,GO:0009507,GO:0009521,GO:0009523,GO:0009534,GO:0009535,GO:0009536,GO:0009539,GO:0009579,GO:0009987,GO:0010109,GO:0015979,GO:0016020,GO:0019222,GO:0019684,GO:0030095,GO:0031323,GO:0031976,GO:0031984,GO:0032991,GO:0034357,GO:0042548,GO:0042549,GO:0042651,GO:0043226,GO:0043227,GO:0043229,GO:0043231,GO:0043234,GO:…	chloroplast,electron transport or energy pathways,other cellular processes,other cytoplasmic components,other intracellular components,other membranes,other metabolic processes,plastid,unknown molecular functions
Thhalv10011089m.g	scaffold_16	181.606	98.8589	177.626	79.9091	56.666	161.413	158.082	210.099	440.049			ATCG00580	photosystem II reaction center protein E	GO:0003674,GO:0005488,GO:0005506,GO:0005575,GO:0005622,GO:0005623,GO:0005737,GO:0005886,GO:0006091,GO:0008150,GO:0008152,GO:0009055,GO:0009507,GO:0009521,GO:0009523,GO:0009534,GO:0009535,GO:0009536,GO:0009539,GO:0009579,GO:0009654,GO:0009765,GO:0009767,GO:0009769,GO:0009987,GO:0015979,GO:0016020,GO:0016021,GO:0019684,GO:0020037,GO:0022900,GO:0030075,GO:0030096,GO:0031224,GO:0031976,GO:0031984,GO:…	chloroplast,electron transport or energy pathways,other binding,other cellular processes,other cytoplasmic components,other intracellular components,other membranes,other metabolic processes,other molecular functions,plasma membrane,plastid
Thhalv10011116m.g	scaffold_16	2.97688	0	10.0904	0	6.22344	0	1.52295	0	28.6698			ATCG00540	photosynthetic electron transfer A	GO:0003674,GO:0005488,GO:0005506,GO:0005575,GO:0005622,GO:0005623,GO:0005737,GO:0006091,GO:0008150,GO:0008152,GO:0009055,GO:0009507,GO:0009512,GO:0009534,GO:0009535,GO:0009536,GO:0009579,GO:0009767,GO:0009987,GO:0015979,GO:0016020,GO:0016021,GO:0019684,GO:0020037,GO:0022900,GO:0031224,GO:0031361,GO:0031976,GO:0031984,GO:0032991,GO:0034357,GO:0042651,GO:0043167,GO:0043169,GO:0043226,GO:0043227,GO:…	chloroplast,electron transport or energy pathways,other binding,other cellular processes,other cytoplasmic components,other intracellular components,other membranes,other metabolic processes,other molecular functions,plastid
Thhalv10011597m.g	scaffold_7	18.6595	30.2467	22.488	2.93386	1.30031	9.25979	7.63681	13.7746	13.6919			AT1G55370	NDH-dependent cyclic electron flow 5	GO:0003674,GO:0003824,GO:0005488,GO:0005575,GO:0005622,GO:0005623,GO:0005737,GO:0005975,GO:0006091,GO:0008150,GO:0008152,GO:0009507,GO:0009536,GO:0009767,GO:0009773,GO:0009893,GO:0009987,GO:0010467,GO:0010468,GO:0010604,GO:0010628,GO:0015979,GO:0016020,GO:0019222,GO:0019684,GO:0022900,GO:0030246,GO:0043170,GO:0043226,GO:0043227,GO:0043229,GO:0043231,GO:0044237,GO:0044238,GO:0044424,GO:0044444,GO:…	chloroplast,electron transport or energy pathways,other binding,other cellular processes,other enzyme activity,other membranes,other metabolic processes
Thhalv10011814m.g	scaffold_7	541.378	448.168	641.12	598.585	379.284	356.092	365.336	647.562	572.243			AT1G52230	photosystem I subunit H2	GO:0003674,GO:0005575,GO:0005622,GO:0005623,GO:0005737,GO:0008150,GO:0008152,GO:0009507,GO:0009521,GO:0009522,GO:0009532,GO:0009534,GO:0009535,GO:0009536,GO:0009538,GO:0009570,GO:0009579,GO:0009987,GO:0010287,GO:0015979,GO:0016020,GO:0031976,GO:0031984,GO:0032991,GO:0034357,GO:0042651,GO:0043226,GO:0043227,GO:0043229,GO:0043231,GO:0043234,GO:0044237,GO:0044422,GO:0044424,GO:0044425,GO:0044434,GO:…	chloroplast,other cellular processes,other cytoplasmic components,other intracellular components,other membranes,other metabolic processes,plastid,unknown molecular functions
Thhalv10011835m.g	scaffold_7	314.298	397.13	809.974	434.14	252.86	171.806	395.656	507.375	467.646			AT1G55670	photosystem I subunit G	GO:0003674,GO:0005575,GO:0005622,GO:0005623,GO:0005737,GO:0006091,GO:0006139,GO:0006732,GO:0006733,GO:0006739,GO:0006740,GO:0006753,GO:0006807,GO:0008150,GO:0008152,GO:0009117,GO:0009507,GO:0009521,GO:0009522,GO:0009526,GO:0009534,GO:0009535,GO:0009536,GO:0009579,GO:0009767,GO:0009773,GO:0009780,GO:0009941,GO:0009987,GO:0010109,GO:0010467,GO:0010468,GO:0010608,GO:0015979,GO:0016020,GO:0019222,GO:…	chloroplast,electron transport or energy pathways,other cellular processes,other cytoplasmic components,other intracellular components,other membranes,other metabolic processes,plastid,unknown molecular functions
Thhalv10011862m.g	scaffold_7	16.3559	6.1183	19.9014	10.3856	5.26053	16.0549	19.3097	19.5043	22.5029			AT1G49975		GO:0003674,GO:0005488,GO:0005515,GO:0005516,GO:0005575,GO:0005622,GO:0005623,GO:0005737,GO:0008150,GO:0008152,GO:0009507,GO:0009521,GO:0009522,GO:0009536,GO:0009579,GO:0009987,GO:0015979,GO:0016020,GO:0032991,GO:0034357,GO:0042651,GO:0043226,GO:0043227,GO:0043229,GO:0043231,GO:0043234,GO:0044237,GO:0044424,GO:0044425,GO:0044436,GO:0044444,GO:0044464	chloroplast,other cellular processes,other intracellular components,other membranes,other metabolic processes,protein binding
Thhalv10012367m.g	scaffold_7	0	0	1.80707	0	0	0	0	0	0			ATCG00020	photosystem II reaction center protein A	GO:0003674,GO:0005488,GO:0005515,GO:0005575,GO:0005622,GO:0005623,GO:0005737,GO:0006091,GO:0008150,GO:0008152,GO:0009055,GO:0009507,GO:0009521,GO:0009523,GO:0009532,GO:0009534,GO:0009535,GO:0009536,GO:0009570,GO:0009579,GO:0009767,GO:0009772,GO:0009987,GO:0010287,GO:0015979,GO:0016020,GO:0016168,GO:0019684,GO:0022900,GO:0030076,GO:0031976,GO:0031984,GO:0032991,GO:0034357,GO:0042651,GO:0043226,GO:…	chloroplast,electron transport or energy pathways,other binding,other cellular processes,other cytoplasmic components,other intracellular components,other membranes,other metabolic processes,other molecular functions,plastid,protein binding
Thhalv10013193m.g	scaffold_2	44.5129	51.1643	42.9779	42.4703	44.8371	58.9534	63.7627	80.656	70.707			AT5G52520	Class II aaRS and biotin synthetases superfamily protein	GO:0000003,GO:0000166,GO:0003006,GO:0003674,GO:0003824,GO:0004812,GO:0004827,GO:0005488,GO:0005524,GO:0005575,GO:0005622,GO:0005623,GO:0005737,GO:0005739,GO:0006082,GO:0006139,GO:0006399,GO:0006412,GO:0006418,GO:0006433,GO:0006520,GO:0006807,GO:0007275,GO:0008150,GO:0008152,GO:0009058,GO:0009059,GO:0009308,GO:0009507,GO:0009532,GO:0009536,GO:0009553,GO:0009570,GO:0009791,GO:0009908,GO:0009987,GO:…	chloroplast,developmental processes,mitochondria,nucleotide binding,other cellular processes,other cytoplasmic components,other enzyme activity,other intracellular components,other metabolic processes,plastid,protein metabolism
Thhalv10013234m.g	scaffold_2	14.6775	26.2965	20.9476	19.1302	19.3798	7.39328	21.7363	31.6498	19.131			AT5G57030	Lycopene beta/epsilon cyclase protein	GO:0003674,GO:0003824,GO:0005575,GO:0005622,GO:0005623,GO:0005737,GO:0006091,GO:0006629,GO:0006720,GO:0006721,GO:0008150,GO:0008152,GO:0008299,GO:0008610,GO:0009058,GO:0009507,GO:0009536,GO:0009765,GO:0009975,GO:0009987,GO:0015979,GO:0016108,GO:0016109,GO:0016114,GO:0016116,GO:0016117,GO:0016119,GO:0016120,GO:0016122,GO:0016123,GO:0016491,GO:0016705,GO:0016853,GO:0016860,GO:0019684,GO:0019748,GO:…	chloroplast,electron transport or energy pathways,other cellular processes,other enzyme activity,other metabolic processes
Thhalv10013611m.g	scaffold_2	7.61374	17.0886	15.8814	15.1942	31.8344	11.8332	43.7452	16.2131	29.8141			AT5G57050	Protein phosphatase 2C family protein	GO:0003674,GO:0003824,GO:0004721,GO:0004722,GO:0005488,GO:0005515,GO:0005575,GO:0005623,GO:0006091,GO:0006464,GO:0006470,GO:0006793,GO:0006796,GO:0006950,GO:0006970,GO:0007154,GO:0007165,GO:0008150,GO:0008152,GO:0008287,GO:0009266,GO:0009314,GO:0009408,GO:0009414,GO:0009415,GO:0009416,GO:0009628,GO:0009642,GO:0009644,GO:0009719,GO:0009725,GO:0009737,GO:0009738,GO:0009755,GO:0009767,GO:0009787,GO:…	electron transport or energy pathways,hydrolase activity,other biological processes,other cellular components,other cellular processes,other enzyme activity,other metabolic processes,protein binding,protein metabolism,response to abiotic or biotic stimulus,response to stress,signal transduction
Thhalv10013664m.g	scaffold_2	29.3281	34.229	23.8583	38.735	29.4302	23.7024	33.6089	31.1764	43.5785			AT5G01500	thylakoid ATP/ADP carrier	GO:0000295,GO:0003674,GO:0005215,GO:0005347,GO:0005488,GO:0005575,GO:0005622,GO:0005623,GO:0005737,GO:0005739,GO:0005740,GO:0005743,GO:0006091,GO:0006810,GO:0008150,GO:0008152,GO:0009314,GO:0009416,GO:0009507,GO:0009526,GO:0009536,GO:0009579,GO:0009628,GO:0009765,GO:0009941,GO:0009987,GO:0010117,GO:0010206,GO:0015215,GO:0015216,GO:0015932,GO:0015979,GO:0016020,GO:0019538,GO:0019684,GO:0019866,GO:…	chloroplast,electron transport or energy pathways,mitochondria,other binding,other cellular processes,other cytoplasmic components,other intracellular components,other membranes,other metabolic processes,plastid,protein metabolism,response to abiotic or biotic stimulus,transport,transporter activity
Thhalv10014055m.g	scaffold_2	2444.78	2676.2	1859.42	2725.71	1316.51	1825.37	720.201	1216.92	1101.66			AT5G01530	light harvesting complex photosystem II	GO:0003674,GO:0005488,GO:0005575,GO:0005622,GO:0005623,GO:0005737,GO:0006091,GO:0008150,GO:0008152,GO:0009314,GO:0009416,GO:0009507,GO:0009532,GO:0009534,GO:0009535,GO:0009536,GO:0009570,GO:0009579,GO:0009628,GO:0009637,GO:0009639,GO:0009765,GO:0009987,GO:0010114,GO:0010218,GO:0010287,GO:0015979,GO:0016020,GO:0016168,GO:0019684,GO:0030076,GO:0031976,GO:0031984,GO:0032991,GO:0034357,GO:0042651,GO:…	chloroplast,electron transport or energy pathways,other binding,other cellular processes,other cytoplasmic components,other intracellular components,other membranes,other metabolic processes,plastid,response to abiotic or biotic stimulus
Thhalv10014406m.g	scaffold_2	1458.59	1082.18	1097.49	1133.79	820.55	608.357	494.805	987.401	729.085			AT5G54270	light-harvesting chlorophyll B-binding protein 3	GO:0003674,GO:0005198,GO:0005575,GO:0005622,GO:0005623,GO:0005737,GO:0006091,GO:0008150,GO:0008152,GO:0009507,GO:0009534,GO:0009535,GO:0009536,GO:0009579,GO:0009765,GO:0009987,GO:0015979,GO:0016020,GO:0019684,GO:0030076,GO:0031976,GO:0031984,GO:0032991,GO:0034357,GO:0042651,GO:0043226,GO:0043227,GO:0043229,GO:0043231,GO:0043234,GO:0044237,GO:0044422,GO:0044424,GO:0044434,GO:0044435,GO:0044436,GO:…	chloroplast,electron transport or energy pathways,other cellular processes,other cytoplasmic components,other intracellular components,other membranes,other metabolic processes,plastid,structural molecule activity
Thhalv10014471m.g	scaffold_2	717.171	880.947	708.112	456.737	1076.65	841.277	501.899	226.222	363.793			AT5G01600	ferretin 1	GO:0000003,GO:0000041,GO:0000302,GO:0003006,GO:0003674,GO:0003824,GO:0005488,GO:0005506,GO:0005575,GO:0005622,GO:0005623,GO:0005737,GO:0006810,GO:0006811,GO:0006812,GO:0006826,GO:0006873,GO:0006875,GO:0006879,GO:0006950,GO:0006979,GO:0007275,GO:0008150,GO:0008152,GO:0008199,GO:0009266,GO:0009409,GO:0009507,GO:0009532,GO:0009534,GO:0009535,GO:0009536,GO:0009570,GO:0009579,GO:0009607,GO:0009617,GO:…	chloroplast,developmental processes,other binding,other biological processes,other cellular processes,other cytoplasmic components,other enzyme activity,other intracellular components,other membranes,other metabolic processes,plastid,response to abiotic or biotic stimulus,response to stress,transport
Thhalv10014787m.g	scaffold_2	56.5721	106.723	74.9388	52.9095	67.2909	69.4935	80.8373	106.925	97.963			AT5G08410	ferredoxin/thioredoxin reductase subunit A (variable subunit) 2	GO:0003674,GO:0003824,GO:0005488,GO:0005575,GO:0005622,GO:0005623,GO:0005737,GO:0006082,GO:0006091,GO:0006629,GO:0006631,GO:0006633,GO:0006732,GO:0006790,GO:0008150,GO:0008152,GO:0008610,GO:0008937,GO:0009058,GO:0009106,GO:0009107,GO:0009108,GO:0009507,GO:0009536,GO:0009987,GO:0015979,GO:0016053,GO:0016491,GO:0016730,GO:0016731,GO:0016740,GO:0016782,GO:0016783,GO:0016874,GO:0016879,GO:0016979,GO:…	chloroplast,electron transport or energy pathways,other binding,other cellular processes,other enzyme activity,other metabolic processes,plastid,transferase activity
Thhalv10015015m.g	scaffold_2	26.8696	16.3332	39.0328	39.6071	36.1114	44.9005	47.13	91.3845	36.968			AT5G51545	low psii accumulation2	GO:0005575,GO:0005622,GO:0005623,GO:0005737,GO:0006091,GO:0006461,GO:0008150,GO:0008152,GO:0009507,GO:0009534,GO:0009536,GO:0009579,GO:0009987,GO:0010207,GO:0015979,GO:0016020,GO:0016043,GO:0019684,GO:0022607,GO:0031976,GO:0031984,GO:0034357,GO:0034621,GO:0034622,GO:0042651,GO:0043226,GO:0043227,GO:0043229,GO:0043231,GO:0043623,GO:0043933,GO:0044085,GO:0044237,GO:0044422,GO:0044424,GO:0044434,GO:…	cell organization and biogenesis,chloroplast,electron transport or energy pathways,other cellular processes,other cytoplasmic components,other intracellular components,other membranes,other metabolic processes,plastid
Thhalv10017088m.g	scaffold_10	0	0	0	0	0	0	0	0	0			AT2G34430	light-harvesting chlorophyll-protein complex II subunit B1	GO:0003674,GO:0005488,GO:0005575,GO:0005622,GO:0005623,GO:0005737,GO:0006091,GO:0008150,GO:0008152,GO:0009507,GO:0009526,GO:0009532,GO:0009534,GO:0009535,GO:0009536,GO:0009570,GO:0009579,GO:0009765,GO:0009769,GO:0009941,GO:0009987,GO:0010287,GO:0015979,GO:0016020,GO:0016168,GO:0019684,GO:0030076,GO:0031967,GO:0031975,GO:0031976,GO:0031984,GO:0032991,GO:0034357,GO:0042651,GO:0043226,GO:0043227,GO:…	chloroplast,electron transport or energy pathways,other binding,other cellular processes,other cytoplasmic components,other intracellular components,other membranes,other metabolic processes,plastid
Thhalv10017112m.g	scaffold_10	71.9418	57.7422	77.3382	109.546	74.4702	147.806	78.6122	64.1938	83.6043			AT2G40300	ferritin 4	GO:0000003,GO:0000041,GO:0000302,GO:0003006,GO:0003674,GO:0003824,GO:0005488,GO:0005506,GO:0005575,GO:0005622,GO:0005623,GO:0005737,GO:0005739,GO:0006810,GO:0006811,GO:0006812,GO:0006826,GO:0006873,GO:0006875,GO:0006879,GO:0006950,GO:0006979,GO:0007275,GO:0008150,GO:0008152,GO:0008199,GO:0009507,GO:0009526,GO:0009532,GO:0009536,GO:0009570,GO:0009791,GO:0009908,GO:0009941,GO:0009987,GO:0010035,GO:…	chloroplast,developmental processes,mitochondria,other binding,other biological processes,other cellular processes,other cytoplasmic components,other enzyme activity,other intracellular components,other metabolic processes,plastid,response to stress,transport
Thhalv10017409m.g	scaffold_10	1585.44	1500.13	3060.13	1533.35	1562.96	1641.85	1720.86	1823.33	1527.91			AT2G30570	photosystem II reaction center W	GO:0003674,GO:0005575,GO:0005622,GO:0005623,GO:0005737,GO:0006091,GO:0008150,GO:0008152,GO:0009507,GO:0009521,GO:0009523,GO:0009534,GO:0009535,GO:0009536,GO:0009579,GO:0009987,GO:0010109,GO:0015979,GO:0016020,GO:0019222,GO:0019684,GO:0031323,GO:0031976,GO:0031984,GO:0032991,GO:0034357,GO:0042548,GO:0042549,GO:0042651,GO:0043226,GO:0043227,GO:0043229,GO:0043231,GO:0043234,GO:0043467,GO:0044237,GO:…	chloroplast,electron transport or energy pathways,other cellular processes,other cytoplasmic components,other intracellular components,other membranes,other metabolic processes,plastid,unknown molecular functions
Thhalv10017953m.g	scaffold_10	0	0	2.56334	1.33769	2.37149	1.20628	1.16066	0	0			AT2G34430	light-harvesting chlorophyll-protein complex II subunit B1	GO:0003674,GO:0005488,GO:0005575,GO:0005622,GO:0005623,GO:0005737,GO:0006091,GO:0008150,GO:0008152,GO:0009507,GO:0009526,GO:0009532,GO:0009534,GO:0009535,GO:0009536,GO:0009570,GO:0009579,GO:0009765,GO:0009769,GO:0009941,GO:0009987,GO:0010287,GO:0015979,GO:0016020,GO:0016168,GO:0019684,GO:0030076,GO:0031967,GO:0031975,GO:0031976,GO:0031984,GO:0032991,GO:0034357,GO:0042651,GO:0043226,GO:0043227,GO:…	chloroplast,electron transport or energy pathways,other binding,other cellular processes,other cytoplasmic components,other intracellular components,other membranes,other metabolic processes,plastid
Thhalv10017999m.g	scaffold_9	27.2117	21.9406	27.7186	24.6072	12.9694	14.9932	24.236	36.0646	28.3215			AT1G68890	magnesium ion binding;thiamin pyrophosphate binding;hydro-lyases;catalytics;2-succinyl-5-enolpyruvyl-6-hydroxy-3-cyclohexene-1-carboxylic-acid synthases	GO:0000287,GO:0003674,GO:0003824,GO:0005488,GO:0005575,GO:0005622,GO:0005623,GO:0005737,GO:0006082,GO:0006091,GO:0006520,GO:0006732,GO:0006766,GO:0006775,GO:0006807,GO:0008150,GO:0008152,GO:0009056,GO:0009058,GO:0009063,GO:0009108,GO:0009110,GO:0009233,GO:0009234,GO:0009308,GO:0009310,GO:0009507,GO:0009536,GO:0009987,GO:0010109,GO:0015979,GO:0016054,GO:0016740,GO:0016744,GO:0016829,GO:0016835,GO:…	chloroplast,electron transport or energy pathways,other binding,other cellular processes,other enzyme activity,other metabolic processes,transferase activity
Thhalv10018280m.g	scaffold_9	34.563	31.1898	28.1813	46.2205	34.2662	20.4611	49.9475	49.3197	51.965			AT1G67840	chloroplast sensor kinase	GO:0000155,GO:0000160,GO:0000166,GO:0003674,GO:0003824,GO:0004672,GO:0004673,GO:0004871,GO:0005488,GO:0005524,GO:0005575,GO:0005622,GO:0005623,GO:0005737,GO:0006464,GO:0006468,GO:0006793,GO:0006796,GO:0007154,GO:0007165,GO:0008150,GO:0008152,GO:0009507,GO:0009532,GO:0009536,GO:0009570,GO:0009987,GO:0010109,GO:0010467,GO:0010468,GO:0015979,GO:0016020,GO:0016301,GO:0016310,GO:0016740,GO:0016772,GO:…	chloroplast,kinase activity,nucleotide binding,other cellular processes,other cytoplasmic components,other intracellular components,other membranes,other metabolic processes,plastid,protein metabolism,receptor binding or activity,signal transduction,transferase activity
Thhalv10018291m.g	scaffold_9	17.4275	12.9718	9.64438	11.7436	6.69191	4.91675	37.8465	9.84578	22.9987			AT1G76550	Phosphofructokinase family protein	GO:0000166,GO:0003674,GO:0003824,GO:0003872,GO:0005488,GO:0005524,GO:0005575,GO:0005622,GO:0005623,GO:0005737,GO:0005829,GO:0005945,GO:0005975,GO:0005996,GO:0006006,GO:0006007,GO:0006066,GO:0006091,GO:0006096,GO:0006793,GO:0006796,GO:0008150,GO:0008152,GO:0008443,GO:0009056,GO:0009987,GO:0010316,GO:0010317,GO:0015979,GO:0016052,GO:0016301,GO:0016310,GO:0016740,GO:0016772,GO:0016773,GO:0017076,GO:…	cytosol,electron transport or energy pathways,kinase activity,nucleotide binding,other cellular components,other cellular processes,other cytoplasmic components,other intracellular components,other metabolic processes,transferase activity
Thhalv10019189m.g	scaffold_9	17.3147	19.4309	18.0583	0	0	4.24901	6.81387	4.42449	1.83247			AT2G01918	PsbQ-like 3	GO:0003674,GO:0005488,GO:0005509,GO:0005575,GO:0005622,GO:0005623,GO:0005737,GO:0006091,GO:0008150,GO:0008152,GO:0009055,GO:0009507,GO:0009521,GO:0009523,GO:0009534,GO:0009535,GO:0009536,GO:0009544,GO:0009579,GO:0009654,GO:0009767,GO:0009987,GO:0015979,GO:0016020,GO:0019684,GO:0019898,GO:0022900,GO:0031976,GO:0031984,GO:0032991,GO:0034357,GO:0042651,GO:0043167,GO:0043169,GO:0043226,GO:0043227,GO:…	chloroplast,electron transport or energy pathways,other binding,other cellular processes,other cytoplasmic components,other intracellular components,other membranes,other metabolic processes,other molecular functions,plastid
Thhalv10019199m.g	scaffold_9	0	5.03571	2.33999	12.2113	2.16486	0	5.29765	16.0531	28.4941			AT5G38410	Ribulose bisphosphate carboxylase (small chain) family protein	GO:0003674,GO:0003824,GO:0005575,GO:0005576,GO:0005618,GO:0005622,GO:0005623,GO:0005737,GO:0005829,GO:0005840,GO:0008150,GO:0008152,GO:0009314,GO:0009416,GO:0009507,GO:0009526,GO:0009532,GO:0009536,GO:0009570,GO:0009573,GO:0009579,GO:0009628,GO:0009637,GO:0009639,GO:0009941,GO:0009987,GO:0010114,GO:0010218,GO:0015977,GO:0015979,GO:0016020,GO:0016829,GO:0016830,GO:0016831,GO:0016984,GO:0022626,GO:…	cell wall,chloroplast,cytosol,extracellular,other cellular processes,other cytoplasmic components,other enzyme activity,other intracellular components,other membranes,other metabolic processes,plastid,response to abiotic or biotic stimulus,ribosome
Thhalv10019302m.g	scaffold_9	0	0	0	0	0	0	0	0	0			AT1G79040	photosystem II subunit R	GO:0003674,GO:0005488,GO:0005515,GO:0005575,GO:0005622,GO:0005623,GO:0005737,GO:0006091,GO:0006461,GO:0008150,GO:0008152,GO:0009507,GO:0009521,GO:0009523,GO:0009534,GO:0009535,GO:0009536,GO:0009579,GO:0009654,GO:0009987,GO:0010207,GO:0010270,GO:0015979,GO:0016020,GO:0016043,GO:0019684,GO:0022607,GO:0031976,GO:0031984,GO:0032991,GO:0034357,GO:0034621,GO:0034622,GO:0042651,GO:0043226,GO:0043227,GO:…	cell organization and biogenesis,chloroplast,electron transport or energy pathways,other cellular processes,other cytoplasmic components,other intracellular components,other membranes,other metabolic processes,plastid,protein binding
Thhalv10019316m.g	scaffold_9	3.27794	5.31349	2.46907	0	0	6.9715	16.7696	3.62971	4.50989			AT1G76560	CP12 domain-containing protein 3	GO:0003674,GO:0005575,GO:0005622,GO:0005623,GO:0005737,GO:0005975,GO:0006109,GO:0006950,GO:0008150,GO:0008152,GO:0009058,GO:0009266,GO:0009408,GO:0009507,GO:0009536,GO:0009628,GO:0009889,GO:0009890,GO:0009892,GO:0009987,GO:0010109,GO:0010110,GO:0015977,GO:0015979,GO:0016051,GO:0019222,GO:0019253,GO:0019685,GO:0031323,GO:0032991,GO:0033554,GO:0034059,GO:0034605,GO:0042221,GO:0043226,GO:0043227,GO:…	chloroplast,other cellular components,other cellular processes,other metabolic processes,response to abiotic or biotic stimulus,response to stress,unknown molecular functions
Thhalv10019951m.g	scaffold_13	25.9432	28.1717	33.5808	30.8902	27.3815	19.2847	13.6589	25.1014	10.0496			AT3G03380	DegP protease 7	GO:0003674,GO:0003824,GO:0004175,GO:0004252,GO:0005488,GO:0005515,GO:0005575,GO:0005622,GO:0005623,GO:0005737,GO:0005829,GO:0006091,GO:0006508,GO:0008150,GO:0008152,GO:0008233,GO:0008236,GO:0009314,GO:0009416,GO:0009507,GO:0009536,GO:0009628,GO:0009642,GO:0009644,GO:0009767,GO:0009892,GO:0009987,GO:0010109,GO:0010205,GO:0015979,GO:0016787,GO:0017171,GO:0019222,GO:0019538,GO:0019684,GO:0022900,GO:…	chloroplast,cytosol,electron transport or energy pathways,hydrolase activity,other cellular processes,other enzyme activity,other metabolic processes,protein binding,protein metabolism,response to abiotic or biotic stimulus
Thhalv10020066m.g	scaffold_13	3.99941	3.74018	4.86636	1.08837	4.50214	3.59866	1.57389	4.76926	4.2327			AT3G22690		GO:0005575,GO:0005622,GO:0005623,GO:0005737,GO:0006091,GO:0006139,GO:0006461,GO:0006778,GO:0006779,GO:0006807,GO:0006996,GO:0008150,GO:0008152,GO:0009058,GO:0009451,GO:0009507,GO:0009536,GO:0009657,GO:0009668,GO:0009889,GO:0009987,GO:0010027,GO:0010207,GO:0010380,GO:0015979,GO:0015994,GO:0015995,GO:0016043,GO:0016044,GO:0016070,GO:0018130,GO:0019222,GO:0019684,GO:0022607,GO:0031323,GO:0031326,GO:…	cell organization and biogenesis,chloroplast,electron transport or energy pathways,other cellular processes,other metabolic processes
Thhalv10020090m.g	scaffold_13	54.5496	22.7968	25.6805	58.6314	61.772	34.14	97.6747	54.7406	92.6411			AT3G11670	UDP-Glycosyltransferase superfamily protein	GO:0003674,GO:0003824,GO:0005575,GO:0005622,GO:0005623,GO:0005737,GO:0005739,GO:0006091,GO:0006629,GO:0006643,GO:0006664,GO:0006810,GO:0006869,GO:0008150,GO:0008152,GO:0008194,GO:0008378,GO:0008610,GO:0009058,GO:0009247,GO:0009507,GO:0009526,GO:0009527,GO:0009536,GO:0009707,GO:0009941,GO:0009987,GO:0010109,GO:0010876,GO:0015979,GO:0016020,GO:0016740,GO:0016757,GO:0016758,GO:0019222,GO:0019374,GO:…	chloroplast,electron transport or energy pathways,mitochondria,other cellular processes,other cytoplasmic components,other intracellular components,other membranes,other metabolic processes,plastid,transferase activity,transport
Thhalv10020211m.g	scaffold_13	14.0107	17.8076	20.1475	18.024	33.2849	36.5702	112.078	32.439	42.0576			AT3G15095		GO:0003674,GO:0005575,GO:0005622,GO:0005623,GO:0005737,GO:0006091,GO:0006461,GO:0008150,GO:0008152,GO:0009507,GO:0009536,GO:0009987,GO:0010207,GO:0015979,GO:0016043,GO:0019684,GO:0022607,GO:0034621,GO:0034622,GO:0043226,GO:0043227,GO:0043229,GO:0043231,GO:0043623,GO:0043933,GO:0044085,GO:0044237,GO:0044424,GO:0044444,GO:0044464,GO:0065003,GO:0070271,GO:0071822,GO:0071840,GO:0071841,GO:0071842,GO:…	cell organization and biogenesis,chloroplast,electron transport or energy pathways,other cellular processes,other metabolic processes,unknown molecular functions
Thhalv10020775m.g	scaffold_13	71.1164	88.6203	89.3909	66.0423	72.479	63.3358	57.7572	100.896	78.8868			AT3G01480	cyclophilin 38	GO:0000413,GO:0003674,GO:0003755,GO:0003824,GO:0005575,GO:0005622,GO:0005623,GO:0005737,GO:0006091,GO:0006457,GO:0006461,GO:0006464,GO:0006950,GO:0006952,GO:0008150,GO:0008152,GO:0009507,GO:0009532,GO:0009534,GO:0009535,GO:0009536,GO:0009543,GO:0009570,GO:0009579,GO:0009607,GO:0009617,GO:0009987,GO:0010109,GO:0010207,GO:0015979,GO:0016020,GO:0016043,GO:0016853,GO:0016859,GO:0018193,GO:0018208,GO:…	cell organization and biogenesis,chloroplast,electron transport or energy pathways,other cellular processes,other cytoplasmic components,other enzyme activity,other intracellular components,other membranes,other metabolic processes,plastid,protein metabolism,response to abiotic or biotic stimulus,response to stress
Thhalv10020845m.g	scaffold_13	4.50292	10.9487	5.65296	6.49003	3.13792	8.5127	0.511923	10.5263	0.688362			AT3G03630	cysteine synthase 26	GO:0000096,GO:0000097,GO:0003674,GO:0003824,GO:0004124,GO:0005488,GO:0005575,GO:0005622,GO:0005623,GO:0005737,GO:0006082,GO:0006520,GO:0006534,GO:0006535,GO:0006563,GO:0006790,GO:0006801,GO:0006807,GO:0008150,GO:0008152,GO:0008652,GO:0009058,GO:0009069,GO:0009070,GO:0009308,GO:0009309,GO:0009507,GO:0009536,GO:0009987,GO:0010310,GO:0015979,GO:0016053,GO:0016829,GO:0016835,GO:0019222,GO:0019344,GO:…	chloroplast,other binding,other cellular processes,other enzyme activity,other metabolic processes
Thhalv10021119m.g	scaffold_13	1.56061	0	1.76327	1.84033	0	0.829773	0	2.59213	0			AT3G03380	DegP protease 7	GO:0003674,GO:0003824,GO:0004175,GO:0004252,GO:0005488,GO:0005515,GO:0005575,GO:0005622,GO:0005623,GO:0005737,GO:0005829,GO:0006091,GO:0006508,GO:0008150,GO:0008152,GO:0008233,GO:0008236,GO:0009314,GO:0009416,GO:0009507,GO:0009536,GO:0009628,GO:0009642,GO:0009644,GO:0009767,GO:0009892,GO:0009987,GO:0010109,GO:0010205,GO:0015979,GO:0016787,GO:0017171,GO:0019222,GO:0019538,GO:0019684,GO:0022900,GO:…	chloroplast,cytosol,electron transport or energy pathways,hydrolase activity,other cellular processes,other enzyme activity,other metabolic processes,protein binding,protein metabolism,response to abiotic or biotic stimulus
Thhalv10021146m.g	scaffold_13	6.32679	18.4601	15.7264	13.4294	5.29069	7.40068	11.0049	11.9098	13.9274			AT3G21200	proton gradient regulation 7	GO:0003674,GO:0005488,GO:0005515,GO:0005575,GO:0005622,GO:0005623,GO:0005737,GO:0006091,GO:0006778,GO:0006779,GO:0006783,GO:0006807,GO:0007275,GO:0008150,GO:0008152,GO:0009058,GO:0009507,GO:0009532,GO:0009534,GO:0009536,GO:0009570,GO:0009579,GO:0009767,GO:0009791,GO:0009889,GO:0009891,GO:0009893,GO:0009987,GO:0015979,GO:0018130,GO:0019222,GO:0019684,GO:0022900,GO:0031323,GO:0031325,GO:0031326,GO:…	chloroplast,developmental processes,electron transport or energy pathways,other cellular processes,other cytoplasmic components,other intracellular components,other metabolic processes,plastid,protein binding
Thhalv10021148m.g	scaffold_13	3.14344	0	15.9824	0.926718	1.64291	2.50705	2.41224	3.48078	10.8121			AT3G21200	proton gradient regulation 7	GO:0003674,GO:0005488,GO:0005515,GO:0005575,GO:0005622,GO:0005623,GO:0005737,GO:0006091,GO:0006778,GO:0006779,GO:0006783,GO:0006807,GO:0007275,GO:0008150,GO:0008152,GO:0009058,GO:0009507,GO:0009532,GO:0009534,GO:0009536,GO:0009570,GO:0009579,GO:0009767,GO:0009791,GO:0009889,GO:0009891,GO:0009893,GO:0009987,GO:0015979,GO:0018130,GO:0019222,GO:0019684,GO:0022900,GO:0031323,GO:0031325,GO:0031326,GO:…	chloroplast,developmental processes,electron transport or energy pathways,other cellular processes,other cytoplasmic components,other intracellular components,other metabolic processes,plastid,protein binding
Thhalv10021263m.g	scaffold_13	234.729	330.954	262.309	608.117	280.259	357.211	342.125	356.038	363.228			AT3G08940	light harvesting complex photosystem II	GO:0003674,GO:0005488,GO:0005575,GO:0005622,GO:0005623,GO:0005737,GO:0006091,GO:0008150,GO:0008152,GO:0009314,GO:0009416,GO:0009507,GO:0009526,GO:0009534,GO:0009535,GO:0009536,GO:0009579,GO:0009628,GO:0009637,GO:0009639,GO:0009765,GO:0009941,GO:0009987,GO:0010114,GO:0010218,GO:0015979,GO:0016020,GO:0016168,GO:0019684,GO:0031967,GO:0031975,GO:0031976,GO:0031984,GO:0034357,GO:0042651,GO:0043226,GO:…	chloroplast,electron transport or energy pathways,other binding,other cellular processes,other cytoplasmic components,other intracellular components,other membranes,other metabolic processes,plastid,response to abiotic or biotic stimulus
Thhalv10021289m.g	scaffold_13	10.4924	11.1615	14.8186	13.1463	6.85476	8.36817	6.03878	20.3321	13.5335			AT3G05410	Photosystem II reaction center PsbP family protein	GO:0003674,GO:0005488,GO:0005509,GO:0005575,GO:0005622,GO:0005623,GO:0008150,GO:0008152,GO:0009521,GO:0009523,GO:0009579,GO:0009654,GO:0009987,GO:0015979,GO:0016020,GO:0019898,GO:0032991,GO:0034357,GO:0043167,GO:0043169,GO:0043234,GO:0044237,GO:0044424,GO:0044425,GO:0044436,GO:0044464,GO:0046872	other binding,other cellular processes,other intracellular components,other membranes,other metabolic processes
Thhalv10021715m.g	scaffold_13	459.778	504.657	487.936	370.971	305.485	298.898	395.205	501.904	469.951			AT3G16140	photosystem I subunit H-1	GO:0003674,GO:0005575,GO:0005622,GO:0005623,GO:0005737,GO:0008150,GO:0008152,GO:0009507,GO:0009521,GO:0009522,GO:0009534,GO:0009535,GO:0009536,GO:0009538,GO:0009579,GO:0009987,GO:0015979,GO:0016020,GO:0031976,GO:0031984,GO:0032991,GO:0034357,GO:0042651,GO:0043226,GO:0043227,GO:0043229,GO:0043231,GO:0043234,GO:0044237,GO:0044422,GO:0044424,GO:0044425,GO:0044434,GO:0044435,GO:0044436,GO:0044444,GO:…	chloroplast,other cellular processes,other cytoplasmic components,other intracellular components,other membranes,other metabolic processes,plastid,unknown molecular functions
Thhalv10022514m.g	scaffold_446	0	0	0	0	0	0	0	0	0			ATCG00540	photosynthetic electron transfer A	GO:0003674,GO:0005488,GO:0005506,GO:0005575,GO:0005622,GO:0005623,GO:0005737,GO:0006091,GO:0008150,GO:0008152,GO:0009055,GO:0009507,GO:0009512,GO:0009534,GO:0009535,GO:0009536,GO:0009579,GO:0009767,GO:0009987,GO:0015979,GO:0016020,GO:0016021,GO:0019684,GO:0020037,GO:0022900,GO:0031224,GO:0031361,GO:0031976,GO:0031984,GO:0032991,GO:0034357,GO:0042651,GO:0043167,GO:0043169,GO:0043226,GO:0043227,GO:…	chloroplast,electron transport or energy pathways,other binding,other cellular processes,other cytoplasmic components,other intracellular components,other membranes,other metabolic processes,other molecular functions,plastid
Thhalv10022548m.g	scaffold_11	16.775	10.3698	16.7046	16.7642	7.72719	10.5821	13.9638	21.0938	15.6471			AT2G15820	endonucleases	GO:0000373,GO:0000375,GO:0000377,GO:0000398,GO:0003674,GO:0003824,GO:0004518,GO:0004519,GO:0005575,GO:0005622,GO:0005623,GO:0005737,GO:0006091,GO:0006139,GO:0006396,GO:0006397,GO:0006461,GO:0006807,GO:0008150,GO:0008152,GO:0008380,GO:0009507,GO:0009536,GO:0009987,GO:0010467,GO:0015979,GO:0016043,GO:0016070,GO:0016071,GO:0016787,GO:0016788,GO:0019684,GO:0022607,GO:0034621,GO:0034622,GO:0034641,GO:…	cell organization and biogenesis,chloroplast,electron transport or energy pathways,hydrolase activity,other cellular processes,other metabolic processes
Thhalv10022971m.g	scaffold_11	0	2.094	1.94608	0	0	0	0.88117	1.90725	0			ATCG00350	Photosystem I, PsaA/PsaB protein	GO:0003674,GO:0005488,GO:0005575,GO:0005622,GO:0005623,GO:0005737,GO:0008150,GO:0008152,GO:0009507,GO:0009521,GO:0009522,GO:0009526,GO:0009532,GO:0009534,GO:0009535,GO:0009536,GO:0009538,GO:0009570,GO:0009579,GO:0009941,GO:0009987,GO:0010287,GO:0015979,GO:0016020,GO:0016021,GO:0016168,GO:0031224,GO:0031967,GO:0031975,GO:0031976,GO:0031984,GO:0032991,GO:0034357,GO:0042651,GO:0043167,GO:0043169,GO:…	chloroplast,other binding,other cellular processes,other cytoplasmic components,other intracellular components,other membranes,other metabolic processes,plastid
Thhalv10023164m.g	scaffold_11	0	0	0	0	6.64602	0	0	3.52017	4.37379			ATCG01010	NADH-Ubiquinone oxidoreductase (complex I), chain 5 protein	GO:0003674,GO:0003824,GO:0003954,GO:0005575,GO:0005622,GO:0005623,GO:0005737,GO:0006091,GO:0006119,GO:0006793,GO:0006796,GO:0008137,GO:0008150,GO:0008152,GO:0009507,GO:0009536,GO:0009987,GO:0015979,GO:0015980,GO:0016310,GO:0016491,GO:0016651,GO:0016655,GO:0022900,GO:0022904,GO:0042773,GO:0043226,GO:0043227,GO:0043229,GO:0043231,GO:0044237,GO:0044424,GO:0044444,GO:0044464,GO:0045333,GO:0050136,GO:…	chloroplast,electron transport or energy pathways,other cellular processes,other enzyme activity,other metabolic processes
Thhalv10023518m.g	scaffold_8	38.0081	4.80081	8.92337	167.059	368.402	82.9349	40.9094	124.621	52.9718			AT1G61800	glucose-6-phosphate/phosphate translocator 2	GO:0003674,GO:0005215,GO:0005315,GO:0005342,GO:0005575,GO:0005622,GO:0005623,GO:0005737,GO:0005773,GO:0005774,GO:0006810,GO:0006811,GO:0006820,GO:0008150,GO:0008152,GO:0008509,GO:0008514,GO:0008643,GO:0008645,GO:0009314,GO:0009416,GO:0009607,GO:0009624,GO:0009628,GO:0009642,GO:0009643,GO:0009743,GO:0009744,GO:0009746,GO:0009749,GO:0009987,GO:0010033,GO:0010109,GO:0015075,GO:0015103,GO:0015114,GO:…	other biological processes,other cellular processes,other cytoplasmic components,other intracellular components,other membranes,other metabolic processes,response to abiotic or biotic stimulus,transport,transporter activity
Thhalv10023528m.g	scaffold_8	21.1178	18.22	13.8542	21.6896	27.0588	24.6298	19.5163	40.7334	23.431			AT1G60600	UbiA prenyltransferase family protein	GO:0002094,GO:0003674,GO:0003824,GO:0004659,GO:0005575,GO:0005622,GO:0005623,GO:0005737,GO:0006091,GO:0006732,GO:0006766,GO:0006775,GO:0008150,GO:0008152,GO:0009058,GO:0009108,GO:0009110,GO:0009507,GO:0009536,GO:0009767,GO:0009772,GO:0009987,GO:0010236,GO:0015979,GO:0016020,GO:0016021,GO:0016740,GO:0016765,GO:0019684,GO:0022900,GO:0031224,GO:0042180,GO:0042362,GO:0042371,GO:0042372,GO:0042373,GO:…	chloroplast,electron transport or energy pathways,other cellular processes,other membranes,other metabolic processes,transferase activity
Thhalv10023632m.g	scaffold_8	402.561	311.851	423.844	260.525	331.676	334.266	417.961	401.431	522.236			AT1G54780	thylakoid lumen 18.3 kDa protein	GO:0003674,GO:0005575,GO:0005622,GO:0005623,GO:0005737,GO:0006091,GO:0008150,GO:0008152,GO:0009507,GO:0009534,GO:0009535,GO:0009536,GO:0009543,GO:0009579,GO:0009765,GO:0009987,GO:0010206,GO:0015979,GO:0016020,GO:0019538,GO:0019684,GO:0030091,GO:0031976,GO:0031977,GO:0031978,GO:0031984,GO:0034357,GO:0042651,GO:0043170,GO:0043226,GO:0043227,GO:0043229,GO:0043231,GO:0044237,GO:0044238,GO:0044260,GO:…	chloroplast,electron transport or energy pathways,other cellular processes,other cytoplasmic components,other intracellular components,other membranes,other metabolic processes,plastid,protein metabolism,unknown molecular functions
Thhalv10023636m.g	scaffold_8	2363.8	2029.45	1893.25	2022.37	1816.52	1743.44	1781.99	2430.66	2176.27			AT1G61520	photosystem I light harvesting complex gene 3	GO:0003674,GO:0005488,GO:0005575,GO:0005622,GO:0005623,GO:0005737,GO:0006091,GO:0008150,GO:0008152,GO:0009507,GO:0009532,GO:0009534,GO:0009535,GO:0009536,GO:0009570,GO:0009579,GO:0009765,GO:0009987,GO:0010287,GO:0015979,GO:0016020,GO:0016168,GO:0019684,GO:0030076,GO:0031976,GO:0031984,GO:0032991,GO:0034357,GO:0042651,GO:0043226,GO:0043227,GO:0043229,GO:0043231,GO:0043234,GO:0044237,GO:0044422,GO:…	chloroplast,electron transport or energy pathways,other binding,other cellular processes,other cytoplasmic components,other intracellular components,other membranes,other metabolic processes,plastid
Thhalv10023742m.g	scaffold_8	0	0	0	0	0	0	0	0	0			AT1G60950	2Fe-2S ferredoxin-like superfamily protein	GO:0003674,GO:0005488,GO:0005575,GO:0005622,GO:0005623,GO:0005737,GO:0006091,GO:0008150,GO:0008152,GO:0009055,GO:0009314,GO:0009416,GO:0009507,GO:0009532,GO:0009536,GO:0009570,GO:0009628,GO:0009767,GO:0009987,GO:0015979,GO:0019684,GO:0022900,GO:0043226,GO:0043227,GO:0043229,GO:0043231,GO:0044237,GO:0044422,GO:0044424,GO:0044434,GO:0044435,GO:0044444,GO:0044446,GO:0044464,GO:0050896,GO:0051536,GO:…	chloroplast,electron transport or energy pathways,other binding,other cellular processes,other cytoplasmic components,other intracellular components,other metabolic processes,other molecular functions,plastid,response to abiotic or biotic stimulus
Thhalv10023930m.g	scaffold_8	8.67979	37.5195	39.2277	11.3728	28.2269	4.10225	19.7356	18.1546	2.65376			ATCG00280	photosystem II reaction center protein C	GO:0003674,GO:0005488,GO:0005575,GO:0005622,GO:0005623,GO:0005737,GO:0006091,GO:0008150,GO:0008152,GO:0009055,GO:0009507,GO:0009521,GO:0009523,GO:0009532,GO:0009533,GO:0009534,GO:0009535,GO:0009536,GO:0009539,GO:0009570,GO:0009579,GO:0009767,GO:0009772,GO:0009987,GO:0010287,GO:0015979,GO:0016020,GO:0016168,GO:0019684,GO:0022900,GO:0030076,GO:0031976,GO:0031984,GO:0032991,GO:0034357,GO:0042651,GO:…	chloroplast,electron transport or energy pathways,other binding,other cellular processes,other cytoplasmic components,other intracellular components,other membranes,other metabolic processes,other molecular functions,plastid
Thhalv10024000m.g	scaffold_8	1.4548	0	3.28745	0	0	0	0	11.2765	10.0078			ATCG01010	NADH-Ubiquinone oxidoreductase (complex I), chain 5 protein	GO:0003674,GO:0003824,GO:0003954,GO:0005575,GO:0005622,GO:0005623,GO:0005737,GO:0006091,GO:0006119,GO:0006793,GO:0006796,GO:0008137,GO:0008150,GO:0008152,GO:0009507,GO:0009536,GO:0009987,GO:0015979,GO:0015980,GO:0016310,GO:0016491,GO:0016651,GO:0016655,GO:0022900,GO:0022904,GO:0042773,GO:0043226,GO:0043227,GO:0043229,GO:0043231,GO:0044237,GO:0044424,GO:0044444,GO:0044464,GO:0045333,GO:0050136,GO:…	chloroplast,electron transport or energy pathways,other cellular processes,other enzyme activity,other metabolic processes
Thhalv10024339m.g	scaffold_1	27.3256	31.1257	29.4833	30.4816	21.6154	38.7439	45.339	49.8848	43.3532			AT4G33520	P-type ATP-ase 1	GO:0000041,GO:0000166,GO:0003674,GO:0003824,GO:0005215,GO:0005375,GO:0005488,GO:0005524,GO:0005575,GO:0005622,GO:0005623,GO:0005737,GO:0006091,GO:0006139,GO:0006163,GO:0006164,GO:0006195,GO:0006200,GO:0006753,GO:0006754,GO:0006807,GO:0006810,GO:0006811,GO:0006812,GO:0006825,GO:0008150,GO:0008152,GO:0008324,GO:0009056,GO:0009058,GO:0009117,GO:0009141,GO:0009142,GO:0009143,GO:0009144,GO:0009145,GO:…	chloroplast,electron transport or energy pathways,hydrolase activity,nucleotide binding,other binding,other cellular processes,other cytoplasmic components,other enzyme activity,other intracellular components,other membranes,other metabolic processes,plastid,transport,transporter activity
Thhalv10024548m.g	scaffold_1	5.11816	3.31858	6.93935	9.25449	3.56666	2.90274	5.93505	6.04524	5.16393			AT4G30720	FAD/NAD(P)-binding oxidoreductase family protein	GO:0003674,GO:0003824,GO:0005488,GO:0005575,GO:0005622,GO:0005623,GO:0005737,GO:0008150,GO:0008152,GO:0009507,GO:0009536,GO:0009987,GO:0015979,GO:0016491,GO:0043226,GO:0043227,GO:0043229,GO:0043231,GO:0044237,GO:0044424,GO:0044444,GO:0044464,GO:0048037,GO:0050660,GO:0050662,GO:0055114	chloroplast,other binding,other cellular processes,other enzyme activity,other metabolic processes
Thhalv10025291m.g	scaffold_1	103.915	141.827	153.961	147.396	104.523	94.8658	187.07	197.567	182.758			AT4G18480	P-loop containing nucleoside triphosphate hydrolases superfamily protein	GO:0000166,GO:0003674,GO:0003824,GO:0005488,GO:0005524,GO:0005575,GO:0005618,GO:0005622,GO:0005623,GO:0005737,GO:0006778,GO:0006779,GO:0006807,GO:0008150,GO:0008152,GO:0009058,GO:0009507,GO:0009532,GO:0009536,GO:0009570,GO:0009987,GO:0010007,GO:0015979,GO:0015994,GO:0015995,GO:0016462,GO:0016787,GO:0016817,GO:0016818,GO:0016851,GO:0016874,GO:0016887,GO:0017076,GO:0017111,GO:0018130,GO:0030312,GO:…	cell wall,chloroplast,hydrolase activity,nucleotide binding,other cellular processes,other cytoplasmic components,other enzyme activity,other intracellular components,other metabolic processes,plastid
Thhalv10025423m.g	scaffold_1	203.726	163.491	225.645	203.554	224.492	171.285	247.982	238.368	254.058			AT4G27800	thylakoid-associated phosphatase 38	GO:0003674,GO:0003824,GO:0004721,GO:0004722,GO:0005575,GO:0005622,GO:0005623,GO:0005634,GO:0005730,GO:0005737,GO:0006091,GO:0006464,GO:0006470,GO:0006793,GO:0006796,GO:0008150,GO:0008152,GO:0008287,GO:0009507,GO:0009532,GO:0009536,GO:0009570,GO:0009579,GO:0009767,GO:0009987,GO:0010109,GO:0015979,GO:0016311,GO:0016787,GO:0016788,GO:0016791,GO:0019222,GO:0019538,GO:0019684,GO:0022900,GO:0031323,GO:…	chloroplast,electron transport or energy pathways,hydrolase activity,nucleus,other cellular components,other cellular processes,other cytoplasmic components,other enzyme activity,other intracellular components,other metabolic processes,plastid,protein metabolism
Thhalv10025477m.g	scaffold_1	46.9781	44.2917	36.83	46.919	45.0972	41.2904	72.1006	63.6973	62.6553			AT4G35760	NAD(P)H dehydrogenase (quinone)s	GO:0003674,GO:0003824,GO:0003955,GO:0005575,GO:0005622,GO:0005623,GO:0005737,GO:0006091,GO:0006461,GO:0008150,GO:0008152,GO:0009507,GO:0009536,GO:0009987,GO:0010207,GO:0015979,GO:0016043,GO:0016491,GO:0016651,GO:0016655,GO:0019684,GO:0022607,GO:0034621,GO:0034622,GO:0043226,GO:0043227,GO:0043229,GO:0043231,GO:0043623,GO:0043933,GO:0044085,GO:0044237,GO:0044424,GO:0044444,GO:0044464,GO:0065003,GO:…	cell organization and biogenesis,chloroplast,electron transport or energy pathways,other cellular processes,other enzyme activity,other metabolic processes,plastid
Thhalv10025708m.g	scaffold_1	71.7529	57.6862	86.301	45.7188	68.9543	33.2282	59.7988	82.016	54.1367			AT4G18370	DEGP protease 5	GO:0003674,GO:0003824,GO:0004175,GO:0004252,GO:0005575,GO:0005622,GO:0005623,GO:0005737,GO:0006091,GO:0006508,GO:0008150,GO:0008152,GO:0008233,GO:0008236,GO:0009507,GO:0009534,GO:0009536,GO:0009543,GO:0009579,GO:0009765,GO:0009987,GO:0010206,GO:0015979,GO:0016787,GO:0017171,GO:0019538,GO:0019684,GO:0030091,GO:0031976,GO:0031977,GO:0031978,GO:0031984,GO:0043170,GO:0043226,GO:0043227,GO:0043229,GO:…	chloroplast,electron transport or energy pathways,hydrolase activity,other cellular processes,other cytoplasmic components,other enzyme activity,other intracellular components,other metabolic processes,plastid,protein metabolism
Thhalv10025711m.g	scaffold_1	43.1109	41.0794	22.3799	56.3341	34.1022	58.8538	44.1103	99.3452	50.4965			AT3G50820	photosystem II subunit O-2	GO:0003674,GO:0003676,GO:0003723,GO:0003727,GO:0003824,GO:0005488,GO:0005509,GO:0005515,GO:0005575,GO:0005622,GO:0005623,GO:0005737,GO:0006091,GO:0006461,GO:0006464,GO:0006470,GO:0006793,GO:0006796,GO:0008150,GO:0008152,GO:0008187,GO:0008266,GO:0009314,GO:0009416,GO:0009507,GO:0009521,GO:0009523,GO:0009532,GO:0009534,GO:0009535,GO:0009536,GO:0009543,GO:0009570,GO:0009579,GO:0009628,GO:0009642,GO:…	DNA or RNA binding,cell organization and biogenesis,chloroplast,electron transport or energy pathways,other binding,other cellular processes,other cytoplasmic components,other enzyme activity,other intracellular components,other membranes,other metabolic processes,plastid,protein binding,protein metabolism,response to abiotic or biotic stimulus
Thhalv10025982m.g	scaffold_1	9.86363	30.524	32.4204	20.0909	41.2416	15.2567	19.2671	37.731	41.9458			AT4G15510	Photosystem II reaction center PsbP family protein,Photosystem II reaction center PsbP family protein	GO:0003674,GO:0005488,GO:0005509,GO:0005575,GO:0005622,GO:0005623,GO:0005737,GO:0008150,GO:0008152,GO:0009507,GO:0009521,GO:0009523,GO:0009532,GO:0009534,GO:0009535,GO:0009536,GO:0009543,GO:0009570,GO:0009579,GO:0009654,GO:0009987,GO:0015979,GO:0016020,GO:0019898,GO:0030095,GO:0031976,GO:0031977,GO:0031978,GO:0031984,GO:0032991,GO:0034357,GO:0042651,GO:0043167,GO:0043169,GO:0043226,GO:0043227,GO:…	chloroplast,other binding,other cellular processes,other cytoplasmic components,other intracellular components,other membranes,other metabolic processes,plastid
Thhalv10026195m.g	scaffold_1	2210.95	2359.71	1714.72	2647.99	2037.92	1903.25	2171.6	2608.46	2912.14			AT4G12800	photosystem I subunit l	GO:0003674,GO:0005575,GO:0005622,GO:0005623,GO:0005737,GO:0006091,GO:0008150,GO:0008152,GO:0009507,GO:0009521,GO:0009522,GO:0009526,GO:0009532,GO:0009534,GO:0009535,GO:0009536,GO:0009538,GO:0009570,GO:0009579,GO:0009941,GO:0009987,GO:0010287,GO:0015979,GO:0016020,GO:0019684,GO:0031967,GO:0031975,GO:0031976,GO:0031984,GO:0032991,GO:0034357,GO:0042651,GO:0043226,GO:0043227,GO:0043229,GO:0043231,GO:…	chloroplast,electron transport or energy pathways,other cellular processes,other cytoplasmic components,other intracellular components,other membranes,other metabolic processes,plastid,unknown molecular functions
Thhalv10026332m.g	scaffold_1	860.481	1487	1588.04	1126.05	776.089	960.67	908.971	1218.95	935.882			AT2G20260	photosystem I subunit E-2	GO:0005575,GO:0005622,GO:0005623,GO:0005737,GO:0008150,GO:0008152,GO:0009507,GO:0009521,GO:0009522,GO:0009526,GO:0009532,GO:0009534,GO:0009535,GO:0009536,GO:0009538,GO:0009570,GO:0009579,GO:0009941,GO:0009987,GO:0010287,GO:0015979,GO:0016020,GO:0031967,GO:0031975,GO:0031976,GO:0031984,GO:0032991,GO:0034357,GO:0042651,GO:0043226,GO:0043227,GO:0043229,GO:0043231,GO:0043234,GO:0044237,GO:0044422,GO:…	chloroplast,other cellular processes,other cytoplasmic components,other intracellular components,other membranes,other metabolic processes,plastid
Thhalv10026888m.g	scaffold_1	0	0	0	0	0	2.36056	0	2.45805	6.10823			ATCG00540	photosynthetic electron transfer A	GO:0003674,GO:0005488,GO:0005506,GO:0005575,GO:0005622,GO:0005623,GO:0005737,GO:0006091,GO:0008150,GO:0008152,GO:0009055,GO:0009507,GO:0009512,GO:0009534,GO:0009535,GO:0009536,GO:0009579,GO:0009767,GO:0009987,GO:0015979,GO:0016020,GO:0016021,GO:0019684,GO:0020037,GO:0022900,GO:0031224,GO:0031361,GO:0031976,GO:0031984,GO:0032991,GO:0034357,GO:0042651,GO:0043167,GO:0043169,GO:0043226,GO:0043227,GO:…	chloroplast,electron transport or energy pathways,other binding,other cellular processes,other cytoplasmic components,other intracellular components,other membranes,other metabolic processes,other molecular functions,plastid
Thhalv10028392m.g	scaffold_3	109.017	114.611	102.476	94.3103	68.6531	66.9913	129.144	149.658	116.18			AT4G01800	Albino or Glassy Yellow 1	GO:0000166,GO:0000902,GO:0000904,GO:0003674,GO:0005488,GO:0005524,GO:0005575,GO:0005622,GO:0005623,GO:0005737,GO:0006605,GO:0006810,GO:0006886,GO:0006996,GO:0007275,GO:0008104,GO:0008150,GO:0008152,GO:0008544,GO:0009314,GO:0009416,GO:0009507,GO:0009526,GO:0009532,GO:0009536,GO:0009570,GO:0009628,GO:0009642,GO:0009646,GO:0009653,GO:0009657,GO:0009658,GO:0009888,GO:0009913,GO:0009941,GO:0009987,GO:…	cell organization and biogenesis,chloroplast,developmental processes,nucleotide binding,other cellular processes,other cytoplasmic components,other intracellular components,other membranes,other metabolic processes,plastid,response to abiotic or biotic stimulus,transport
Thhalv10028543m.g	scaffold_3	42.097	35.878	40.2084	37.3598	19.0532	45.2273	95.0268	40.8478	53.7387			AT4G04040	Phosphofructokinase family protein	GO:0000003,GO:0000166,GO:0003006,GO:0003674,GO:0003824,GO:0003872,GO:0005488,GO:0005524,GO:0005575,GO:0005622,GO:0005623,GO:0005737,GO:0005829,GO:0005945,GO:0005975,GO:0005996,GO:0006006,GO:0006007,GO:0006066,GO:0006091,GO:0006096,GO:0006793,GO:0006796,GO:0007275,GO:0008150,GO:0008152,GO:0008443,GO:0009056,GO:0009790,GO:0009791,GO:0009793,GO:0009987,GO:0010154,GO:0010316,GO:0010318,GO:0015979,GO:…	cytosol,developmental processes,electron transport or energy pathways,kinase activity,nucleotide binding,other cellular components,other cellular processes,other cytoplasmic components,other intracellular components,other metabolic processes,transferase activity
Thhalv10028649m.g	scaffold_3	196.836	218.758	220.849	139.486	114.572	110.728	169.157	147.666	160.854			AT4G01050	thylakoid rhodanese-like	GO:0003674,GO:0005488,GO:0005515,GO:0005575,GO:0005622,GO:0005623,GO:0005737,GO:0006091,GO:0006950,GO:0006952,GO:0008150,GO:0008152,GO:0009507,GO:0009526,GO:0009534,GO:0009535,GO:0009536,GO:0009579,GO:0009607,GO:0009617,GO:0009767,GO:0009772,GO:0009941,GO:0009987,GO:0015979,GO:0016020,GO:0019684,GO:0022900,GO:0031967,GO:0031975,GO:0031976,GO:0031984,GO:0034357,GO:0042651,GO:0042742,GO:0043226,GO:…	chloroplast,electron transport or energy pathways,other cellular processes,other cytoplasmic components,other intracellular components,other membranes,other metabolic processes,plastid,protein binding,response to abiotic or biotic stimulus,response to stress
Thhalv10028695m.g	scaffold_3	233.167	112.593	103.408	121.419	149.198	216.086	83.6117	170.115	137.913			AT4G11960	PGR5-like B	GO:0003674,GO:0005575,GO:0005622,GO:0005623,GO:0005737,GO:0006091,GO:0008150,GO:0008152,GO:0009507,GO:0009534,GO:0009535,GO:0009536,GO:0009579,GO:0009767,GO:0009773,GO:0009987,GO:0015979,GO:0016020,GO:0019684,GO:0022900,GO:0031976,GO:0031984,GO:0034357,GO:0042651,GO:0043226,GO:0043227,GO:0043229,GO:0043231,GO:0044237,GO:0044422,GO:0044424,GO:0044434,GO:0044435,GO:0044436,GO:0044444,GO:0044446,GO:…	chloroplast,electron transport or energy pathways,other cellular processes,other cytoplasmic components,other intracellular components,other membranes,other metabolic processes,plastid,unknown molecular functions
Thhalv10028808m.g	scaffold_3	388	279.727	263.921	369.854	458.157	485.164	269.885	359.889	341.839			AT4G04020	fibrillin	GO:0003674,GO:0005198,GO:0005488,GO:0005515,GO:0005575,GO:0005622,GO:0005623,GO:0005634,GO:0005737,GO:0006091,GO:0006950,GO:0008150,GO:0008152,GO:0009266,GO:0009314,GO:0009409,GO:0009416,GO:0009507,GO:0009526,GO:0009532,GO:0009534,GO:0009535,GO:0009536,GO:0009570,GO:0009579,GO:0009628,GO:0009642,GO:0009644,GO:0009719,GO:0009725,GO:0009737,GO:0009767,GO:0009892,GO:0009987,GO:0010033,GO:0010109,GO:…	chloroplast,electron transport or energy pathways,nucleus,other biological processes,other cellular processes,other cytoplasmic components,other intracellular components,other membranes,other metabolic processes,plastid,protein binding,response to abiotic or biotic stimulus,response to stress,structural molecule activity
Thhalv10028871m.g	scaffold_3	2052.05	2050.2	2555.9	2808.22	1514.68	1459.39	1382.13	1813.29	1838.18			AT4G10340	light harvesting complex of photosystem II 5	GO:0003674,GO:0005488,GO:0005575,GO:0005622,GO:0005623,GO:0005737,GO:0006091,GO:0008150,GO:0008152,GO:0009314,GO:0009416,GO:0009503,GO:0009507,GO:0009517,GO:0009521,GO:0009523,GO:0009532,GO:0009533,GO:0009534,GO:0009535,GO:0009536,GO:0009570,GO:0009579,GO:0009628,GO:0009637,GO:0009639,GO:0009765,GO:0009783,GO:0009987,GO:0010114,GO:0010196,GO:0010218,GO:0010287,GO:0015979,GO:0016020,GO:0016168,GO:…	chloroplast,electron transport or energy pathways,other binding,other cellular processes,other cytoplasmic components,other intracellular components,other membranes,other metabolic processes,plastid,response to abiotic or biotic stimulus
Thhalv10028939m.g	scaffold_3	1131.54	1100.53	1431.54	798.767	595.898	461.325	717.899	809.011	1185.11			AT4G05180	photosystem II subunit Q-2	GO:0003674,GO:0005488,GO:0005509,GO:0005575,GO:0005576,GO:0005622,GO:0005623,GO:0005737,GO:0006464,GO:0008150,GO:0008152,GO:0009507,GO:0009521,GO:0009523,GO:0009532,GO:0009534,GO:0009535,GO:0009536,GO:0009543,GO:0009570,GO:0009579,GO:0009654,GO:0009987,GO:0015979,GO:0016020,GO:0017014,GO:0018119,GO:0018193,GO:0018198,GO:0019538,GO:0019898,GO:0030095,GO:0031976,GO:0031977,GO:0031978,GO:0031984,GO:…	chloroplast,extracellular,other binding,other cellular processes,other cytoplasmic components,other intracellular components,other membranes,other metabolic processes,plastid,protein metabolism
Thhalv10028941m.g	scaffold_3	1001.34	1104.18	1125.75	1221.04	1032.58	904.605	1462.29	1525.87	1451			AT4G03280	photosynthetic electron transfer C	GO:0003674,GO:0003824,GO:0005215,GO:0005488,GO:0005515,GO:0005575,GO:0005622,GO:0005623,GO:0005737,GO:0005886,GO:0006091,GO:0006810,GO:0006811,GO:0006812,GO:0006818,GO:0006950,GO:0006952,GO:0008121,GO:0008150,GO:0008152,GO:0008324,GO:0009055,GO:0009314,GO:0009416,GO:0009496,GO:0009507,GO:0009512,GO:0009526,GO:0009534,GO:0009535,GO:0009536,GO:0009579,GO:0009607,GO:0009617,GO:0009628,GO:0009767,GO:…	chloroplast,electron transport or energy pathways,other binding,other cellular processes,other cytoplasmic components,other enzyme activity,other intracellular components,other membranes,other metabolic processes,other molecular functions,plasma membrane,plastid,protein binding,response to abiotic or biotic stimulus,response to stress,transport,transporter activity
Thhalv10029178m.g	scaffold_3	1504.97	1083.85	2036.57	1007.93	1146.77	716.777	1384.88	1464.01	1165.54			AT4G02770	photosystem I subunit D-1	GO:0003674,GO:0005575,GO:0005622,GO:0005623,GO:0005737,GO:0008150,GO:0008152,GO:0009507,GO:0009521,GO:0009522,GO:0009526,GO:0009532,GO:0009534,GO:0009535,GO:0009536,GO:0009538,GO:0009570,GO:0009579,GO:0009941,GO:0009987,GO:0010287,GO:0015979,GO:0016020,GO:0031967,GO:0031975,GO:0031976,GO:0031984,GO:0032991,GO:0034357,GO:0042651,GO:0043226,GO:0043227,GO:0043229,GO:0043231,GO:0043234,GO:0044237,GO:…	chloroplast,other cellular processes,other cytoplasmic components,other intracellular components,other membranes,other metabolic processes,plastid,unknown molecular functions
Thhalv10029450m.g	scaffold_3	2.86112	3.47837	9.69796	2.53046	4.48606	6.085	2.19558	3.16815	0.984103			AT4G10750	Phosphoenolpyruvate carboxylase family protein	GO:0003674,GO:0003824,GO:0005575,GO:0005622,GO:0005623,GO:0005737,GO:0005739,GO:0005975,GO:0005996,GO:0006006,GO:0006007,GO:0006066,GO:0006081,GO:0006082,GO:0006083,GO:0006091,GO:0006094,GO:0006096,GO:0006113,GO:0006725,GO:0008150,GO:0008152,GO:0009056,GO:0009058,GO:0009507,GO:0009536,GO:0009987,GO:0015977,GO:0015979,GO:0015980,GO:0016051,GO:0016052,GO:0016829,GO:0016830,GO:0019253,GO:0019318,GO:…	chloroplast,electron transport or energy pathways,mitochondria,other cellular processes,other enzyme activity,other metabolic processes
XLOC_006192	scaffold_13	0	0	0	0	0	0	0	0	0			AT3G15850	fatty acid desaturase 5	GO:0003674,GO:0003824,GO:0005575,GO:0005622,GO:0005623,GO:0006082,GO:0006091,GO:0006629,GO:0006631,GO:0006633,GO:0006636,GO:0008150,GO:0008152,GO:0008610,GO:0009058,GO:0009314,GO:0009416,GO:0009579,GO:0009628,GO:0009642,GO:0009644,GO:0009767,GO:0009892,GO:0009979,GO:0009987,GO:0010109,GO:0010205,GO:0015979,GO:0016053,GO:0016491,GO:0016705,GO:0016717,GO:0019222,GO:0019684,GO:0019752,GO:0022900,GO:…	electron transport or energy pathways,other cellular processes,other enzyme activity,other intracellular components,other metabolic processes,response to abiotic or biotic stimulus
XLOC_018490	scaffold_5	0	0	0	0	0	0	0	0	0			AT1G15980	NDH-dependent cyclic electron flow 1	GO:0005575,GO:0005622,GO:0005623,GO:0005737,GO:0006091,GO:0008150,GO:0008152,GO:0009507,GO:0009534,GO:0009535,GO:0009536,GO:0009579,GO:0009767,GO:0009773,GO:0009987,GO:0010598,GO:0015979,GO:0016020,GO:0019684,GO:0022900,GO:0031976,GO:0031984,GO:0032991,GO:0034357,GO:0042651,GO:0043226,GO:0043227,GO:0043229,GO:0043231,GO:0043234,GO:0044237,GO:0044422,GO:0044424,GO:0044425,GO:0044434,GO:0044435,GO:…	chloroplast,electron transport or energy pathways,other cellular processes,other cytoplasmic components,other intracellular components,other membranes,other metabolic processes,plastid
XLOC_019110	scaffold_5	205.359	187.247	164.956	84.1909	107.33	118.572	128.862	230.949	158.928			AT1G03130	photosystem I subunit D-2	GO:0003674,GO:0005575,GO:0005622,GO:0005623,GO:0005737,GO:0008150,GO:0008152,GO:0009507,GO:0009521,GO:0009522,GO:0009526,GO:0009534,GO:0009535,GO:0009536,GO:0009538,GO:0009579,GO:0009941,GO:0009987,GO:0015979,GO:0016020,GO:0031967,GO:0031975,GO:0031976,GO:0031984,GO:0032991,GO:0034357,GO:0042651,GO:0043226,GO:0043227,GO:0043229,GO:0043231,GO:0043234,GO:0044237,GO:0044422,GO:0044424,GO:0044425,GO:…	chloroplast,other cellular processes,other cytoplasmic components,other intracellular components,other membranes,other metabolic processes,plastid,unknown molecular functions
