# Supplementary material for: RNA-Seq effectively monitors gene expression in Eutrema salsugineum plants growing in an extreme natural habitat and in controlled growth cabinet conditions
Source: BMC Genomics. 2013 Aug 28;14:578. doi: 10.1186/1471-2164-14-578 (PMC3846481; doi:10.1186/1471-2164-14-578)
Supplement: Additional file 10 — Expression of genes associated with salt exposure in Eutrema. Expression estimates for Eutrema genes orthologous to Arabidopsis genes participating in the “Response to salt” gene ontology are presented. Genes detected as differentially expressed in this study are indicated according to the patterns outlined in Table 5. [file 1471-2164-14-578-S10.xlsx]

## Sheet: Sheet1
Additonal file 10. Expression of genes associated with salt exposure in Eutrema.
Eutrema	JGI	SC1	SC2	SC3	YC1	YC2	YC3	YF1	YF2	YF3	Category	Determinants	Arabidopsis thaliana
Gene locus	scaffold	normalized gene expression for each library									(see Table 4)		gene locus	gene description	GO terms	GO slims
Thhalv10004469m.g	scaffold_6	199.756	219.526	211.669	143.066	136.843	279.026	42.7248	78.1046	49.6868	1	SC > YF	AT5G66880	sucrose nonfermenting 1(SNF1)-related protein kinase 2.3	GO:0000166,GO:0003674,GO:0003824,GO:0004672,GO:0004674,GO:0005488,GO:0005515,GO:0005524,GO:0005575,GO:0005622,GO:0005623,GO:0005634,GO:0005737,GO:0005829,GO:0006464,GO:0006468,GO:0006793,GO:0006796,GO:0006950,GO:0006970,GO:0007154,GO:0007165,GO:0007275,GO:0008150,GO:0008152,GO:0009414,GO:0009415,GO:0009628,GO:0009651,GO:0009719,GO:0009725,GO:0009737,GO:0009738,GO:0009739,GO:0009755,GO:0009787,GO:…	cytosol,developmental processes,kinase activity,nucleotide binding,nucleus,other biological processes,other cellular processes,other cytoplasmic components,other metabolic processes,protein binding,protein metabolism,response to abiotic or biotic stimulus,response to stress,signal transduction,transferase activity
Thhalv10004487m.g	scaffold_6	16.2953	11.1436	9.20571	0.600504	7.45212	5.41513	1.04207	0	2.80246	1	SC > YF	AT5G62470	myb domain protein 96	GO:0001071,GO:0003674,GO:0003676,GO:0003677,GO:0003700,GO:0005488,GO:0005515,GO:0005575,GO:0005622,GO:0005623,GO:0005634,GO:0006139,GO:0006351,GO:0006355,GO:0006807,GO:0006950,GO:0006970,GO:0008150,GO:0008152,GO:0009058,GO:0009059,GO:0009414,GO:0009415,GO:0009628,GO:0009651,GO:0009719,GO:0009725,GO:0009737,GO:0009751,GO:0009889,GO:0009987,GO:0010033,GO:0010467,GO:0010468,GO:0010556,GO:0016070,GO:…	DNA or RNA binding,nucleus,other biological processes,other cellular processes,other metabolic processes,protein binding,response to abiotic or biotic stimulus,response to stress,transcription factor activity,transcription,DNA-dependent
Thhalv10004676m.g	scaffold_6	175.511	278.383	241.659	87.5356	71.0171	145.832	88.1809	64.782	82.2223	1	SC > YF	AT5G67300	myb domain protein r1	GO:0001071,GO:0003674,GO:0003676,GO:0003677,GO:0003700,GO:0005488,GO:0005515,GO:0005575,GO:0005622,GO:0005623,GO:0005634,GO:0006139,GO:0006351,GO:0006355,GO:0006807,GO:0006950,GO:0006970,GO:0008150,GO:0008152,GO:0009058,GO:0009059,GO:0009414,GO:0009415,GO:0009628,GO:0009651,GO:0009719,GO:0009723,GO:0009725,GO:0009733,GO:0009737,GO:0009739,GO:0009743,GO:0009751,GO:0009753,GO:0009889,GO:0009987,GO:…	DNA or RNA binding,nucleus,other biological processes,other cellular processes,other metabolic processes,protein binding,response to abiotic or biotic stimulus,response to stress,transcription factor activity,transcription,DNA-dependent
Thhalv10005884m.g	scaffold_19	74.5396	41.1912	26.0314	11.5868	25.4997	61.6107	6.24007	3.37658	6.52616	1	SC > YF	AT3G57530	calcium-dependent protein kinase 32	GO:0000166,GO:0003674,GO:0003824,GO:0004672,GO:0004674,GO:0004683,GO:0004697,GO:0004698,GO:0004713,GO:0005488,GO:0005509,GO:0005515,GO:0005524,GO:0005575,GO:0005622,GO:0005623,GO:0005634,GO:0005737,GO:0005886,GO:0005911,GO:0006464,GO:0006468,GO:0006497,GO:0006498,GO:0006499,GO:0006793,GO:0006796,GO:0006950,GO:0006970,GO:0007154,GO:0007165,GO:0008150,GO:0008152,GO:0009058,GO:0009059,GO:0009506,GO:…	kinase activity,nucleotide binding,nucleus,other binding,other biological processes,other cellular components,other cellular processes,other cytoplasmic components,other metabolic processes,plasma membrane,protein binding,protein metabolism,response to abiotic or biotic stimulus,response to stress,signal transduction,transferase activity
Thhalv10007105m.g	scaffold_5	71.008	36.94	44.0326	37.3889	22.7851	65.3247	8.78608	13.1656	16.8126	1	SC > YF	AT1G28380	MAC/Perforin domain-containing protein	GO:0002376,GO:0003674,GO:0005575,GO:0006082,GO:0006725,GO:0006950,GO:0006952,GO:0006955,GO:0006970,GO:0008150,GO:0008152,GO:0008219,GO:0009626,GO:0009628,GO:0009651,GO:0009696,GO:0009987,GO:0010337,GO:0010565,GO:0012501,GO:0016265,GO:0019222,GO:0019752,GO:0031323,GO:0032787,GO:0033036,GO:0033037,GO:0033554,GO:0034050,GO:0042180,GO:0043436,GO:0044237,GO:0044281,GO:0045087,GO:0050789,GO:0050794,GO:…	other biological processes,other cellular processes,other metabolic processes,response to abiotic or biotic stimulus,response to stress,unknown cellular components,unknown molecular functions
Thhalv10007451m.g	scaffold_5	198.109	217.604	231.648	138.635	76.5394	449.886	8.74071	6.75672	0.55968	1	SC > YF	AT1G08930	Major facilitator superfamily protein	GO:0003674,GO:0005215,GO:0005351,GO:0005402,GO:0005575,GO:0005623,GO:0006810,GO:0006950,GO:0006970,GO:0008150,GO:0008324,GO:0009414,GO:0009415,GO:0009628,GO:0009651,GO:0009719,GO:0009725,GO:0009737,GO:0009743,GO:0009987,GO:0010033,GO:0010200,GO:0015075,GO:0015144,GO:0015291,GO:0015293,GO:0015294,GO:0015295,GO:0016020,GO:0016021,GO:0022804,GO:0022857,GO:0022891,GO:0022892,GO:0031224,GO:0042221,GO:…	other biological processes,other cellular processes,other membranes,response to abiotic or biotic stimulus,response to stress,transport,transporter activity
Thhalv10007603m.g	scaffold_5	88.5457	53.5332	94.0955	18.0612	43.0262	87.0336	15.6711	21.1995	6.58508	1	SC > YF	AT1G05680	Uridine diphosphate glycosyltransferase 74E2	GO:0000302,GO:0003674,GO:0003824,GO:0005575,GO:0006950,GO:0006970,GO:0006972,GO:0006979,GO:0007154,GO:0007275,GO:0008150,GO:0008152,GO:0008194,GO:0009414,GO:0009415,GO:0009605,GO:0009628,GO:0009651,GO:0009653,GO:0009719,GO:0009725,GO:0009737,GO:0009850,GO:0009987,GO:0009991,GO:0010016,GO:0010033,GO:0010035,GO:0010817,GO:0016740,GO:0016757,GO:0016758,GO:0022621,GO:0031668,GO:0032501,GO:0032502,GO:…	developmental processes,other cellular processes,other metabolic processes,response to abiotic or biotic stimulus,response to stress,transferase activity,unknown cellular components
Thhalv10008152m.g	scaffold_5	76.2851	32.4041	50.884	8.12877	1.92145	89.9176	5.17222	0	3.79357	1	SC > YF	AT1G18570	myb domain protein 51	GO:0001071,GO:0003674,GO:0003676,GO:0003677,GO:0003700,GO:0005488,GO:0005515,GO:0005975,GO:0006139,GO:0006351,GO:0006355,GO:0006725,GO:0006790,GO:0006807,GO:0006950,GO:0006952,GO:0006970,GO:0008150,GO:0008152,GO:0009058,GO:0009059,GO:0009607,GO:0009617,GO:0009628,GO:0009651,GO:0009719,GO:0009723,GO:0009725,GO:0009733,GO:0009737,GO:0009739,GO:0009751,GO:0009753,GO:0009759,GO:0009889,GO:0009987,GO:…	DNA or RNA binding,cell organization and biogenesis,other biological processes,other cellular processes,other metabolic processes,protein binding,response to abiotic or biotic stimulus,response to stress,transcription factor activity,transcription,DNA-dependent
Thhalv10011384m.g	scaffold_7	843.049	228.715	288.725	103.529	86.034	7.50206	25.2642	47.7393	14.5593	1	SC > YF	AT1G52400	beta glucosidase 18	GO:0003674,GO:0003824,GO:0004553,GO:0005488,GO:0005515,GO:0005575,GO:0005622,GO:0005623,GO:0005634,GO:0005737,GO:0005773,GO:0005777,GO:0005783,GO:0005911,GO:0005975,GO:0006082,GO:0006461,GO:0006629,GO:0006714,GO:0006720,GO:0006721,GO:0006950,GO:0006952,GO:0006970,GO:0006996,GO:0007154,GO:0007165,GO:0008150,GO:0008152,GO:0008422,GO:0009414,GO:0009415,GO:0009506,GO:0009507,GO:0009536,GO:0009607,GO:…	ER,cell organization and biogenesis,chloroplast,hydrolase activity,nucleus,other binding,other biological processes,other cellular components,other cellular processes,other cytoplasmic components,other enzyme activity,other intracellular components,other metabolic processes,protein binding,response to abiotic or biotic stimulus,response to stress,signal transduction
Thhalv10011654m.g	scaffold_7	65.84	105.689	150.224	36.1823	28.0634	152.264	3.92425	7.07821	0.879463	1	SC > YF	AT1G55450	S-adenosyl-L-methionine-dependent methyltransferases superfamily protein,S-adenosyl-L-methionine-dependent methyltransferases superfamily protein	GO:0003674,GO:0003824,GO:0006730,GO:0006950,GO:0006970,GO:0008150,GO:0008152,GO:0008168,GO:0009628,GO:0009651,GO:0009987,GO:0016740,GO:0016741,GO:0032259,GO:0044237,GO:0044281,GO:0050896	other metabolic processes,response to abiotic or biotic stimulus,response to stress,transferase activity
Thhalv10012742m.g	scaffold_2	42.9012	43.6343	38.0174	31.0819	24.6204	22.3632	7.7463	9.9357	7.32987	1	SC > YF	AT5G19690	staurosporin and temperature sensitive 3-like A	GO:0003674,GO:0003824,GO:0004576,GO:0005575,GO:0005622,GO:0005623,GO:0005737,GO:0005783,GO:0005886,GO:0005975,GO:0006464,GO:0006486,GO:0006950,GO:0006970,GO:0008150,GO:0008152,GO:0009058,GO:0009059,GO:0009100,GO:0009101,GO:0009628,GO:0009651,GO:0009987,GO:0016020,GO:0016740,GO:0016757,GO:0016758,GO:0019538,GO:0034645,GO:0043170,GO:0043226,GO:0043227,GO:0043229,GO:0043231,GO:0043412,GO:0043413,GO:…	ER,other cellular processes,other membranes,other metabolic processes,plasma membrane,protein metabolism,response to abiotic or biotic stimulus,response to stress,transferase activity
Thhalv10014695m.g	scaffold_2	220.925	279.331	232.973	154.577	155.494	265.472	71.5814	106.823	85.1076	1	SC > YF	AT5G10860	Cystathionine beta-synthase (CBS) family protein	GO:0003674,GO:0005488,GO:0005515,GO:0005575,GO:0005622,GO:0005623,GO:0005737,GO:0005739,GO:0006950,GO:0006970,GO:0008150,GO:0009628,GO:0009651,GO:0009987,GO:0019725,GO:0042592,GO:0043167,GO:0043169,GO:0043226,GO:0043227,GO:0043229,GO:0043231,GO:0044424,GO:0044444,GO:0044464,GO:0045454,GO:0046872,GO:0046914,GO:0050789,GO:0050794,GO:0050896,GO:0050897,GO:0065007,GO:0065008	mitochondria,other binding,other cellular processes,protein binding,response to abiotic or biotic stimulus,response to stress
Thhalv10016317m.g	scaffold_10	52.529	33.5767	25.6981	25.544	35.6621	21.0192	11.3588	9.89423	9.31328	1	SC > YF	AT2G40950	Basic-leucine zipper (bZIP) transcription factor family protein	GO:0001071,GO:0003674,GO:0003676,GO:0003677,GO:0003700,GO:0005488,GO:0005515,GO:0005575,GO:0005622,GO:0005623,GO:0005634,GO:0005737,GO:0005783,GO:0006139,GO:0006351,GO:0006355,GO:0006807,GO:0006950,GO:0006970,GO:0006972,GO:0008150,GO:0008152,GO:0009058,GO:0009059,GO:0009628,GO:0009651,GO:0009889,GO:0009891,GO:0009893,GO:0009987,GO:0010467,GO:0010468,GO:0010556,GO:0010557,GO:0010604,GO:0010628,GO:…	DNA or RNA binding,ER,nucleus,other cellular processes,other metabolic processes,protein binding,response to abiotic or biotic stimulus,response to stress,transcription factor activity,transcription,DNA-dependent
Thhalv10016542m.g	scaffold_10	212.181	84.6491	62.9355	31.9788	97.2973	148.863	19.8727	12.9852	13.1089	1	SC > YF	AT2G38470	WRKY DNA-binding protein 33	GO:0001071,GO:0003674,GO:0003676,GO:0003677,GO:0003700,GO:0005488,GO:0005515,GO:0005575,GO:0005622,GO:0005623,GO:0005634,GO:0006139,GO:0006351,GO:0006355,GO:0006725,GO:0006790,GO:0006807,GO:0006914,GO:0006950,GO:0006952,GO:0006970,GO:0008150,GO:0008152,GO:0009056,GO:0009058,GO:0009059,GO:0009266,GO:0009408,GO:0009409,GO:0009414,GO:0009415,GO:0009607,GO:0009617,GO:0009620,GO:0009628,GO:0009651,GO:…	DNA or RNA binding,nucleus,other biological processes,other cellular processes,other metabolic processes,protein binding,response to abiotic or biotic stimulus,response to stress,transcription factor activity,transcription,DNA-dependent
Thhalv10018716m.g	scaffold_9	7.47582	8.48273	11.2622	4.70175	6.25154	2.64992	0.509942	0.551872	0.685698	1	SC > YF	AT1G77120	alcohol dehydrogenase 1	GO:0000166,GO:0001666,GO:0003674,GO:0003824,GO:0004022,GO:0005488,GO:0005575,GO:0005622,GO:0005623,GO:0005737,GO:0005829,GO:0005886,GO:0006091,GO:0006950,GO:0006970,GO:0008150,GO:0008152,GO:0008270,GO:0009628,GO:0009651,GO:0009987,GO:0010035,GO:0010038,GO:0015980,GO:0016020,GO:0016491,GO:0016614,GO:0016616,GO:0042221,GO:0043167,GO:0043169,GO:0044237,GO:0044424,GO:0044444,GO:0044464,GO:0045333,GO:…	cytosol,electron transport or energy pathways,nucleotide binding,other binding,other biological processes,other enzyme activity,other metabolic processes,plasma membrane,response to abiotic or biotic stimulus,response to stress
Thhalv10018822m.g	scaffold_9	107.859	185.705	192.349	70.1271	125.542	219.473	15.5099	44.5454	19.2513	1	SC > YF	AT1G74840	Homeodomain-like superfamily protein	GO:0001071,GO:0003674,GO:0003676,GO:0003677,GO:0003700,GO:0005488,GO:0005515,GO:0005575,GO:0005622,GO:0005623,GO:0005737,GO:0006139,GO:0006351,GO:0006355,GO:0006807,GO:0006950,GO:0006970,GO:0008150,GO:0008152,GO:0009058,GO:0009059,GO:0009507,GO:0009536,GO:0009628,GO:0009651,GO:0009719,GO:0009723,GO:0009725,GO:0009733,GO:0009737,GO:0009739,GO:0009751,GO:0009753,GO:0009889,GO:0009987,GO:0010033,GO:…	DNA or RNA binding,chloroplast,other biological processes,other cellular processes,other metabolic processes,protein binding,response to abiotic or biotic stimulus,response to stress,transcription factor activity,transcription,DNA-dependent
Thhalv10019151m.g	scaffold_9	42.9645	4.17868	15.534	9.11977	5.38926	4.56883	0	0	0	1	SC > YF	AT1G73260	kunitz trypsin inhibitor 1	GO:0000302,GO:0003674,GO:0004857,GO:0004866,GO:0005575,GO:0005622,GO:0005623,GO:0005737,GO:0005739,GO:0006950,GO:0006952,GO:0006970,GO:0006979,GO:0008150,GO:0008152,GO:0008219,GO:0009607,GO:0009617,GO:0009628,GO:0009651,GO:0009751,GO:0009987,GO:0010033,GO:0010035,GO:0010466,GO:0010951,GO:0012501,GO:0016265,GO:0019222,GO:0030234,GO:0030414,GO:0042221,GO:0042542,GO:0042742,GO:0043086,GO:0043226,GO:…	mitochondria,other biological processes,other cellular processes,other metabolic processes,other molecular functions,response to abiotic or biotic stimulus,response to stress
Thhalv10020122m.g	scaffold_13	4.17488	0.72508	2.69544	1.05497	0.623425	0.951332	0	0	0	1	SC > YF	AT3G15950	DNA topoisomerase-related	GO:0005575,GO:0005622,GO:0005623,GO:0005737,GO:0005777,GO:0005911,GO:0006950,GO:0006970,GO:0006996,GO:0008150,GO:0009506,GO:0009628,GO:0009651,GO:0009987,GO:0010168,GO:0016020,GO:0016043,GO:0030054,GO:0042579,GO:0043226,GO:0043227,GO:0043229,GO:0043231,GO:0044424,GO:0044444,GO:0044464,GO:0050896,GO:0055044,GO:0071840,GO:0071841,GO:0071842,GO:0080119	cell organization and biogenesis,other cellular components,other cellular processes,other cytoplasmic components,other intracellular components,other membranes,response to abiotic or biotic stimulus,response to stress
Thhalv10020986m.g	scaffold_13	1.96315	17.9001	34.3803	0.578757	0	0	0	0	0	1	SC > YF	AT3G04290	Li-tolerant lipase 1	GO:0003674,GO:0003824,GO:0004091,GO:0005575,GO:0005623,GO:0006629,GO:0006950,GO:0006970,GO:0006972,GO:0008150,GO:0008152,GO:0009628,GO:0009651,GO:0009751,GO:0010033,GO:0010035,GO:0010038,GO:0010226,GO:0012505,GO:0016787,GO:0016788,GO:0042221,GO:0042538,GO:0044238,GO:0044464,GO:0050896,GO:0052689	hydrolase activity,other biological processes,other cellular components,other metabolic processes,response to abiotic or biotic stimulus,response to stress
Thhalv10021014m.g	scaffold_13	91.1156	136.23	80.5677	97.4365	65.0725	58.9777	34.7433	25.6934	29.588	1	SC > YF	AT3G02230	reversibly glycosylated polypeptide 1	GO:0000138,GO:0000271,GO:0003674,GO:0003824,GO:0005488,GO:0005515,GO:0005575,GO:0005618,GO:0005622,GO:0005623,GO:0005737,GO:0005773,GO:0005774,GO:0005794,GO:0005795,GO:0005829,GO:0005840,GO:0005975,GO:0005976,GO:0005996,GO:0006066,GO:0006073,GO:0006139,GO:0006807,GO:0006950,GO:0006970,GO:0007047,GO:0007275,GO:0008150,GO:0008152,GO:0008194,GO:0008466,GO:0009058,GO:0009059,GO:0009225,GO:0009250,GO:…	Golgi apparatus,cell organization and biogenesis,cell wall,cytosol,developmental processes,other cellular components,other cellular processes,other cytoplasmic components,other enzyme activity,other intracellular components,other membranes,other metabolic processes,protein binding,response to abiotic or biotic stimulus,response to stress,ribosome,transferase activity
Thhalv10021503m.g	scaffold_13	31.7979	61.3978	63.4007	20.9544	13.6863	11.9343	10.526	2.07119	10.2938	1	SC > YF	AT3G04720	pathogenesis-related 4	GO:0001871,GO:0002376,GO:0003674,GO:0003824,GO:0004553,GO:0004568,GO:0005488,GO:0005575,GO:0005623,GO:0006950,GO:0006952,GO:0006955,GO:0006970,GO:0008061,GO:0008150,GO:0008152,GO:0009056,GO:0009607,GO:0009615,GO:0009617,GO:0009620,GO:0009627,GO:0009628,GO:0009651,GO:0009719,GO:0009723,GO:0009725,GO:0009814,GO:0009817,GO:0010033,GO:0012505,GO:0016787,GO:0016798,GO:0016998,GO:0030246,GO:0030247,GO:…	hydrolase activity,other binding,other biological processes,other cellular components,other metabolic processes,response to abiotic or biotic stimulus,response to stress
Thhalv10023595m.g	scaffold_8	552.936	507.314	635.13	329.411	199.469	451.078	112.916	117.109	92.5233	1	SC > YF	AT1G62380	ACC oxidase 2	GO:0003674,GO:0003824,GO:0005488,GO:0005507,GO:0005575,GO:0005618,GO:0005622,GO:0005623,GO:0005737,GO:0005783,GO:0005794,GO:0005829,GO:0005886,GO:0005911,GO:0006950,GO:0006970,GO:0007275,GO:0008150,GO:0008152,GO:0009058,GO:0009506,GO:0009593,GO:0009628,GO:0009651,GO:0009692,GO:0009693,GO:0009719,GO:0009720,GO:0009723,GO:0009725,GO:0009726,GO:0009727,GO:0009791,GO:0009815,GO:0009845,GO:0009987,GO:…	ER,Golgi apparatus,cell wall,cytosol,developmental processes,other binding,other biological processes,other cellular components,other cellular processes,other enzyme activity,other metabolic processes,plasma membrane,response to abiotic or biotic stimulus,response to stress
Thhalv10024358m.g	scaffold_1	344.967	210.645	221.915	123.183	213.151	113.41	38.7205	84.1549	53.3567	1	SC > YF	AT4G35830	aconitase 1	GO:0003674,GO:0003676,GO:0003723,GO:0003729,GO:0003824,GO:0003994,GO:0005488,GO:0005507,GO:0005575,GO:0005576,GO:0005622,GO:0005623,GO:0005737,GO:0005739,GO:0005773,GO:0005829,GO:0005886,GO:0005911,GO:0006082,GO:0006101,GO:0006102,GO:0006950,GO:0006970,GO:0008150,GO:0008152,GO:0009506,GO:0009628,GO:0009651,GO:0009987,GO:0016020,GO:0016829,GO:0016835,GO:0016836,GO:0019752,GO:0030054,GO:0042180,GO:…	DNA or RNA binding,cytosol,extracellular,mitochondria,other binding,other cellular components,other cellular processes,other cytoplasmic components,other enzyme activity,other intracellular components,other metabolic processes,plasma membrane,response to abiotic or biotic stimulus,response to stress
Thhalv10024414m.g	scaffold_1	266.869	314.491	254.661	183.737	127.213	124.193	81.5258	89.1358	49.9317	1	SC > YF	AT4G24190	Chaperone protein htpG family protein	GO:0000166,GO:0003674,GO:0005488,GO:0005515,GO:0005524,GO:0005575,GO:0005622,GO:0005623,GO:0005634,GO:0005737,GO:0005739,GO:0005773,GO:0005774,GO:0005783,GO:0005886,GO:0005911,GO:0006457,GO:0006810,GO:0006950,GO:0006970,GO:0007275,GO:0008104,GO:0008150,GO:0008152,GO:0009266,GO:0009306,GO:0009409,GO:0009414,GO:0009415,GO:0009506,GO:0009507,GO:0009536,GO:0009628,GO:0009651,GO:0009653,GO:0009888,GO:…	ER,chloroplast,developmental processes,mitochondria,nucleotide binding,nucleus,other biological processes,other cellular components,other cellular processes,other cytoplasmic components,other intracellular components,other membranes,other metabolic processes,plasma membrane,protein binding,protein metabolism,response to abiotic or biotic stimulus,response to stress,transport
Thhalv10025432m.g	scaffold_1	74.4128	92.419	89.5197	42.297	76.1045	70.0218	14.7894	30.8253	19.8867	1	SC > YF	AT5G47390	myb-like transcription factor family protein	GO:0001071,GO:0003674,GO:0003676,GO:0003677,GO:0003700,GO:0005488,GO:0005515,GO:0006139,GO:0006351,GO:0006355,GO:0006807,GO:0006950,GO:0006970,GO:0008150,GO:0008152,GO:0008270,GO:0009058,GO:0009059,GO:0009628,GO:0009651,GO:0009719,GO:0009723,GO:0009725,GO:0009737,GO:0009739,GO:0009751,GO:0009753,GO:0009889,GO:0009987,GO:0010033,GO:0010035,GO:0010038,GO:0010467,GO:0010468,GO:0010556,GO:0016070,GO:…	DNA or RNA binding,nucleic acid binding,other binding,other biological processes,other cellular processes,other metabolic processes,protein binding,response to abiotic or biotic stimulus,response to stress,transcription factor activity,transcription,DNA-dependent
Thhalv10025464m.g	scaffold_1	236.494	237.261	125.563	81.5073	43.9162	229.148	10.4001	0.750352	4.66154	1	SC > YF	AT4G19810	Glycosyl hydrolase family protein with chitinase insertion domain	GO:0000272,GO:0003674,GO:0003824,GO:0004553,GO:0004568,GO:0005488,GO:0005575,GO:0005618,GO:0005623,GO:0005975,GO:0005976,GO:0006022,GO:0006026,GO:0006030,GO:0006032,GO:0006807,GO:0006950,GO:0006970,GO:0008150,GO:0008152,GO:0008843,GO:0009056,GO:0009057,GO:0009308,GO:0009628,GO:0009651,GO:0009719,GO:0009725,GO:0009737,GO:0009753,GO:0010033,GO:0016052,GO:0016787,GO:0016798,GO:0030312,GO:0042221,GO:…	cell wall,hydrolase activity,other binding,other biological processes,other enzyme activity,other metabolic processes,response to abiotic or biotic stimulus,response to stress
Thhalv10025596m.g	scaffold_1	53.276	58.1605	65.1081	32.6947	32.9588	70.5278	8.89975	17.4572	7.47946	1	SC > YF	AT4G17260	Lactate/malate dehydrogenase family protein	GO:0000166,GO:0003674,GO:0003824,GO:0004457,GO:0004459,GO:0005488,GO:0005575,GO:0005622,GO:0005623,GO:0005737,GO:0005829,GO:0005886,GO:0005975,GO:0005996,GO:0006006,GO:0006007,GO:0006066,GO:0006091,GO:0006096,GO:0006950,GO:0006970,GO:0008150,GO:0008152,GO:0009056,GO:0009628,GO:0009651,GO:0009719,GO:0009725,GO:0009737,GO:0009987,GO:0010033,GO:0016020,GO:0016052,GO:0016491,GO:0016614,GO:0016616,GO:…	cytosol,electron transport or energy pathways,nucleotide binding,other biological processes,other cellular processes,other cytoplasmic components,other enzyme activity,other metabolic processes,plasma membrane,response to abiotic or biotic stimulus,response to stress
Thhalv10026196m.g	scaffold_1	89.8842	105.455	102.267	85.982	86.7281	83.5512	19.9371	46.6329	42.3749	1	SC > YF	AT4G32150	vesicle-associated membrane protein 711	GO:0005575,GO:0005622,GO:0005623,GO:0005737,GO:0005773,GO:0005774,GO:0005886,GO:0006810,GO:0006944,GO:0006950,GO:0006970,GO:0008150,GO:0009628,GO:0009651,GO:0009719,GO:0009725,GO:0009737,GO:0009987,GO:0010033,GO:0010118,GO:0016020,GO:0016021,GO:0016043,GO:0016044,GO:0016192,GO:0031090,GO:0031224,GO:0042221,GO:0043226,GO:0043227,GO:0043229,GO:0043231,GO:0044422,GO:0044424,GO:0044425,GO:0044437,GO:…	cell organization and biogenesis,other biological processes,other cellular processes,other cytoplasmic components,other intracellular components,other membranes,plasma membrane,response to abiotic or biotic stimulus,response to stress,transport
Thhalv10028738m.g	scaffold_3	93.4055	60.2545	71.0745	49.4539	44.8329	59.7989	18.529	24.2742	25.5709	1	SC > YF	AT4G01370	MAP kinase 4	GO:0000165,GO:0000166,GO:0000226,GO:0000910,GO:0002376,GO:0003674,GO:0003824,GO:0004672,GO:0004674,GO:0004702,GO:0004707,GO:0004713,GO:0004871,GO:0005057,GO:0005488,GO:0005515,GO:0005524,GO:0005575,GO:0005622,GO:0005623,GO:0005634,GO:0005737,GO:0005829,GO:0006464,GO:0006468,GO:0006793,GO:0006796,GO:0006950,GO:0006952,GO:0006955,GO:0006970,GO:0006971,GO:0006972,GO:0006996,GO:0007010,GO:0007017,GO:…	cell organization and biogenesis,cytosol,developmental processes,kinase activity,nucleotide binding,nucleus,other biological processes,other cellular processes,other cytoplasmic components,other metabolic processes,protein binding,protein metabolism,response to abiotic or biotic stimulus,response to stress,signal transduction,transferase activity
XLOC_019574	scaffold_5	45.2111	47.5658	30.4528	10.2528	23.6294	34.6712	5.7824	3.36962	2.39242	1	SC > YF	AT1G27730	salt tolerance zinc finger	GO:0001071,GO:0003674,GO:0003676,GO:0003677,GO:0003700,GO:0005488,GO:0005575,GO:0005622,GO:0005623,GO:0005634,GO:0006139,GO:0006351,GO:0006355,GO:0006807,GO:0006950,GO:0006970,GO:0006979,GO:0008150,GO:0008152,GO:0008270,GO:0009058,GO:0009059,GO:0009266,GO:0009314,GO:0009409,GO:0009414,GO:0009415,GO:0009416,GO:0009611,GO:0009628,GO:0009642,GO:0009644,GO:0009651,GO:0009719,GO:0009725,GO:0009737,GO:…	DNA or RNA binding,nucleic acid binding,nucleus,other binding,other biological processes,other cellular processes,other intracellular components,other metabolic processes,response to abiotic or biotic stimulus,response to stress,transcription factor activity,transcription,DNA-dependent
Thhalv10002495m.g	scaffold_4	0	0	0	4.32615	2.19129	0	3.75364	2.90163	8.65263	2	YF > SC	AT3G44550	fatty acid reductase 5	GO:0000166,GO:0003674,GO:0003824,GO:0005488,GO:0005575,GO:0006082,GO:0006629,GO:0006631,GO:0006725,GO:0006950,GO:0006970,GO:0007049,GO:0007275,GO:0008150,GO:0008152,GO:0009058,GO:0009555,GO:0009556,GO:0009611,GO:0009628,GO:0009651,GO:0009698,GO:0009699,GO:0009987,GO:0010345,GO:0016491,GO:0016620,GO:0016627,GO:0016903,GO:0019438,GO:0019748,GO:0019752,GO:0032501,GO:0032502,GO:0032787,GO:0042180,GO:…	developmental processes,nucleotide binding,other cellular processes,other enzyme activity,other metabolic processes,response to abiotic or biotic stimulus,response to stress,unknown cellular components
Thhalv10004312m.g	scaffold_6	32.5536	26.3844	37.3647	83.4797	56.1733	45.607	66.6165	56.6453	63.9832	2	YF > SC	AT5G63980	Inositol monophosphatase family protein	GO:0000003,GO:0000902,GO:0001558,GO:0003006,GO:0003674,GO:0003824,GO:0004437,GO:0004441,GO:0005575,GO:0005622,GO:0005623,GO:0005634,GO:0005737,GO:0005829,GO:0006082,GO:0006139,GO:0006351,GO:0006355,GO:0006401,GO:0006629,GO:0006631,GO:0006633,GO:0006644,GO:0006650,GO:0006790,GO:0006793,GO:0006796,GO:0006807,GO:0006950,GO:0006970,GO:0007154,GO:0007165,GO:0007275,GO:0008150,GO:0008152,GO:0008252,GO:…	cell organization and biogenesis,chloroplast,cytosol,developmental processes,hydrolase activity,nucleus,other cellular processes,other cytoplasmic components,other intracellular components,other metabolic processes,plastid,response to abiotic or biotic stimulus,response to stress,signal transduction,transcription,DNA-dependent
Thhalv10007539m.g	scaffold_5	5.24916	6.3816	5.9308	6.19002	9.14486	24.6536	17.9028	9.20307	16.2494	2	YF > SC	AT1G08920	ERD (early response to dehydration) six-like 1	GO:0000325,GO:0003674,GO:0005215,GO:0005351,GO:0005402,GO:0005575,GO:0005622,GO:0005623,GO:0005737,GO:0005773,GO:0005774,GO:0006810,GO:0006950,GO:0006970,GO:0008150,GO:0008324,GO:0008643,GO:0009414,GO:0009415,GO:0009628,GO:0009651,GO:0009705,GO:0009719,GO:0009725,GO:0009737,GO:0009987,GO:0010033,GO:0015075,GO:0015144,GO:0015145,GO:0015291,GO:0015293,GO:0015294,GO:0015295,GO:0015749,GO:0016020,GO:…	other biological processes,other cellular processes,other cytoplasmic components,other intracellular components,other membranes,response to abiotic or biotic stimulus,response to stress,transport,transporter activity
Thhalv10007663m.g	scaffold_5	22.7206	13.0578	23.3373	37.9974	86.3627	32.5076	219.37	61.7536	134.133	2	YF > SC	AT1G27760	interferon-related developmental regulator family protein / IFRD protein family	GO:0003674,GO:0005488,GO:0005575,GO:0005622,GO:0005623,GO:0005634,GO:0005737,GO:0006950,GO:0006970,GO:0008150,GO:0009628,GO:0009651,GO:0043226,GO:0043227,GO:0043229,GO:0043231,GO:0044424,GO:0044464,GO:0050896	nucleus,other binding,other cytoplasmic components,response to abiotic or biotic stimulus,response to stress
Thhalv10008118m.g	scaffold_5	0.632162	0	1.42851	0.74547	0	1.34448	12.2895	9.10001	2.60924	2	YF > SC	AT1G16060	ARIA-interacting double AP2 domain protein	GO:0001071,GO:0003674,GO:0003676,GO:0003677,GO:0003700,GO:0005488,GO:0005575,GO:0005622,GO:0005623,GO:0005634,GO:0006139,GO:0006351,GO:0006355,GO:0006807,GO:0006950,GO:0006970,GO:0007275,GO:0008150,GO:0008152,GO:0009058,GO:0009059,GO:0009414,GO:0009415,GO:0009628,GO:0009651,GO:0009653,GO:0009719,GO:0009725,GO:0009737,GO:0009791,GO:0009845,GO:0009887,GO:0009889,GO:0009987,GO:0010029,GO:0010033,GO:…	DNA or RNA binding,developmental processes,nucleus,other biological processes,other cellular processes,other metabolic processes,response to abiotic or biotic stimulus,response to stress,transcription factor activity,transcription,DNA-dependent
Thhalv10008382m.g	scaffold_5	4.35621	1.76534	1.64063	18.8357	12.1427	13.8971	24.5146	12.0592	20.9769	2	YF > SC	AT1G01520	Homeodomain-like superfamily protein	GO:0001071,GO:0003674,GO:0003676,GO:0003677,GO:0003700,GO:0005488,GO:0005515,GO:0006139,GO:0006351,GO:0006355,GO:0006807,GO:0006950,GO:0006970,GO:0008150,GO:0008152,GO:0009058,GO:0009059,GO:0009628,GO:0009651,GO:0009889,GO:0009987,GO:0010467,GO:0010468,GO:0010556,GO:0016070,GO:0019219,GO:0019222,GO:0031323,GO:0031326,GO:0032774,GO:0034641,GO:0034645,GO:0043170,GO:0044237,GO:0044238,GO:0044249,GO:…	DNA or RNA binding,other cellular processes,other metabolic processes,protein binding,response to abiotic or biotic stimulus,response to stress,transcription factor activity,transcription,DNA-dependent
Thhalv10010598m.g	scaffold_16	151.103	79.7467	64.8492	601.554	587.711	188.709	1302.77	526.6	1278.78	2	YF > SC	AT3G53420	plasma membrane intrinsic protein 2A	GO:0003674,GO:0005215,GO:0005372,GO:0005488,GO:0005515,GO:0005575,GO:0005622,GO:0005623,GO:0005737,GO:0005773,GO:0005886,GO:0005911,GO:0006810,GO:0006833,GO:0006950,GO:0006970,GO:0008150,GO:0009414,GO:0009415,GO:0009506,GO:0009507,GO:0009536,GO:0009628,GO:0009651,GO:0009719,GO:0009725,GO:0009737,GO:0009987,GO:0010033,GO:0015250,GO:0015267,GO:0016020,GO:0016021,GO:0019899,GO:0022803,GO:0022838,GO:…	chloroplast,other biological processes,other cellular components,other cellular processes,other cytoplasmic components,other intracellular components,other membranes,plasma membrane,protein binding,response to abiotic or biotic stimulus,response to stress,transport,transporter activity
Thhalv10011650m.g	scaffold_7	6.67676	14.6109	10.5613	14.9597	20.9375	12.0701	39.6229	35.4877	27.5583	2	YF > SC	AT1G49010	Duplicated homeodomain-like superfamily protein	GO:0001071,GO:0003674,GO:0003676,GO:0003677,GO:0003700,GO:0005488,GO:0005515,GO:0006950,GO:0006970,GO:0008150,GO:0009628,GO:0009651,GO:0009719,GO:0009725,GO:0009733,GO:0009739,GO:0009751,GO:0009753,GO:0010033,GO:0010035,GO:0010038,GO:0042221,GO:0046686,GO:0050896	DNA or RNA binding,other biological processes,protein binding,response to abiotic or biotic stimulus,response to stress,transcription factor activity
Thhalv10014025m.g	scaffold_2	6.31043	5.11455	9.50651	20.4641	21.9875	10.0657	72.1	22.7098	47.7514	2	YF > SC	AT5G02840	LHY/CCA1-like 1	GO:0001071,GO:0003674,GO:0003676,GO:0003677,GO:0003700,GO:0005488,GO:0005515,GO:0005575,GO:0005622,GO:0005623,GO:0005634,GO:0006139,GO:0006351,GO:0006355,GO:0006807,GO:0006950,GO:0006970,GO:0007623,GO:0008150,GO:0008152,GO:0009058,GO:0009059,GO:0009628,GO:0009651,GO:0009719,GO:0009723,GO:0009725,GO:0009733,GO:0009737,GO:0009739,GO:0009751,GO:0009753,GO:0009889,GO:0009987,GO:0010033,GO:0010035,GO:…	DNA or RNA binding,nucleus,other biological processes,other cellular processes,other metabolic processes,protein binding,response to abiotic or biotic stimulus,response to stress,transcription factor activity,transcription,DNA-dependent
Thhalv10014353m.g	scaffold_2	65.8722	69.1629	89.6498	89.1544	100.154	134.525	103.397	157.487	109.167	2	YF > SC	AT5G14800	pyrroline-5- carboxylate (P5C) reductase	GO:0000166,GO:0003674,GO:0003824,GO:0004735,GO:0005488,GO:0005575,GO:0005618,GO:0005622,GO:0005623,GO:0005737,GO:0006082,GO:0006520,GO:0006560,GO:0006561,GO:0006807,GO:0006950,GO:0006970,GO:0008150,GO:0008152,GO:0008652,GO:0009058,GO:0009064,GO:0009084,GO:0009266,GO:0009308,GO:0009309,GO:0009408,GO:0009628,GO:0009651,GO:0009987,GO:0016053,GO:0016491,GO:0016645,GO:0016646,GO:0018130,GO:0019752,GO:…	cell wall,nucleotide binding,other cellular processes,other cytoplasmic components,other enzyme activity,other metabolic processes,response to abiotic or biotic stimulus,response to stress
Thhalv10017041m.g	scaffold_10	66.8773	56.4159	77.1039	296.144	151.226	177.793	267.427	272.791	358.659	2	YF > SC	AT2G37170	plasma membrane intrinsic protein 2	GO:0003674,GO:0005215,GO:0005372,GO:0005575,GO:0005622,GO:0005623,GO:0005737,GO:0005886,GO:0005911,GO:0006810,GO:0006833,GO:0006950,GO:0006970,GO:0008150,GO:0009414,GO:0009415,GO:0009506,GO:0009507,GO:0009536,GO:0009628,GO:0009651,GO:0009719,GO:0009725,GO:0009737,GO:0009987,GO:0010033,GO:0015250,GO:0015267,GO:0016020,GO:0016021,GO:0022803,GO:0022838,GO:0022857,GO:0022891,GO:0022892,GO:0030054,GO:…	chloroplast,other biological processes,other cellular components,other cellular processes,other membranes,plasma membrane,response to abiotic or biotic stimulus,response to stress,transport,transporter activity
Thhalv10017134m.g	scaffold_10	257.057	260.698	228.738	375.38	172.636	159.338	318.208	408.528	470.028	2	YF > SC	AT2G36830	gamma tonoplast intrinsic protein	GO:0000322,GO:0000325,GO:0000326,GO:0003674,GO:0005215,GO:0005372,GO:0005575,GO:0005622,GO:0005623,GO:0005737,GO:0005773,GO:0005774,GO:0006810,GO:0006833,GO:0006950,GO:0006970,GO:0007154,GO:0007165,GO:0008150,GO:0009507,GO:0009526,GO:0009536,GO:0009628,GO:0009651,GO:0009705,GO:0009719,GO:0009725,GO:0009739,GO:0009740,GO:0009755,GO:0009941,GO:0009987,GO:0010033,GO:0010476,GO:0015204,GO:0015250,GO:…	chloroplast,other cellular processes,other cytoplasmic components,other intracellular components,other membranes,plastid,response to abiotic or biotic stimulus,response to stress,signal transduction,transport,transporter activity
Thhalv10017178m.g	scaffold_10	94.4979	63.5135	41.666	165.795	234.498	109.476	309.718	235.65	253.684	2	YF > SC	AT2G33380	Caleosin-related family protein	GO:0000267,GO:0003674,GO:0003824,GO:0005488,GO:0005509,GO:0005575,GO:0005622,GO:0005623,GO:0005624,GO:0005626,GO:0005737,GO:0005773,GO:0005792,GO:0006082,GO:0006629,GO:0006631,GO:0006950,GO:0006970,GO:0008150,GO:0008152,GO:0009266,GO:0009269,GO:0009409,GO:0009414,GO:0009415,GO:0009507,GO:0009526,GO:0009536,GO:0009607,GO:0009620,GO:0009628,GO:0009651,GO:0009719,GO:0009725,GO:0009737,GO:0009751,GO:…	chloroplast,other binding,other biological processes,other cellular components,other cellular processes,other cytoplasmic components,other enzyme activity,other intracellular components,other membranes,other metabolic processes,plastid,response to abiotic or biotic stimulus,response to stress
Thhalv10017874m.g	scaffold_10	42.465	28.5592	22.4584	159.818	179.442	79.7456	117.406	138.065	221.268	2	YF > SC	AT2G37170	plasma membrane intrinsic protein 2	GO:0003674,GO:0005215,GO:0005372,GO:0005575,GO:0005622,GO:0005623,GO:0005737,GO:0005886,GO:0005911,GO:0006810,GO:0006833,GO:0006950,GO:0006970,GO:0008150,GO:0009414,GO:0009415,GO:0009506,GO:0009507,GO:0009536,GO:0009628,GO:0009651,GO:0009719,GO:0009725,GO:0009737,GO:0009987,GO:0010033,GO:0015250,GO:0015267,GO:0016020,GO:0016021,GO:0022803,GO:0022838,GO:0022857,GO:0022891,GO:0022892,GO:0030054,GO:…	chloroplast,other biological processes,other cellular components,other cellular processes,other membranes,plasma membrane,response to abiotic or biotic stimulus,response to stress,transport,transporter activity
Thhalv10019007m.g	scaffold_9	58.5992	50.5583	31.3246	66.1304	80.3539	94.4764	155.374	115.821	170.781	2	YF > SC	AT1G70000	myb-like transcription factor family protein	GO:0001071,GO:0003674,GO:0003676,GO:0003677,GO:0003700,GO:0005488,GO:0005515,GO:0006139,GO:0006351,GO:0006355,GO:0006807,GO:0006950,GO:0006970,GO:0008150,GO:0008152,GO:0008270,GO:0009058,GO:0009059,GO:0009628,GO:0009651,GO:0009719,GO:0009723,GO:0009725,GO:0009733,GO:0009737,GO:0009739,GO:0009751,GO:0009753,GO:0009889,GO:0009987,GO:0010033,GO:0010035,GO:0010038,GO:0010467,GO:0010468,GO:0010556,GO:…	DNA or RNA binding,nucleic acid binding,other binding,other biological processes,other cellular processes,other metabolic processes,protein binding,response to abiotic or biotic stimulus,response to stress,transcription factor activity,transcription,DNA-dependent
Thhalv10019224m.g	scaffold_9	22.7497	31.2652	29.0566	40.8243	41.3568	44.1767	67.8072	49.2869	43.5475	2	YF > SC	AT1G74520	HVA22 homologue A	GO:0003674,GO:0005575,GO:0005623,GO:0006950,GO:0006970,GO:0006972,GO:0008150,GO:0009266,GO:0009409,GO:0009414,GO:0009415,GO:0009628,GO:0009651,GO:0009719,GO:0009725,GO:0009737,GO:0010033,GO:0012505,GO:0042221,GO:0042538,GO:0044464,GO:0050896	other biological processes,other cellular components,response to abiotic or biotic stimulus,response to stress,unknown molecular functions
Thhalv10020247m.g	scaffold_13	159.118	157.791	169.205	234.364	170.891	206.032	342.851	330.967	296.185	2	YF > SC	AT5G04590	sulfite reductase	GO:0003674,GO:0003824,GO:0005488,GO:0005506,GO:0005507,GO:0005575,GO:0005576,GO:0005622,GO:0005623,GO:0005737,GO:0006790,GO:0006950,GO:0006970,GO:0008150,GO:0008152,GO:0009266,GO:0009409,GO:0009507,GO:0009526,GO:0009532,GO:0009536,GO:0009570,GO:0009628,GO:0009651,GO:0009941,GO:0009987,GO:0010319,GO:0016002,GO:0016020,GO:0016491,GO:0016667,GO:0016673,GO:0019419,GO:0020037,GO:0031967,GO:0031975,GO:…	chloroplast,extracellular,other binding,other cellular processes,other cytoplasmic components,other enzyme activity,other intracellular components,other membranes,other metabolic processes,plastid,response to abiotic or biotic stimulus,response to stress
Thhalv10020915m.g	scaffold_13	3.97684	1.2087	5.61658	6.44827	8.31393	12.6869	13.2244	14.8622	9.57506	2	YF > SC	AT3G16350	Homeodomain-like superfamily protein	GO:0001071,GO:0003674,GO:0003676,GO:0003677,GO:0003700,GO:0005488,GO:0005515,GO:0006139,GO:0006351,GO:0006355,GO:0006807,GO:0006950,GO:0006970,GO:0008150,GO:0008152,GO:0008270,GO:0009058,GO:0009059,GO:0009628,GO:0009651,GO:0009719,GO:0009723,GO:0009725,GO:0009733,GO:0009739,GO:0009753,GO:0009889,GO:0009987,GO:0010033,GO:0010035,GO:0010038,GO:0010467,GO:0010468,GO:0010556,GO:0016070,GO:0019219,GO:…	DNA or RNA binding,nucleic acid binding,other binding,other biological processes,other cellular processes,other metabolic processes,protein binding,response to abiotic or biotic stimulus,response to stress,transcription factor activity,transcription,DNA-dependent
Thhalv10022578m.g	scaffold_11	5.40022	7.8783	9.76237	28.0199	18.0634	12.6337	93.1031	26.6098	59.4383	2	YF > SC	AT2G16500	arginine decarboxylase 1	GO:0000003,GO:0003006,GO:0003674,GO:0003824,GO:0006082,GO:0006520,GO:0006525,GO:0006527,GO:0006576,GO:0006595,GO:0006596,GO:0006807,GO:0006950,GO:0006970,GO:0006979,GO:0007275,GO:0008150,GO:0008152,GO:0008216,GO:0008295,GO:0008792,GO:0009056,GO:0009058,GO:0009063,GO:0009064,GO:0009065,GO:0009266,GO:0009308,GO:0009309,GO:0009310,GO:0009409,GO:0009628,GO:0009651,GO:0009791,GO:0009987,GO:0010154,GO:…	developmental processes,other cellular processes,other enzyme activity,other metabolic processes,response to abiotic or biotic stimulus,response to stress
Thhalv10025926m.g	scaffold_1	2.56432	1.55877	0	2.26796	13.4023	4.77206	13.1188	9.2284	13.2303	2	YF > SC	AT4G34990	myb domain protein 32	GO:0001071,GO:0003674,GO:0003676,GO:0003677,GO:0003700,GO:0005488,GO:0005515,GO:0006139,GO:0006351,GO:0006355,GO:0006807,GO:0006950,GO:0006970,GO:0008150,GO:0008152,GO:0009058,GO:0009059,GO:0009628,GO:0009651,GO:0009719,GO:0009723,GO:0009725,GO:0009737,GO:0009751,GO:0009753,GO:0009889,GO:0009987,GO:0010033,GO:0010035,GO:0010038,GO:0010467,GO:0010468,GO:0010556,GO:0016070,GO:0019219,GO:0019222,GO:…	DNA or RNA binding,other biological processes,other cellular processes,other metabolic processes,protein binding,response to abiotic or biotic stimulus,response to stress,transcription factor activity,transcription,DNA-dependent
Thhalv10019452m.g	scaffold_9	249.221	122.805	86.0655	195.276	242.334	251.813	87.2585	53.1761	50.1228	3	YC > YF	AT1G73500	MAP kinase kinase 9	GO:0000160,GO:0000166,GO:0003674,GO:0003824,GO:0004672,GO:0004674,GO:0004708,GO:0004712,GO:0005488,GO:0005515,GO:0005524,GO:0005575,GO:0005622,GO:0005623,GO:0005737,GO:0005739,GO:0006139,GO:0006351,GO:0006355,GO:0006464,GO:0006468,GO:0006725,GO:0006790,GO:0006793,GO:0006796,GO:0006807,GO:0006950,GO:0006970,GO:0007154,GO:0007165,GO:0008047,GO:0008150,GO:0008152,GO:0009058,GO:0009059,GO:0009611,GO:…	kinase activity,mitochondria,nucleotide binding,other cellular processes,other metabolic processes,other molecular functions,protein binding,protein metabolism,response to abiotic or biotic stimulus,response to stress,signal transduction,transcription,DNA-dependent,transferase activity
Thhalv10023544m.g	scaffold_8	36.7652	28.3956	29.3219	36.7242	52.4462	93.3704	12.8342	8.62107	11.3067	3	YC > YF	AT1G60940	SNF1-related protein kinase 2.10	GO:0000166,GO:0003674,GO:0003824,GO:0004672,GO:0004674,GO:0005488,GO:0005524,GO:0006464,GO:0006468,GO:0006793,GO:0006796,GO:0006950,GO:0006970,GO:0008150,GO:0008152,GO:0009628,GO:0009651,GO:0009987,GO:0016301,GO:0016310,GO:0016740,GO:0016772,GO:0016773,GO:0017076,GO:0019538,GO:0030554,GO:0032553,GO:0032555,GO:0032559,GO:0035639,GO:0043170,GO:0043412,GO:0044237,GO:0044238,GO:0044260,GO:0044267,GO:…	kinase activity,nucleotide binding,other cellular processes,other metabolic processes,protein metabolism,response to abiotic or biotic stimulus,response to stress,transferase activity
Thhalv10026013m.g	scaffold_1	157.006	89.6144	84.9497	176.456	161.806	162.257	55.0571	44.076	78.0897	3	YC > YF	AT4G34180	Cyclase family protein	GO:0003674,GO:0005575,GO:0005618,GO:0005622,GO:0005623,GO:0005737,GO:0005794,GO:0006950,GO:0006970,GO:0008150,GO:0009628,GO:0009651,GO:0030312,GO:0043226,GO:0043227,GO:0043229,GO:0043231,GO:0044424,GO:0044444,GO:0044464,GO:0050896,GO:0071944	Golgi apparatus,cell wall,response to abiotic or biotic stimulus,response to stress,unknown molecular functions
Thhalv10006511m.g	scaffold_19	620.583	808.788	628.248	736.499	498.195	344.217	1279.08	810.322	911.194	4	YF > YC	AT3G60750	Transketolase	GO:0003674,GO:0003824,GO:0004802,GO:0005575,GO:0005622,GO:0005623,GO:0005737,GO:0006950,GO:0006970,GO:0008150,GO:0008152,GO:0009507,GO:0009526,GO:0009532,GO:0009536,GO:0009570,GO:0009628,GO:0009651,GO:0009941,GO:0010035,GO:0010038,GO:0016740,GO:0016744,GO:0031967,GO:0031975,GO:0042221,GO:0043226,GO:0043227,GO:0043229,GO:0043231,GO:0044422,GO:0044424,GO:0044434,GO:0044435,GO:0044444,GO:0044446,GO:…	chloroplast,other biological processes,other cytoplasmic components,other enzyme activity,other intracellular components,other metabolic processes,plastid,response to abiotic or biotic stimulus,response to stress,transferase activity
Thhalv10004736m.g	scaffold_6	175.6	163.699	117.63	301.199	343.891	435.463	235.063	107.598	114.591	5	YC > SC	AT5G25610	BURP domain-containing protein	GO:0003674,GO:0005575,GO:0005623,GO:0006950,GO:0006970,GO:0008150,GO:0009269,GO:0009414,GO:0009415,GO:0009628,GO:0009651,GO:0009719,GO:0009725,GO:0009737,GO:0010033,GO:0012505,GO:0042221,GO:0044464,GO:0045735,GO:0050896	other biological processes,other cellular components,other molecular functions,response to abiotic or biotic stimulus,response to stress
Thhalv10005719m.g	scaffold_6	73.5716	80.1909	34.3967	154.071	127.289	238.754	75.2771	43.5426	87.2604	5	YC > SC	AT5G25610	BURP domain-containing protein	GO:0003674,GO:0005575,GO:0005623,GO:0006950,GO:0006970,GO:0008150,GO:0009269,GO:0009414,GO:0009415,GO:0009628,GO:0009651,GO:0009719,GO:0009725,GO:0009737,GO:0010033,GO:0012505,GO:0042221,GO:0044464,GO:0045735,GO:0050896	other biological processes,other cellular components,other molecular functions,response to abiotic or biotic stimulus,response to stress
Thhalv10016962m.g	scaffold_10	3.3355	8.11018	6.02982	22.8134	33.4711	26.9569	224.564	38.4118	72.5075	5	YC > SC	AT2G37770	NAD(P)-linked oxidoreductase superfamily protein	GO:0000166,GO:0003674,GO:0003824,GO:0004033,GO:0005488,GO:0005575,GO:0005622,GO:0005623,GO:0005737,GO:0006950,GO:0006970,GO:0008106,GO:0008150,GO:0008152,GO:0009266,GO:0009409,GO:0009414,GO:0009415,GO:0009507,GO:0009536,GO:0009628,GO:0009651,GO:0016229,GO:0016491,GO:0016614,GO:0016616,GO:0042221,GO:0043226,GO:0043227,GO:0043229,GO:0043231,GO:0044424,GO:0044444,GO:0044464,GO:0048037,GO:0050661,GO:…	chloroplast,nucleotide binding,other binding,other enzyme activity,other metabolic processes,response to abiotic or biotic stimulus,response to stress
Thhalv10016976m.g	scaffold_10	22.7206	17.3626	14.6692	62.7723	63.785	88.3604	193.285	42.4107	63.4126	5	YC > SC	AT2G37760	NAD(P)-linked oxidoreductase superfamily protein	GO:0000166,GO:0003674,GO:0003824,GO:0004033,GO:0005488,GO:0005575,GO:0005622,GO:0005623,GO:0005737,GO:0005829,GO:0006950,GO:0006970,GO:0008150,GO:0008152,GO:0009266,GO:0009409,GO:0009414,GO:0009415,GO:0009628,GO:0009651,GO:0010035,GO:0010038,GO:0016229,GO:0016491,GO:0016614,GO:0016616,GO:0042221,GO:0044424,GO:0044444,GO:0044464,GO:0046686,GO:0048037,GO:0050661,GO:0050662,GO:0050896,GO:0055114,GO:…	cytosol,nucleotide binding,other binding,other biological processes,other enzyme activity,other metabolic processes,response to abiotic or biotic stimulus,response to stress
Thhalv10014617m.g	scaffold_2	40.4644	42.933	66.5003	9.54343	6.15231	4.69414	14.3026	46.4361	3.03666	6	SC > YC	AT5G11150	vesicle-associated membrane protein 713	GO:0003674,GO:0005575,GO:0005622,GO:0005623,GO:0005737,GO:0005773,GO:0005774,GO:0005794,GO:0006810,GO:0006950,GO:0006970,GO:0008150,GO:0009628,GO:0009651,GO:0009987,GO:0016020,GO:0016021,GO:0016192,GO:0031090,GO:0031224,GO:0043226,GO:0043227,GO:0043229,GO:0043231,GO:0044422,GO:0044424,GO:0044425,GO:0044437,GO:0044444,GO:0044446,GO:0044464,GO:0050896,GO:0051179,GO:0051234	Golgi apparatus,other cytoplasmic components,other intracellular components,other membranes,response to abiotic or biotic stimulus,response to stress,transport,unknown molecular functions
Thhalv10017173m.g	scaffold_10	47.463	39.7949	38.8329	7.72004	11.9755	6.96166	10.0476	14.4983	16.8882	6	SC > YC	AT2G41010	calmodulin (CAM)-binding protein of 25 kDa	GO:0003674,GO:0005488,GO:0005515,GO:0005516,GO:0005575,GO:0005622,GO:0005623,GO:0005634,GO:0006082,GO:0006725,GO:0006950,GO:0006970,GO:0008150,GO:0008152,GO:0009414,GO:0009415,GO:0009628,GO:0009651,GO:0009696,GO:0009987,GO:0010337,GO:0010565,GO:0019222,GO:0019752,GO:0031323,GO:0032787,GO:0042180,GO:0042221,GO:0043226,GO:0043227,GO:0043229,GO:0043231,GO:0043436,GO:0044237,GO:0044281,GO:0044424,GO:…	nucleus,other cellular processes,other metabolic processes,protein binding,response to abiotic or biotic stimulus,response to stress
Thhalv10018771m.g	scaffold_9	204.683	276.704	232.156	82.0101	62.7819	123.116	116.439	108.949	97.313	6	SC > YC	AT1G78080	related to AP2 4	GO:0000160,GO:0001071,GO:0003674,GO:0003676,GO:0003677,GO:0003700,GO:0005488,GO:0005515,GO:0005575,GO:0005622,GO:0005623,GO:0005634,GO:0006139,GO:0006351,GO:0006355,GO:0006807,GO:0006950,GO:0006970,GO:0007154,GO:0007165,GO:0008150,GO:0008152,GO:0009058,GO:0009059,GO:0009266,GO:0009314,GO:0009409,GO:0009414,GO:0009415,GO:0009416,GO:0009611,GO:0009628,GO:0009639,GO:0009651,GO:0009719,GO:0009723,GO:…	DNA or RNA binding,nucleus,other cellular processes,other metabolic processes,protein binding,response to abiotic or biotic stimulus,response to stress,signal transduction,transcription factor activity,transcription,DNA-dependent
Thhalv10000983m.g	scaffold_20	74.33	54.865	71.9849	70.4354	106.833	67.0448	190.812	126.399	153.398	7	YF > SC, YF > YC	AT5G44650		GO:0003674,GO:0005575,GO:0005622,GO:0005623,GO:0005737,GO:0006091,GO:0006461,GO:0006950,GO:0006970,GO:0006972,GO:0006996,GO:0008150,GO:0008152,GO:0009266,GO:0009408,GO:0009414,GO:0009415,GO:0009507,GO:0009534,GO:0009535,GO:0009536,GO:0009579,GO:0009628,GO:0009651,GO:0009657,GO:0009658,GO:0009987,GO:0010286,GO:0015979,GO:0016020,GO:0016043,GO:0019684,GO:0022607,GO:0031976,GO:0031984,GO:0034357,GO:…	cell organization and biogenesis,chloroplast,electron transport or energy pathways,other cellular processes,other cytoplasmic components,other intracellular components,other membranes,other metabolic processes,plastid,response to abiotic or biotic stimulus,response to stress,unknown molecular functions
Thhalv10004280m.g	scaffold_6	708.567	633.611	706.424	697.782	733.747	533.115	1523.52	1705.43	1458.97	7	YF > SC, YF > YC	AT5G35630	glutamine synthetase 2	GO:0003674,GO:0003824,GO:0004356,GO:0005575,GO:0005576,GO:0005622,GO:0005623,GO:0005737,GO:0005739,GO:0005829,GO:0005840,GO:0006082,GO:0006520,GO:0006536,GO:0006541,GO:0006542,GO:0006807,GO:0006950,GO:0006970,GO:0007568,GO:0008150,GO:0008152,GO:0008652,GO:0009058,GO:0009064,GO:0009084,GO:0009308,GO:0009309,GO:0009507,GO:0009526,GO:0009532,GO:0009534,GO:0009535,GO:0009536,GO:0009570,GO:0009579,GO:…	chloroplast,cytosol,extracellular,mitochondria,other biological processes,other cellular processes,other cytoplasmic components,other enzyme activity,other intracellular components,other membranes,other metabolic processes,plastid,response to abiotic or biotic stimulus,response to stress,ribosome
Thhalv10004681m.g	scaffold_6	18.067	29.2863	16.0831	35.5089	26.325	25.6165	90.7486	80.6296	93.4026	7	YF > SC, YF > YC	AT5G09650	pyrophosphorylase 6	GO:0000287,GO:0003674,GO:0003824,GO:0004427,GO:0005488,GO:0005575,GO:0005622,GO:0005623,GO:0005737,GO:0006793,GO:0006796,GO:0006950,GO:0006952,GO:0006970,GO:0008150,GO:0008152,GO:0009507,GO:0009526,GO:0009532,GO:0009536,GO:0009570,GO:0009579,GO:0009607,GO:0009617,GO:0009628,GO:0009651,GO:0009941,GO:0009987,GO:0010035,GO:0010038,GO:0016020,GO:0016462,GO:0016787,GO:0016817,GO:0016818,GO:0031967,GO:…	chloroplast,hydrolase activity,other binding,other biological processes,other cellular processes,other cytoplasmic components,other intracellular components,other membranes,other metabolic processes,plastid,response to abiotic or biotic stimulus,response to stress
Thhalv10005892m.g	scaffold_19	835.182	835.705	742.903	945.229	916.4	644.467	1678.93	1086.14	1673.35	7	YF > SC, YF > YC	AT3G60750	Transketolase	GO:0003674,GO:0003824,GO:0004802,GO:0005575,GO:0005622,GO:0005623,GO:0005737,GO:0006950,GO:0006970,GO:0008150,GO:0008152,GO:0009507,GO:0009526,GO:0009532,GO:0009536,GO:0009570,GO:0009628,GO:0009651,GO:0009941,GO:0010035,GO:0010038,GO:0016740,GO:0016744,GO:0031967,GO:0031975,GO:0042221,GO:0043226,GO:0043227,GO:0043229,GO:0043231,GO:0044422,GO:0044424,GO:0044434,GO:0044435,GO:0044444,GO:0044446,GO:…	chloroplast,other biological processes,other cytoplasmic components,other enzyme activity,other intracellular components,other metabolic processes,plastid,response to abiotic or biotic stimulus,response to stress,transferase activity
Thhalv10006221m.g	scaffold_19	0.893065	0	2.01807	3.15941	13.0692	2.84905	59.3949	16.8114	45.4622	7	YF > SC, YF > YC	AT3G61890	homeobox 12	GO:0000975,GO:0000976,GO:0001067,GO:0001071,GO:0003674,GO:0003676,GO:0003677,GO:0003700,GO:0005488,GO:0005515,GO:0005575,GO:0005622,GO:0005623,GO:0005634,GO:0006139,GO:0006351,GO:0006355,GO:0006807,GO:0006950,GO:0006970,GO:0008150,GO:0008152,GO:0009058,GO:0009059,GO:0009414,GO:0009415,GO:0009607,GO:0009615,GO:0009628,GO:0009651,GO:0009719,GO:0009725,GO:0009737,GO:0009889,GO:0009891,GO:0009893,GO:…	DNA or RNA binding,nucleic acid binding,nucleus,other biological processes,other cellular processes,other metabolic processes,protein binding,response to abiotic or biotic stimulus,response to stress,transcription factor activity,transcription,DNA-dependent
Thhalv10013695m.g	scaffold_2	16.896	20.0634	23.9736	63.4802	52.5732	30.5024	178.505	159.246	172.994	7	YF > SC, YF > YC	AT5G14200	isopropylmalate dehydrogenase 1	GO:0000166,GO:0000287,GO:0003674,GO:0003824,GO:0003862,GO:0005488,GO:0005575,GO:0005622,GO:0005623,GO:0005737,GO:0005975,GO:0006082,GO:0006520,GO:0006551,GO:0006790,GO:0006807,GO:0006950,GO:0006970,GO:0008150,GO:0008152,GO:0008652,GO:0009058,GO:0009081,GO:0009082,GO:0009098,GO:0009308,GO:0009309,GO:0009507,GO:0009532,GO:0009536,GO:0009570,GO:0009628,GO:0009651,GO:0009987,GO:0016051,GO:0016053,GO:…	chloroplast,nucleotide binding,other binding,other cellular processes,other cytoplasmic components,other enzyme activity,other intracellular components,other metabolic processes,plastid,response to abiotic or biotic stimulus,response to stress
Thhalv10014179m.g	scaffold_2	444.083	413.842	334.501	802.129	672.805	629.012	1722.47	1414.17	2073.72	7	YF > SC, YF > YC	AT5G01410	Aldolase-type TIM barrel family protein	GO:0003674,GO:0003824,GO:0005488,GO:0005515,GO:0005575,GO:0005622,GO:0005623,GO:0005737,GO:0005829,GO:0005886,GO:0006082,GO:0006520,GO:0006732,GO:0006766,GO:0006767,GO:0006778,GO:0006807,GO:0006950,GO:0006970,GO:0006972,GO:0006979,GO:0006982,GO:0008150,GO:0008152,GO:0008614,GO:0008615,GO:0009058,GO:0009108,GO:0009110,GO:0009308,GO:0009314,GO:0009411,GO:0009416,GO:0009628,GO:0009642,GO:0009646,GO:…	cytosol,other cellular components,other cellular processes,other enzyme activity,other metabolic processes,plasma membrane,protein binding,response to abiotic or biotic stimulus,response to stress
Thhalv10014221m.g	scaffold_2	64.8301	64.7124	41.6361	57.1364	59.9198	40.6384	136.157	130.728	153.979	7	YF > SC, YF > YC	AT5G09650	pyrophosphorylase 6	GO:0000287,GO:0003674,GO:0003824,GO:0004427,GO:0005488,GO:0005575,GO:0005622,GO:0005623,GO:0005737,GO:0006793,GO:0006796,GO:0006950,GO:0006952,GO:0006970,GO:0008150,GO:0008152,GO:0009507,GO:0009526,GO:0009532,GO:0009536,GO:0009570,GO:0009579,GO:0009607,GO:0009617,GO:0009628,GO:0009651,GO:0009941,GO:0009987,GO:0010035,GO:0010038,GO:0016020,GO:0016462,GO:0016787,GO:0016817,GO:0016818,GO:0031967,GO:…	chloroplast,hydrolase activity,other binding,other biological processes,other cellular processes,other cytoplasmic components,other intracellular components,other membranes,other metabolic processes,plastid,response to abiotic or biotic stimulus,response to stress
Thhalv10016850m.g	scaffold_10	104.057	92.7714	91.8165	95.2451	148.135	119.612	385.825	384.629	344.278	7	YF > SC, YF > YC	AT2G39770	Glucose-1-phosphate adenylyltransferase family protein	GO:0000271,GO:0003674,GO:0003824,GO:0004475,GO:0005575,GO:0005622,GO:0005623,GO:0005737,GO:0005829,GO:0005975,GO:0005976,GO:0006073,GO:0006082,GO:0006766,GO:0006767,GO:0006950,GO:0006952,GO:0006970,GO:0008150,GO:0008152,GO:0008905,GO:0009058,GO:0009059,GO:0009110,GO:0009250,GO:0009266,GO:0009408,GO:0009607,GO:0009617,GO:0009628,GO:0009651,GO:0009719,GO:0009753,GO:0009987,GO:0010033,GO:0010035,GO:…	cytosol,other biological processes,other cellular processes,other metabolic processes,response to abiotic or biotic stimulus,response to stress,transferase activity
Thhalv10020127m.g	scaffold_13	96.0895	81.4198	92.1179	266.456	232.538	115.496	645.317	622.608	797.624	7	YF > SC, YF > YC	AT3G03780	methionine synthase 2	GO:0000096,GO:0000097,GO:0003674,GO:0003824,GO:0003871,GO:0005488,GO:0005575,GO:0005576,GO:0005622,GO:0005623,GO:0005737,GO:0005829,GO:0005886,GO:0005911,GO:0006082,GO:0006520,GO:0006555,GO:0006730,GO:0006790,GO:0006807,GO:0006950,GO:0006970,GO:0008150,GO:0008152,GO:0008168,GO:0008172,GO:0008270,GO:0008652,GO:0008705,GO:0009058,GO:0009066,GO:0009067,GO:0009086,GO:0009308,GO:0009309,GO:0009506,GO:…	chloroplast,cytosol,extracellular,other binding,other biological processes,other cellular components,other cellular processes,other cytoplasmic components,other intracellular components,other metabolic processes,plasma membrane,plastid,response to abiotic or biotic stimulus,response to stress,transferase activity
Thhalv10020669m.g	scaffold_13	12.432	10.4235	16.4682	11.1216	12.547	13.6761	50.0037	30.3805	54.2622	7	YF > SC, YF > YC	AT3G08730	protein-serine kinase 1	GO:0000166,GO:0003674,GO:0003824,GO:0004672,GO:0004674,GO:0005488,GO:0005515,GO:0005524,GO:0005575,GO:0005622,GO:0005623,GO:0005737,GO:0006412,GO:0006417,GO:0006464,GO:0006468,GO:0006793,GO:0006796,GO:0006950,GO:0006970,GO:0008150,GO:0008152,GO:0009058,GO:0009059,GO:0009266,GO:0009409,GO:0009628,GO:0009651,GO:0009889,GO:0009891,GO:0009893,GO:0009987,GO:0010467,GO:0010468,GO:0010556,GO:0010557,GO:…	kinase activity,nucleotide binding,other cellular processes,other cytoplasmic components,other metabolic processes,protein binding,protein metabolism,response to abiotic or biotic stimulus,response to stress,transferase activity
Thhalv10022799m.g	scaffold_11	0.742076	0	0	0.875086	0	0	15.1856	4.10856	14.2936	7	YF > SC, YF > YC	AT2G16720	myb domain protein 7	GO:0001071,GO:0003674,GO:0003676,GO:0003677,GO:0003700,GO:0005488,GO:0005515,GO:0006139,GO:0006351,GO:0006355,GO:0006807,GO:0006950,GO:0006970,GO:0008150,GO:0008152,GO:0009058,GO:0009059,GO:0009628,GO:0009651,GO:0009751,GO:0009889,GO:0009987,GO:0010033,GO:0010467,GO:0010468,GO:0010556,GO:0016070,GO:0019219,GO:0019222,GO:0031323,GO:0031326,GO:0032774,GO:0034641,GO:0034645,GO:0042221,GO:0043170,GO:…	DNA or RNA binding,other biological processes,other cellular processes,other metabolic processes,protein binding,response to abiotic or biotic stimulus,response to stress,transcription factor activity,transcription,DNA-dependent
Thhalv10025230m.g	scaffold_1	184.705	132.971	101.481	187.062	296.042	218.367	468.391	322.831	355.772	7	YF > SC, YF > YC	AT4G30960	SOS3-interacting protein 3	GO:0000166,GO:0003674,GO:0003824,GO:0004672,GO:0004674,GO:0005488,GO:0005515,GO:0005524,GO:0005575,GO:0006464,GO:0006468,GO:0006793,GO:0006796,GO:0006810,GO:0006950,GO:0006970,GO:0006972,GO:0007154,GO:0007165,GO:0007275,GO:0008150,GO:0008152,GO:0009414,GO:0009415,GO:0009628,GO:0009651,GO:0009914,GO:0009926,GO:0009987,GO:0010540,GO:0010817,GO:0016301,GO:0016310,GO:0016740,GO:0016772,GO:0016773,GO:…	developmental processes,kinase activity,nucleotide binding,other cellular processes,other metabolic processes,protein binding,protein metabolism,response to abiotic or biotic stimulus,response to stress,signal transduction,transferase activity,transport,unknown cellular components
Thhalv10026069m.g	scaffold_1	1.54038	0	1.74041	4.5412	3.2203	1.63804	67.7719	38.3779	63.5791	7	YF > SC, YF > YC	AT4G17340	tonoplast intrinsic protein 2;2	GO:0000325,GO:0003674,GO:0005215,GO:0005372,GO:0005575,GO:0005622,GO:0005623,GO:0005737,GO:0005773,GO:0005774,GO:0006810,GO:0006833,GO:0006950,GO:0006970,GO:0008150,GO:0009507,GO:0009536,GO:0009628,GO:0009651,GO:0009705,GO:0009987,GO:0015250,GO:0015267,GO:0016020,GO:0016021,GO:0022803,GO:0022838,GO:0022857,GO:0022891,GO:0022892,GO:0031090,GO:0031224,GO:0042044,GO:0042807,GO:0043226,GO:0043227,GO:…	chloroplast,other cellular processes,other cytoplasmic components,other intracellular components,other membranes,response to abiotic or biotic stimulus,response to stress,transport,transporter activity
Thhalv10027966m.g	scaffold_14	3.14025	2.54515	2.36536	1.23437	0	0	16.0652	17.3862	24.4826	7	YF > SC, YF > YC	AT5G39730	AIG2-like (avirulence induced gene) family protein	GO:0003674,GO:0005575,GO:0005622,GO:0005623,GO:0005737,GO:0005829,GO:0005886,GO:0006950,GO:0006970,GO:0008150,GO:0009628,GO:0009651,GO:0016020,GO:0044424,GO:0044444,GO:0044464,GO:0050896,GO:0071944	cytosol,plasma membrane,response to abiotic or biotic stimulus,response to stress,unknown molecular functions
Thhalv10028767m.g	scaffold_3	2.11413	1.02809	1.91093	3.49028	6.18767	1.79852	28.1208	10.3004	16.2886	7	YF > SC, YF > YC	AT4G10310	high-affinity K transporter 1	GO:0003674,GO:0005215,GO:0005575,GO:0005623,GO:0005886,GO:0006810,GO:0006811,GO:0006812,GO:0006813,GO:0006814,GO:0006950,GO:0006970,GO:0008150,GO:0008324,GO:0009628,GO:0009651,GO:0009987,GO:0015075,GO:0015077,GO:0015079,GO:0015081,GO:0015672,GO:0016020,GO:0016021,GO:0022857,GO:0022890,GO:0022891,GO:0022892,GO:0030001,GO:0031224,GO:0034220,GO:0044425,GO:0044464,GO:0046873,GO:0050896,GO:0051179,GO:…	other cellular processes,other membranes,plasma membrane,response to abiotic or biotic stimulus,response to stress,transport,transporter activity
Thhalv10000830m.g	scaffold_20	11.5568	4.39065	8.16098	7.24001	6.04014	16.13	0	1.59963	0.993765	8	SC > YF, YC > YF	AT5G46050	peptide transporter 3	GO:0001101,GO:0003674,GO:0005215,GO:0005575,GO:0005623,GO:0006810,GO:0006857,GO:0006950,GO:0006952,GO:0006970,GO:0006972,GO:0008150,GO:0009607,GO:0009611,GO:0009617,GO:0009628,GO:0009651,GO:0009719,GO:0009725,GO:0009737,GO:0009751,GO:0009753,GO:0010033,GO:0010243,GO:0014075,GO:0015197,GO:0015198,GO:0015833,GO:0016020,GO:0022892,GO:0042221,GO:0042538,GO:0042742,GO:0042936,GO:0042937,GO:0042938,GO:…	other biological processes,other membranes,response to abiotic or biotic stimulus,response to stress,transport,transporter activity
Thhalv10001904m.g	scaffold_12	19.8904	30.7171	21.866	11.4108	14.0482	19.7223	2.75021	4.16688	0.739618	8	SC > YF, YC > YF	AT2G26650	K transporter 1	GO:0000166,GO:0003674,GO:0005215,GO:0005216,GO:0005242,GO:0005244,GO:0005249,GO:0005261,GO:0005267,GO:0005488,GO:0005515,GO:0005575,GO:0005623,GO:0005886,GO:0006810,GO:0006811,GO:0006812,GO:0006813,GO:0006950,GO:0006970,GO:0007275,GO:0008150,GO:0008324,GO:0008544,GO:0009414,GO:0009415,GO:0009628,GO:0009651,GO:0009653,GO:0009888,GO:0009913,GO:0009987,GO:0010015,GO:0010053,GO:0010054,GO:0010118,GO:…	developmental processes,nucleotide binding,other cellular processes,other membranes,plasma membrane,protein binding,response to abiotic or biotic stimulus,response to stress,transport,transporter activity
Thhalv10007672m.g	scaffold_5	169.377	243.192	193.076	206.849	221.705	400.85	28.7983	33.3924	15.2129	8	SC > YF, YC > YF	AT1G03220	Eukaryotic aspartyl protease family protein	GO:0003674,GO:0003824,GO:0004175,GO:0004190,GO:0005575,GO:0005618,GO:0005622,GO:0005623,GO:0005737,GO:0005794,GO:0005886,GO:0005911,GO:0006508,GO:0006950,GO:0006970,GO:0008150,GO:0008152,GO:0008233,GO:0009505,GO:0009506,GO:0009628,GO:0009651,GO:0016020,GO:0016787,GO:0019538,GO:0030054,GO:0030312,GO:0043170,GO:0043226,GO:0043227,GO:0043229,GO:0043231,GO:0044238,GO:0044424,GO:0044444,GO:0044464,GO:…	Golgi apparatus,cell wall,hydrolase activity,other cellular components,other membranes,plasma membrane,protein metabolism,response to abiotic or biotic stimulus,response to stress
Thhalv10013679m.g	scaffold_2	64.8253	86.4727	94.606	32.9136	25.4106	58.882	7.8304	8.97274	6.81302	8	SC > YF, YC > YF	AT5G18170	glutamate dehydrogenase 1	GO:0000166,GO:0003674,GO:0003824,GO:0004353,GO:0005488,GO:0005507,GO:0005524,GO:0005575,GO:0005622,GO:0005623,GO:0005737,GO:0005739,GO:0006082,GO:0006520,GO:0006807,GO:0006950,GO:0006970,GO:0008150,GO:0008152,GO:0008270,GO:0009308,GO:0009314,GO:0009416,GO:0009628,GO:0009642,GO:0009646,GO:0009651,GO:0009987,GO:0010035,GO:0010038,GO:0016491,GO:0016638,GO:0016639,GO:0017076,GO:0019752,GO:0030554,GO:…	mitochondria,nucleotide binding,other binding,other biological processes,other cellular processes,other enzyme activity,other metabolic processes,response to abiotic or biotic stimulus,response to stress
Thhalv10013907m.g	scaffold_2	365.978	508.495	530.441	423.397	363.594	402.795	131.007	147.096	140.928	8	SC > YF, YC > YF	AT5G15650	reversibly glycosylated polypeptide 2	GO:0000271,GO:0003674,GO:0003824,GO:0005575,GO:0005618,GO:0005622,GO:0005623,GO:0005737,GO:0005829,GO:0005840,GO:0005975,GO:0005976,GO:0005996,GO:0006066,GO:0006073,GO:0006139,GO:0006807,GO:0006950,GO:0006970,GO:0007047,GO:0008150,GO:0008152,GO:0008194,GO:0008466,GO:0009058,GO:0009059,GO:0009225,GO:0009250,GO:0009628,GO:0009651,GO:0009987,GO:0010035,GO:0010038,GO:0016020,GO:0016043,GO:0016051,GO:…	cell organization and biogenesis,cell wall,cytosol,other biological processes,other cellular components,other cellular processes,other cytoplasmic components,other enzyme activity,other intracellular components,other membranes,other metabolic processes,response to abiotic or biotic stimulus,response to stress,ribosome,transferase activity
Thhalv10014495m.g	scaffold_2	422.498	373.389	209.617	298.752	505.191	625.846	149.947	145.013	92.2336	8	SC > YF, YC > YF	AT5G13180	NAC domain containing protein 83	GO:0001071,GO:0003674,GO:0003676,GO:0003677,GO:0003700,GO:0005488,GO:0005515,GO:0005575,GO:0006139,GO:0006351,GO:0006355,GO:0006807,GO:0006950,GO:0006970,GO:0007275,GO:0007568,GO:0008150,GO:0008152,GO:0009058,GO:0009059,GO:0009628,GO:0009651,GO:0009719,GO:0009725,GO:0009737,GO:0009888,GO:0009889,GO:0009890,GO:0009892,GO:0009987,GO:0010033,GO:0010087,GO:0010089,GO:0010150,GO:0010260,GO:0010467,GO:…	DNA or RNA binding,developmental processes,other biological processes,other cellular processes,other metabolic processes,protein binding,response to abiotic or biotic stimulus,response to stress,transcription factor activity,transcription,DNA-dependent,unknown cellular components
Thhalv10014930m.g	scaffold_2	131.751	131.323	120.197	47.2852	107.78	129.661	20.0952	24.4659	15.7623	8	SC > YF, YC > YF	AT5G02020		GO:0003674,GO:0006950,GO:0006970,GO:0008150,GO:0009628,GO:0009651,GO:0050896	response to abiotic or biotic stimulus,response to stress,unknown molecular functions
Thhalv10016764m.g	scaffold_10	166.897	116.154	142.11	42.785	70.7937	90.0247	16.7053	20.7573	8.31962	8	SC > YF, YC > YF	AT2G30250	WRKY DNA-binding protein 25	GO:0001071,GO:0003674,GO:0003676,GO:0003677,GO:0003700,GO:0005488,GO:0005515,GO:0005575,GO:0005622,GO:0005623,GO:0005634,GO:0006139,GO:0006351,GO:0006355,GO:0006807,GO:0006950,GO:0006970,GO:0008150,GO:0008152,GO:0009058,GO:0009059,GO:0009266,GO:0009408,GO:0009409,GO:0009628,GO:0009651,GO:0009889,GO:0009987,GO:0010286,GO:0010467,GO:0010468,GO:0010556,GO:0016070,GO:0019219,GO:0019222,GO:0031323,GO:…	DNA or RNA binding,nucleus,other cellular processes,other metabolic processes,protein binding,response to abiotic or biotic stimulus,response to stress,transcription factor activity,transcription,DNA-dependent
Thhalv10018635m.g	scaffold_9	243.582	263.98	251.623	224.869	154.223	275.305	66.9356	77.0632	60.642	8	SC > YF, YC > YF	AT1G65930	cytosolic NADP+dependent isocitrate dehydrogenase	GO:0000166,GO:0000287,GO:0003674,GO:0003824,GO:0004448,GO:0004450,GO:0005488,GO:0005507,GO:0005575,GO:0005576,GO:0005622,GO:0005623,GO:0005737,GO:0005829,GO:0005886,GO:0005911,GO:0006082,GO:0006102,GO:0006139,GO:0006732,GO:0006733,GO:0006739,GO:0006753,GO:0006807,GO:0006950,GO:0006952,GO:0006970,GO:0008150,GO:0008152,GO:0009117,GO:0009506,GO:0009507,GO:0009532,GO:0009536,GO:0009570,GO:0009607,GO:…	chloroplast,cytosol,extracellular,nucleotide binding,other binding,other biological processes,other cellular components,other cellular processes,other cytoplasmic components,other enzyme activity,other intracellular components,other metabolic processes,plasma membrane,plastid,response to abiotic or biotic stimulus,response to stress
Thhalv10020719m.g	scaffold_13	51.3993	21.1357	13.6644	18.2728	22.123	25.3194	1.16009	5.85891	2.59988	8	SC > YF, YC > YF	AT3G16470	Mannose-binding lectin superfamily protein	GO:0005575,GO:0005622,GO:0005623,GO:0005634,GO:0005737,GO:0005773,GO:0005911,GO:0006950,GO:0006970,GO:0008150,GO:0009266,GO:0009409,GO:0009506,GO:0009507,GO:0009536,GO:0009611,GO:0009628,GO:0009651,GO:0009719,GO:0009753,GO:0010033,GO:0016020,GO:0030054,GO:0042221,GO:0043226,GO:0043227,GO:0043229,GO:0043231,GO:0044424,GO:0044444,GO:0044464,GO:0050896,GO:0055044	chloroplast,nucleus,other biological processes,other cellular components,other cytoplasmic components,other intracellular components,other membranes,response to abiotic or biotic stimulus,response to stress
Thhalv10027874m.g	scaffold_14	55.8748	33.1747	17.6178	20.6863	28.5236	26.9449	0.664768	5.036	0.893887	8	SC > YF, YC > YF	AT5G39610	NAC domain containing protein 6	GO:0001071,GO:0003674,GO:0003676,GO:0003677,GO:0003700,GO:0005488,GO:0005515,GO:0005575,GO:0005622,GO:0005623,GO:0005634,GO:0006139,GO:0006351,GO:0006355,GO:0006807,GO:0006950,GO:0006970,GO:0006979,GO:0007275,GO:0007568,GO:0008150,GO:0008152,GO:0009058,GO:0009059,GO:0009628,GO:0009651,GO:0009889,GO:0009987,GO:0010150,GO:0010260,GO:0010467,GO:0010468,GO:0010556,GO:0016070,GO:0019219,GO:0019222,GO:…	DNA or RNA binding,developmental processes,nucleus,other cellular processes,other metabolic processes,protein binding,response to abiotic or biotic stimulus,response to stress,transcription factor activity,transcription,DNA-dependent
Thhalv10028908m.g	scaffold_3	39.2299	71.5399	67.9637	40.8642	57.4094	62.5754	17.3937	6.51596	5.39737	8	SC > YF, YC > YF	AT4G33000	calcineurin B-like protein 10,calcineurin B-like protein 10	GO:0000325,GO:0003674,GO:0005488,GO:0005509,GO:0005515,GO:0005575,GO:0005622,GO:0005623,GO:0005737,GO:0005773,GO:0005774,GO:0005886,GO:0006950,GO:0006970,GO:0006972,GO:0008150,GO:0009628,GO:0009651,GO:0009705,GO:0016020,GO:0031090,GO:0032844,GO:0042538,GO:0042592,GO:0043167,GO:0043169,GO:0043226,GO:0043227,GO:0043229,GO:0043231,GO:0044422,GO:0044424,GO:0044437,GO:0044444,GO:0044446,GO:0044464,GO:…	other binding,other biological processes,other cytoplasmic components,other intracellular components,other membranes,plasma membrane,protein binding,response to abiotic or biotic stimulus,response to stress
Thhalv10013355m.g	scaffold_2	14.839	14.8568	9.86234	1.54401	0.912419	0.46411	0.893118	2.41639	0	9	SC > YC, SC > YF	AT5G22500	fatty acid reductase 1	GO:0000166,GO:0003674,GO:0003824,GO:0005488,GO:0005575,GO:0005622,GO:0005623,GO:0005737,GO:0006082,GO:0006629,GO:0006631,GO:0006725,GO:0006950,GO:0006970,GO:0007049,GO:0007275,GO:0008150,GO:0008152,GO:0009058,GO:0009507,GO:0009536,GO:0009555,GO:0009556,GO:0009611,GO:0009628,GO:0009651,GO:0009698,GO:0009699,GO:0009987,GO:0010345,GO:0016491,GO:0016620,GO:0016627,GO:0016903,GO:0019438,GO:0019748,GO:…	chloroplast,developmental processes,nucleotide binding,other cellular processes,other enzyme activity,other metabolic processes,response to abiotic or biotic stimulus,response to stress
Thhalv10014884m.g	scaffold_2	106.173	57.8629	57.912	3.23802	5.74046	11.6797	32.7776	12.1621	8.81495	9	SC > YC, SC > YF	AT5G59820	C2H2-type zinc finger family protein	GO:0001071,GO:0003674,GO:0003676,GO:0003700,GO:0005488,GO:0005575,GO:0005622,GO:0005623,GO:0006950,GO:0006970,GO:0006972,GO:0006979,GO:0008150,GO:0008270,GO:0009266,GO:0009314,GO:0009408,GO:0009409,GO:0009411,GO:0009416,GO:0009611,GO:0009628,GO:0009631,GO:0009642,GO:0009643,GO:0009651,GO:0009743,GO:0010033,GO:0010200,GO:0010224,GO:0042221,GO:0042538,GO:0043167,GO:0043169,GO:0044464,GO:0046872,GO:…	nucleic acid binding,other binding,other biological processes,other intracellular components,response to abiotic or biotic stimulus,response to stress,transcription factor activity
Thhalv10018437m.g	scaffold_9	159.094	156.182	120.156	80.7628	54.2477	45.2354	16.1042	31.5594	30.4335	9	SC > YC, SC > YF	AT1G74920	aldehyde dehydrogenase 10A8	GO:0003674,GO:0003824,GO:0004028,GO:0005575,GO:0005618,GO:0005622,GO:0005623,GO:0005737,GO:0005829,GO:0006950,GO:0006970,GO:0008150,GO:0008152,GO:0009414,GO:0009415,GO:0009516,GO:0009536,GO:0009628,GO:0009651,GO:0016491,GO:0016620,GO:0016903,GO:0030312,GO:0042221,GO:0043226,GO:0043227,GO:0043229,GO:0043231,GO:0044424,GO:0044444,GO:0044464,GO:0050896,GO:0055114,GO:0071944	cell wall,cytosol,other enzyme activity,other metabolic processes,plastid,response to abiotic or biotic stimulus,response to stress
Thhalv10019036m.g	scaffold_9	185.185	91.803	136.78	25.442	77.6795	57.994	43.5369	46.4531	23.9116	9	SC > YC, SC > YF	AT1G71030	MYB-like 2	GO:0001071,GO:0003674,GO:0003676,GO:0003677,GO:0003700,GO:0005488,GO:0005515,GO:0006139,GO:0006351,GO:0006355,GO:0006725,GO:0006807,GO:0006950,GO:0006970,GO:0008150,GO:0008152,GO:0009058,GO:0009059,GO:0009314,GO:0009416,GO:0009628,GO:0009642,GO:0009644,GO:0009651,GO:0009698,GO:0009699,GO:0009718,GO:0009719,GO:0009723,GO:0009725,GO:0009737,GO:0009739,GO:0009751,GO:0009753,GO:0009812,GO:0009813,GO:…	DNA or RNA binding,other biological processes,other cellular processes,other metabolic processes,protein binding,response to abiotic or biotic stimulus,response to stress,transcription factor activity,transcription,DNA-dependent
Thhalv10023427m.g	scaffold_8	36.9128	64.8815	57.2833	0	2.78926	1.41878	0.455043	1.47738	1.83563	9	SC > YC, SC > YF	AT1G64190	6-phosphogluconate dehydrogenase family protein	GO:0000166,GO:0003674,GO:0003824,GO:0004616,GO:0005488,GO:0005575,GO:0005622,GO:0005623,GO:0005737,GO:0005829,GO:0005975,GO:0005996,GO:0006006,GO:0006007,GO:0006066,GO:0006098,GO:0006139,GO:0006732,GO:0006733,GO:0006739,GO:0006740,GO:0006753,GO:0006807,GO:0006950,GO:0006970,GO:0008150,GO:0008152,GO:0009056,GO:0009117,GO:0009507,GO:0009532,GO:0009536,GO:0009570,GO:0009628,GO:0009651,GO:0009987,GO:…	chloroplast,cytosol,nucleotide binding,other binding,other cellular processes,other cytoplasmic components,other enzyme activity,other intracellular components,other membranes,other metabolic processes,plastid,response to abiotic or biotic stimulus,response to stress
Thhalv10024116m.g	scaffold_8	24.7963	23.1891	30.1714	0	0	0	0	0	0	9	SC > YC, SC > YF	AT1G61210	Transducin/WD40 repeat-like superfamily protein	GO:0000151,GO:0000166,GO:0003674,GO:0005488,GO:0005515,GO:0005575,GO:0005622,GO:0005623,GO:0005834,GO:0005886,GO:0006950,GO:0006970,GO:0008150,GO:0009628,GO:0009651,GO:0009719,GO:0009725,GO:0009737,GO:0009898,GO:0010033,GO:0016020,GO:0019897,GO:0019898,GO:0031234,GO:0031461,GO:0032991,GO:0042221,GO:0043234,GO:0044424,GO:0044425,GO:0044459,GO:0044464,GO:0050896,GO:0071944,GO:0080008	nucleotide binding,other biological processes,other intracellular components,other membranes,plasma membrane,protein binding,response to abiotic or biotic stimulus,response to stress
Thhalv10005482m.g	scaffold_6	55.5066	40.5904	29.2353	106.796	123.894	112.725	150.737	114.608	159.626	10	YC > SC, YF > SC	AT2G01570	GRAS family transcription factor family protein	GO:0000003,GO:0001071,GO:0003006,GO:0003674,GO:0003700,GO:0005488,GO:0005515,GO:0005575,GO:0005622,GO:0005623,GO:0005634,GO:0006139,GO:0006351,GO:0006355,GO:0006807,GO:0006950,GO:0006970,GO:0006972,GO:0007154,GO:0007165,GO:0007275,GO:0008150,GO:0008152,GO:0009056,GO:0009057,GO:0009058,GO:0009059,GO:0009314,GO:0009416,GO:0009628,GO:0009639,GO:0009651,GO:0009719,GO:0009723,GO:0009725,GO:0009737,GO:…	developmental processes,nucleus,other biological processes,other cellular processes,other metabolic processes,protein binding,protein metabolism,response to abiotic or biotic stimulus,response to stress,signal transduction,transcription factor activity,transcription,DNA-dependent
Thhalv10016611m.g	scaffold_10	128.819	90.9353	99.5358	245.015	332.726	288.555	365.23	206.603	425.361	10	YC > SC, YF > SC	AT2G38170	cation exchanger 1,cation exchanger 1	GO:0000325,GO:0003674,GO:0005215,GO:0005488,GO:0005515,GO:0005575,GO:0005622,GO:0005623,GO:0005737,GO:0005773,GO:0005774,GO:0006810,GO:0006811,GO:0006812,GO:0006816,GO:0006873,GO:0006882,GO:0006950,GO:0006970,GO:0008150,GO:0008324,GO:0009266,GO:0009409,GO:0009628,GO:0009631,GO:0009651,GO:0009705,GO:0009987,GO:0015075,GO:0015077,GO:0015078,GO:0015085,GO:0015291,GO:0015297,GO:0015298,GO:0015299,GO:…	other biological processes,other cellular processes,other cytoplasmic components,other intracellular components,other membranes,protein binding,response to abiotic or biotic stimulus,response to stress,transport,transporter activity
Thhalv10021220m.g	scaffold_13	10.0278	6.96641	3.23715	54.9028	29.9487	30.4673	138.514	38.0707	129.097	10	YC > SC, YF > SC	AT3G09600	Homeodomain-like superfamily protein,Homeodomain-like superfamily protein	GO:0000003,GO:0001071,GO:0003006,GO:0003674,GO:0003676,GO:0003677,GO:0003700,GO:0005488,GO:0005515,GO:0005575,GO:0005622,GO:0005623,GO:0005737,GO:0006139,GO:0006325,GO:0006351,GO:0006355,GO:0006464,GO:0006473,GO:0006475,GO:0006807,GO:0006950,GO:0006970,GO:0006996,GO:0007275,GO:0007623,GO:0008150,GO:0008152,GO:0009058,GO:0009059,GO:0009314,GO:0009416,GO:0009507,GO:0009536,GO:0009628,GO:0009648,GO:…	DNA or RNA binding,cell organization and biogenesis,chloroplast,developmental processes,other biological processes,other cellular processes,other metabolic processes,protein binding,protein metabolism,response to abiotic or biotic stimulus,response to stress,transcription factor activity,transcription,DNA-dependent
Thhalv10003188m.g	scaffold_17	6.81744	4.14411	4.81421	0	0.890779	0	5.23161	2.83089	4.1036	12	SC > YC, YF > YC	AT1G16370	organic cation/carnitine transporter 6	GO:0000325,GO:0003674,GO:0005215,GO:0005351,GO:0005402,GO:0005575,GO:0005622,GO:0005623,GO:0005737,GO:0005773,GO:0005774,GO:0006810,GO:0006950,GO:0006970,GO:0007154,GO:0008150,GO:0008324,GO:0009414,GO:0009415,GO:0009605,GO:0009628,GO:0009651,GO:0009705,GO:0009987,GO:0009991,GO:0015075,GO:0015144,GO:0015291,GO:0015293,GO:0015294,GO:0015295,GO:0016020,GO:0016021,GO:0022804,GO:0022857,GO:0022891,GO:…	other cellular processes,other cytoplasmic components,other intracellular components,other membranes,response to abiotic or biotic stimulus,response to stress,transport,transporter activity
Thhalv10028948m.g	scaffold_3	2336.3	2251.78	1823.25	687.809	210.002	304.607	21.8821	11.4819	10.6996	13	SC > YC > YF	AT4G11650	osmotin 34	GO:0002376,GO:0005575,GO:0005623,GO:0006950,GO:0006952,GO:0006955,GO:0006970,GO:0008150,GO:0009607,GO:0009617,GO:0009620,GO:0009628,GO:0009651,GO:0009814,GO:0009816,GO:0009817,GO:0012505,GO:0042742,GO:0044464,GO:0045087,GO:0050832,GO:0050896,GO:0051704,GO:0051707	other cellular components,response to abiotic or biotic stimulus,response to stress
Thhalv10028623m.g	scaffold_3	56.9769	40.8097	29.9423	133.337	180.058	116.951	338.037	314.479	346.377	15	YF > YC > SC	AT4G01070	UDP-Glycosyltransferase superfamily protein	GO:0003674,GO:0003824,GO:0006805,GO:0006950,GO:0006970,GO:0008150,GO:0008152,GO:0008194,GO:0009056,GO:0009410,GO:0009628,GO:0009636,GO:0009651,GO:0009987,GO:0016740,GO:0016757,GO:0016758,GO:0035251,GO:0042178,GO:0042221,GO:0044237,GO:0044248,GO:0046527,GO:0050896,GO:0051716,GO:0070887,GO:0071466	other biological processes,other cellular processes,other metabolic processes,response to abiotic or biotic stimulus,response to stress,transferase activity
nXLOC_018335	scaffold_5	0	0	0	0	0	0	0	0	0			AT1G17840	white-brown complex homolog protein 11	GO:0000166,GO:0003674,GO:0003824,GO:0005215,GO:0005319,GO:0005488,GO:0005524,GO:0005575,GO:0005623,GO:0005886,GO:0006139,GO:0006163,GO:0006195,GO:0006200,GO:0006753,GO:0006807,GO:0006810,GO:0006869,GO:0006950,GO:0006970,GO:0008150,GO:0008152,GO:0009056,GO:0009117,GO:0009141,GO:0009143,GO:0009144,GO:0009146,GO:0009150,GO:0009154,GO:0009166,GO:0009199,GO:0009203,GO:0009205,GO:0009207,GO:0009259,GO:…	hydrolase activity,nucleotide binding,other biological processes,other cellular processes,other membranes,other metabolic processes,plasma membrane,response to abiotic or biotic stimulus,response to stress,transport,transporter activity
Thhalv10000161m.g	scaffold_15	21.522	32.2888	34.1469	44.2792	18.1889	19.9647	5.15383	24.8457	17.0103			AT1G50010	tubulin alpha-2 chain	GO:0000166,GO:0003674,GO:0003824,GO:0003924,GO:0005198,GO:0005200,GO:0005488,GO:0005525,GO:0005575,GO:0005618,GO:0005622,GO:0005623,GO:0005737,GO:0005829,GO:0005856,GO:0005874,GO:0006139,GO:0006163,GO:0006184,GO:0006195,GO:0006461,GO:0006753,GO:0006807,GO:0006928,GO:0006950,GO:0006970,GO:0007017,GO:0007018,GO:0008150,GO:0008152,GO:0009056,GO:0009117,GO:0009141,GO:0009143,GO:0009144,GO:0009146,GO:…	cell organization and biogenesis,cell wall,cytosol,hydrolase activity,nucleotide binding,other cellular components,other cellular processes,other intracellular components,other membranes,other metabolic processes,response to abiotic or biotic stimulus,response to stress,structural molecule activity
Thhalv10000386m.g	scaffold_15	1879.75	4189.9	8683.94	669.255	437.122	1960.59	267.685	1167.91	106.283			AT2G21660	cold, circadian rhythm, and rna binding 2	GO:0000003,GO:0000166,GO:0002376,GO:0003006,GO:0003674,GO:0003676,GO:0003677,GO:0003690,GO:0003697,GO:0003723,GO:0005488,GO:0005575,GO:0005622,GO:0005623,GO:0005634,GO:0005737,GO:0005777,GO:0005829,GO:0005911,GO:0006139,GO:0006259,GO:0006403,GO:0006405,GO:0006406,GO:0006807,GO:0006810,GO:0006913,GO:0006950,GO:0006952,GO:0006955,GO:0006970,GO:0007275,GO:0007623,GO:0008150,GO:0008152,GO:0009266,GO:…	DNA or RNA binding,DNA or RNA metabolism,chloroplast,cytosol,developmental processes,nucleic acid binding,nucleotide binding,nucleus,other biological processes,other cellular components,other cellular processes,other cytoplasmic components,other intracellular components,other metabolic processes,response to abiotic or biotic stimulus,response to stress,transport
Thhalv10000466m.g	scaffold_15	0	0	0	0	0	0	0	0	0			AT4G39260	cold, circadian rhythm, and RNA binding 1	GO:0000166,GO:0002376,GO:0003674,GO:0003676,GO:0003723,GO:0005488,GO:0005575,GO:0005618,GO:0005622,GO:0005623,GO:0005634,GO:0005730,GO:0005737,GO:0005777,GO:0005794,GO:0005886,GO:0005911,GO:0006950,GO:0006952,GO:0006955,GO:0006970,GO:0008150,GO:0009266,GO:0009409,GO:0009506,GO:0009507,GO:0009536,GO:0009628,GO:0009651,GO:0009719,GO:0009725,GO:0009737,GO:0010033,GO:0010035,GO:0010038,GO:0010043,GO:…	DNA or RNA binding,Golgi apparatus,cell wall,chloroplast,nucleic acid binding,nucleotide binding,nucleus,other biological processes,other cellular components,other cytoplasmic components,other intracellular components,plasma membrane,response to abiotic or biotic stimulus,response to stress
Thhalv10000507m.g	scaffold_15	19.0741	0	5.38776	22.4929	4.98451	20.2833	4.87907	2.64013	13.1214			AT2G24040	Low temperature and salt responsive protein family	GO:0005575,GO:0005623,GO:0006950,GO:0006970,GO:0006972,GO:0008150,GO:0009266,GO:0009409,GO:0009628,GO:0009651,GO:0012505,GO:0016020,GO:0016021,GO:0031224,GO:0042538,GO:0044425,GO:0044464,GO:0050896	other cellular components,other membranes,response to abiotic or biotic stimulus,response to stress
Thhalv10000681m.g	scaffold_15	0	0	0	0	0	0	0	0	0			AT1G51470	beta glucosidase 35	GO:0003674,GO:0003824,GO:0004553,GO:0005488,GO:0005575,GO:0005623,GO:0005975,GO:0006950,GO:0006970,GO:0008150,GO:0008152,GO:0008422,GO:0009628,GO:0009651,GO:0012505,GO:0015926,GO:0016787,GO:0016798,GO:0019137,GO:0043167,GO:0043169,GO:0044238,GO:0044464,GO:0050896	hydrolase activity,other binding,other cellular components,other enzyme activity,other metabolic processes,response to abiotic or biotic stimulus,response to stress
Thhalv10000853m.g	scaffold_20	0	0	0	0	0	0	1.4774	2.6648	4.6354			AT5G46830	NACL-inducible gene 1	GO:0001071,GO:0003674,GO:0003676,GO:0003677,GO:0003700,GO:0005488,GO:0005509,GO:0005575,GO:0005622,GO:0005623,GO:0005634,GO:0006139,GO:0006351,GO:0006355,GO:0006807,GO:0006950,GO:0006970,GO:0006972,GO:0008150,GO:0008152,GO:0009058,GO:0009059,GO:0009628,GO:0009651,GO:0009889,GO:0009987,GO:0010467,GO:0010468,GO:0010556,GO:0016070,GO:0019219,GO:0019222,GO:0031323,GO:0031326,GO:0032774,GO:0034641,GO:…	DNA or RNA binding,nucleus,other binding,other cellular processes,other metabolic processes,response to abiotic or biotic stimulus,response to stress,transcription factor activity,transcription,DNA-dependent
Thhalv10000861m.g	scaffold_20	32.276	25.8153	16.3143	21.0338	34.6258	33.8706	26.9408	21.1617	26.8775			AT5G46180	ornithine-delta-aminotransferase	GO:0003674,GO:0003824,GO:0004587,GO:0005488,GO:0005575,GO:0005622,GO:0005623,GO:0005737,GO:0005739,GO:0006082,GO:0006520,GO:0006525,GO:0006527,GO:0006536,GO:0006560,GO:0006561,GO:0006591,GO:0006593,GO:0006807,GO:0006950,GO:0006970,GO:0006972,GO:0008150,GO:0008152,GO:0008270,GO:0008483,GO:0008652,GO:0009056,GO:0009058,GO:0009063,GO:0009064,GO:0009065,GO:0009084,GO:0009308,GO:0009309,GO:0009310,GO:…	mitochondria,other binding,other cellular processes,other enzyme activity,other metabolic processes,response to abiotic or biotic stimulus,response to stress,transferase activity
Thhalv10000932m.g	scaffold_20	21.6821	18.0752	22.3979	16.8021	28.4921	24.3742	26.6217	12.3474	17.8985			AT5G47390	myb-like transcription factor family protein	GO:0001071,GO:0003674,GO:0003676,GO:0003677,GO:0003700,GO:0005488,GO:0005515,GO:0006139,GO:0006351,GO:0006355,GO:0006807,GO:0006950,GO:0006970,GO:0008150,GO:0008152,GO:0008270,GO:0009058,GO:0009059,GO:0009628,GO:0009651,GO:0009719,GO:0009723,GO:0009725,GO:0009737,GO:0009739,GO:0009751,GO:0009753,GO:0009889,GO:0009987,GO:0010033,GO:0010035,GO:0010038,GO:0010467,GO:0010468,GO:0010556,GO:0016070,GO:…	DNA or RNA binding,nucleic acid binding,other binding,other biological processes,other cellular processes,other metabolic processes,protein binding,response to abiotic or biotic stimulus,response to stress,transcription factor activity,transcription,DNA-dependent
Thhalv10001007m.g	scaffold_20	0	0	0	0	0	0	0	0	0			AT5G47450	tonoplast intrinsic protein 2;3	GO:0000325,GO:0003674,GO:0005215,GO:0005275,GO:0005372,GO:0005575,GO:0005622,GO:0005623,GO:0005737,GO:0005773,GO:0005774,GO:0006810,GO:0006833,GO:0006950,GO:0006970,GO:0008150,GO:0009628,GO:0009651,GO:0009705,GO:0009987,GO:0015200,GO:0015250,GO:0015267,GO:0016020,GO:0016021,GO:0022803,GO:0022804,GO:0022838,GO:0022857,GO:0022891,GO:0022892,GO:0031090,GO:0031224,GO:0042044,GO:0042807,GO:0043226,GO:…	other cellular processes,other cytoplasmic components,other intracellular components,other membranes,response to abiotic or biotic stimulus,response to stress,transport,transporter activity
Thhalv10001028m.g	scaffold_20	92.4978	110.696	99.6105	88.6251	113.306	58.4024	43.6241	51.212	67.6076			AT5G47030	ATPase, F1 complex, delta/epsilon subunit	GO:0000275,GO:0003674,GO:0003824,GO:0005215,GO:0005488,GO:0005575,GO:0005622,GO:0005623,GO:0005737,GO:0005739,GO:0005740,GO:0005743,GO:0005753,GO:0006139,GO:0006163,GO:0006164,GO:0006195,GO:0006200,GO:0006753,GO:0006754,GO:0006807,GO:0006810,GO:0006811,GO:0006812,GO:0006818,GO:0006950,GO:0006970,GO:0008150,GO:0008152,GO:0008270,GO:0008324,GO:0009056,GO:0009058,GO:0009117,GO:0009141,GO:0009142,GO:…	hydrolase activity,mitochondria,other binding,other cellular processes,other cytoplasmic components,other intracellular components,other membranes,other metabolic processes,response to abiotic or biotic stimulus,response to stress,transport,transporter activity
Thhalv10001260m.g	scaffold_21	0	0	0	0	0	0	0	0	1.20094			AT2G26430	arginine-rich cyclin 1	GO:0000079,GO:0001932,GO:0003674,GO:0005488,GO:0005515,GO:0005575,GO:0005911,GO:0006139,GO:0006351,GO:0006355,GO:0006396,GO:0006464,GO:0006468,GO:0006793,GO:0006796,GO:0006807,GO:0006950,GO:0006970,GO:0007049,GO:0008150,GO:0008152,GO:0009058,GO:0009059,GO:0009506,GO:0009628,GO:0009651,GO:0009889,GO:0009987,GO:0010467,GO:0010468,GO:0010556,GO:0016070,GO:0016310,GO:0016538,GO:0019207,GO:0019219,GO:…	other cellular components,other cellular processes,other metabolic processes,other molecular functions,protein binding,protein metabolism,response to abiotic or biotic stimulus,response to stress,transcription,DNA-dependent
Thhalv10001422m.g	scaffold_22	57.0622	60.9639	51.7731	61.1727	61.4543	68.9543	26.5387	39.2518	25.5746			AT2G47510	fumarase 1	GO:0000003,GO:0003006,GO:0003674,GO:0003824,GO:0004333,GO:0005488,GO:0005515,GO:0005575,GO:0005622,GO:0005623,GO:0005737,GO:0005739,GO:0006082,GO:0006084,GO:0006091,GO:0006099,GO:0006106,GO:0006732,GO:0006950,GO:0006970,GO:0006979,GO:0007275,GO:0008150,GO:0008152,GO:0009056,GO:0009060,GO:0009109,GO:0009628,GO:0009651,GO:0009856,GO:0009987,GO:0015980,GO:0016829,GO:0016835,GO:0016836,GO:0019752,GO:…	developmental processes,electron transport or energy pathways,mitochondria,other cellular processes,other cytoplasmic components,other enzyme activity,other intracellular components,other metabolic processes,protein binding,response to abiotic or biotic stimulus,response to stress
Thhalv10001439m.g	scaffold_22	46.1341	47.7336	56.5612	30.6741	33.8592	46.4494	23.6018	23.3686	35.7878			AT2G43790	MAP kinase 6	GO:0000003,GO:0000165,GO:0000166,GO:0000302,GO:0002218,GO:0002252,GO:0002253,GO:0002376,GO:0002682,GO:0002684,GO:0003002,GO:0003006,GO:0003674,GO:0003824,GO:0004672,GO:0004674,GO:0004702,GO:0004707,GO:0004871,GO:0005057,GO:0005488,GO:0005515,GO:0005524,GO:0005575,GO:0005622,GO:0005623,GO:0005737,GO:0005794,GO:0005802,GO:0005856,GO:0006464,GO:0006468,GO:0006725,GO:0006790,GO:0006793,GO:0006796,GO:…	developmental processes,kinase activity,nucleotide binding,other biological processes,other cellular processes,other cytoplasmic components,other intracellular components,other metabolic processes,protein binding,protein metabolism,response to abiotic or biotic stimulus,response to stress,signal transduction,transferase activity
Thhalv10001530m.g	scaffold_22	0.748548	0	0	0.882717	1.5649	3.18401	0.765901	0.828877	6.17925			AT2G47180	galactinol synthase 1	GO:0000302,GO:0003674,GO:0003824,GO:0005575,GO:0005975,GO:0005996,GO:0006012,GO:0006066,GO:0006950,GO:0006970,GO:0006979,GO:0008150,GO:0008152,GO:0008194,GO:0008378,GO:0009058,GO:0009266,GO:0009314,GO:0009408,GO:0009409,GO:0009416,GO:0009628,GO:0009642,GO:0009644,GO:0009651,GO:0009987,GO:0010035,GO:0016051,GO:0016740,GO:0016757,GO:0016758,GO:0019318,GO:0035250,GO:0042221,GO:0042542,GO:0044237,GO:…	other cellular processes,other metabolic processes,response to abiotic or biotic stimulus,response to stress,transferase activity,unknown cellular components
Thhalv10001573m.g	scaffold_22	209.74	213.479	157.066	342.241	290.62	344.281	215.85	238.324	447.949			AT2G45960	plasma membrane intrinsic protein 1B	GO:0003674,GO:0005215,GO:0005372,GO:0005575,GO:0005622,GO:0005623,GO:0005737,GO:0005773,GO:0005886,GO:0006810,GO:0006833,GO:0006950,GO:0006970,GO:0008150,GO:0009414,GO:0009415,GO:0009507,GO:0009536,GO:0009628,GO:0009651,GO:0009987,GO:0015250,GO:0015267,GO:0015669,GO:0015670,GO:0016020,GO:0016021,GO:0022803,GO:0022838,GO:0022857,GO:0022891,GO:0022892,GO:0031224,GO:0031225,GO:0031226,GO:0042044,GO:…	chloroplast,other cellular processes,other cytoplasmic components,other intracellular components,other membranes,plasma membrane,response to abiotic or biotic stimulus,response to stress,transport,transporter activity
Thhalv10001584m.g	scaffold_22	13.0616	2.2685	2.10825	7.70139	9.75231	9.9212	0	2.06619	0			AT2G47190	myb domain protein 2	GO:0001071,GO:0003674,GO:0003676,GO:0003677,GO:0003700,GO:0005488,GO:0005515,GO:0005516,GO:0005575,GO:0005622,GO:0005623,GO:0005634,GO:0006139,GO:0006351,GO:0006355,GO:0006807,GO:0006950,GO:0006970,GO:0008150,GO:0008152,GO:0009058,GO:0009059,GO:0009414,GO:0009415,GO:0009628,GO:0009651,GO:0009719,GO:0009723,GO:0009725,GO:0009737,GO:0009751,GO:0009889,GO:0009891,GO:0009893,GO:0009987,GO:0010033,GO:…	DNA or RNA binding,nucleus,other biological processes,other cellular processes,other metabolic processes,protein binding,response to abiotic or biotic stimulus,response to stress,transcription factor activity,transcription,DNA-dependent
Thhalv10001585m.g	scaffold_22	331.775	299.095	298.616	264.42	279.205	261.616	253.161	270.864	308.502			AT2G47730	glutathione S-transferase phi 8	GO:0003674,GO:0003824,GO:0004364,GO:0005488,GO:0005515,GO:0005575,GO:0005622,GO:0005623,GO:0005634,GO:0005737,GO:0005773,GO:0005774,GO:0006464,GO:0006497,GO:0006498,GO:0006499,GO:0006950,GO:0006952,GO:0006970,GO:0008150,GO:0008152,GO:0009056,GO:0009058,GO:0009059,GO:0009266,GO:0009404,GO:0009407,GO:0009409,GO:0009507,GO:0009526,GO:0009532,GO:0009536,GO:0009570,GO:0009579,GO:0009607,GO:0009617,GO:…	chloroplast,nucleus,other binding,other cellular processes,other cytoplasmic components,other intracellular components,other membranes,other metabolic processes,plastid,protein binding,protein metabolism,response to abiotic or biotic stimulus,response to stress,transferase activity
Thhalv10001603m.g	scaffold_22	31.8557	34.8554	23.3951	33.809	33.2986	38.9566	26.0754	36.1561	26.2969			AT2G47580	spliceosomal protein U1A	GO:0000166,GO:0000375,GO:0000377,GO:0000398,GO:0003674,GO:0003676,GO:0003723,GO:0005488,GO:0005575,GO:0005622,GO:0005623,GO:0005634,GO:0005685,GO:0005730,GO:0005737,GO:0005829,GO:0006139,GO:0006396,GO:0006397,GO:0006807,GO:0006950,GO:0006970,GO:0008150,GO:0008152,GO:0008380,GO:0009628,GO:0009651,GO:0009987,GO:0010467,GO:0016070,GO:0016071,GO:0030529,GO:0030532,GO:0031974,GO:0031981,GO:0032991,GO:…	DNA or RNA binding,cytosol,nucleic acid binding,nucleotide binding,nucleus,other cellular processes,other intracellular components,other metabolic processes,response to abiotic or biotic stimulus,response to stress
Thhalv10001604m.g	scaffold_22	40.8928	90.3907	65.5243	22.796	24.8698	35.5788	24.3437	35.4016	29.6652			AT2G45790	phosphomannomutase	GO:0003674,GO:0003824,GO:0004615,GO:0005488,GO:0005515,GO:0005575,GO:0005622,GO:0005623,GO:0005737,GO:0005829,GO:0005975,GO:0005996,GO:0006013,GO:0006066,GO:0006082,GO:0006766,GO:0006767,GO:0006950,GO:0006970,GO:0008150,GO:0008152,GO:0009058,GO:0009110,GO:0009628,GO:0009651,GO:0009987,GO:0016051,GO:0016053,GO:0016853,GO:0016866,GO:0016868,GO:0019307,GO:0019318,GO:0019319,GO:0019752,GO:0019852,GO:…	cytosol,other cellular processes,other cytoplasmic components,other enzyme activity,other metabolic processes,protein binding,response to abiotic or biotic stimulus,response to stress
Thhalv10001647m.g	scaffold_22	0.974151	0	0	1.14876	14.2558	2.07182	0.996733	0	1.34027			AT2G47770	TSPO(outer membrane tryptophan-rich sensory protein)-related	GO:0003674,GO:0005488,GO:0005506,GO:0005575,GO:0005622,GO:0005623,GO:0005737,GO:0005783,GO:0005794,GO:0005795,GO:0006778,GO:0006807,GO:0006950,GO:0006970,GO:0008150,GO:0008152,GO:0009628,GO:0009651,GO:0009719,GO:0009725,GO:0009737,GO:0009987,GO:0010033,GO:0016020,GO:0016021,GO:0020037,GO:0031224,GO:0033013,GO:0042221,GO:0043167,GO:0043169,GO:0043226,GO:0043227,GO:0043229,GO:0043231,GO:0044237,GO:…	ER,Golgi apparatus,other binding,other biological processes,other cellular processes,other cytoplasmic components,other intracellular components,other membranes,other metabolic processes,response to abiotic or biotic stimulus,response to stress
Thhalv10001671m.g	scaffold_22	72.9147	93.4368	44.5315	58.0972	129.775	123.64	62.5069	66.5555	46.0922			AT2G45640	SIN3 associated polypeptide P18	GO:0003674,GO:0005488,GO:0005515,GO:0005575,GO:0005622,GO:0005623,GO:0005634,GO:0005730,GO:0006950,GO:0006970,GO:0008150,GO:0009628,GO:0009651,GO:0009719,GO:0009725,GO:0009737,GO:0010033,GO:0031974,GO:0031981,GO:0042221,GO:0043226,GO:0043227,GO:0043228,GO:0043229,GO:0043231,GO:0043232,GO:0043233,GO:0044422,GO:0044424,GO:0044428,GO:0044446,GO:0044464,GO:0050896,GO:0070013	nucleus,other biological processes,other intracellular components,protein binding,response to abiotic or biotic stimulus,response to stress
Thhalv10001793m.g	scaffold_22	0	0	0	0	0	0	0	0	0			AT1G27760	interferon-related developmental regulator family protein / IFRD protein family	GO:0003674,GO:0005488,GO:0005575,GO:0005622,GO:0005623,GO:0005634,GO:0005737,GO:0006950,GO:0006970,GO:0008150,GO:0009628,GO:0009651,GO:0043226,GO:0043227,GO:0043229,GO:0043231,GO:0044424,GO:0044464,GO:0050896	nucleus,other binding,other cytoplasmic components,response to abiotic or biotic stimulus,response to stress
Thhalv10001831m.g	scaffold_23	4.08299	1.98554	1.84528	12.5185	23.9004	6.07857	12.5329	0	2.247			AT1G35720	annexin 1	GO:0000166,GO:0003674,GO:0003824,GO:0004601,GO:0005488,GO:0005507,GO:0005509,GO:0005515,GO:0005524,GO:0005543,GO:0005544,GO:0005575,GO:0005576,GO:0005618,GO:0005622,GO:0005623,GO:0005737,GO:0005739,GO:0005773,GO:0005774,GO:0005829,GO:0005886,GO:0005911,GO:0006950,GO:0006970,GO:0006979,GO:0008150,GO:0008270,GO:0008289,GO:0009266,GO:0009408,GO:0009409,GO:0009414,GO:0009415,GO:0009506,GO:0009507,GO:…	cell wall,chloroplast,cytosol,extracellular,mitochondria,nucleotide binding,other binding,other biological processes,other cellular components,other cytoplasmic components,other enzyme activity,other intracellular components,other membranes,plasma membrane,plastid,protein binding,response to abiotic or biotic stimulus,response to stress
Thhalv10001865m.g	scaffold_23	0	0	0	0	0	0	0	0	0			AT3G09260	Glycosyl hydrolase superfamily protein	GO:0002020,GO:0003674,GO:0003824,GO:0004553,GO:0005488,GO:0005507,GO:0005515,GO:0005575,GO:0005622,GO:0005623,GO:0005634,GO:0005737,GO:0005773,GO:0005777,GO:0005911,GO:0005975,GO:0006950,GO:0006952,GO:0006970,GO:0006996,GO:0008150,GO:0008152,GO:0008422,GO:0009266,GO:0009409,GO:0009506,GO:0009607,GO:0009608,GO:0009610,GO:0009620,GO:0009628,GO:0009651,GO:0009987,GO:0010168,GO:0015926,GO:0015928,GO:…	cell organization and biogenesis,hydrolase activity,nucleus,other binding,other cellular components,other cellular processes,other cytoplasmic components,other enzyme activity,other intracellular components,other membranes,other metabolic processes,protein binding,response to abiotic or biotic stimulus,response to stress
Thhalv10001878m.g	scaffold_12	1.70417	2.48619	1.54038	4.22022	3.91899	2.5371	2.78989	2.45317	0.468931			AT1G04120	multidrug resistance-associated protein 5	GO:0000166,GO:0000325,GO:0003674,GO:0003824,GO:0004871,GO:0004872,GO:0004888,GO:0005215,GO:0005488,GO:0005524,GO:0005575,GO:0005622,GO:0005623,GO:0005737,GO:0005773,GO:0005774,GO:0006139,GO:0006163,GO:0006195,GO:0006200,GO:0006753,GO:0006807,GO:0006810,GO:0006873,GO:0006875,GO:0006950,GO:0006970,GO:0008150,GO:0008152,GO:0008281,GO:0009056,GO:0009117,GO:0009141,GO:0009143,GO:0009144,GO:0009146,GO:…	hydrolase activity,nucleotide binding,other cellular processes,other cytoplasmic components,other intracellular components,other membranes,other metabolic processes,receptor binding or activity,response to abiotic or biotic stimulus,response to stress,transport,transporter activity
Thhalv10002002m.g	scaffold_12	74.5732	60.441	65.8933	84.5573	82.9477	61.509	48.9115	72.5185	61.1654			AT2G20360	NAD(P)-binding Rossmann-fold superfamily protein	GO:0000166,GO:0003674,GO:0003824,GO:0005488,GO:0005575,GO:0005622,GO:0005623,GO:0005737,GO:0005739,GO:0005740,GO:0005743,GO:0005746,GO:0005747,GO:0006950,GO:0006970,GO:0008150,GO:0008152,GO:0009628,GO:0009651,GO:0009987,GO:0016020,GO:0019866,GO:0030964,GO:0031090,GO:0031966,GO:0031967,GO:0031975,GO:0032991,GO:0043226,GO:0043227,GO:0043229,GO:0043231,GO:0043234,GO:0044237,GO:0044422,GO:0044424,GO:…	mitochondria,nucleotide binding,other binding,other cellular processes,other cytoplasmic components,other enzyme activity,other intracellular components,other membranes,other metabolic processes,response to abiotic or biotic stimulus,response to stress
Thhalv10002027m.g	scaffold_12	0	0	0	3.40229	0	0.767017	0	0	1.98475			AT2G27300	NTM1-like 8	GO:0001071,GO:0003674,GO:0003676,GO:0003677,GO:0003700,GO:0005488,GO:0005575,GO:0005623,GO:0005886,GO:0006139,GO:0006351,GO:0006355,GO:0006807,GO:0006950,GO:0006970,GO:0007275,GO:0008150,GO:0008152,GO:0009058,GO:0009059,GO:0009628,GO:0009651,GO:0009791,GO:0009845,GO:0009889,GO:0009987,GO:0010467,GO:0010468,GO:0010556,GO:0016020,GO:0016070,GO:0019219,GO:0019222,GO:0031323,GO:0031326,GO:0032501,GO:…	DNA or RNA binding,developmental processes,other cellular processes,other metabolic processes,plasma membrane,response to abiotic or biotic stimulus,response to stress,transcription factor activity,transcription,DNA-dependent
Thhalv10002040m.g	scaffold_12	1.7993	7.29161	10.8424	0.70727	1.25387	3.82675	0	5.97718	0.82518			AT2G27300	NTM1-like 8	GO:0001071,GO:0003674,GO:0003676,GO:0003677,GO:0003700,GO:0005488,GO:0005575,GO:0005623,GO:0005886,GO:0006139,GO:0006351,GO:0006355,GO:0006807,GO:0006950,GO:0006970,GO:0007275,GO:0008150,GO:0008152,GO:0009058,GO:0009059,GO:0009628,GO:0009651,GO:0009791,GO:0009845,GO:0009889,GO:0009987,GO:0010467,GO:0010468,GO:0010556,GO:0016020,GO:0016070,GO:0019219,GO:0019222,GO:0031323,GO:0031326,GO:0032501,GO:…	DNA or RNA binding,developmental processes,other cellular processes,other metabolic processes,plasma membrane,response to abiotic or biotic stimulus,response to stress,transcription factor activity,transcription,DNA-dependent
Thhalv10002066m.g	scaffold_12	33.1653	36.5165	36.7651	20.6618	45.7873	32.6061	33.2939	25.6378	38.7423			AT5G35080		GO:0005575,GO:0005622,GO:0005623,GO:0005737,GO:0005783,GO:0006508,GO:0006511,GO:0006950,GO:0006970,GO:0008150,GO:0008152,GO:0009056,GO:0009057,GO:0009628,GO:0009651,GO:0009987,GO:0010498,GO:0019538,GO:0019941,GO:0030163,GO:0030433,GO:0043161,GO:0043170,GO:0043226,GO:0043227,GO:0043229,GO:0043231,GO:0043632,GO:0044237,GO:0044238,GO:0044248,GO:0044257,GO:0044260,GO:0044265,GO:0044267,GO:0044424,GO:…	ER,other cellular processes,other metabolic processes,protein metabolism,response to abiotic or biotic stimulus,response to stress
Thhalv10002185m.g	scaffold_12	0	0	0	0	0	0	0	0	1.26981			AT2G20880	Integrase-type DNA-binding superfamily protein	GO:0001071,GO:0003674,GO:0003676,GO:0003677,GO:0003700,GO:0005488,GO:0005575,GO:0005622,GO:0005623,GO:0005634,GO:0005737,GO:0006139,GO:0006351,GO:0006355,GO:0006807,GO:0006950,GO:0006970,GO:0008150,GO:0008152,GO:0009058,GO:0009059,GO:0009414,GO:0009415,GO:0009628,GO:0009651,GO:0009889,GO:0009987,GO:0010467,GO:0010468,GO:0010556,GO:0016070,GO:0019219,GO:0019222,GO:0031323,GO:0031326,GO:0032774,GO:…	DNA or RNA binding,nucleus,other cellular processes,other cytoplasmic components,other metabolic processes,response to abiotic or biotic stimulus,response to stress,transcription factor activity,transcription,DNA-dependent
Thhalv10002300m.g	scaffold_12	0	0	0	0	1.68755	0.858386	0	0	0			AT2G27300	NTM1-like 8	GO:0001071,GO:0003674,GO:0003676,GO:0003677,GO:0003700,GO:0005488,GO:0005575,GO:0005623,GO:0005886,GO:0006139,GO:0006351,GO:0006355,GO:0006807,GO:0006950,GO:0006970,GO:0007275,GO:0008150,GO:0008152,GO:0009058,GO:0009059,GO:0009628,GO:0009651,GO:0009791,GO:0009845,GO:0009889,GO:0009987,GO:0010467,GO:0010468,GO:0010556,GO:0016020,GO:0016070,GO:0019219,GO:0019222,GO:0031323,GO:0031326,GO:0032501,GO:…	DNA or RNA binding,developmental processes,other cellular processes,other metabolic processes,plasma membrane,response to abiotic or biotic stimulus,response to stress,transcription factor activity,transcription,DNA-dependent
Thhalv10002387m.g	scaffold_4	171.59	134.406	169.151	233.852	222.939	128.095	160.721	132.875	151.788			AT2G05710	aconitase 3	GO:0000166,GO:0003674,GO:0003824,GO:0003994,GO:0005488,GO:0005507,GO:0005524,GO:0005575,GO:0005618,GO:0005622,GO:0005623,GO:0005737,GO:0005739,GO:0005773,GO:0005774,GO:0005829,GO:0006082,GO:0006101,GO:0006102,GO:0006950,GO:0006970,GO:0006979,GO:0008150,GO:0008152,GO:0009507,GO:0009532,GO:0009536,GO:0009570,GO:0009628,GO:0009651,GO:0009719,GO:0009725,GO:0009737,GO:0009987,GO:0010033,GO:0010035,GO:…	cell wall,chloroplast,cytosol,mitochondria,nucleotide binding,other binding,other biological processes,other cellular processes,other cytoplasmic components,other enzyme activity,other intracellular components,other membranes,other metabolic processes,plastid,response to abiotic or biotic stimulus,response to stress
Thhalv10002499m.g	scaffold_4	0	0	0	0.541274	0	0	0	0	0.63151			AT3G44540	fatty acid reductase 4	GO:0000166,GO:0003674,GO:0003824,GO:0005488,GO:0005575,GO:0006082,GO:0006629,GO:0006631,GO:0006725,GO:0006950,GO:0006970,GO:0007049,GO:0007275,GO:0008150,GO:0008152,GO:0009058,GO:0009555,GO:0009556,GO:0009611,GO:0009628,GO:0009651,GO:0009698,GO:0009699,GO:0009987,GO:0010345,GO:0016491,GO:0016620,GO:0016627,GO:0016903,GO:0019438,GO:0019748,GO:0019752,GO:0032501,GO:0032502,GO:0032787,GO:0042180,GO:…	developmental processes,nucleotide binding,other cellular processes,other enzyme activity,other metabolic processes,response to abiotic or biotic stimulus,response to stress,unknown cellular components
Thhalv10002694m.g	scaffold_4	3.92133	5.72077	19.4944	10.1732	9.83745	10.8418	10.4318	21.7107	15.1062			AT2G04240	RING/U-box superfamily protein	GO:0003674,GO:0005488,GO:0005515,GO:0006082,GO:0006629,GO:0006714,GO:0006720,GO:0006721,GO:0006950,GO:0006970,GO:0008150,GO:0008152,GO:0008270,GO:0009628,GO:0009651,GO:0009687,GO:0009719,GO:0009725,GO:0009739,GO:0009743,GO:0009987,GO:0010033,GO:0010200,GO:0019748,GO:0019752,GO:0032787,GO:0042180,GO:0042214,GO:0042221,GO:0043167,GO:0043169,GO:0043288,GO:0043436,GO:0044237,GO:0044238,GO:0044255,GO:…	other binding,other biological processes,other cellular processes,other metabolic processes,protein binding,response to abiotic or biotic stimulus,response to stress
Thhalv10002711m.g	scaffold_4	4.25035	0	9.60458	3.75914	4.44287	2.2599	7.61055	0	0			AT3G23830	glycine-rich RNA-binding protein 4	GO:0000166,GO:0003674,GO:0003676,GO:0003677,GO:0003690,GO:0003697,GO:0003723,GO:0005488,GO:0006950,GO:0006970,GO:0008150,GO:0009628,GO:0009651,GO:0043566,GO:0050896	DNA or RNA binding,nucleic acid binding,nucleotide binding,response to abiotic or biotic stimulus,response to stress
Thhalv10002842m.g	scaffold_4	0	0	0	0.453216	0	0	0	0	0			AT3G45410	Concanavalin A-like lectin protein kinase family protein	GO:0000166,GO:0003674,GO:0003824,GO:0004672,GO:0004674,GO:0004675,GO:0004871,GO:0004872,GO:0004888,GO:0005488,GO:0005524,GO:0005575,GO:0005623,GO:0005886,GO:0006464,GO:0006468,GO:0006793,GO:0006796,GO:0006950,GO:0006970,GO:0008150,GO:0008152,GO:0009628,GO:0009651,GO:0009719,GO:0009723,GO:0009725,GO:0009987,GO:0010033,GO:0016020,GO:0016301,GO:0016310,GO:0016740,GO:0016772,GO:0016773,GO:0017076,GO:…	kinase activity,nucleotide binding,other binding,other cellular processes,other metabolic processes,plasma membrane,protein metabolism,receptor binding or activity,response to abiotic or biotic stimulus,response to stress,transferase activity
Thhalv10002851m.g	scaffold_4	1.57012	0	0	4.62888	4.92373	5.009	0	3.47724	7.56079			AT2G03760	sulphotransferase 12	GO:0003674,GO:0003824,GO:0005575,GO:0006629,GO:0006950,GO:0006952,GO:0006970,GO:0008146,GO:0008150,GO:0008152,GO:0008202,GO:0009628,GO:0009651,GO:0009751,GO:0010033,GO:0010817,GO:0016128,GO:0016131,GO:0016740,GO:0016782,GO:0042221,GO:0042445,GO:0044238,GO:0050896,GO:0065007,GO:0065008,GO:0080118	other biological processes,other metabolic processes,response to abiotic or biotic stimulus,response to stress,transferase activity,unknown cellular components
Thhalv10003061m.g	scaffold_4	1.17046	0	5.2898	0	0	0	0	0	0			AT4G12720	MutT/nudix family protein	GO:0000166,GO:0000210,GO:0002218,GO:0002253,GO:0002376,GO:0002682,GO:0002684,GO:0003674,GO:0003824,GO:0004551,GO:0005488,GO:0005515,GO:0005575,GO:0005622,GO:0005623,GO:0005737,GO:0005829,GO:0006464,GO:0006471,GO:0006950,GO:0006952,GO:0006955,GO:0006970,GO:0006979,GO:0007154,GO:0007165,GO:0008150,GO:0008152,GO:0008219,GO:0009607,GO:0009617,GO:0009626,GO:0009628,GO:0009651,GO:0009870,GO:0009987,GO:…	cytosol,hydrolase activity,nucleotide binding,other binding,other biological processes,other cellular processes,other metabolic processes,protein binding,protein metabolism,response to abiotic or biotic stimulus,response to stress,signal transduction
Thhalv10003073m.g	scaffold_4	25.4951	24.7963	23.0447	9.01945	10.6599	2.71114	7.82584	11.2924	31.5692			AT2G04030	Chaperone protein htpG family protein	GO:0000003,GO:0000166,GO:0003006,GO:0003674,GO:0005488,GO:0005515,GO:0005524,GO:0005575,GO:0005622,GO:0005623,GO:0005737,GO:0005739,GO:0005773,GO:0005774,GO:0006457,GO:0006950,GO:0006970,GO:0007275,GO:0008150,GO:0008152,GO:0009266,GO:0009314,GO:0009408,GO:0009414,GO:0009415,GO:0009416,GO:0009507,GO:0009526,GO:0009532,GO:0009536,GO:0009570,GO:0009628,GO:0009639,GO:0009640,GO:0009651,GO:0009704,GO:…	chloroplast,developmental processes,mitochondria,nucleotide binding,other biological processes,other cellular processes,other cytoplasmic components,other intracellular components,other membranes,other metabolic processes,plastid,protein binding,protein metabolism,response to abiotic or biotic stimulus,response to stress
Thhalv10003205m.g	scaffold_17	71.1454	165.176	148.322	71.9894	78.686	146.919	84.0661	98.0941	77.6757			AT5G43060	Granulin repeat cysteine protease family protein	GO:0003674,GO:0003824,GO:0005488,GO:0005515,GO:0005575,GO:0005622,GO:0005623,GO:0005737,GO:0005773,GO:0005829,GO:0006508,GO:0006950,GO:0006970,GO:0008150,GO:0008152,GO:0008233,GO:0008234,GO:0009628,GO:0009651,GO:0016787,GO:0019538,GO:0043170,GO:0043226,GO:0043227,GO:0043229,GO:0043231,GO:0044238,GO:0044424,GO:0044444,GO:0044464,GO:0050896,GO:0070011	cytosol,hydrolase activity,other cytoplasmic components,other intracellular components,protein binding,protein metabolism,response to abiotic or biotic stimulus,response to stress
Thhalv10003366m.g	scaffold_17	0	0	0	0	0	0	0	0	0			AT5G49720	glycosyl hydrolase 9A1	GO:0000226,GO:0000271,GO:0000902,GO:0003674,GO:0003824,GO:0004553,GO:0005575,GO:0005622,GO:0005623,GO:0005737,GO:0005768,GO:0005769,GO:0005794,GO:0005886,GO:0005975,GO:0005976,GO:0006073,GO:0006950,GO:0006970,GO:0006972,GO:0006996,GO:0007010,GO:0007017,GO:0007275,GO:0008150,GO:0008152,GO:0008810,GO:0009058,GO:0009059,GO:0009250,GO:0009504,GO:0009628,GO:0009651,GO:0009653,GO:0009719,GO:0009725,GO:…	Golgi apparatus,cell organization and biogenesis,developmental processes,hydrolase activity,other biological processes,other cellular processes,other cytoplasmic components,other enzyme activity,other intracellular components,other metabolic processes,plasma membrane,response to abiotic or biotic stimulus,response to stress
Thhalv10003542m.g	scaffold_6	18.1626	22.5609	18.2906	10.9418	9.90533	10.4967	7.87784	17.4884	8.42008			AT5G35750	histidine kinase 2	GO:0000003,GO:0000041,GO:0000155,GO:0000156,GO:0000160,GO:0000166,GO:0003006,GO:0003674,GO:0003824,GO:0004672,GO:0004673,GO:0004871,GO:0004872,GO:0004888,GO:0005034,GO:0005488,GO:0005515,GO:0005524,GO:0005575,GO:0005623,GO:0006139,GO:0006351,GO:0006355,GO:0006464,GO:0006468,GO:0006778,GO:0006787,GO:0006793,GO:0006796,GO:0006807,GO:0006810,GO:0006811,GO:0006812,GO:0006826,GO:0006950,GO:0006970,GO:…	developmental processes,kinase activity,nucleotide binding,other biological processes,other cellular processes,other membranes,other metabolic processes,other molecular functions,protein binding,protein metabolism,receptor binding or activity,response to abiotic or biotic stimulus,response to stress,signal transduction,transcription,DNA-dependent,transferase activity,transport
Thhalv10003547m.g	scaffold_6	51.4724	38.8583	57.2185	42.342	80.2718	51.2043	36.3138	48.033	33.6954			AT2G01980	sodium proton exchanger, putative (NHX7) (SOS1)	GO:0000302,GO:0003674,GO:0005215,GO:0005451,GO:0005488,GO:0005515,GO:0005575,GO:0005622,GO:0005623,GO:0005737,GO:0005886,GO:0006810,GO:0006811,GO:0006812,GO:0006813,GO:0006814,GO:0006818,GO:0006950,GO:0006970,GO:0006979,GO:0008150,GO:0008152,GO:0008324,GO:0009507,GO:0009526,GO:0009536,GO:0009628,GO:0009651,GO:0009941,GO:0009987,GO:0010035,GO:0010163,GO:0015075,GO:0015077,GO:0015078,GO:0015081,GO:…	chloroplast,other cellular processes,other cytoplasmic components,other intracellular components,other membranes,other metabolic processes,plasma membrane,plastid,protein binding,response to abiotic or biotic stimulus,response to stress,transport,transporter activity
Thhalv10003590m.g	scaffold_6	60.4613	51.4536	57.0899	49.145	59.137	35.3619	49.2694	51.886	27.6292			AT5G63320	nuclear protein X1	GO:0003674,GO:0005488,GO:0005515,GO:0005575,GO:0005622,GO:0005623,GO:0005634,GO:0006139,GO:0006351,GO:0006355,GO:0006807,GO:0006950,GO:0006970,GO:0008150,GO:0008152,GO:0009058,GO:0009059,GO:0009266,GO:0009409,GO:0009628,GO:0009651,GO:0009719,GO:0009725,GO:0009737,GO:0009889,GO:0009890,GO:0009892,GO:0009987,GO:0010033,GO:0010467,GO:0010468,GO:0010556,GO:0010558,GO:0010605,GO:0010629,GO:0016070,GO:…	nucleus,other biological processes,other cellular processes,other metabolic processes,protein binding,response to abiotic or biotic stimulus,response to stress,transcription,DNA-dependent
Thhalv10003659m.g	scaffold_6	0	1.52895	0	0.370763	0	0	0	0	0			AT5G25370	phospholipase D alpha 3	GO:0003674,GO:0003824,GO:0004620,GO:0004630,GO:0005488,GO:0005509,GO:0005515,GO:0005575,GO:0005623,GO:0006066,GO:0006576,GO:0006629,GO:0006643,GO:0006644,GO:0006650,GO:0006807,GO:0006950,GO:0006970,GO:0008081,GO:0008150,GO:0008152,GO:0009056,GO:0009308,GO:0009414,GO:0009415,GO:0009628,GO:0009651,GO:0009719,GO:0009725,GO:0009737,GO:0009987,GO:0010033,GO:0016020,GO:0016042,GO:0016298,GO:0016787,GO:…	hydrolase activity,other binding,other biological processes,other cellular processes,other enzyme activity,other membranes,other metabolic processes,protein binding,response to abiotic or biotic stimulus,response to stress
Thhalv10003665m.g	scaffold_6	1.21654	1.47899	0	0.358647	0	0	0.311185	0	0			AT5G25370	phospholipase D alpha 3	GO:0003674,GO:0003824,GO:0004620,GO:0004630,GO:0005488,GO:0005509,GO:0005515,GO:0005575,GO:0005623,GO:0006066,GO:0006576,GO:0006629,GO:0006643,GO:0006644,GO:0006650,GO:0006807,GO:0006950,GO:0006970,GO:0008081,GO:0008150,GO:0008152,GO:0009056,GO:0009308,GO:0009414,GO:0009415,GO:0009628,GO:0009651,GO:0009719,GO:0009725,GO:0009737,GO:0009987,GO:0010033,GO:0016020,GO:0016042,GO:0016298,GO:0016787,GO:…	hydrolase activity,other binding,other biological processes,other cellular processes,other enzyme activity,other membranes,other metabolic processes,protein binding,response to abiotic or biotic stimulus,response to stress
Thhalv10003676m.g	scaffold_6	103.769	81.3687	104.852	93.5173	97.0047	113.936	48.6273	101.826	41.399			AT2G04030	Chaperone protein htpG family protein	GO:0000003,GO:0000166,GO:0003006,GO:0003674,GO:0005488,GO:0005515,GO:0005524,GO:0005575,GO:0005622,GO:0005623,GO:0005737,GO:0005739,GO:0005773,GO:0005774,GO:0006457,GO:0006950,GO:0006970,GO:0007275,GO:0008150,GO:0008152,GO:0009266,GO:0009314,GO:0009408,GO:0009414,GO:0009415,GO:0009416,GO:0009507,GO:0009526,GO:0009532,GO:0009536,GO:0009570,GO:0009628,GO:0009639,GO:0009640,GO:0009651,GO:0009704,GO:…	chloroplast,developmental processes,mitochondria,nucleotide binding,other biological processes,other cellular processes,other cytoplasmic components,other intracellular components,other membranes,other metabolic processes,plastid,protein binding,protein metabolism,response to abiotic or biotic stimulus,response to stress
Thhalv10003890m.g	scaffold_6	9.30725	22.6303	24.2674	62.8979	24.6962	6.85197	10.9881	18.2338	7.88012			AT5G65010	asparagine synthetase 2	GO:0003674,GO:0003824,GO:0004066,GO:0004071,GO:0005575,GO:0005622,GO:0005623,GO:0005737,GO:0005829,GO:0005911,GO:0006082,GO:0006520,GO:0006528,GO:0006529,GO:0006807,GO:0006950,GO:0006970,GO:0006972,GO:0008150,GO:0008152,GO:0008652,GO:0009058,GO:0009066,GO:0009067,GO:0009308,GO:0009309,GO:0009506,GO:0009628,GO:0009651,GO:0009987,GO:0016053,GO:0016211,GO:0016874,GO:0016879,GO:0016880,GO:0016884,GO:…	cytosol,other cellular components,other cellular processes,other enzyme activity,other metabolic processes,response to abiotic or biotic stimulus,response to stress
Thhalv10003935m.g	scaffold_6	53.4779	19.9316	37.0473	32.6824	26.1139	29.8869	25.1621	98.1183	26.3157			AT5G62530	aldehyde dehydrogenase 12A1	GO:0003674,GO:0003824,GO:0003842,GO:0004028,GO:0005488,GO:0005575,GO:0005622,GO:0005623,GO:0005737,GO:0005739,GO:0006082,GO:0006520,GO:0006536,GO:0006560,GO:0006562,GO:0006807,GO:0006950,GO:0006970,GO:0008150,GO:0008152,GO:0008270,GO:0009056,GO:0009063,GO:0009064,GO:0009065,GO:0009308,GO:0009310,GO:0009507,GO:0009536,GO:0009628,GO:0009651,GO:0009987,GO:0010133,GO:0016054,GO:0016491,GO:0016620,GO:…	chloroplast,mitochondria,other binding,other cellular processes,other enzyme activity,other metabolic processes,response to abiotic or biotic stimulus,response to stress
Thhalv10003949m.g	scaffold_6	47.3057	29.1391	44.8969	69.9168	64.6125	44.9388	59.0508	30.3817	51.1999			AT5G27150	Naﱿ� exchanger 1	GO:0000325,GO:0003674,GO:0005215,GO:0005451,GO:0005488,GO:0005515,GO:0005575,GO:0005622,GO:0005623,GO:0005737,GO:0005773,GO:0005774,GO:0005886,GO:0006810,GO:0006811,GO:0006812,GO:0006814,GO:0006818,GO:0006885,GO:0006950,GO:0006970,GO:0007275,GO:0008150,GO:0008324,GO:0009628,GO:0009651,GO:0009987,GO:0010351,GO:0015075,GO:0015077,GO:0015078,GO:0015081,GO:0015291,GO:0015297,GO:0015298,GO:0015299,GO:…	developmental processes,other biological processes,other cellular processes,other cytoplasmic components,other intracellular components,other membranes,plasma membrane,protein binding,response to abiotic or biotic stimulus,response to stress,transport,transporter activity
Thhalv10004178m.g	scaffold_6	46.7718	89.4881	97.0278	72.7867	88.9643	64.0058	57.2704	54.7627	43.2517			AT5G60920	COBRA-like extracellular glycosyl-phosphatidyl inositol-anchored protein family	GO:0003674,GO:0005575,GO:0005618,GO:0005623,GO:0005886,GO:0006950,GO:0006970,GO:0007047,GO:0008150,GO:0009505,GO:0009628,GO:0009651,GO:0009664,GO:0009825,GO:0009832,GO:0009897,GO:0009930,GO:0009986,GO:0009987,GO:0010215,GO:0016020,GO:0016043,GO:0016049,GO:0022607,GO:0030198,GO:0030312,GO:0031224,GO:0031225,GO:0031226,GO:0040007,GO:0042546,GO:0043062,GO:0044085,GO:0044425,GO:0044459,GO:0044464,GO:…	cell organization and biogenesis,cell wall,other cellular components,other cellular processes,other membranes,plasma membrane,response to abiotic or biotic stimulus,response to stress,unknown molecular functions
Thhalv10004208m.g	scaffold_6	3.53345	13.9612	14.9711	10.417	7.387	16.4389	4.97113	4.40172	4.25376			AT5G23860	tubulin beta 8	GO:0000166,GO:0003674,GO:0003824,GO:0003924,GO:0005198,GO:0005200,GO:0005488,GO:0005515,GO:0005525,GO:0005575,GO:0005622,GO:0005623,GO:0005737,GO:0005794,GO:0005856,GO:0005874,GO:0006139,GO:0006163,GO:0006184,GO:0006195,GO:0006461,GO:0006753,GO:0006807,GO:0006928,GO:0006950,GO:0006970,GO:0007017,GO:0007018,GO:0008150,GO:0008152,GO:0009056,GO:0009117,GO:0009141,GO:0009143,GO:0009144,GO:0009146,GO:…	Golgi apparatus,cell organization and biogenesis,hydrolase activity,nucleotide binding,other biological processes,other cellular components,other cellular processes,other intracellular components,other membranes,other metabolic processes,protein binding,response to abiotic or biotic stimulus,response to stress,structural molecule activity
Thhalv10004392m.g	scaffold_6	10.5341	27.7479	45.6245	42.4426	30.2809	38.2733	30.0895	63.6691	48.9144			AT5G67480	BTB and TAZ domain protein 4	GO:0000302,GO:0000988,GO:0000989,GO:0003674,GO:0003712,GO:0003824,GO:0004402,GO:0004468,GO:0005488,GO:0005515,GO:0005516,GO:0005575,GO:0005622,GO:0005623,GO:0005634,GO:0005737,GO:0005773,GO:0005774,GO:0006139,GO:0006325,GO:0006351,GO:0006355,GO:0006464,GO:0006473,GO:0006475,GO:0006807,GO:0006950,GO:0006970,GO:0006979,GO:0006996,GO:0008080,GO:0008150,GO:0008152,GO:0008270,GO:0009058,GO:0009059,GO:…	cell organization and biogenesis,nucleus,other binding,other biological processes,other cellular processes,other cytoplasmic components,other intracellular components,other membranes,other metabolic processes,other molecular functions,protein binding,protein metabolism,response to abiotic or biotic stimulus,response to stress,transcription,DNA-dependent,transferase activity
Thhalv10004481m.g	scaffold_6	0	0	0	1.4634	0	0	0.634867	0	1.70736			AT5G63650	SNF1-related protein kinase 2.5	GO:0000166,GO:0003674,GO:0003824,GO:0004672,GO:0004674,GO:0005488,GO:0005524,GO:0005575,GO:0005622,GO:0005623,GO:0005634,GO:0006464,GO:0006468,GO:0006793,GO:0006796,GO:0006950,GO:0006970,GO:0008150,GO:0008152,GO:0009628,GO:0009651,GO:0009987,GO:0016301,GO:0016310,GO:0016740,GO:0016772,GO:0016773,GO:0017076,GO:0019538,GO:0030554,GO:0032553,GO:0032555,GO:0032559,GO:0035639,GO:0043170,GO:0043226,GO:…	kinase activity,nucleotide binding,nucleus,other cellular processes,other metabolic processes,protein metabolism,response to abiotic or biotic stimulus,response to stress,transferase activity
Thhalv10004585m.g	scaffold_6	0	0	3.25982	0	1.50792	0	0	0.798694	0			AT2G03760	sulphotransferase 12	GO:0003674,GO:0003824,GO:0005575,GO:0006629,GO:0006950,GO:0006952,GO:0006970,GO:0008146,GO:0008150,GO:0008152,GO:0008202,GO:0009628,GO:0009651,GO:0009751,GO:0010033,GO:0010817,GO:0016128,GO:0016131,GO:0016740,GO:0016782,GO:0042221,GO:0042445,GO:0044238,GO:0050896,GO:0065007,GO:0065008,GO:0080118	other biological processes,other metabolic processes,response to abiotic or biotic stimulus,response to stress,transferase activity,unknown cellular components
Thhalv10004588m.g	scaffold_6	0	0	0	0	0	0	0	0	1.96275			AT5G49620	myb domain protein 78	GO:0001071,GO:0003674,GO:0003676,GO:0003677,GO:0003700,GO:0005488,GO:0005515,GO:0006139,GO:0006351,GO:0006355,GO:0006807,GO:0006950,GO:0006970,GO:0008150,GO:0008152,GO:0009058,GO:0009059,GO:0009628,GO:0009651,GO:0009719,GO:0009725,GO:0009737,GO:0009889,GO:0009987,GO:0010033,GO:0010467,GO:0010468,GO:0010556,GO:0016070,GO:0019219,GO:0019222,GO:0031323,GO:0031326,GO:0032774,GO:0034641,GO:0034645,GO:…	DNA or RNA binding,other biological processes,other cellular processes,other metabolic processes,protein binding,response to abiotic or biotic stimulus,response to stress,transcription factor activity,transcription,DNA-dependent
Thhalv10004619m.g	scaffold_6	2.03647	3.30109	6.13579	0	0	0.721859	0.69456	0.751671	1.86789			AT5G62520	similar to RCD one 5	GO:0003674,GO:0003824,GO:0003950,GO:0005575,GO:0005622,GO:0005623,GO:0005737,GO:0005739,GO:0006950,GO:0006970,GO:0008150,GO:0008152,GO:0009628,GO:0009651,GO:0009987,GO:0016740,GO:0016757,GO:0016763,GO:0043226,GO:0043227,GO:0043229,GO:0043231,GO:0044237,GO:0044424,GO:0044444,GO:0044464,GO:0050896,GO:0072593	mitochondria,other cellular processes,other metabolic processes,response to abiotic or biotic stimulus,response to stress,transferase activity
Thhalv10004625m.g	scaffold_6	13.0847	12.2366	14.7839	11.2758	14.7295	18.1955	4.63432	8.35897	11.0784			AT5G65020	annexin 2	GO:0003674,GO:0005488,GO:0005509,GO:0005543,GO:0005544,GO:0005575,GO:0005622,GO:0005623,GO:0005634,GO:0005737,GO:0005829,GO:0006810,GO:0006950,GO:0006970,GO:0008150,GO:0008289,GO:0008643,GO:0009266,GO:0009408,GO:0009409,GO:0009414,GO:0009415,GO:0009579,GO:0009628,GO:0009651,GO:0009986,GO:0015774,GO:0033036,GO:0033037,GO:0042221,GO:0043167,GO:0043169,GO:0043226,GO:0043227,GO:0043229,GO:0043231,GO:…	cytosol,nucleus,other binding,other cellular components,other intracellular components,response to abiotic or biotic stimulus,response to stress,transport
Thhalv10004651m.g	scaffold_6	83.9675	62.82	71.5184	106.635	112.077	87.9171	52.2093	80.1045	77.313			AT5G23540	Mov34/MPN/PAD-1 family protein	GO:0000502,GO:0003674,GO:0005488,GO:0005515,GO:0005575,GO:0005622,GO:0005623,GO:0005634,GO:0005737,GO:0005829,GO:0005838,GO:0006508,GO:0006511,GO:0006950,GO:0006970,GO:0008150,GO:0008152,GO:0008541,GO:0009056,GO:0009057,GO:0009628,GO:0009651,GO:0009987,GO:0019538,GO:0019941,GO:0022624,GO:0030163,GO:0032991,GO:0043170,GO:0043226,GO:0043227,GO:0043229,GO:0043231,GO:0043234,GO:0043632,GO:0044237,GO:…	cytosol,nucleus,other cellular processes,other intracellular components,other metabolic processes,protein binding,protein metabolism,response to abiotic or biotic stimulus,response to stress
Thhalv10004675m.g	scaffold_6	6.8212	6.2196	11.5605	3.01644	1.78254	7.25365	0	0	1.1731			AT5G24090	chitinase A	GO:0003674,GO:0003824,GO:0004553,GO:0005488,GO:0005575,GO:0005623,GO:0005975,GO:0006950,GO:0006970,GO:0007154,GO:0008150,GO:0008152,GO:0009266,GO:0009314,GO:0009409,GO:0009414,GO:0009415,GO:0009416,GO:0009605,GO:0009611,GO:0009628,GO:0009642,GO:0009651,GO:0009987,GO:0009991,GO:0012505,GO:0016787,GO:0016798,GO:0031668,GO:0033554,GO:0042221,GO:0042631,GO:0043167,GO:0043169,GO:0044238,GO:0044464,GO:…	hydrolase activity,other binding,other cellular components,other cellular processes,other enzyme activity,other metabolic processes,response to abiotic or biotic stimulus,response to stress
Thhalv10004691m.g	scaffold_6	16.6675	14.0962	18.0131	11.9639	19.6949	17.7241	4.44883	12.839	13.9584			AT5G67580	Homeodomain-like/winged-helix DNA-binding family protein	GO:0000785,GO:0000786,GO:0001071,GO:0003674,GO:0003676,GO:0003677,GO:0003690,GO:0003691,GO:0003697,GO:0003700,GO:0005488,GO:0005515,GO:0005575,GO:0005622,GO:0005623,GO:0005634,GO:0005694,GO:0006139,GO:0006259,GO:0006323,GO:0006325,GO:0006333,GO:0006334,GO:0006807,GO:0006950,GO:0006970,GO:0006996,GO:0008150,GO:0008152,GO:0009628,GO:0009651,GO:0009719,GO:0009723,GO:0009725,GO:0009733,GO:0009737,GO:…	DNA or RNA binding,DNA or RNA metabolism,cell organization and biogenesis,nucleus,other biological processes,other cellular processes,other intracellular components,protein binding,response to abiotic or biotic stimulus,response to stress,transcription factor activity
Thhalv10004728m.g	scaffold_6	15.9207	15.1477	12.5135	4.89766	13.024	11.7774	4.95777	7.66489	11.4283			AT3G27460	SGF29 tudor-like domain	GO:0003674,GO:0005575,GO:0005622,GO:0005623,GO:0005634,GO:0006950,GO:0006970,GO:0008150,GO:0009628,GO:0009651,GO:0043226,GO:0043227,GO:0043229,GO:0043231,GO:0044424,GO:0044464,GO:0050896	nucleus,response to abiotic or biotic stimulus,response to stress,unknown molecular functions
Thhalv10004806m.g	scaffold_6	78.9556	274.913	333.997	177.277	126.769	210.239	177.083	214.025	283.306			AT3G26520	tonoplast intrinsic protein 2	GO:0003674,GO:0005215,GO:0005372,GO:0005575,GO:0005576,GO:0005622,GO:0005623,GO:0005737,GO:0005773,GO:0005774,GO:0005783,GO:0005794,GO:0005886,GO:0006810,GO:0006833,GO:0006950,GO:0006952,GO:0006970,GO:0008150,GO:0009507,GO:0009536,GO:0009607,GO:0009617,GO:0009628,GO:0009651,GO:0009987,GO:0015250,GO:0015267,GO:0016020,GO:0016021,GO:0022803,GO:0022838,GO:0022857,GO:0022891,GO:0022892,GO:0030104,GO:…	ER,Golgi apparatus,chloroplast,other biological processes,other cellular components,other cellular processes,other cytoplasmic components,other intracellular components,other membranes,plasma membrane,response to abiotic or biotic stimulus,response to stress,transport,transporter activity
Thhalv10004810m.g	scaffold_6	15.0231	1.92254	3.57346	6.52687	8.265	10.0898	5.66312	2.62662	7.61496			AT3G25780	allene oxide cyclase 3	GO:0003674,GO:0003824,GO:0005575,GO:0005622,GO:0005623,GO:0005737,GO:0005773,GO:0005774,GO:0005886,GO:0006082,GO:0006629,GO:0006631,GO:0006633,GO:0006950,GO:0006970,GO:0008150,GO:0008152,GO:0008610,GO:0009058,GO:0009507,GO:0009536,GO:0009607,GO:0009620,GO:0009628,GO:0009651,GO:0009694,GO:0009695,GO:0009975,GO:0009987,GO:0016020,GO:0016053,GO:0016853,GO:0016860,GO:0019752,GO:0031090,GO:0031407,GO:…	chloroplast,other cellular processes,other cytoplasmic components,other enzyme activity,other intracellular components,other membranes,other metabolic processes,plasma membrane,response to abiotic or biotic stimulus,response to stress
Thhalv10004812m.g	scaffold_6	37.1325	38.9472	32.9054	45.5053	41.0976	32.5183	19.3691	61.2729	26.0449			AT5G63510	gamma carbonic anhydrase like 1	GO:0000003,GO:0003006,GO:0003674,GO:0003824,GO:0004089,GO:0005575,GO:0005622,GO:0005623,GO:0005737,GO:0005739,GO:0005740,GO:0005743,GO:0005746,GO:0005747,GO:0006950,GO:0006970,GO:0007275,GO:0008150,GO:0008152,GO:0009058,GO:0009628,GO:0009651,GO:0009719,GO:0009725,GO:0009737,GO:0009791,GO:0009853,GO:0009987,GO:0010033,GO:0010228,GO:0016020,GO:0016740,GO:0016829,GO:0016835,GO:0016836,GO:0019866,GO:…	developmental processes,mitochondria,other biological processes,other cellular processes,other cytoplasmic components,other enzyme activity,other intracellular components,other membranes,other metabolic processes,response to abiotic or biotic stimulus,response to stress,transferase activity
Thhalv10004839m.g	scaffold_6	51.0745	5.17443	26.449	15.0573	6.67348	20.3672	8.70975	7.06943	2.92791			AT5G67450	zinc-finger protein 1	GO:0001071,GO:0003674,GO:0003676,GO:0003677,GO:0003700,GO:0005488,GO:0005575,GO:0005622,GO:0005623,GO:0005634,GO:0006139,GO:0006351,GO:0006355,GO:0006807,GO:0006950,GO:0006970,GO:0006972,GO:0008150,GO:0008152,GO:0008270,GO:0009058,GO:0009059,GO:0009266,GO:0009409,GO:0009628,GO:0009651,GO:0009743,GO:0009889,GO:0009890,GO:0009892,GO:0009987,GO:0010033,GO:0010200,GO:0010467,GO:0010468,GO:0010556,GO:…	DNA or RNA binding,nucleic acid binding,nucleus,other binding,other biological processes,other cellular processes,other intracellular components,other metabolic processes,response to abiotic or biotic stimulus,response to stress,transcription factor activity,transcription,DNA-dependent
Thhalv10004891m.g	scaffold_6	4.3399	18.4666	9.80693	8.95611	6.8047	34.6127	0	0	1.49274			AT5G24270	Calcium-binding EF-hand family protein	GO:0003674,GO:0003824,GO:0004721,GO:0004722,GO:0004723,GO:0005488,GO:0005509,GO:0005513,GO:0005515,GO:0005575,GO:0005622,GO:0005623,GO:0005737,GO:0005955,GO:0006464,GO:0006497,GO:0006498,GO:0006499,GO:0006873,GO:0006875,GO:0006950,GO:0006970,GO:0006971,GO:0008150,GO:0008152,GO:0008287,GO:0009058,GO:0009059,GO:0009593,GO:0009628,GO:0009651,GO:0009987,GO:0010035,GO:0010038,GO:0016787,GO:0016788,GO:…	hydrolase activity,other binding,other biological processes,other cellular processes,other cytoplasmic components,other intracellular components,other metabolic processes,protein binding,protein metabolism,response to abiotic or biotic stimulus,response to stress
Thhalv10004956m.g	scaffold_6	38.5263	64.8524	42.4131	31.4527	45.4343	45.1706	36.3871	38.2852	27.1824			AT3G27890	NADPH:quinone oxidoreductase	GO:0003674,GO:0003824,GO:0005575,GO:0005622,GO:0005623,GO:0005737,GO:0005829,GO:0005886,GO:0006950,GO:0006952,GO:0006970,GO:0008150,GO:0008752,GO:0009507,GO:0009532,GO:0009536,GO:0009570,GO:0009607,GO:0009617,GO:0009628,GO:0009651,GO:0016020,GO:0016491,GO:0016645,GO:0016646,GO:0042742,GO:0043226,GO:0043227,GO:0043229,GO:0043231,GO:0044422,GO:0044424,GO:0044434,GO:0044435,GO:0044444,GO:0044446,GO:…	chloroplast,cytosol,other cytoplasmic components,other enzyme activity,other intracellular components,plasma membrane,plastid,response to abiotic or biotic stimulus,response to stress
Thhalv10005140m.g	scaffold_6	31.2778	18.654	37.3397	30.6206	28.3763	30.7504	19.3225	10.4556	8.93136			AT2G03680	spiral1	GO:0000226,GO:0000902,GO:0003674,GO:0005575,GO:0005622,GO:0005623,GO:0005737,GO:0005819,GO:0005856,GO:0005874,GO:0005876,GO:0005881,GO:0005938,GO:0006950,GO:0006970,GO:0006996,GO:0007010,GO:0007017,GO:0008150,GO:0009524,GO:0009574,GO:0009628,GO:0009651,GO:0009653,GO:0009826,GO:0009987,GO:0010005,GO:0015630,GO:0016043,GO:0016049,GO:0030863,GO:0030865,GO:0030981,GO:0031122,GO:0032502,GO:0032989,GO:…	cell organization and biogenesis,other cellular processes,other cytoplasmic components,other intracellular components,response to abiotic or biotic stimulus,response to stress,unknown molecular functions
Thhalv10005520m.g	scaffold_6	0	0	0	0	0	0.667866	0	0	0			AT5G62690	tubulin beta chain 2	GO:0000166,GO:0003674,GO:0003824,GO:0003924,GO:0005198,GO:0005488,GO:0005515,GO:0005525,GO:0005575,GO:0005618,GO:0005622,GO:0005623,GO:0005634,GO:0005730,GO:0005737,GO:0005794,GO:0005856,GO:0005874,GO:0005886,GO:0005911,GO:0006139,GO:0006163,GO:0006184,GO:0006195,GO:0006461,GO:0006753,GO:0006807,GO:0006928,GO:0006950,GO:0006970,GO:0007017,GO:0007018,GO:0008150,GO:0008152,GO:0009056,GO:0009117,GO:…	Golgi apparatus,cell organization and biogenesis,cell wall,hydrolase activity,nucleotide binding,nucleus,other biological processes,other cellular components,other cellular processes,other intracellular components,other metabolic processes,plasma membrane,protein binding,response to abiotic or biotic stimulus,response to stress,structural molecule activity
Thhalv10005532m.g	scaffold_6	19.9472	39.6828	90.1501	4.27683	0	9.64173	0	6.02395	2.49491			AT5G49450	basic leucine-zipper 1	GO:0000003,GO:0001071,GO:0001678,GO:0003006,GO:0003674,GO:0003676,GO:0003677,GO:0003700,GO:0005488,GO:0005515,GO:0005575,GO:0005622,GO:0005623,GO:0005634,GO:0006082,GO:0006139,GO:0006351,GO:0006355,GO:0006520,GO:0006521,GO:0006807,GO:0006950,GO:0006970,GO:0007154,GO:0007165,GO:0007275,GO:0008150,GO:0008152,GO:0009058,GO:0009059,GO:0009267,GO:0009308,GO:0009605,GO:0009607,GO:0009617,GO:0009628,GO:…	DNA or RNA binding,developmental processes,nucleus,other cellular processes,other metabolic processes,protein binding,response to abiotic or biotic stimulus,response to stress,signal transduction,transcription factor activity,transcription,DNA-dependent
Thhalv10005590m.g	scaffold_6	9.14203	3.70477	0	10.7806	3.18537	4.8608	3.11799	1.68718	2.09631			AT5G62490	HVA22 homologue B	GO:0003674,GO:0005575,GO:0005623,GO:0006950,GO:0006970,GO:0006972,GO:0008150,GO:0009628,GO:0009651,GO:0009719,GO:0009725,GO:0009737,GO:0010033,GO:0012505,GO:0042221,GO:0042538,GO:0044464,GO:0050896	other biological processes,other cellular components,response to abiotic or biotic stimulus,response to stress,unknown molecular functions
Thhalv10005608m.g	scaffold_6	42.0967	38.5501	25.9436	47.0633	27.4307	45.9282	20.6972	27.2421	21.0611			AT5G63110	histone deacetylase 6	GO:0000003,GO:0003006,GO:0003674,GO:0003824,GO:0004407,GO:0005488,GO:0005515,GO:0005575,GO:0005622,GO:0005623,GO:0005634,GO:0005737,GO:0006325,GO:0006464,GO:0006476,GO:0006950,GO:0006970,GO:0006996,GO:0007275,GO:0008150,GO:0008152,GO:0009507,GO:0009526,GO:0009536,GO:0009628,GO:0009651,GO:0009719,GO:0009725,GO:0009737,GO:0009790,GO:0009791,GO:0009793,GO:0009892,GO:0009941,GO:0009987,GO:0010033,GO:…	cell organization and biogenesis,chloroplast,developmental processes,hydrolase activity,nucleus,other biological processes,other cellular processes,other cytoplasmic components,other intracellular components,other metabolic processes,plastid,protein binding,protein metabolism,response to abiotic or biotic stimulus,response to stress
Thhalv10005905m.g	scaffold_19	50.8543	49.0679	80.259	70.9162	64.9705	65.2373	49.1425	38.8819	58.3058			AT3G61050	Calcium-dependent lipid-binding (CaLB domain) family protein	GO:0003674,GO:0003676,GO:0003677,GO:0005488,GO:0005515,GO:0005575,GO:0005622,GO:0005623,GO:0005634,GO:0005635,GO:0005886,GO:0006139,GO:0006351,GO:0006355,GO:0006807,GO:0006950,GO:0006970,GO:0008150,GO:0008152,GO:0008289,GO:0009058,GO:0009059,GO:0009414,GO:0009415,GO:0009605,GO:0009606,GO:0009628,GO:0009629,GO:0009630,GO:0009651,GO:0009889,GO:0009890,GO:0009892,GO:0009958,GO:0009987,GO:0010467,GO:…	DNA or RNA binding,nucleus,other binding,other cellular processes,other intracellular components,other membranes,other metabolic processes,plasma membrane,protein binding,response to abiotic or biotic stimulus,response to stress,transcription,DNA-dependent
Thhalv10005924m.g	scaffold_19	55.5363	33.2054	33.9457	44.5551	49.4868	52.2801	27.0146	25.2033	30.6887			AT3G57290	eukaryotic translation initiation factor 3E	GO:0000003,GO:0003006,GO:0003674,GO:0003676,GO:0003723,GO:0003743,GO:0005488,GO:0005515,GO:0005575,GO:0005622,GO:0005623,GO:0005634,GO:0005737,GO:0005829,GO:0005852,GO:0005886,GO:0006139,GO:0006351,GO:0006352,GO:0006412,GO:0006807,GO:0006950,GO:0006970,GO:0007275,GO:0008135,GO:0008150,GO:0008152,GO:0008180,GO:0009058,GO:0009059,GO:0009314,GO:0009416,GO:0009628,GO:0009639,GO:0009640,GO:0009651,GO:…	DNA or RNA binding,cytosol,developmental processes,nucleus,other cellular processes,other cytoplasmic components,other intracellular components,other metabolic processes,plasma membrane,protein binding,protein metabolism,response to abiotic or biotic stimulus,response to stress,transcription,DNA-dependent
Thhalv10005978m.g	scaffold_19	14.5755	11.4323	14.8745	17.7425	15.7272	19.4994	12.0269	10.9333	8.4095			AT3G61140	26S proteasome, regulatory subunit Rpn7;Proteasome component (PCI) domain	GO:0000003,GO:0000338,GO:0003006,GO:0003674,GO:0005488,GO:0005515,GO:0005575,GO:0005622,GO:0005623,GO:0005634,GO:0005737,GO:0005829,GO:0006461,GO:0006464,GO:0006950,GO:0006970,GO:0006972,GO:0007275,GO:0008150,GO:0008152,GO:0008180,GO:0009314,GO:0009416,GO:0009628,GO:0009639,GO:0009640,GO:0009642,GO:0009646,GO:0009651,GO:0009790,GO:0009791,GO:0009793,GO:0009987,GO:0010154,GO:0010388,GO:0016043,GO:…	cell organization and biogenesis,cytosol,developmental processes,nucleus,other cellular processes,other intracellular components,other metabolic processes,protein binding,protein metabolism,response to abiotic or biotic stimulus,response to stress
Thhalv10006141m.g	scaffold_19	202.144	205.453	123.377	206.184	163.061	320.711	152.961	124.514	235.191			AT3G61430	plasma membrane intrinsic protein 1A,plasma membrane intrinsic protein 1B	GO:0003674,GO:0005215,GO:0005372,GO:0005575,GO:0005622,GO:0005623,GO:0005737,GO:0005739,GO:0005773,GO:0005886,GO:0005911,GO:0006810,GO:0006833,GO:0006950,GO:0006970,GO:0008150,GO:0009414,GO:0009415,GO:0009506,GO:0009507,GO:0009526,GO:0009536,GO:0009628,GO:0009651,GO:0009941,GO:0009987,GO:0015250,GO:0015267,GO:0015669,GO:0015670,GO:0016020,GO:0016021,GO:0022803,GO:0022838,GO:0022857,GO:0022891,GO:…	chloroplast,mitochondria,other cellular components,other cellular processes,other cytoplasmic components,other intracellular components,other membranes,plasma membrane,plastid,response to abiotic or biotic stimulus,response to stress,transport,transporter activity
Thhalv10006185m.g	scaffold_19	283.054	400.039	437.075	308.059	295.875	259.611	257.034	566.132	348.057			AT3G62030	rotamase CYP 4	GO:0000096,GO:0000097,GO:0000413,GO:0003674,GO:0003755,GO:0003824,GO:0005488,GO:0005515,GO:0005575,GO:0005576,GO:0005622,GO:0005623,GO:0005737,GO:0005829,GO:0005840,GO:0006082,GO:0006457,GO:0006464,GO:0006520,GO:0006534,GO:0006790,GO:0006807,GO:0006950,GO:0006952,GO:0006970,GO:0006979,GO:0007154,GO:0007165,GO:0008150,GO:0008152,GO:0008652,GO:0009058,GO:0009069,GO:0009070,GO:0009308,GO:0009309,GO:…	chloroplast,cytosol,extracellular,other biological processes,other cellular processes,other cytoplasmic components,other enzyme activity,other intracellular components,other membranes,other metabolic processes,plastid,protein binding,protein metabolism,response to abiotic or biotic stimulus,response to stress,ribosome,signal transduction
Thhalv10006539m.g	scaffold_5	16.1753	14.5901	15.6229	12.1523	13.3627	5.96478	9.87678	8.37779	10.2299			AT1G24460		GO:0000139,GO:0003674,GO:0005575,GO:0005622,GO:0005623,GO:0005737,GO:0005794,GO:0005802,GO:0006810,GO:0006950,GO:0006970,GO:0007034,GO:0008150,GO:0009628,GO:0009651,GO:0009987,GO:0012505,GO:0016020,GO:0031090,GO:0032588,GO:0043226,GO:0043227,GO:0043229,GO:0043231,GO:0044422,GO:0044424,GO:0044431,GO:0044444,GO:0044446,GO:0044464,GO:0046907,GO:0050896,GO:0051179,GO:0051234,GO:0051641,GO:0051649	other cellular processes,other intracellular components,other membranes,response to abiotic or biotic stimulus,response to stress,transport,unknown molecular functions
Thhalv10006549m.g	scaffold_5	28.3501	16.3763	22.6522	36.2021	30.4528	20.6535	29.9689	19.772	24.9977			AT1G04120	multidrug resistance-associated protein 5	GO:0000166,GO:0000325,GO:0003674,GO:0003824,GO:0004871,GO:0004872,GO:0004888,GO:0005215,GO:0005488,GO:0005524,GO:0005575,GO:0005622,GO:0005623,GO:0005737,GO:0005773,GO:0005774,GO:0006139,GO:0006163,GO:0006195,GO:0006200,GO:0006753,GO:0006807,GO:0006810,GO:0006873,GO:0006875,GO:0006950,GO:0006970,GO:0008150,GO:0008152,GO:0008281,GO:0009056,GO:0009117,GO:0009141,GO:0009143,GO:0009144,GO:0009146,GO:…	hydrolase activity,nucleotide binding,other cellular processes,other cytoplasmic components,other intracellular components,other membranes,other metabolic processes,receptor binding or activity,response to abiotic or biotic stimulus,response to stress,transport,transporter activity
Thhalv10006597m.g	scaffold_5	1.05159	2.04554	1.42578	1.98413	1.31907	0	0.860778	1.16444	0.289363			AT1G02730	cellulose synthase-like D5	GO:0000271,GO:0003674,GO:0003824,GO:0005575,GO:0005622,GO:0005623,GO:0005737,GO:0005794,GO:0005975,GO:0005976,GO:0006073,GO:0006950,GO:0006970,GO:0007275,GO:0008150,GO:0008152,GO:0008194,GO:0009058,GO:0009059,GO:0009250,GO:0009414,GO:0009415,GO:0009628,GO:0009651,GO:0009832,GO:0009987,GO:0010033,GO:0010583,GO:0014070,GO:0016020,GO:0016051,GO:0016740,GO:0016757,GO:0016758,GO:0016759,GO:0016760,GO:…	Golgi apparatus,developmental processes,other biological processes,other cellular processes,other membranes,other metabolic processes,response to abiotic or biotic stimulus,response to stress,transferase activity
Thhalv10006632m.g	scaffold_5	2.07662	1.12205	0.521396	1.63255	0	0.736089	0.236084	0.510992	1.26981			AT1G10170	NF-X-like 1	GO:0001071,GO:0003674,GO:0003700,GO:0005488,GO:0005515,GO:0005575,GO:0005622,GO:0005623,GO:0005634,GO:0006082,GO:0006139,GO:0006351,GO:0006355,GO:0006725,GO:0006807,GO:0006950,GO:0006952,GO:0006970,GO:0008150,GO:0008152,GO:0008270,GO:0009058,GO:0009059,GO:0009314,GO:0009416,GO:0009607,GO:0009617,GO:0009628,GO:0009636,GO:0009642,GO:0009651,GO:0009696,GO:0009697,GO:0009889,GO:0009987,GO:0010188,GO:…	nucleus,other binding,other biological processes,other cellular processes,other metabolic processes,protein binding,response to abiotic or biotic stimulus,response to stress,transcription factor activity,transcription,DNA-dependent
Thhalv10006654m.g	scaffold_5	28.6445	25.8444	24.4258	43.5512	41.4291	36.0162	28.2026	27.5292	37.4271			AT1G27320	histidine kinase 3	GO:0000003,GO:0000041,GO:0000155,GO:0000156,GO:0000160,GO:0000166,GO:0003006,GO:0003674,GO:0003824,GO:0004672,GO:0004673,GO:0004871,GO:0004872,GO:0004888,GO:0005034,GO:0005488,GO:0005515,GO:0005524,GO:0005575,GO:0005623,GO:0005886,GO:0006139,GO:0006351,GO:0006355,GO:0006464,GO:0006468,GO:0006778,GO:0006787,GO:0006793,GO:0006796,GO:0006807,GO:0006810,GO:0006811,GO:0006812,GO:0006826,GO:0006950,GO:…	developmental processes,kinase activity,nucleotide binding,other biological processes,other cellular processes,other membranes,other metabolic processes,other molecular functions,plasma membrane,protein binding,protein metabolism,receptor binding or activity,response to abiotic or biotic stimulus,response to stress,signal transduction,transcription,DNA-dependent,transferase activity,transport
Thhalv10006708m.g	scaffold_5	0	0	0	0.265046	0	0.239009	0	0	0			AT1G10170	NF-X-like 1	GO:0001071,GO:0003674,GO:0003700,GO:0005488,GO:0005515,GO:0005575,GO:0005622,GO:0005623,GO:0005634,GO:0006082,GO:0006139,GO:0006351,GO:0006355,GO:0006725,GO:0006807,GO:0006950,GO:0006952,GO:0006970,GO:0008150,GO:0008152,GO:0008270,GO:0009058,GO:0009059,GO:0009314,GO:0009416,GO:0009607,GO:0009617,GO:0009628,GO:0009636,GO:0009642,GO:0009651,GO:0009696,GO:0009697,GO:0009889,GO:0009987,GO:0010188,GO:…	nucleus,other binding,other biological processes,other cellular processes,other metabolic processes,protein binding,response to abiotic or biotic stimulus,response to stress,transcription factor activity,transcription,DNA-dependent
Thhalv10006808m.g	scaffold_5	7.29062	3.69312	4.11868	8.23916	12.0663	3.55337	3.10818	1.68187	4.59738			AT1G16540	molybdenum cofactor sulfurase (LOS5) (ABA3)	GO:0003674,GO:0003824,GO:0005488,GO:0006082,GO:0006464,GO:0006605,GO:0006629,GO:0006714,GO:0006720,GO:0006721,GO:0006810,GO:0006886,GO:0006950,GO:0006952,GO:0006970,GO:0007154,GO:0007165,GO:0008104,GO:0008150,GO:0008152,GO:0008265,GO:0008299,GO:0008610,GO:0009000,GO:0009058,GO:0009266,GO:0009408,GO:0009409,GO:0009607,GO:0009617,GO:0009628,GO:0009651,GO:0009687,GO:0009688,GO:0009719,GO:0009725,GO:…	other binding,other cellular processes,other enzyme activity,other metabolic processes,protein metabolism,response to abiotic or biotic stimulus,response to stress,signal transduction,transport
Thhalv10006869m.g	scaffold_5	270.084	357.036	394.539	408.837	331.353	203.672	423.464	280.933	270.768			AT1G15690	Inorganic H pyrophosphatase family protein	GO:0000325,GO:0003674,GO:0003824,GO:0004427,GO:0005215,GO:0005575,GO:0005622,GO:0005623,GO:0005737,GO:0005739,GO:0005768,GO:0005773,GO:0005774,GO:0005794,GO:0005886,GO:0006810,GO:0006811,GO:0006812,GO:0006818,GO:0006950,GO:0006970,GO:0007275,GO:0008150,GO:0008152,GO:0009414,GO:0009415,GO:0009507,GO:0009526,GO:0009536,GO:0009628,GO:0009651,GO:0009678,GO:0009705,GO:0009914,GO:0009926,GO:0009941,GO:…	Golgi apparatus,chloroplast,developmental processes,hydrolase activity,mitochondria,other cellular processes,other cytoplasmic components,other intracellular components,other membranes,other metabolic processes,plasma membrane,plastid,response to abiotic or biotic stimulus,response to stress,transport,transporter activity
Thhalv10006960m.g	scaffold_5	18.3233	7.10261	13.8018	22.8602	22.2067	19.485	26.8995	24.9945	22.6523			AT1G17840	white-brown complex homolog protein 11	GO:0000166,GO:0003674,GO:0003824,GO:0005215,GO:0005319,GO:0005488,GO:0005524,GO:0005575,GO:0005623,GO:0005886,GO:0006139,GO:0006163,GO:0006195,GO:0006200,GO:0006753,GO:0006807,GO:0006810,GO:0006869,GO:0006950,GO:0006970,GO:0008150,GO:0008152,GO:0009056,GO:0009117,GO:0009141,GO:0009143,GO:0009144,GO:0009146,GO:0009150,GO:0009154,GO:0009166,GO:0009199,GO:0009203,GO:0009205,GO:0009207,GO:0009259,GO:…	hydrolase activity,nucleotide binding,other biological processes,other cellular processes,other membranes,other metabolic processes,plasma membrane,response to abiotic or biotic stimulus,response to stress,transport,transporter activity
Thhalv10006987m.g	scaffold_5	30.281	49.085	47.1382	47.2146	27.4322	28.9806	31.3272	27.5696	20.8308			AT1G18260	HCP-like superfamily protein	GO:0003674,GO:0005488,GO:0005575,GO:0005622,GO:0005623,GO:0005737,GO:0005783,GO:0006508,GO:0006511,GO:0006950,GO:0006970,GO:0006972,GO:0008150,GO:0008152,GO:0009056,GO:0009057,GO:0009628,GO:0009651,GO:0009987,GO:0010498,GO:0016020,GO:0019538,GO:0019941,GO:0030163,GO:0030433,GO:0042538,GO:0043161,GO:0043170,GO:0043226,GO:0043227,GO:0043229,GO:0043231,GO:0043632,GO:0044237,GO:0044238,GO:0044248,GO:…	ER,other binding,other cellular processes,other membranes,other metabolic processes,protein metabolism,response to abiotic or biotic stimulus,response to stress
Thhalv10007028m.g	scaffold_5	4.05022	3.03016	3.52013	92.5844	87.93	5.96352	308.258	5.86482	140.596			AT1G01060	Homeodomain-like superfamily protein	GO:0000003,GO:0000975,GO:0001067,GO:0001071,GO:0003006,GO:0003674,GO:0003676,GO:0003677,GO:0003700,GO:0005488,GO:0005515,GO:0006139,GO:0006351,GO:0006355,GO:0006807,GO:0006950,GO:0006970,GO:0007275,GO:0007623,GO:0008150,GO:0008152,GO:0009058,GO:0009059,GO:0009266,GO:0009314,GO:0009409,GO:0009416,GO:0009628,GO:0009648,GO:0009651,GO:0009719,GO:0009723,GO:0009725,GO:0009733,GO:0009737,GO:0009739,GO:…	DNA or RNA binding,developmental processes,nucleic acid binding,other biological processes,other cellular processes,other metabolic processes,protein binding,response to abiotic or biotic stimulus,response to stress,transcription factor activity,transcription,DNA-dependent
Thhalv10007183m.g	scaffold_5	2.2122	7.53049	0.99979	1.56523	1.84992	3.76392	0.905395	1.46976	1.82617			AT1G31470	Major facilitator superfamily protein	GO:0005575,GO:0005622,GO:0005623,GO:0005737,GO:0005739,GO:0006950,GO:0006970,GO:0008150,GO:0009628,GO:0009651,GO:0043226,GO:0043227,GO:0043229,GO:0043231,GO:0044424,GO:0044444,GO:0044464,GO:0050896	mitochondria,response to abiotic or biotic stimulus,response to stress
Thhalv10007192m.g	scaffold_5	174.048	170.562	163.156	111.102	124.56	158.864	102.105	115.05	84.8004			AT1G32230	WWE protein-protein interaction domain protein family	GO:0000160,GO:0000302,GO:0000303,GO:0000305,GO:0002376,GO:0003674,GO:0003824,GO:0003950,GO:0005488,GO:0005515,GO:0005575,GO:0005622,GO:0005623,GO:0005634,GO:0005737,GO:0006807,GO:0006809,GO:0006950,GO:0006952,GO:0006955,GO:0006970,GO:0006979,GO:0007154,GO:0007165,GO:0007275,GO:0008150,GO:0008152,GO:0008219,GO:0009058,GO:0009414,GO:0009415,GO:0009607,GO:0009617,GO:0009628,GO:0009651,GO:0009653,GO:…	developmental processes,nucleus,other biological processes,other cellular processes,other cytoplasmic components,other metabolic processes,protein binding,response to abiotic or biotic stimulus,response to stress,signal transduction,transferase activity
Thhalv10007260m.g	scaffold_5	9.66778	11.1938	14.5643	11.4006	9.62444	10.2807	8.94981	20.391	14.568			AT1G10570	Cysteine proteinases superfamily protein	GO:0000003,GO:0003006,GO:0003674,GO:0003824,GO:0005575,GO:0005622,GO:0005623,GO:0005634,GO:0006464,GO:0006508,GO:0006950,GO:0006970,GO:0007275,GO:0008150,GO:0008152,GO:0008233,GO:0008234,GO:0009628,GO:0009651,GO:0009791,GO:0009987,GO:0010228,GO:0016787,GO:0016926,GO:0016929,GO:0019538,GO:0019783,GO:0022414,GO:0032501,GO:0032502,GO:0043170,GO:0043226,GO:0043227,GO:0043229,GO:0043231,GO:0043412,GO:…	developmental processes,hydrolase activity,nucleus,other cellular processes,other metabolic processes,protein metabolism,response to abiotic or biotic stimulus,response to stress
Thhalv10007323m.g	scaffold_5	19.4366	53.2928	29.9038	16.5807	32.853	30.3436	8.0395	12.8219	11.3794			AT1G14920	GRAS family transcription factor family protein	GO:0000003,GO:0001071,GO:0003006,GO:0003674,GO:0003700,GO:0005488,GO:0005515,GO:0005575,GO:0005622,GO:0005623,GO:0005634,GO:0006808,GO:0006810,GO:0006950,GO:0006970,GO:0006972,GO:0007154,GO:0007165,GO:0007275,GO:0008150,GO:0008152,GO:0009314,GO:0009416,GO:0009628,GO:0009639,GO:0009651,GO:0009719,GO:0009723,GO:0009725,GO:0009737,GO:0009739,GO:0009740,GO:0009751,GO:0009753,GO:0009755,GO:0009791,GO:…	developmental processes,nucleus,other biological processes,other cellular processes,other metabolic processes,protein binding,response to abiotic or biotic stimulus,response to stress,signal transduction,transcription factor activity,transport
Thhalv10007339m.g	scaffold_5	8.33635	9.6522	3.58815	13.1074	6.63919	5.90989	1.62469	3.07698	3.27697			AT1G15020	quiescin-sulfhydryl oxidase 1	GO:0003674,GO:0003824,GO:0005488,GO:0005515,GO:0005575,GO:0005618,GO:0005623,GO:0006810,GO:0006811,GO:0006812,GO:0006813,GO:0006950,GO:0006970,GO:0008150,GO:0008152,GO:0008270,GO:0009628,GO:0009651,GO:0009987,GO:0010959,GO:0015672,GO:0016491,GO:0016667,GO:0016670,GO:0016972,GO:0019725,GO:0030001,GO:0030312,GO:0032879,GO:0042592,GO:0043157,GO:0043167,GO:0043169,GO:0043266,GO:0043268,GO:0043269,GO:…	cell wall,other binding,other cellular processes,other enzyme activity,other metabolic processes,protein binding,response to abiotic or biotic stimulus,response to stress,transport
Thhalv10007384m.g	scaffold_5	0.498067	0	0	0	0	0	0	0	0			AT1G16370	organic cation/carnitine transporter 6	GO:0000325,GO:0003674,GO:0005215,GO:0005351,GO:0005402,GO:0005575,GO:0005622,GO:0005623,GO:0005737,GO:0005773,GO:0005774,GO:0006810,GO:0006950,GO:0006970,GO:0007154,GO:0008150,GO:0008324,GO:0009414,GO:0009415,GO:0009605,GO:0009628,GO:0009651,GO:0009705,GO:0009987,GO:0009991,GO:0015075,GO:0015144,GO:0015291,GO:0015293,GO:0015294,GO:0015295,GO:0016020,GO:0016021,GO:0022804,GO:0022857,GO:0022891,GO:…	other cellular processes,other cytoplasmic components,other intracellular components,other membranes,response to abiotic or biotic stimulus,response to stress,transport,transporter activity
Thhalv10007418m.g	scaffold_5	643.615	603.958	538.252	737.814	787.027	705.237	304.228	429.507	313.126			AT1G11910	aspartic proteinase A1	GO:0003674,GO:0003824,GO:0004175,GO:0004190,GO:0005575,GO:0005622,GO:0005623,GO:0005737,GO:0005773,GO:0005829,GO:0005911,GO:0006508,GO:0006629,GO:0006950,GO:0006970,GO:0008150,GO:0008152,GO:0008233,GO:0009506,GO:0009628,GO:0009651,GO:0016787,GO:0019538,GO:0030054,GO:0043170,GO:0043226,GO:0043227,GO:0043229,GO:0043231,GO:0044238,GO:0044424,GO:0044444,GO:0044464,GO:0050896,GO:0055044,GO:0070001,GO:…	cytosol,hydrolase activity,other cellular components,other cytoplasmic components,other intracellular components,other metabolic processes,protein metabolism,response to abiotic or biotic stimulus,response to stress
Thhalv10007438m.g	scaffold_5	193.533	156.527	162.963	165.28	145.655	171.574	55.0285	96.0973	67.2678			AT1G21750	PDI-like 1-1	GO:0000003,GO:0000322,GO:0000323,GO:0000325,GO:0000326,GO:0000327,GO:0003006,GO:0003674,GO:0003756,GO:0003824,GO:0005488,GO:0005515,GO:0005575,GO:0005618,GO:0005622,GO:0005623,GO:0005737,GO:0005773,GO:0005783,GO:0006662,GO:0006950,GO:0006970,GO:0007275,GO:0008150,GO:0008152,GO:0008219,GO:0009055,GO:0009505,GO:0009507,GO:0009536,GO:0009579,GO:0009628,GO:0009651,GO:0009790,GO:0009791,GO:0009987,GO:…	ER,cell wall,chloroplast,developmental processes,other biological processes,other cellular processes,other cytoplasmic components,other enzyme activity,other intracellular components,other membranes,other metabolic processes,other molecular functions,protein binding,response to abiotic or biotic stimulus,response to stress
Thhalv10007632m.g	scaffold_5	80.2414	64.6502	55.7916	105.262	83.3795	72.201	96.19	49.9466	61.4051			AT1G01140	CBL-interacting protein kinase 9	GO:0000166,GO:0003674,GO:0003824,GO:0004672,GO:0004674,GO:0004713,GO:0005488,GO:0005524,GO:0006464,GO:0006468,GO:0006793,GO:0006796,GO:0006810,GO:0006811,GO:0006812,GO:0006813,GO:0006950,GO:0006970,GO:0007154,GO:0007165,GO:0008150,GO:0008152,GO:0009266,GO:0009267,GO:0009409,GO:0009605,GO:0009611,GO:0009628,GO:0009651,GO:0009743,GO:0009987,GO:0009991,GO:0010033,GO:0010555,GO:0010959,GO:0015672,GO:…	kinase activity,nucleotide binding,other biological processes,other cellular processes,other metabolic processes,protein metabolism,response to abiotic or biotic stimulus,response to stress,signal transduction,transferase activity,transport
Thhalv10007717m.g	scaffold_5	161.992	114.734	92.3383	114.157	122.039	116.393	66.1993	101.808	65.5904			AT1G09210	calreticulin 1b	GO:0003674,GO:0005488,GO:0005509,GO:0005515,GO:0005575,GO:0005622,GO:0005623,GO:0005737,GO:0005739,GO:0005773,GO:0005783,GO:0006457,GO:0006950,GO:0006970,GO:0006979,GO:0008150,GO:0008152,GO:0009628,GO:0009651,GO:0009987,GO:0019538,GO:0042221,GO:0043167,GO:0043169,GO:0043170,GO:0043226,GO:0043227,GO:0043229,GO:0043231,GO:0044237,GO:0044238,GO:0044260,GO:0044267,GO:0044424,GO:0044444,GO:0044464,GO:…	ER,mitochondria,other binding,other cellular processes,other cytoplasmic components,other intracellular components,other metabolic processes,protein binding,protein metabolism,response to abiotic or biotic stimulus,response to stress
Thhalv10007728m.g	scaffold_5	19.4053	11.102	20.6355	9.42261	4.77276	11.5316	9.34359	10.7439	7.85247			AT2G26430	arginine-rich cyclin 1	GO:0000079,GO:0001932,GO:0003674,GO:0005488,GO:0005515,GO:0005575,GO:0005911,GO:0006139,GO:0006351,GO:0006355,GO:0006396,GO:0006464,GO:0006468,GO:0006793,GO:0006796,GO:0006807,GO:0006950,GO:0006970,GO:0007049,GO:0008150,GO:0008152,GO:0009058,GO:0009059,GO:0009506,GO:0009628,GO:0009651,GO:0009889,GO:0009987,GO:0010467,GO:0010468,GO:0010556,GO:0016070,GO:0016310,GO:0016538,GO:0019207,GO:0019219,GO:…	other cellular components,other cellular processes,other metabolic processes,other molecular functions,protein binding,protein metabolism,response to abiotic or biotic stimulus,response to stress,transcription,DNA-dependent
Thhalv10007772m.g	scaffold_5	25.7175	29.2869	25.0112	33.7821	31.9866	25.2708	34.6408	13.3375	28.6646			AT1G06390	GSK3/SHAGGY-like protein kinase 1	GO:0000166,GO:0003674,GO:0003824,GO:0004672,GO:0004674,GO:0005488,GO:0005524,GO:0005575,GO:0005622,GO:0005623,GO:0005737,GO:0005829,GO:0005886,GO:0006464,GO:0006468,GO:0006793,GO:0006796,GO:0006950,GO:0006970,GO:0006972,GO:0007154,GO:0007165,GO:0008104,GO:0008150,GO:0008152,GO:0009628,GO:0009651,GO:0009719,GO:0009725,GO:0009741,GO:0009742,GO:0009755,GO:0009987,GO:0010033,GO:0016020,GO:0016301,GO:…	cytosol,kinase activity,nucleotide binding,other biological processes,other cellular processes,other metabolic processes,plasma membrane,protein metabolism,response to abiotic or biotic stimulus,response to stress,signal transduction,transferase activity
Thhalv10007799m.g	scaffold_5	3.74093	3.03199	4.22672	0.735241	15.6415	5.96713	3.18971	1.38079	6.86251			AT1G05690	BTB and TAZ domain protein 3	GO:0000302,GO:0000988,GO:0000989,GO:0003674,GO:0003712,GO:0003824,GO:0004402,GO:0004468,GO:0005488,GO:0005515,GO:0005516,GO:0005575,GO:0005622,GO:0005623,GO:0005634,GO:0005737,GO:0006139,GO:0006325,GO:0006351,GO:0006355,GO:0006464,GO:0006473,GO:0006475,GO:0006807,GO:0006950,GO:0006970,GO:0006979,GO:0006996,GO:0007275,GO:0008080,GO:0008150,GO:0008152,GO:0008270,GO:0009058,GO:0009059,GO:0009266,GO:…	cell organization and biogenesis,chloroplast,developmental processes,nucleus,other binding,other biological processes,other cellular processes,other metabolic processes,other molecular functions,protein binding,protein metabolism,response to abiotic or biotic stimulus,response to stress,transcription,DNA-dependent,transferase activity
Thhalv10007845m.g	scaffold_5	37.0721	54.8147	27.1694	60.2583	81.6917	106.014	18.9657	31.0652	39.2875			AT1G02500	S-adenosylmethionine synthetase 1	GO:0000166,GO:0003674,GO:0003824,GO:0004478,GO:0005488,GO:0005524,GO:0005575,GO:0005618,GO:0005622,GO:0005623,GO:0005737,GO:0005829,GO:0005886,GO:0006082,GO:0006139,GO:0006520,GO:0006556,GO:0006575,GO:0006732,GO:0006790,GO:0006807,GO:0006950,GO:0006970,GO:0008150,GO:0008152,GO:0008652,GO:0009058,GO:0009108,GO:0009116,GO:0009119,GO:0009163,GO:0009308,GO:0009309,GO:0009628,GO:0009651,GO:0009692,GO:…	cell wall,cytosol,nucleotide binding,other biological processes,other cellular processes,other membranes,other metabolic processes,plasma membrane,response to abiotic or biotic stimulus,response to stress,transferase activity
Thhalv10007846m.g	scaffold_5	24.2037	17.1648	28.4862	51.1377	42.1666	40.752	17.0258	25.126	31.2189			AT1G24180	Thiamin diphosphate-binding fold (THDP-binding) superfamily protein	GO:0003674,GO:0003824,GO:0004738,GO:0004739,GO:0005488,GO:0005575,GO:0005622,GO:0005623,GO:0005634,GO:0005737,GO:0005739,GO:0005829,GO:0005975,GO:0005996,GO:0006006,GO:0006007,GO:0006066,GO:0006091,GO:0006096,GO:0006950,GO:0006970,GO:0008150,GO:0008152,GO:0008270,GO:0009056,GO:0009628,GO:0009651,GO:0009987,GO:0016052,GO:0016491,GO:0016624,GO:0016903,GO:0019318,GO:0019320,GO:0043167,GO:0043169,GO:…	cytosol,electron transport or energy pathways,mitochondria,nucleus,other binding,other cellular processes,other enzyme activity,other intracellular components,other metabolic processes,response to abiotic or biotic stimulus,response to stress
Thhalv10007985m.g	scaffold_5	47.6911	48.2209	61.8868	28.398	33.5632	47.1997	36.7183	45.4889	37.6798			AT1G10940	Protein kinase superfamily protein	GO:0000166,GO:0003674,GO:0003824,GO:0004672,GO:0004674,GO:0004713,GO:0005488,GO:0005515,GO:0005524,GO:0005575,GO:0005622,GO:0005623,GO:0005634,GO:0005737,GO:0005829,GO:0006464,GO:0006468,GO:0006793,GO:0006796,GO:0006950,GO:0006970,GO:0008150,GO:0008152,GO:0009628,GO:0009651,GO:0009719,GO:0009725,GO:0009737,GO:0009987,GO:0010033,GO:0016301,GO:0016310,GO:0016740,GO:0016772,GO:0016773,GO:0017076,GO:…	cytosol,kinase activity,nucleotide binding,nucleus,other biological processes,other cellular processes,other metabolic processes,protein binding,protein metabolism,response to abiotic or biotic stimulus,response to stress,transferase activity
Thhalv10008035m.g	scaffold_5	6.14071	3.9816	2.77525	5.79309	11.9818	3.04734	5.02645	12.2394	4.50591			AT1G18330	Homeodomain-like superfamily protein	GO:0001071,GO:0003674,GO:0003676,GO:0003677,GO:0003700,GO:0005488,GO:0005515,GO:0006139,GO:0006351,GO:0006355,GO:0006807,GO:0006950,GO:0006970,GO:0007623,GO:0008150,GO:0008152,GO:0009058,GO:0009059,GO:0009628,GO:0009651,GO:0009719,GO:0009723,GO:0009725,GO:0009889,GO:0009987,GO:0010033,GO:0010035,GO:0010038,GO:0010467,GO:0010468,GO:0010556,GO:0016070,GO:0019219,GO:0019222,GO:0031323,GO:0031326,GO:…	DNA or RNA binding,other biological processes,other cellular processes,other metabolic processes,protein binding,response to abiotic or biotic stimulus,response to stress,transcription factor activity,transcription,DNA-dependent
Thhalv10008189m.g	scaffold_5	1.75968	2.85242	3.97639	0.691696	2.45252	0	0	0.649507	0.807009			AT1G05260	Peroxidase superfamily protein	GO:0003674,GO:0003824,GO:0004601,GO:0005488,GO:0005506,GO:0005575,GO:0005622,GO:0005623,GO:0005737,GO:0005783,GO:0006950,GO:0006970,GO:0006972,GO:0006979,GO:0008150,GO:0008152,GO:0009266,GO:0009269,GO:0009409,GO:0009414,GO:0009415,GO:0009628,GO:0009651,GO:0016209,GO:0016491,GO:0016684,GO:0020037,GO:0042221,GO:0042538,GO:0043167,GO:0043169,GO:0043226,GO:0043227,GO:0043229,GO:0043231,GO:0044424,GO:…	ER,other binding,other enzyme activity,other metabolic processes,response to abiotic or biotic stimulus,response to stress
Thhalv10008219m.g	scaffold_5	171.11	195.15	294.717	258.304	281.981	195.589	141.43	140.098	133.429			AT1G05850	Chitinase family protein	GO:0000271,GO:0001871,GO:0003674,GO:0003824,GO:0004553,GO:0004568,GO:0005488,GO:0005575,GO:0005576,GO:0005622,GO:0005623,GO:0005737,GO:0005794,GO:0005975,GO:0005976,GO:0006073,GO:0006082,GO:0006109,GO:0006725,GO:0006950,GO:0006970,GO:0007275,GO:0008150,GO:0008152,GO:0008544,GO:0009056,GO:0009058,GO:0009059,GO:0009250,GO:0009266,GO:0009408,GO:0009414,GO:0009415,GO:0009628,GO:0009651,GO:0009653,GO:…	Golgi apparatus,developmental processes,extracellular,hydrolase activity,other binding,other biological processes,other cellular processes,other metabolic processes,response to abiotic or biotic stimulus,response to stress
Thhalv10008281m.g	scaffold_5	27.5156	18.3985	10.8811	33.2587	54.6476	29.26	21.1151	19.0428	22.7141			AT5G23540	Mov34/MPN/PAD-1 family protein	GO:0000502,GO:0003674,GO:0005488,GO:0005515,GO:0005575,GO:0005622,GO:0005623,GO:0005634,GO:0005737,GO:0005829,GO:0005838,GO:0006508,GO:0006511,GO:0006950,GO:0006970,GO:0008150,GO:0008152,GO:0008541,GO:0009056,GO:0009057,GO:0009628,GO:0009651,GO:0009987,GO:0019538,GO:0019941,GO:0022624,GO:0030163,GO:0032991,GO:0043170,GO:0043226,GO:0043227,GO:0043229,GO:0043231,GO:0043234,GO:0043632,GO:0044237,GO:…	cytosol,nucleus,other cellular processes,other intracellular components,other metabolic processes,protein binding,protein metabolism,response to abiotic or biotic stimulus,response to stress
Thhalv10008387m.g	scaffold_5	9.16916	9.75388	10.3598	10.8126	10.7825	8.53164	17.5907	12.0568	12.6152			AT1G17520	Homeodomain-like/winged-helix DNA-binding family protein	GO:0000785,GO:0000786,GO:0001071,GO:0003674,GO:0003676,GO:0003677,GO:0003700,GO:0005488,GO:0005515,GO:0005575,GO:0005622,GO:0005623,GO:0005634,GO:0005694,GO:0006139,GO:0006259,GO:0006323,GO:0006325,GO:0006333,GO:0006334,GO:0006807,GO:0006950,GO:0006970,GO:0006996,GO:0008150,GO:0008152,GO:0009628,GO:0009651,GO:0009719,GO:0009723,GO:0009725,GO:0009733,GO:0009751,GO:0009753,GO:0009987,GO:0010033,GO:…	DNA or RNA binding,DNA or RNA metabolism,cell organization and biogenesis,nucleus,other biological processes,other cellular processes,other intracellular components,protein binding,response to abiotic or biotic stimulus,response to stress,transcription factor activity
Thhalv10008402m.g	scaffold_5	356.998	467.402	408.753	307.644	440.563	311.704	448.347	811.111	349.075			AT1G07890	ascorbate peroxidase 1,ascorbate peroxidase 1	GO:0000003,GO:0000302,GO:0003006,GO:0003674,GO:0003824,GO:0004601,GO:0005488,GO:0005506,GO:0005575,GO:0005618,GO:0005622,GO:0005623,GO:0005737,GO:0005794,GO:0005829,GO:0005886,GO:0005911,GO:0006950,GO:0006970,GO:0006979,GO:0007275,GO:0008150,GO:0008152,GO:0009056,GO:0009266,GO:0009408,GO:0009506,GO:0009507,GO:0009532,GO:0009536,GO:0009570,GO:0009628,GO:0009651,GO:0009790,GO:0009791,GO:0009793,GO:…	Golgi apparatus,cell wall,chloroplast,cytosol,developmental processes,other binding,other biological processes,other cellular components,other cellular processes,other cytoplasmic components,other enzyme activity,other intracellular components,other metabolic processes,plasma membrane,plastid,response to abiotic or biotic stimulus,response to stress
Thhalv10008447m.g	scaffold_5	11.4097	4.8957	10.6164	14.2462	9.82178	7.85076	2.06015	9.66135	2.77019			AT1G25220	anthranilate synthase beta subunit 1	GO:0000162,GO:0003674,GO:0003824,GO:0004049,GO:0005575,GO:0005622,GO:0005623,GO:0005737,GO:0006082,GO:0006520,GO:0006568,GO:0006576,GO:0006586,GO:0006725,GO:0006807,GO:0006950,GO:0006970,GO:0007275,GO:0008150,GO:0008152,GO:0008652,GO:0009058,GO:0009072,GO:0009073,GO:0009308,GO:0009309,GO:0009507,GO:0009536,GO:0009607,GO:0009617,GO:0009628,GO:0009651,GO:0009719,GO:0009723,GO:0009725,GO:0009791,GO:…	chloroplast,developmental processes,other biological processes,other cellular processes,other enzyme activity,other metabolic processes,response to abiotic or biotic stimulus,response to stress
Thhalv10008456m.g	scaffold_5	14.7881	10.2734	6.36512	11.6258	16.194	38.9396	15.8514	7.79764	9.68853			AT1G22640	myb domain protein 3	GO:0001071,GO:0003674,GO:0003676,GO:0003677,GO:0003700,GO:0005488,GO:0005515,GO:0006082,GO:0006139,GO:0006351,GO:0006355,GO:0006725,GO:0006807,GO:0006950,GO:0006970,GO:0008150,GO:0008152,GO:0009058,GO:0009059,GO:0009611,GO:0009628,GO:0009651,GO:0009698,GO:0009699,GO:0009719,GO:0009725,GO:0009737,GO:0009751,GO:0009800,GO:0009803,GO:0009889,GO:0009892,GO:0009987,GO:0010033,GO:0010467,GO:0010468,GO:…	DNA or RNA binding,other biological processes,other cellular processes,other metabolic processes,protein binding,response to abiotic or biotic stimulus,response to stress,transcription factor activity,transcription,DNA-dependent
Thhalv10008528m.g	scaffold_5	0.921839	0	0	0	0	1.96056	1.88642	2.04153	2.53659			AT1G18710	myb domain protein 47	GO:0001071,GO:0003674,GO:0003676,GO:0003677,GO:0003700,GO:0005488,GO:0005515,GO:0005575,GO:0005622,GO:0005623,GO:0005634,GO:0005737,GO:0006139,GO:0006351,GO:0006355,GO:0006807,GO:0006950,GO:0006970,GO:0008150,GO:0008152,GO:0009058,GO:0009059,GO:0009628,GO:0009651,GO:0009719,GO:0009753,GO:0009889,GO:0009987,GO:0010033,GO:0010467,GO:0010468,GO:0010556,GO:0016070,GO:0019219,GO:0019222,GO:0031323,GO:…	DNA or RNA binding,nucleus,other biological processes,other cellular processes,other cytoplasmic components,other metabolic processes,protein binding,response to abiotic or biotic stimulus,response to stress,transcription factor activity,transcription,DNA-dependent
Thhalv10008531m.g	scaffold_5	0.78347	0	1.77042	2.7717	1.63791	0.833139	16.0326	0	10.7792			AT1G06180	myb domain protein 13	GO:0001071,GO:0003674,GO:0003676,GO:0003677,GO:0003700,GO:0005488,GO:0005515,GO:0006139,GO:0006351,GO:0006355,GO:0006807,GO:0006950,GO:0006970,GO:0008150,GO:0008152,GO:0009058,GO:0009059,GO:0009628,GO:0009651,GO:0009719,GO:0009725,GO:0009739,GO:0009751,GO:0009753,GO:0009889,GO:0009987,GO:0010033,GO:0010467,GO:0010468,GO:0010556,GO:0016070,GO:0019219,GO:0019222,GO:0031323,GO:0031326,GO:0032774,GO:…	DNA or RNA binding,other biological processes,other cellular processes,other metabolic processes,protein binding,response to abiotic or biotic stimulus,response to stress,transcription factor activity,transcription,DNA-dependent
Thhalv10008594m.g	scaffold_5	0.831541	2.02187	5.63714	0.980586	1.73841	3.53703	0	0.920776	0			AT1G14210	Ribonuclease T2 family protein	GO:0003674,GO:0003676,GO:0003723,GO:0003824,GO:0004518,GO:0004519,GO:0004521,GO:0004540,GO:0005488,GO:0005575,GO:0005623,GO:0006139,GO:0006807,GO:0006950,GO:0006970,GO:0008150,GO:0008152,GO:0009628,GO:0009651,GO:0009987,GO:0012505,GO:0016787,GO:0016788,GO:0016892,GO:0016894,GO:0033897,GO:0034641,GO:0044237,GO:0044238,GO:0044281,GO:0044464,GO:0050896,GO:0090304,GO:0090305	DNA or RNA binding,hydrolase activity,other cellular components,other cellular processes,other metabolic processes,response to abiotic or biotic stimulus,response to stress
Thhalv10008610m.g	scaffold_5	31.3272	15.5805	27.3509	47.0175	38.7	62.0839	36.4244	37.8426	41.1419			AT1G56450	20S proteasome beta subunit G1	GO:0000502,GO:0003674,GO:0003824,GO:0004175,GO:0004298,GO:0005575,GO:0005622,GO:0005623,GO:0005737,GO:0005829,GO:0005839,GO:0005840,GO:0006508,GO:0006511,GO:0006950,GO:0006970,GO:0008150,GO:0008152,GO:0008233,GO:0009056,GO:0009057,GO:0009628,GO:0009651,GO:0009987,GO:0010035,GO:0010038,GO:0016787,GO:0019538,GO:0019941,GO:0022626,GO:0030163,GO:0030529,GO:0032991,GO:0042221,GO:0043170,GO:0043226,GO:…	cytosol,hydrolase activity,other biological processes,other cellular processes,other cytoplasmic components,other intracellular components,other metabolic processes,protein metabolism,response to abiotic or biotic stimulus,response to stress,ribosome
Thhalv10008612m.g	scaffold_5	94.6663	73.7753	72.6776	84.4413	96.4168	72.9196	212.97	117.592	136.924			AT1G06040	B-box zinc finger family protein	GO:0001071,GO:0003674,GO:0003676,GO:0003677,GO:0003700,GO:0005488,GO:0005515,GO:0005575,GO:0005622,GO:0005623,GO:0005634,GO:0006950,GO:0006970,GO:0007275,GO:0008150,GO:0008270,GO:0009314,GO:0009416,GO:0009628,GO:0009639,GO:0009640,GO:0009651,GO:0009791,GO:0032501,GO:0032502,GO:0043167,GO:0043169,GO:0043226,GO:0043227,GO:0043229,GO:0043231,GO:0044424,GO:0044464,GO:0046872,GO:0046914,GO:0050896,GO:…	DNA or RNA binding,developmental processes,nucleus,other binding,other intracellular components,protein binding,response to abiotic or biotic stimulus,response to stress,transcription factor activity
Thhalv10008682m.g	scaffold_5	31.7009	24.3411	18.8513	142.646	204.053	47.9046	93.0396	44.3405	48.2062			AT1G10370	Glutathione S-transferase family protein	GO:0003674,GO:0003824,GO:0004364,GO:0005488,GO:0005515,GO:0005575,GO:0005622,GO:0005623,GO:0005737,GO:0006082,GO:0006518,GO:0006520,GO:0006575,GO:0006749,GO:0006790,GO:0006807,GO:0006950,GO:0006970,GO:0007275,GO:0008150,GO:0008152,GO:0009056,GO:0009308,GO:0009314,GO:0009404,GO:0009407,GO:0009414,GO:0009415,GO:0009416,GO:0009507,GO:0009536,GO:0009628,GO:0009639,GO:0009640,GO:0009651,GO:0009704,GO:…	chloroplast,developmental processes,other biological processes,other cellular processes,other cytoplasmic components,other metabolic processes,protein binding,response to abiotic or biotic stimulus,response to stress,transferase activity
Thhalv10008776m.g	scaffold_5	8.27976	8.05281	3.74198	48.8191	50.1977	13.207	12.7075	0.916829	3.41746			AT1G02920	glutathione S-transferase 7	GO:0002376,GO:0003674,GO:0003824,GO:0004364,GO:0005488,GO:0005507,GO:0005515,GO:0005575,GO:0005622,GO:0005623,GO:0005634,GO:0005737,GO:0005773,GO:0006950,GO:0006952,GO:0006955,GO:0006970,GO:0008150,GO:0008152,GO:0009056,GO:0009404,GO:0009407,GO:0009607,GO:0009617,GO:0009620,GO:0009628,GO:0009651,GO:0009814,GO:0009817,GO:0009987,GO:0010035,GO:0010038,GO:0016597,GO:0016740,GO:0016765,GO:0019748,GO:…	nucleus,other binding,other biological processes,other cellular processes,other cytoplasmic components,other intracellular components,other metabolic processes,protein binding,response to abiotic or biotic stimulus,response to stress,transferase activity
Thhalv10008804m.g	scaffold_5	109.11	140.609	155.332	136.387	82.1177	98.6235	43.5395	68.8671	55.5434			AT1G22450	cytochrome C oxidase 6B	GO:0003674,GO:0003824,GO:0004129,GO:0005215,GO:0005488,GO:0005507,GO:0005575,GO:0005622,GO:0005623,GO:0005737,GO:0005739,GO:0006810,GO:0006811,GO:0006812,GO:0006818,GO:0006950,GO:0006970,GO:0008150,GO:0008152,GO:0008324,GO:0009507,GO:0009534,GO:0009535,GO:0009536,GO:0009579,GO:0009628,GO:0009651,GO:0009987,GO:0015002,GO:0015075,GO:0015077,GO:0015078,GO:0015672,GO:0015992,GO:0016020,GO:0016491,GO:…	chloroplast,mitochondria,other binding,other cellular processes,other cytoplasmic components,other enzyme activity,other intracellular components,other membranes,other metabolic processes,plastid,response to abiotic or biotic stimulus,response to stress,transport,transporter activity
Thhalv10008927m.g	scaffold_5	190.307	368.427	362.782	408.418	441.221	711.658	183.644	323.584	322.634			AT1G08830	copper/zinc superoxide dismutase 1	GO:0000302,GO:0000303,GO:0000305,GO:0003674,GO:0003824,GO:0004784,GO:0005488,GO:0005507,GO:0005575,GO:0005576,GO:0005622,GO:0005623,GO:0005737,GO:0005829,GO:0006801,GO:0006950,GO:0006952,GO:0006970,GO:0006979,GO:0008150,GO:0008152,GO:0008270,GO:0009607,GO:0009617,GO:0009628,GO:0009651,GO:0009987,GO:0010035,GO:0010038,GO:0010039,GO:0010193,GO:0016209,GO:0016491,GO:0016721,GO:0019430,GO:0033554,GO:…	cytosol,extracellular,other binding,other biological processes,other cellular processes,other cytoplasmic components,other enzyme activity,other metabolic processes,response to abiotic or biotic stimulus,response to stress
Thhalv10008957m.g	scaffold_5	79.2309	76.6214	81.3815	80.6915	111.054	113.934	46.0612	42.8698	48.3105			AT1G17880	basic transcription factor 3	GO:0001071,GO:0003674,GO:0003700,GO:0005488,GO:0005515,GO:0006950,GO:0006970,GO:0008150,GO:0009628,GO:0009651,GO:0050896	protein binding,response to abiotic or biotic stimulus,response to stress,transcription factor activity
Thhalv10008975m.g	scaffold_5	1368.09	1128.34	1301.9	1559.78	2066.17	1593.7	1339.15	1212.33	1004.21			AT1G13930		GO:0003674,GO:0005575,GO:0005622,GO:0005623,GO:0005737,GO:0005886,GO:0006950,GO:0006970,GO:0008150,GO:0009507,GO:0009526,GO:0009532,GO:0009536,GO:0009570,GO:0009628,GO:0009651,GO:0009941,GO:0010035,GO:0010038,GO:0016020,GO:0031967,GO:0031975,GO:0042221,GO:0043226,GO:0043227,GO:0043229,GO:0043231,GO:0044422,GO:0044424,GO:0044434,GO:0044435,GO:0044444,GO:0044446,GO:0044464,GO:0046686,GO:0050896,GO:…	chloroplast,other biological processes,other cytoplasmic components,other intracellular components,plasma membrane,plastid,response to abiotic or biotic stimulus,response to stress,unknown molecular functions
Thhalv10008985m.g	scaffold_5	0	0	4.06908	1.06173	1.88226	0	1.84245	0	0			AT1G16850		GO:0003674,GO:0005575,GO:0005623,GO:0006950,GO:0006970,GO:0008150,GO:0009628,GO:0009651,GO:0012505,GO:0044464,GO:0050896	other cellular components,response to abiotic or biotic stimulus,response to stress,unknown molecular functions
Thhalv10008995m.g	scaffold_5	1.90741	4.63782	4.31021	12.3711	13.9566	10.1417	40.0084	14.7847	13.1214			AT1G15100	RING-H2 finger A2A	GO:0003674,GO:0003824,GO:0004842,GO:0005488,GO:0005515,GO:0005575,GO:0005623,GO:0006464,GO:0006950,GO:0006970,GO:0007154,GO:0007165,GO:0008150,GO:0008152,GO:0008270,GO:0009628,GO:0009651,GO:0009719,GO:0009725,GO:0009737,GO:0009738,GO:0009755,GO:0009787,GO:0009789,GO:0009966,GO:0009967,GO:0009987,GO:0010033,GO:0010646,GO:0010647,GO:0012505,GO:0016567,GO:0016874,GO:0016879,GO:0016881,GO:0019538,GO:…	other binding,other cellular components,other cellular processes,other enzyme activity,other metabolic processes,protein binding,protein metabolism,response to abiotic or biotic stimulus,response to stress,signal transduction
Thhalv10009021m.g	scaffold_5	26.7583	39.6031	28.9186	75.4564	89.9915	54.4351	36.9016	42.5124	8.00325			AT4G09320	Nucleoside diphosphate kinase family protein	GO:0000166,GO:0003674,GO:0003824,GO:0004550,GO:0005488,GO:0005524,GO:0005575,GO:0005576,GO:0005622,GO:0005623,GO:0005737,GO:0005773,GO:0005774,GO:0005777,GO:0005829,GO:0005886,GO:0005911,GO:0006139,GO:0006163,GO:0006164,GO:0006165,GO:0006183,GO:0006213,GO:0006220,GO:0006221,GO:0006228,GO:0006241,GO:0006753,GO:0006793,GO:0006796,GO:0006807,GO:0006950,GO:0006970,GO:0008150,GO:0008152,GO:0009058,GO:…	chloroplast,cytosol,extracellular,kinase activity,nucleotide binding,other biological processes,other cellular components,other cellular processes,other cytoplasmic components,other intracellular components,other membranes,other metabolic processes,plasma membrane,response to abiotic or biotic stimulus,response to stress,transferase activity
Thhalv10009506m.g	scaffold_5	0	0	0	0	0	0	0	0	0			AT1G27760	interferon-related developmental regulator family protein / IFRD protein family	GO:0003674,GO:0005488,GO:0005575,GO:0005622,GO:0005623,GO:0005634,GO:0005737,GO:0006950,GO:0006970,GO:0008150,GO:0009628,GO:0009651,GO:0043226,GO:0043227,GO:0043229,GO:0043231,GO:0044424,GO:0044464,GO:0050896	nucleus,other binding,other cytoplasmic components,response to abiotic or biotic stimulus,response to stress
Thhalv10009601m.g	scaffold_5	0	0	0	0	0	0	0.637941	0	0			AT1G77180	chromatin protein family	GO:0000375,GO:0000377,GO:0000398,GO:0005575,GO:0005622,GO:0005623,GO:0005634,GO:0005681,GO:0005730,GO:0006139,GO:0006351,GO:0006355,GO:0006396,GO:0006397,GO:0006807,GO:0006950,GO:0006970,GO:0008150,GO:0008152,GO:0008380,GO:0009058,GO:0009059,GO:0009628,GO:0009651,GO:0009719,GO:0009725,GO:0009737,GO:0009743,GO:0009889,GO:0009891,GO:0009893,GO:0009987,GO:0010033,GO:0010467,GO:0010468,GO:0010555,GO:…	nucleus,other biological processes,other cellular processes,other intracellular components,other metabolic processes,response to abiotic or biotic stimulus,response to stress,transcription,DNA-dependent
Thhalv10009677m.g	scaffold_5	0	0	0	0.816276	0	0.736089	0	0	0			AT1G10880	Core-2/I-branching beta-1,6-N-acetylglucosaminyltransferase family protein	GO:0003674,GO:0003824,GO:0005575,GO:0005623,GO:0006950,GO:0006970,GO:0008150,GO:0008152,GO:0008194,GO:0008375,GO:0009628,GO:0009651,GO:0016020,GO:0016740,GO:0016757,GO:0016758,GO:0044464,GO:0050896	other membranes,other metabolic processes,response to abiotic or biotic stimulus,response to stress,transferase activity,unknown cellular components
Thhalv10009722m.g	scaffold_5	0	0	0	0	0	0	0	0	0			AT1G61340	F-box family protein	GO:0001101,GO:0003674,GO:0005488,GO:0005515,GO:0006950,GO:0006970,GO:0008150,GO:0009607,GO:0009611,GO:0009617,GO:0009628,GO:0009651,GO:0009719,GO:0009725,GO:0009737,GO:0009751,GO:0009753,GO:0009961,GO:0010033,GO:0010243,GO:0014075,GO:0042221,GO:0043200,GO:0050896,GO:0051704,GO:0051707	other biological processes,protein binding,response to abiotic or biotic stimulus,response to stress,unknown molecular functions
Thhalv10009880m.g	scaffold_5	40.5247	41.0561	30.5247	36.8368	35.3002	66.4363	25.9151	38.3295	26.716			AT1G04410	Lactate/malate dehydrogenase family protein	GO:0000166,GO:0003674,GO:0003824,GO:0005488,GO:0005575,GO:0005576,GO:0005622,GO:0005623,GO:0005634,GO:0005737,GO:0005773,GO:0005774,GO:0005886,GO:0005911,GO:0005975,GO:0006082,GO:0006108,GO:0006950,GO:0006970,GO:0008150,GO:0008152,GO:0009506,GO:0009507,GO:0009532,GO:0009536,GO:0009570,GO:0009628,GO:0009651,GO:0009987,GO:0010035,GO:0010038,GO:0010043,GO:0016020,GO:0016491,GO:0016614,GO:0016615,GO:…	chloroplast,extracellular,nucleotide binding,nucleus,other biological processes,other cellular components,other cellular processes,other cytoplasmic components,other enzyme activity,other intracellular components,other membranes,other metabolic processes,plasma membrane,plastid,response to abiotic or biotic stimulus,response to stress
Thhalv10009978m.g	scaffold_5	1.26226	0	2.85234	1.4885	0	4.02684	0	0	0			AT1G12610	Integrase-type DNA-binding superfamily protein	GO:0001071,GO:0003674,GO:0003676,GO:0003677,GO:0003700,GO:0005488,GO:0006082,GO:0006139,GO:0006351,GO:0006355,GO:0006629,GO:0006720,GO:0006721,GO:0006807,GO:0006950,GO:0006970,GO:0007275,GO:0008150,GO:0008152,GO:0008299,GO:0008610,GO:0009058,GO:0009059,GO:0009266,GO:0009408,GO:0009409,GO:0009414,GO:0009415,GO:0009628,GO:0009651,GO:0009685,GO:0009686,GO:0009888,GO:0009889,GO:0009987,GO:0010371,GO:…	DNA or RNA binding,developmental processes,other cellular processes,other metabolic processes,response to abiotic or biotic stimulus,response to stress,transcription factor activity,transcription,DNA-dependent
Thhalv10010032m.g	scaffold_5	0	0	0	0	0	0	0	0	0			AT1G27730	salt tolerance zinc finger	GO:0001071,GO:0003674,GO:0003676,GO:0003677,GO:0003700,GO:0005488,GO:0005575,GO:0005622,GO:0005623,GO:0005634,GO:0006139,GO:0006351,GO:0006355,GO:0006807,GO:0006950,GO:0006970,GO:0006979,GO:0008150,GO:0008152,GO:0008270,GO:0009058,GO:0009059,GO:0009266,GO:0009314,GO:0009409,GO:0009414,GO:0009415,GO:0009416,GO:0009611,GO:0009628,GO:0009642,GO:0009644,GO:0009651,GO:0009719,GO:0009725,GO:0009737,GO:…	DNA or RNA binding,nucleic acid binding,nucleus,other binding,other biological processes,other cellular processes,other intracellular components,other metabolic processes,response to abiotic or biotic stimulus,response to stress,transcription factor activity,transcription,DNA-dependent
Thhalv10010135m.g	scaffold_16	27.5893	22.5642	22.1038	24.8445	29.8877	49.8753	13.6012	16.9414	20.0144			AT3G55270	mitogen-activated protein kinase phosphatase 1	GO:0003674,GO:0003824,GO:0004721,GO:0004725,GO:0005575,GO:0005622,GO:0005623,GO:0005737,GO:0005829,GO:0006464,GO:0006470,GO:0006793,GO:0006796,GO:0006950,GO:0006970,GO:0008138,GO:0008150,GO:0008152,GO:0009314,GO:0009411,GO:0009416,GO:0009628,GO:0009651,GO:0009987,GO:0010224,GO:0010225,GO:0016311,GO:0016787,GO:0016788,GO:0016791,GO:0017017,GO:0019538,GO:0033549,GO:0035335,GO:0042578,GO:0043170,GO:…	cytosol,hydrolase activity,other cellular processes,other metabolic processes,protein metabolism,response to abiotic or biotic stimulus,response to stress
Thhalv10010150m.g	scaffold_16	166.167	70.2041	94.5385	126.465	133.042	50.7548	41.299	31.9715	36.887			AT3G55610	delta 1-pyrroline-5-carboxylate synthase 2,delta 1-pyrroline-5-carboxylate synthase 2	GO:0000003,GO:0003006,GO:0003674,GO:0003824,GO:0004349,GO:0004350,GO:0005575,GO:0005622,GO:0005623,GO:0005737,GO:0005829,GO:0005911,GO:0006082,GO:0006520,GO:0006560,GO:0006561,GO:0006793,GO:0006796,GO:0006807,GO:0006950,GO:0006970,GO:0006972,GO:0007275,GO:0008150,GO:0008152,GO:0008652,GO:0009058,GO:0009064,GO:0009084,GO:0009308,GO:0009309,GO:0009506,GO:0009507,GO:0009536,GO:0009628,GO:0009651,GO:…	chloroplast,cytosol,developmental processes,kinase activity,other biological processes,other cellular components,other cellular processes,other cytoplasmic components,other enzyme activity,other metabolic processes,response to abiotic or biotic stimulus,response to stress,transferase activity
Thhalv10010366m.g	scaffold_16	13.5566	18.6788	21.4439	15.4536	12.2812	10.5718	21.2687	10.508	11.8127			AT5G23860	tubulin beta 8	GO:0000166,GO:0003674,GO:0003824,GO:0003924,GO:0005198,GO:0005200,GO:0005488,GO:0005515,GO:0005525,GO:0005575,GO:0005622,GO:0005623,GO:0005737,GO:0005794,GO:0005856,GO:0005874,GO:0006139,GO:0006163,GO:0006184,GO:0006195,GO:0006461,GO:0006753,GO:0006807,GO:0006928,GO:0006950,GO:0006970,GO:0007017,GO:0007018,GO:0008150,GO:0008152,GO:0009056,GO:0009117,GO:0009141,GO:0009143,GO:0009144,GO:0009146,GO:…	Golgi apparatus,cell organization and biogenesis,hydrolase activity,nucleotide binding,other biological processes,other cellular components,other cellular processes,other intracellular components,other membranes,other metabolic processes,protein binding,response to abiotic or biotic stimulus,response to stress,structural molecule activity
Thhalv10010378m.g	scaffold_16	64.4065	76.9277	63.8335	74.6182	50.3944	77.3012	101.354	52.9673	83.9487			AT2G36530	Enolase	GO:0000015,GO:0000287,GO:0003674,GO:0003676,GO:0003677,GO:0003824,GO:0004634,GO:0005488,GO:0005507,GO:0005575,GO:0005576,GO:0005622,GO:0005623,GO:0005634,GO:0005737,GO:0005739,GO:0005740,GO:0005829,GO:0005886,GO:0005911,GO:0005975,GO:0005996,GO:0006006,GO:0006007,GO:0006066,GO:0006091,GO:0006096,GO:0006950,GO:0006970,GO:0008150,GO:0008152,GO:0009056,GO:0009266,GO:0009314,GO:0009409,GO:0009416,GO:…	DNA or RNA binding,chloroplast,cytosol,electron transport or energy pathways,extracellular,mitochondria,nucleus,other binding,other biological processes,other cellular components,other cellular processes,other cytoplasmic components,other enzyme activity,other intracellular components,other membranes,other metabolic processes,plasma membrane,response to abiotic or biotic stimulus,response to stre…
Thhalv10010379m.g	scaffold_16	100.042	81.4361	80.5979	72.8361	83.659	74.4693	98.3561	76.5815	79.5927			AT2G36530	Enolase	GO:0000015,GO:0000287,GO:0003674,GO:0003676,GO:0003677,GO:0003824,GO:0004634,GO:0005488,GO:0005507,GO:0005575,GO:0005576,GO:0005622,GO:0005623,GO:0005634,GO:0005737,GO:0005739,GO:0005740,GO:0005829,GO:0005886,GO:0005911,GO:0005975,GO:0005996,GO:0006006,GO:0006007,GO:0006066,GO:0006091,GO:0006096,GO:0006950,GO:0006970,GO:0008150,GO:0008152,GO:0009056,GO:0009266,GO:0009314,GO:0009409,GO:0009416,GO:…	DNA or RNA binding,chloroplast,cytosol,electron transport or energy pathways,extracellular,mitochondria,nucleus,other binding,other biological processes,other cellular components,other cellular processes,other cytoplasmic components,other enzyme activity,other intracellular components,other membranes,other metabolic processes,plasma membrane,response to abiotic or biotic stimulus,response to stre…
Thhalv10010407m.g	scaffold_16	123.954	150.696	168.061	193.156	163.812	134.637	159.894	105.393	94.4062			AT3G44110	DNAJ homologue 3	GO:0000003,GO:0000166,GO:0003006,GO:0003674,GO:0005488,GO:0005515,GO:0005524,GO:0005575,GO:0005618,GO:0005622,GO:0005623,GO:0005634,GO:0005730,GO:0005737,GO:0005829,GO:0005886,GO:0005911,GO:0006139,GO:0006140,GO:0006163,GO:0006195,GO:0006457,GO:0006753,GO:0006807,GO:0006950,GO:0006970,GO:0007275,GO:0008150,GO:0008152,GO:0009056,GO:0009117,GO:0009166,GO:0009266,GO:0009408,GO:0009506,GO:0009628,GO:…	cell wall,cytosol,developmental processes,nucleotide binding,nucleus,other cellular components,other cellular processes,other intracellular components,other metabolic processes,plasma membrane,protein binding,protein metabolism,response to abiotic or biotic stimulus,response to stress
Thhalv10010431m.g	scaffold_16	5.1159	7.7745	7.2253	6.03288	6.68453	5.44023	4.58019	1.41623	0.879827			AT3G55730	myb domain protein 109	GO:0001071,GO:0003674,GO:0003676,GO:0003677,GO:0003700,GO:0005488,GO:0005515,GO:0005575,GO:0005622,GO:0005623,GO:0005634,GO:0005737,GO:0006139,GO:0006351,GO:0006355,GO:0006807,GO:0006950,GO:0006970,GO:0008150,GO:0008152,GO:0009058,GO:0009059,GO:0009628,GO:0009651,GO:0009719,GO:0009723,GO:0009725,GO:0009733,GO:0009737,GO:0009739,GO:0009751,GO:0009753,GO:0009889,GO:0009987,GO:0010033,GO:0010467,GO:…	DNA or RNA binding,nucleus,other biological processes,other cellular processes,other cytoplasmic components,other metabolic processes,protein binding,response to abiotic or biotic stimulus,response to stress,transcription factor activity,transcription,DNA-dependent
Thhalv10010463m.g	scaffold_16	4.08461	34.7607	17.3063	0	12.8088	1.08589	0	0	1.40493			AT3G48360	BTB and TAZ domain protein 2	GO:0000302,GO:0000988,GO:0000989,GO:0001071,GO:0003674,GO:0003700,GO:0003712,GO:0003824,GO:0004402,GO:0004468,GO:0005488,GO:0005515,GO:0005516,GO:0005575,GO:0005622,GO:0005623,GO:0005634,GO:0005737,GO:0006139,GO:0006325,GO:0006351,GO:0006355,GO:0006464,GO:0006473,GO:0006475,GO:0006807,GO:0006950,GO:0006970,GO:0006979,GO:0006996,GO:0007154,GO:0007165,GO:0007275,GO:0007623,GO:0008080,GO:0008150,GO:…	cell organization and biogenesis,developmental processes,nucleus,other binding,other biological processes,other cellular processes,other cytoplasmic components,other metabolic processes,other molecular functions,protein binding,protein metabolism,response to abiotic or biotic stimulus,response to stress,signal transduction,transcription factor activity,transcription,DNA-dependent,transferase acti…
Thhalv10010481m.g	scaffold_16	89.1348	57.2962	79.8731	43.4943	52.4762	75.7195	20.9658	36.3035	38.7637			AT3G50500	SNF1-related protein kinase 2.2	GO:0000166,GO:0003674,GO:0003824,GO:0004672,GO:0004674,GO:0004713,GO:0005488,GO:0005515,GO:0005524,GO:0005575,GO:0005622,GO:0005623,GO:0005634,GO:0005737,GO:0005829,GO:0006464,GO:0006468,GO:0006793,GO:0006796,GO:0006950,GO:0006970,GO:0007154,GO:0007165,GO:0007275,GO:0008150,GO:0008152,GO:0009414,GO:0009415,GO:0009628,GO:0009651,GO:0009719,GO:0009725,GO:0009737,GO:0009738,GO:0009739,GO:0009755,GO:…	cytosol,developmental processes,kinase activity,nucleotide binding,nucleus,other biological processes,other cellular processes,other cytoplasmic components,other metabolic processes,protein binding,protein metabolism,response to abiotic or biotic stimulus,response to stress,signal transduction,transferase activity
Thhalv10010492m.g	scaffold_16	159.044	159.596	141.476	247.687	208.998	131.007	129.152	86.6583	112.535			AT3G52930	Aldolase superfamily protein	GO:0003674,GO:0003824,GO:0004332,GO:0005488,GO:0005507,GO:0005575,GO:0005576,GO:0005618,GO:0005622,GO:0005623,GO:0005634,GO:0005730,GO:0005737,GO:0005739,GO:0005740,GO:0005773,GO:0005774,GO:0005829,GO:0005886,GO:0005911,GO:0005975,GO:0005996,GO:0006006,GO:0006007,GO:0006066,GO:0006091,GO:0006096,GO:0006098,GO:0006139,GO:0006732,GO:0006733,GO:0006739,GO:0006740,GO:0006753,GO:0006807,GO:0006950,GO:…	cell wall,chloroplast,cytosol,electron transport or energy pathways,extracellular,mitochondria,nucleus,other binding,other biological processes,other cellular components,other cellular processes,other cytoplasmic components,other enzyme activity,other intracellular components,other membranes,other metabolic processes,plasma membrane,response to abiotic or biotic stimulus,response to stress
Thhalv10010509m.g	scaffold_16	0.600701	0	0	1.41674	0	0	0	0	0			AT3G50310	mitogen-activated protein kinase kinase kinase 20	GO:0000003,GO:0000166,GO:0000302,GO:0003006,GO:0003674,GO:0003824,GO:0004672,GO:0004674,GO:0005488,GO:0005515,GO:0005524,GO:0006464,GO:0006468,GO:0006793,GO:0006796,GO:0006950,GO:0006970,GO:0006979,GO:0007275,GO:0007276,GO:0008150,GO:0008152,GO:0009266,GO:0009409,GO:0009414,GO:0009415,GO:0009555,GO:0009628,GO:0009651,GO:0009987,GO:0010035,GO:0016301,GO:0016310,GO:0016740,GO:0016772,GO:0016773,GO:…	developmental processes,kinase activity,nucleotide binding,other cellular processes,other metabolic processes,protein binding,protein metabolism,response to abiotic or biotic stimulus,response to stress,transferase activity
Thhalv10010525m.g	scaffold_16	8.23562	12.0148	7.44407	5.17961	8.03474	12.2608	2.24708	4.86369	3.77694			AT3G47600	myb domain protein 94	GO:0001071,GO:0003674,GO:0003676,GO:0003677,GO:0003700,GO:0005488,GO:0005515,GO:0006139,GO:0006351,GO:0006355,GO:0006807,GO:0006950,GO:0006970,GO:0008150,GO:0008152,GO:0009058,GO:0009059,GO:0009628,GO:0009651,GO:0009719,GO:0009723,GO:0009725,GO:0009733,GO:0009737,GO:0009751,GO:0009753,GO:0009889,GO:0009987,GO:0010033,GO:0010035,GO:0010038,GO:0010467,GO:0010468,GO:0010556,GO:0016070,GO:0019219,GO:…	DNA or RNA binding,other biological processes,other cellular processes,other metabolic processes,protein binding,response to abiotic or biotic stimulus,response to stress,transcription factor activity,transcription,DNA-dependent
Thhalv10010562m.g	scaffold_16	7.8174	3.45597	1.60592	14.2469	10.4001	8.313	6.54433	10.2302	11.7332			AT3G49850	telomere repeat binding factor 3	GO:0000785,GO:0000786,GO:0001071,GO:0003674,GO:0003676,GO:0003677,GO:0003690,GO:0003691,GO:0003697,GO:0003700,GO:0005488,GO:0005515,GO:0005575,GO:0005622,GO:0005623,GO:0005634,GO:0005694,GO:0006139,GO:0006259,GO:0006323,GO:0006325,GO:0006333,GO:0006334,GO:0006807,GO:0006950,GO:0006970,GO:0006996,GO:0008150,GO:0008152,GO:0009628,GO:0009651,GO:0009719,GO:0009723,GO:0009725,GO:0009733,GO:0009739,GO:…	DNA or RNA binding,DNA or RNA metabolism,cell organization and biogenesis,nucleus,other biological processes,other cellular processes,other intracellular components,protein binding,response to abiotic or biotic stimulus,response to stress,transcription factor activity
Thhalv10010626m.g	scaffold_16	21.5415	16.0043	10.8172	30.342	33.7758	26.0887	10.4082	7.28847	4.11631			AT3G55530	RING/U-box superfamily protein	GO:0000267,GO:0003674,GO:0003824,GO:0004842,GO:0005488,GO:0005515,GO:0005575,GO:0005622,GO:0005623,GO:0005624,GO:0005626,GO:0005792,GO:0006464,GO:0006950,GO:0006970,GO:0007154,GO:0007165,GO:0008150,GO:0008152,GO:0008270,GO:0009414,GO:0009415,GO:0009628,GO:0009651,GO:0009719,GO:0009725,GO:0009737,GO:0009738,GO:0009755,GO:0009787,GO:0009789,GO:0009966,GO:0009967,GO:0009987,GO:0010033,GO:0010646,GO:…	other binding,other biological processes,other cellular components,other cellular processes,other enzyme activity,other intracellular components,other metabolic processes,protein binding,protein metabolism,response to abiotic or biotic stimulus,response to stress,signal transduction
Thhalv10010632m.g	scaffold_16	34.5457	50.0408	24.9139	37.2707	36.8787	59.4026	22.5616	48.0197	11.1238			AT3G51780	BCL-2-associated athanogene 4	GO:0000003,GO:0003006,GO:0003674,GO:0005488,GO:0005515,GO:0005575,GO:0005622,GO:0005623,GO:0005737,GO:0005829,GO:0006950,GO:0006970,GO:0007275,GO:0008150,GO:0009266,GO:0009409,GO:0009628,GO:0009651,GO:0009791,GO:0010228,GO:0022414,GO:0032501,GO:0032502,GO:0044424,GO:0044444,GO:0044464,GO:0048608,GO:0048856,GO:0050896,GO:0051087	cytosol,developmental processes,protein binding,response to abiotic or biotic stimulus,response to stress
Thhalv10010651m.g	scaffold_16	35.5465	47.8454	22.95	25.4501	29.1944	43.2	19.4842	12.6518	13.0998			AT3G48680	gamma carbonic anhydrase-like 2	GO:0000003,GO:0003006,GO:0003674,GO:0003824,GO:0005575,GO:0005622,GO:0005623,GO:0005737,GO:0005739,GO:0005740,GO:0005743,GO:0005746,GO:0005747,GO:0005773,GO:0005774,GO:0006950,GO:0006970,GO:0007275,GO:0008150,GO:0008152,GO:0009058,GO:0009507,GO:0009536,GO:0009628,GO:0009651,GO:0009719,GO:0009725,GO:0009737,GO:0009791,GO:0009853,GO:0009987,GO:0010033,GO:0010228,GO:0016020,GO:0016740,GO:0019866,GO:…	chloroplast,developmental processes,mitochondria,other biological processes,other cellular processes,other cytoplasmic components,other intracellular components,other membranes,other metabolic processes,response to abiotic or biotic stimulus,response to stress,transferase activity
Thhalv10010654m.g	scaffold_16	649.902	672.24	660.09	792.945	851.298	755.624	944.011	764.666	738.388			AT3G55440	triosephosphate isomerase	GO:0003674,GO:0003824,GO:0004807,GO:0005488,GO:0005507,GO:0005575,GO:0005576,GO:0005618,GO:0005622,GO:0005623,GO:0005737,GO:0005739,GO:0005773,GO:0005774,GO:0005829,GO:0005886,GO:0005911,GO:0005975,GO:0005996,GO:0006006,GO:0006007,GO:0006066,GO:0006091,GO:0006096,GO:0006464,GO:0006950,GO:0006970,GO:0008150,GO:0008152,GO:0009056,GO:0009506,GO:0009507,GO:0009532,GO:0009536,GO:0009570,GO:0009628,GO:…	cell wall,chloroplast,cytosol,electron transport or energy pathways,extracellular,mitochondria,other binding,other biological processes,other cellular components,other cellular processes,other cytoplasmic components,other enzyme activity,other intracellular components,other membranes,other metabolic processes,plasma membrane,plastid,protein metabolism,response to abiotic or biotic stimulus,respon…
Thhalv10010684m.g	scaffold_16	73.3387	49.5337	42.3519	61.4997	73.2534	48.526	35.8519	40.6045	8.96904			AT3G48330	protein-l-isoaspartate methyltransferase 1	GO:0003674,GO:0003824,GO:0004719,GO:0005575,GO:0005622,GO:0005623,GO:0005737,GO:0005829,GO:0006464,GO:0006479,GO:0006730,GO:0006950,GO:0006970,GO:0007275,GO:0007568,GO:0008150,GO:0008152,GO:0008168,GO:0008171,GO:0008213,GO:0008276,GO:0008757,GO:0009628,GO:0009651,GO:0009719,GO:0009725,GO:0009737,GO:0009791,GO:0009845,GO:0009987,GO:0010033,GO:0010340,GO:0016740,GO:0016741,GO:0019538,GO:0032259,GO:…	cytosol,developmental processes,other biological processes,other cellular processes,other cytoplasmic components,other metabolic processes,protein metabolism,response to abiotic or biotic stimulus,response to stress,transferase activity
Thhalv10010764m.g	scaffold_16	26.1865	3.53732	13.1498	6.86225	3.0414	18.5644	0	1.61093	2.00157			AT3G51960	basic leucine zipper 24	GO:0001071,GO:0003674,GO:0003676,GO:0003677,GO:0003700,GO:0005488,GO:0005515,GO:0005575,GO:0005622,GO:0005623,GO:0005634,GO:0005737,GO:0006139,GO:0006351,GO:0006355,GO:0006807,GO:0006950,GO:0006970,GO:0006972,GO:0008150,GO:0008152,GO:0009058,GO:0009059,GO:0009628,GO:0009651,GO:0009889,GO:0009987,GO:0010467,GO:0010468,GO:0010556,GO:0016070,GO:0019219,GO:0019222,GO:0031323,GO:0031326,GO:0032774,GO:…	DNA or RNA binding,nucleus,other cellular processes,other cytoplasmic components,other metabolic processes,protein binding,response to abiotic or biotic stimulus,response to stress,transcription factor activity,transcription,DNA-dependent
Thhalv10010770m.g	scaffold_16	159.538	173.54	147.999	191.104	201.873	173.224	158.082	134.819	129.388			AT3G52300	ATP synthase D chain, mitochondrial	GO:0000276,GO:0003674,GO:0005215,GO:0005488,GO:0005507,GO:0005575,GO:0005622,GO:0005623,GO:0005634,GO:0005730,GO:0005737,GO:0005739,GO:0005740,GO:0005743,GO:0005753,GO:0005773,GO:0005774,GO:0005829,GO:0005840,GO:0006139,GO:0006163,GO:0006164,GO:0006753,GO:0006754,GO:0006807,GO:0006810,GO:0006811,GO:0006812,GO:0006818,GO:0006950,GO:0006970,GO:0008150,GO:0008152,GO:0008270,GO:0008324,GO:0009058,GO:…	chloroplast,cytosol,mitochondria,nucleus,other binding,other cellular processes,other cytoplasmic components,other intracellular components,other membranes,other metabolic processes,plastid,response to abiotic or biotic stimulus,response to stress,ribosome,transport,transporter activity
Thhalv10010796m.g	scaffold_16	72.5224	120.534	205.369	44.3845	42.2217	92.7393	18.7857	20.3304	20.2083			AT3G51920	calmodulin 9	GO:0003674,GO:0005488,GO:0005509,GO:0005513,GO:0005515,GO:0005575,GO:0005622,GO:0005623,GO:0005634,GO:0005737,GO:0005829,GO:0006950,GO:0006970,GO:0007154,GO:0007165,GO:0008150,GO:0009414,GO:0009415,GO:0009593,GO:0009628,GO:0009651,GO:0009719,GO:0009725,GO:0009737,GO:0009987,GO:0010033,GO:0010035,GO:0010038,GO:0019722,GO:0019932,GO:0023052,GO:0035556,GO:0042221,GO:0043167,GO:0043169,GO:0043226,GO:…	cytosol,nucleus,other binding,other biological processes,protein binding,response to abiotic or biotic stimulus,response to stress,signal transduction
Thhalv10011278m.g	scaffold_7	72.7691	25.1436	43.273	57.3587	52.8452	64.3496	116.387	66.1589	120.142			AT1G51500	ABC-2 type transporter family protein	GO:0000166,GO:0003674,GO:0003824,GO:0005215,GO:0005488,GO:0005524,GO:0005575,GO:0005623,GO:0006082,GO:0006139,GO:0006163,GO:0006195,GO:0006200,GO:0006629,GO:0006631,GO:0006633,GO:0006753,GO:0006807,GO:0006950,GO:0006970,GO:0008150,GO:0008152,GO:0008610,GO:0009056,GO:0009058,GO:0009117,GO:0009141,GO:0009143,GO:0009144,GO:0009146,GO:0009150,GO:0009154,GO:0009166,GO:0009199,GO:0009203,GO:0009205,GO:…	hydrolase activity,nucleotide binding,other biological processes,other cellular processes,other membranes,other metabolic processes,response to abiotic or biotic stimulus,response to stress,transporter activity
Thhalv10011281m.g	scaffold_7	21.7689	12.875	14.6245	16.3044	26.4449	10.636	14.7487	18.5674	14.1657			AT1G53300	tetratricopetide-repeat thioredoxin-like 1	GO:0003674,GO:0005488,GO:0005515,GO:0006950,GO:0006970,GO:0007154,GO:0007165,GO:0008150,GO:0009628,GO:0009651,GO:0009719,GO:0009725,GO:0009737,GO:0009738,GO:0009755,GO:0009787,GO:0009789,GO:0009966,GO:0009967,GO:0009987,GO:0010033,GO:0010646,GO:0010647,GO:0019725,GO:0023051,GO:0023052,GO:0023056,GO:0032870,GO:0042221,GO:0042592,GO:0045454,GO:0048518,GO:0048522,GO:0048583,GO:0048584,GO:0050789,GO:…	other binding,other biological processes,other cellular processes,protein binding,response to abiotic or biotic stimulus,response to stress,signal transduction
Thhalv10011282m.g	scaffold_7	3.66746	0	3.01361	0.786331	3.48507	2.83634	0.68227	0	0.91742			AT1G51460	ABC-2 type transporter family protein	GO:0000166,GO:0003002,GO:0003674,GO:0003824,GO:0005215,GO:0005488,GO:0005524,GO:0005575,GO:0005623,GO:0005911,GO:0006139,GO:0006163,GO:0006195,GO:0006200,GO:0006753,GO:0006807,GO:0006810,GO:0006869,GO:0006950,GO:0006970,GO:0007275,GO:0007389,GO:0008150,GO:0008152,GO:0009056,GO:0009117,GO:0009141,GO:0009143,GO:0009144,GO:0009146,GO:0009150,GO:0009154,GO:0009166,GO:0009199,GO:0009203,GO:0009205,GO:…	developmental processes,hydrolase activity,nucleotide binding,other cellular components,other cellular processes,other membranes,other metabolic processes,response to abiotic or biotic stimulus,response to stress,transport,transporter activity
Thhalv10011332m.g	scaffold_7	24.686	10.3489	18.2738	18.0687	18.6857	13.5781	7.40328	16.9666	9.95489			AT1G53165	Protein kinase superfamily protein	GO:0000166,GO:0003674,GO:0003824,GO:0004672,GO:0004713,GO:0005488,GO:0005524,GO:0006464,GO:0006468,GO:0006793,GO:0006796,GO:0006950,GO:0006970,GO:0006972,GO:0008150,GO:0008152,GO:0009611,GO:0009628,GO:0009651,GO:0009987,GO:0016301,GO:0016310,GO:0016740,GO:0016772,GO:0016773,GO:0017076,GO:0019538,GO:0030554,GO:0032553,GO:0032555,GO:0032559,GO:0035639,GO:0043170,GO:0043412,GO:0044237,GO:0044238,GO:…	kinase activity,nucleotide binding,other cellular processes,other metabolic processes,protein metabolism,response to abiotic or biotic stimulus,response to stress,transferase activity
Thhalv10011385m.g	scaffold_7	0	0	0	0	0	0	0	0	0			AT1G52400	beta glucosidase 18	GO:0003674,GO:0003824,GO:0004553,GO:0005488,GO:0005515,GO:0005575,GO:0005622,GO:0005623,GO:0005634,GO:0005737,GO:0005773,GO:0005777,GO:0005783,GO:0005911,GO:0005975,GO:0006082,GO:0006461,GO:0006629,GO:0006714,GO:0006720,GO:0006721,GO:0006950,GO:0006952,GO:0006970,GO:0006996,GO:0007154,GO:0007165,GO:0008150,GO:0008152,GO:0008422,GO:0009414,GO:0009415,GO:0009506,GO:0009507,GO:0009536,GO:0009607,GO:…	ER,cell organization and biogenesis,chloroplast,hydrolase activity,nucleus,other binding,other biological processes,other cellular components,other cellular processes,other cytoplasmic components,other enzyme activity,other intracellular components,other metabolic processes,protein binding,response to abiotic or biotic stimulus,response to stress,signal transduction
Thhalv10011390m.g	scaffold_7	0	0	0	0	0	0	0	0	0			AT1G47600	beta glucosidase 34	GO:0003674,GO:0003824,GO:0004553,GO:0005488,GO:0005575,GO:0005623,GO:0005975,GO:0006790,GO:0006950,GO:0006970,GO:0008150,GO:0008152,GO:0008422,GO:0009628,GO:0009651,GO:0009987,GO:0012505,GO:0015926,GO:0016137,GO:0016143,GO:0016787,GO:0016798,GO:0019137,GO:0019748,GO:0019757,GO:0019760,GO:0043167,GO:0043169,GO:0044237,GO:0044238,GO:0044262,GO:0044464,GO:0050896	hydrolase activity,other binding,other cellular components,other cellular processes,other enzyme activity,other metabolic processes,response to abiotic or biotic stimulus,response to stress
Thhalv10011399m.g	scaffold_7	0	0	0	0	0	0	0	0	0			AT1G47600	beta glucosidase 34	GO:0003674,GO:0003824,GO:0004553,GO:0005488,GO:0005575,GO:0005623,GO:0005975,GO:0006790,GO:0006950,GO:0006970,GO:0008150,GO:0008152,GO:0008422,GO:0009628,GO:0009651,GO:0009987,GO:0012505,GO:0015926,GO:0016137,GO:0016143,GO:0016787,GO:0016798,GO:0019137,GO:0019748,GO:0019757,GO:0019760,GO:0043167,GO:0043169,GO:0044237,GO:0044238,GO:0044262,GO:0044464,GO:0050896	hydrolase activity,other binding,other cellular components,other cellular processes,other enzyme activity,other metabolic processes,response to abiotic or biotic stimulus,response to stress
Thhalv10011400m.g	scaffold_7	0	0	0	0	0	0	0	0	0			AT1G47600	beta glucosidase 34	GO:0003674,GO:0003824,GO:0004553,GO:0005488,GO:0005575,GO:0005623,GO:0005975,GO:0006790,GO:0006950,GO:0006970,GO:0008150,GO:0008152,GO:0008422,GO:0009628,GO:0009651,GO:0009987,GO:0012505,GO:0015926,GO:0016137,GO:0016143,GO:0016787,GO:0016798,GO:0019137,GO:0019748,GO:0019757,GO:0019760,GO:0043167,GO:0043169,GO:0044237,GO:0044238,GO:0044262,GO:0044464,GO:0050896	hydrolase activity,other binding,other cellular components,other cellular processes,other enzyme activity,other metabolic processes,response to abiotic or biotic stimulus,response to stress
Thhalv10011405m.g	scaffold_7	188.845	165.349	184.624	173.077	182.056	142.028	135.656	118.64	154.814			AT1G54100	aldehyde dehydrogenase 7B4	GO:0003674,GO:0003824,GO:0004028,GO:0005575,GO:0005622,GO:0005623,GO:0005737,GO:0005829,GO:0006950,GO:0006970,GO:0008150,GO:0008152,GO:0009269,GO:0009414,GO:0009415,GO:0009628,GO:0009651,GO:0009719,GO:0009725,GO:0009737,GO:0010033,GO:0016491,GO:0016620,GO:0016903,GO:0042221,GO:0044424,GO:0044444,GO:0044464,GO:0050896,GO:0055114	cytosol,other biological processes,other enzyme activity,other metabolic processes,response to abiotic or biotic stimulus,response to stress
Thhalv10011412m.g	scaffold_7	80.715	72.7585	70.288	87.2891	96.3063	79.5516	46.7317	73.6814	75.2974			AT1G51980	Insulinase (Peptidase family M16) protein	GO:0000166,GO:0003674,GO:0003824,GO:0004175,GO:0004222,GO:0005488,GO:0005524,GO:0005575,GO:0005622,GO:0005623,GO:0005737,GO:0005739,GO:0005740,GO:0005743,GO:0005746,GO:0005750,GO:0005773,GO:0005774,GO:0006508,GO:0006950,GO:0006970,GO:0008150,GO:0008152,GO:0008233,GO:0008237,GO:0008270,GO:0009507,GO:0009536,GO:0009628,GO:0009651,GO:0016020,GO:0016787,GO:0017076,GO:0019538,GO:0019866,GO:0030554,GO:…	chloroplast,hydrolase activity,mitochondria,nucleotide binding,other binding,other cytoplasmic components,other enzyme activity,other intracellular components,other membranes,plastid,protein metabolism,response to abiotic or biotic stimulus,response to stress
Thhalv10011415m.g	scaffold_7	5.70274	6.39972	20.8168	10.8633	13.7562	13.0615	4.48841	7.77196	3.62123			AT1G50460	hexokinase-like 1	GO:0000166,GO:0003674,GO:0003824,GO:0004396,GO:0005488,GO:0005524,GO:0005575,GO:0005622,GO:0005623,GO:0005737,GO:0005739,GO:0005975,GO:0006950,GO:0006970,GO:0008150,GO:0008152,GO:0009266,GO:0009409,GO:0009536,GO:0009628,GO:0009651,GO:0016301,GO:0016740,GO:0016772,GO:0016773,GO:0017076,GO:0019200,GO:0030554,GO:0032553,GO:0032555,GO:0032559,GO:0035639,GO:0043226,GO:0043227,GO:0043229,GO:0043231,GO:…	kinase activity,mitochondria,nucleotide binding,other metabolic processes,plastid,response to abiotic or biotic stimulus,response to stress,transferase activity
Thhalv10011426m.g	scaffold_7	5.95642	7.79848	12.4244	3.78218	7.66302	6.33403	1.40642	2.02942	2.52155			AT1G47840	hexokinase 3	GO:0000166,GO:0003674,GO:0003824,GO:0004340,GO:0004396,GO:0005488,GO:0005524,GO:0005575,GO:0005622,GO:0005623,GO:0005737,GO:0005975,GO:0005996,GO:0006006,GO:0006007,GO:0006066,GO:0006091,GO:0006096,GO:0006793,GO:0006796,GO:0006950,GO:0006970,GO:0008150,GO:0008152,GO:0008865,GO:0009056,GO:0009266,GO:0009409,GO:0009507,GO:0009536,GO:0009628,GO:0009651,GO:0009987,GO:0016052,GO:0016301,GO:0016310,GO:…	chloroplast,electron transport or energy pathways,kinase activity,nucleotide binding,other cellular processes,other metabolic processes,response to abiotic or biotic stimulus,response to stress,transferase activity
Thhalv10011438m.g	scaffold_7	22.4232	17.1048	23.8447	21.776	26.6559	15.429	12.1463	14.6056	10.8884			AT1G44170	aldehyde dehydrogenase 3H1	GO:0003674,GO:0003824,GO:0004028,GO:0004029,GO:0004030,GO:0005575,GO:0005622,GO:0005623,GO:0005737,GO:0005773,GO:0005783,GO:0005794,GO:0005911,GO:0006081,GO:0006950,GO:0006970,GO:0008150,GO:0008152,GO:0009269,GO:0009414,GO:0009415,GO:0009506,GO:0009536,GO:0009628,GO:0009651,GO:0009719,GO:0009725,GO:0009737,GO:0009987,GO:0010033,GO:0016020,GO:0016491,GO:0016620,GO:0016903,GO:0030054,GO:0042221,GO:…	ER,Golgi apparatus,other biological processes,other cellular components,other cellular processes,other cytoplasmic components,other enzyme activity,other intracellular components,other membranes,other metabolic processes,plastid,response to abiotic or biotic stimulus,response to stress
Thhalv10011471m.g	scaffold_7	50.5886	70.9218	61.7923	91.9026	58.1203	47.0107	31.2433	45.9242	53.2983			AT1G50010	tubulin alpha-2 chain	GO:0000166,GO:0003674,GO:0003824,GO:0003924,GO:0005198,GO:0005200,GO:0005488,GO:0005525,GO:0005575,GO:0005618,GO:0005622,GO:0005623,GO:0005737,GO:0005829,GO:0005856,GO:0005874,GO:0006139,GO:0006163,GO:0006184,GO:0006195,GO:0006461,GO:0006753,GO:0006807,GO:0006928,GO:0006950,GO:0006970,GO:0007017,GO:0007018,GO:0008150,GO:0008152,GO:0009056,GO:0009117,GO:0009141,GO:0009143,GO:0009144,GO:0009146,GO:…	cell organization and biogenesis,cell wall,cytosol,hydrolase activity,nucleotide binding,other cellular components,other cellular processes,other intracellular components,other membranes,other metabolic processes,response to abiotic or biotic stimulus,response to stress,structural molecule activity
Thhalv10011493m.g	scaffold_7	17.6313	12.2486	5.69166	14.8511	31.594	21.4275	25.256	13.3874	9.70306			AT1G45249	abscisic acid responsive elements-binding factor 2	GO:0001071,GO:0001678,GO:0003674,GO:0003676,GO:0003677,GO:0003700,GO:0005488,GO:0005515,GO:0005575,GO:0005622,GO:0005623,GO:0005634,GO:0006139,GO:0006351,GO:0006355,GO:0006807,GO:0006950,GO:0006970,GO:0007154,GO:0007165,GO:0008150,GO:0008152,GO:0009058,GO:0009059,GO:0009414,GO:0009415,GO:0009628,GO:0009651,GO:0009719,GO:0009725,GO:0009737,GO:0009738,GO:0009743,GO:0009746,GO:0009749,GO:0009755,GO:…	DNA or RNA binding,nucleus,other biological processes,other cellular processes,other metabolic processes,protein binding,response to abiotic or biotic stimulus,response to stress,signal transduction,transcription factor activity,transcription,DNA-dependent
Thhalv10011552m.g	scaffold_7	189.815	195.882	204.488	246.611	211.101	164.295	233.171	302.445	290.76			AT1G53240	Lactate/malate dehydrogenase family protein	GO:0000166,GO:0003674,GO:0003824,GO:0005488,GO:0005507,GO:0005575,GO:0005618,GO:0005622,GO:0005623,GO:0005737,GO:0005739,GO:0005975,GO:0006082,GO:0006108,GO:0006464,GO:0006950,GO:0006952,GO:0006970,GO:0008150,GO:0008152,GO:0009266,GO:0009409,GO:0009507,GO:0009536,GO:0009607,GO:0009617,GO:0009628,GO:0009651,GO:0009987,GO:0010035,GO:0010038,GO:0016491,GO:0016614,GO:0016615,GO:0016616,GO:0017014,GO:…	cell wall,chloroplast,mitochondria,nucleotide binding,other binding,other biological processes,other cellular processes,other enzyme activity,other metabolic processes,protein metabolism,response to abiotic or biotic stimulus,response to stress
Thhalv10011686m.g	scaffold_7	25.117	8.93728	8.30595	13.7259	24.3336	24.755	18.8043	14.2454	16.0141			AT1G49950	telomere repeat binding factor 1	GO:0000785,GO:0000786,GO:0001071,GO:0003674,GO:0003676,GO:0003677,GO:0003690,GO:0003691,GO:0003700,GO:0005488,GO:0005515,GO:0005575,GO:0005622,GO:0005623,GO:0005634,GO:0005694,GO:0006139,GO:0006259,GO:0006323,GO:0006325,GO:0006333,GO:0006334,GO:0006807,GO:0006950,GO:0006970,GO:0006996,GO:0008150,GO:0008152,GO:0009628,GO:0009651,GO:0009719,GO:0009723,GO:0009725,GO:0009733,GO:0009737,GO:0009739,GO:…	DNA or RNA binding,DNA or RNA metabolism,cell organization and biogenesis,nucleus,other biological processes,other cellular processes,other intracellular components,protein binding,response to abiotic or biotic stimulus,response to stress,transcription factor activity
Thhalv10011701m.g	scaffold_7	46.282	41.3727	27.6841	28.894	27.0349	15.1991	25.0703	18.8414	29.9653			AT1G53580	glyoxalase II 3	GO:0003674,GO:0003824,GO:0004416,GO:0006081,GO:0006082,GO:0006089,GO:0006950,GO:0006970,GO:0008150,GO:0008152,GO:0009056,GO:0009438,GO:0009628,GO:0009651,GO:0009987,GO:0016787,GO:0016788,GO:0016790,GO:0019243,GO:0019752,GO:0032787,GO:0042180,GO:0043436,GO:0044237,GO:0044248,GO:0044281,GO:0046185,GO:0050896,GO:0051596	hydrolase activity,other cellular processes,other metabolic processes,response to abiotic or biotic stimulus,response to stress
Thhalv10011707m.g	scaffold_7	69.3751	95.7395	70.6162	92.8653	96.6899	58.4869	43.4853	74.0517	52.4537			AT1G47260	gamma carbonic anhydrase 2	GO:0000003,GO:0003006,GO:0003674,GO:0003824,GO:0004089,GO:0005575,GO:0005622,GO:0005623,GO:0005737,GO:0005739,GO:0005740,GO:0005743,GO:0005746,GO:0005747,GO:0006950,GO:0006970,GO:0007275,GO:0008150,GO:0008152,GO:0009058,GO:0009507,GO:0009536,GO:0009628,GO:0009651,GO:0009791,GO:0009853,GO:0009900,GO:0009901,GO:0009908,GO:0009987,GO:0016020,GO:0016740,GO:0016829,GO:0016835,GO:0016836,GO:0019222,GO:…	chloroplast,developmental processes,mitochondria,other cellular processes,other cytoplasmic components,other enzyme activity,other intracellular components,other membranes,other metabolic processes,response to abiotic or biotic stimulus,response to stress,transferase activity
Thhalv10011767m.g	scaffold_7	64.4946	67.954	95.5402	92.9555	121.348	112.781	84.3201	73.0027	56.1979			AT1G49300	RAB GTPase homolog G3E	GO:0000166,GO:0003674,GO:0005488,GO:0005525,GO:0005575,GO:0005622,GO:0005623,GO:0005737,GO:0005773,GO:0005774,GO:0005794,GO:0005886,GO:0006810,GO:0006950,GO:0006970,GO:0006979,GO:0007154,GO:0007165,GO:0007264,GO:0008104,GO:0008150,GO:0009628,GO:0009651,GO:0009987,GO:0015031,GO:0016020,GO:0017076,GO:0019001,GO:0023052,GO:0031090,GO:0032553,GO:0032555,GO:0032561,GO:0033036,GO:0035556,GO:0035639,GO:…	Golgi apparatus,nucleotide binding,other cytoplasmic components,other intracellular components,other membranes,plasma membrane,response to abiotic or biotic stimulus,response to stress,signal transduction,transport
Thhalv10011866m.g	scaffold_7	8.01905	6.49937	15.1006	0	0	0	0	1.47993	0			AT1G17520	Homeodomain-like/winged-helix DNA-binding family protein	GO:0000785,GO:0000786,GO:0001071,GO:0003674,GO:0003676,GO:0003677,GO:0003700,GO:0005488,GO:0005515,GO:0005575,GO:0005622,GO:0005623,GO:0005634,GO:0005694,GO:0006139,GO:0006259,GO:0006323,GO:0006325,GO:0006333,GO:0006334,GO:0006807,GO:0006950,GO:0006970,GO:0006996,GO:0008150,GO:0008152,GO:0009628,GO:0009651,GO:0009719,GO:0009723,GO:0009725,GO:0009733,GO:0009751,GO:0009753,GO:0009987,GO:0010033,GO:…	DNA or RNA binding,DNA or RNA metabolism,cell organization and biogenesis,nucleus,other biological processes,other cellular processes,other intracellular components,protein binding,response to abiotic or biotic stimulus,response to stress,transcription factor activity
Thhalv10012050m.g	scaffold_7	0	0	0	0	0	0	0	0	0			AT5G58070	temperature-induced lipocalin	GO:0003674,GO:0005215,GO:0005488,GO:0005575,GO:0005622,GO:0005623,GO:0005737,GO:0005739,GO:0005773,GO:0005774,GO:0005783,GO:0005794,GO:0005886,GO:0005911,GO:0006810,GO:0006950,GO:0006970,GO:0006972,GO:0008150,GO:0009266,GO:0009314,GO:0009408,GO:0009409,GO:0009416,GO:0009506,GO:0009628,GO:0009651,GO:0016020,GO:0030054,GO:0031090,GO:0042538,GO:0043226,GO:0043227,GO:0043229,GO:0043231,GO:0044422,GO:…	ER,Golgi apparatus,mitochondria,other binding,other cellular components,other cytoplasmic components,other intracellular components,other membranes,plasma membrane,response to abiotic or biotic stimulus,response to stress,transport,transporter activity
Thhalv10012051m.g	scaffold_7	0	0	4.71156	0	0	0	0	0	0			AT1G48000	myb domain protein 112	GO:0001071,GO:0003674,GO:0003676,GO:0003677,GO:0003700,GO:0005488,GO:0005515,GO:0006139,GO:0006351,GO:0006355,GO:0006807,GO:0006950,GO:0006970,GO:0008150,GO:0008152,GO:0009058,GO:0009059,GO:0009628,GO:0009651,GO:0009719,GO:0009725,GO:0009737,GO:0009751,GO:0009889,GO:0009987,GO:0010033,GO:0010035,GO:0010038,GO:0010467,GO:0010468,GO:0010556,GO:0016070,GO:0019219,GO:0019222,GO:0031323,GO:0031326,GO:…	DNA or RNA binding,other biological processes,other cellular processes,other metabolic processes,protein binding,response to abiotic or biotic stimulus,response to stress,transcription factor activity,transcription,DNA-dependent
Thhalv10012086m.g	scaffold_7	0	0	0	0	0	0	0	0	0			AT1G47600	beta glucosidase 34	GO:0003674,GO:0003824,GO:0004553,GO:0005488,GO:0005575,GO:0005623,GO:0005975,GO:0006790,GO:0006950,GO:0006970,GO:0008150,GO:0008152,GO:0008422,GO:0009628,GO:0009651,GO:0009987,GO:0012505,GO:0015926,GO:0016137,GO:0016143,GO:0016787,GO:0016798,GO:0019137,GO:0019748,GO:0019757,GO:0019760,GO:0043167,GO:0043169,GO:0044237,GO:0044238,GO:0044262,GO:0044464,GO:0050896	hydrolase activity,other binding,other cellular components,other cellular processes,other enzyme activity,other metabolic processes,response to abiotic or biotic stimulus,response to stress
Thhalv10012108m.g	scaffold_7	0	0	0	0	0	0.545468	0	0	0			AT1G47600	beta glucosidase 34	GO:0003674,GO:0003824,GO:0004553,GO:0005488,GO:0005575,GO:0005623,GO:0005975,GO:0006790,GO:0006950,GO:0006970,GO:0008150,GO:0008152,GO:0008422,GO:0009628,GO:0009651,GO:0009987,GO:0012505,GO:0015926,GO:0016137,GO:0016143,GO:0016787,GO:0016798,GO:0019137,GO:0019748,GO:0019757,GO:0019760,GO:0043167,GO:0043169,GO:0044237,GO:0044238,GO:0044262,GO:0044464,GO:0050896	hydrolase activity,other binding,other cellular components,other cellular processes,other enzyme activity,other metabolic processes,response to abiotic or biotic stimulus,response to stress
Thhalv10012337m.g	scaffold_7	0	0	0	0	0	0	0	0	0			AT1G50960	gibberellin 2-oxidase 7	GO:0003674,GO:0003824,GO:0005575,GO:0005622,GO:0005623,GO:0005737,GO:0006082,GO:0006629,GO:0006720,GO:0006721,GO:0006950,GO:0006970,GO:0008150,GO:0008152,GO:0008299,GO:0008610,GO:0009058,GO:0009507,GO:0009536,GO:0009628,GO:0009651,GO:0009685,GO:0009686,GO:0009987,GO:0016053,GO:0016101,GO:0016102,GO:0016114,GO:0016491,GO:0016705,GO:0016706,GO:0019748,GO:0019752,GO:0032787,GO:0042180,GO:0043226,GO:…	chloroplast,other cellular processes,other enzyme activity,other metabolic processes,response to abiotic or biotic stimulus,response to stress
Thhalv10012352m.g	scaffold_7	0.510914	0	0	0	0	0	0	0	0			AT1G47600	beta glucosidase 34	GO:0003674,GO:0003824,GO:0004553,GO:0005488,GO:0005575,GO:0005623,GO:0005975,GO:0006790,GO:0006950,GO:0006970,GO:0008150,GO:0008152,GO:0008422,GO:0009628,GO:0009651,GO:0009987,GO:0012505,GO:0015926,GO:0016137,GO:0016143,GO:0016787,GO:0016798,GO:0019137,GO:0019748,GO:0019757,GO:0019760,GO:0043167,GO:0043169,GO:0044237,GO:0044238,GO:0044262,GO:0044464,GO:0050896	hydrolase activity,other binding,other cellular components,other cellular processes,other enzyme activity,other metabolic processes,response to abiotic or biotic stimulus,response to stress
Thhalv10012360m.g	scaffold_7	3.38816	8.23824	0	1.99773	0	1.80148	1.73335	0	0			AT1G48605	Flavoprotein	GO:0000166,GO:0003674,GO:0003824,GO:0004633,GO:0005488,GO:0005575,GO:0006139,GO:0006732,GO:0006753,GO:0006807,GO:0006950,GO:0006970,GO:0006972,GO:0008150,GO:0008152,GO:0009055,GO:0009058,GO:0009108,GO:0009116,GO:0009117,GO:0009119,GO:0009628,GO:0009651,GO:0009987,GO:0010181,GO:0015936,GO:0015937,GO:0016829,GO:0016830,GO:0016831,GO:0033865,GO:0034641,GO:0042278,GO:0042538,GO:0044237,GO:0044238,GO:…	nucleotide binding,other binding,other cellular processes,other enzyme activity,other metabolic processes,other molecular functions,response to abiotic or biotic stimulus,response to stress,unknown cellular components
Thhalv10012368m.g	scaffold_7	0	0	0	0	0	0	0	0	0			AT3G19580	zinc-finger protein 2	GO:0000003,GO:0001071,GO:0003006,GO:0003674,GO:0003676,GO:0003677,GO:0003700,GO:0005488,GO:0005575,GO:0005622,GO:0005623,GO:0005634,GO:0006139,GO:0006351,GO:0006355,GO:0006807,GO:0006950,GO:0006970,GO:0006972,GO:0007275,GO:0008150,GO:0008152,GO:0008270,GO:0009058,GO:0009059,GO:0009414,GO:0009415,GO:0009628,GO:0009651,GO:0009719,GO:0009725,GO:0009737,GO:0009743,GO:0009790,GO:0009791,GO:0009793,GO:…	DNA or RNA binding,developmental processes,nucleic acid binding,nucleus,other binding,other biological processes,other cellular processes,other intracellular components,other metabolic processes,response to abiotic or biotic stimulus,response to stress,transcription factor activity,transcription,DNA-dependent
Thhalv10012456m.g	scaffold_2	24.5474	24.0348	23.4538	41.7695	35.1308	25.7532	20.5651	19.3373	16.9999			AT5G03280	NRAMP metal ion transporter family protein	GO:0000160,GO:0001736,GO:0001738,GO:0002009,GO:0002237,GO:0002376,GO:0003674,GO:0005215,GO:0005488,GO:0005515,GO:0005575,GO:0005623,GO:0006810,GO:0006950,GO:0006952,GO:0006955,GO:0006970,GO:0006979,GO:0007154,GO:0007164,GO:0007165,GO:0007275,GO:0007568,GO:0008150,GO:0008219,GO:0008544,GO:0009266,GO:0009408,GO:0009607,GO:0009611,GO:0009617,GO:0009620,GO:0009628,GO:0009651,GO:0009653,GO:0009719,GO:…	cell organization and biogenesis,developmental processes,other biological processes,other cellular processes,other membranes,protein binding,response to abiotic or biotic stimulus,response to stress,signal transduction,transport,transporter activity
Thhalv10012541m.g	scaffold_2	12.7629	11.8488	10.4874	9.57757	11.643	4.6885	6.17322	6.68081	5.74676			AT5G19660	SITE-1 protease	GO:0003674,GO:0003824,GO:0004175,GO:0004252,GO:0005575,GO:0005622,GO:0005623,GO:0005737,GO:0005783,GO:0005794,GO:0006508,GO:0006629,GO:0006950,GO:0006970,GO:0006972,GO:0008150,GO:0008152,GO:0008233,GO:0008236,GO:0009628,GO:0009651,GO:0016787,GO:0017171,GO:0019538,GO:0042538,GO:0043170,GO:0043226,GO:0043227,GO:0043229,GO:0043231,GO:0044238,GO:0044424,GO:0044444,GO:0044464,GO:0050896,GO:0070011	ER,Golgi apparatus,hydrolase activity,other metabolic processes,protein metabolism,response to abiotic or biotic stimulus,response to stress
Thhalv10012642m.g	scaffold_2	11.4425	18.1167	15.6343	10.983	13.9079	11.8849	7.62365	12.0811	8.78676			AT5G05660	sequence-specific DNA binding transcription factors;zinc ion binding;sequence-specific DNA binding transcription factors	GO:0000003,GO:0001071,GO:0003006,GO:0003674,GO:0003700,GO:0005488,GO:0005575,GO:0005622,GO:0005623,GO:0005634,GO:0006139,GO:0006351,GO:0006355,GO:0006807,GO:0006950,GO:0006970,GO:0007275,GO:0007623,GO:0008150,GO:0008152,GO:0008270,GO:0009058,GO:0009059,GO:0009628,GO:0009651,GO:0009791,GO:0009889,GO:0009891,GO:0009893,GO:0009908,GO:0009987,GO:0010310,GO:0010467,GO:0010468,GO:0010556,GO:0010557,GO:…	developmental processes,nucleus,other binding,other biological processes,other cellular processes,other metabolic processes,response to abiotic or biotic stimulus,response to stress,transcription factor activity,transcription,DNA-dependent
Thhalv10012750m.g	scaffold_2	371.119	319.214	237.588	561.289	544.169	387.696	352.973	531.774	447.261			AT5G17920	Cobalamin-independent synthase family protein	GO:0000096,GO:0000097,GO:0003674,GO:0003824,GO:0003871,GO:0005488,GO:0005507,GO:0005575,GO:0005576,GO:0005622,GO:0005623,GO:0005737,GO:0005773,GO:0005774,GO:0005777,GO:0005829,GO:0005886,GO:0005911,GO:0006082,GO:0006520,GO:0006555,GO:0006730,GO:0006790,GO:0006807,GO:0006950,GO:0006970,GO:0008150,GO:0008152,GO:0008168,GO:0008172,GO:0008270,GO:0008652,GO:0008705,GO:0009058,GO:0009066,GO:0009067,GO:…	chloroplast,cytosol,extracellular,other binding,other biological processes,other cellular components,other cellular processes,other cytoplasmic components,other intracellular components,other membranes,other metabolic processes,plasma membrane,plastid,response to abiotic or biotic stimulus,response to stress,transferase activity
Thhalv10012813m.g	scaffold_2	34.4168	27.3874	26.1598	23.2445	20.2772	17.3012	22.0892	20.4409	15.9274			AT5G19330	ARM repeat protein interacting with ABF2	GO:0003674,GO:0005488,GO:0005515,GO:0005575,GO:0005622,GO:0005623,GO:0005634,GO:0005886,GO:0006950,GO:0006970,GO:0007275,GO:0008150,GO:0009628,GO:0009651,GO:0009719,GO:0009725,GO:0009737,GO:0009791,GO:0009845,GO:0010029,GO:0010033,GO:0010187,GO:0016020,GO:0032501,GO:0032502,GO:0042221,GO:0043226,GO:0043227,GO:0043229,GO:0043231,GO:0044424,GO:0044464,GO:0048519,GO:0048580,GO:0048581,GO:0050789,GO:…	developmental processes,nucleus,other binding,other biological processes,plasma membrane,protein binding,response to abiotic or biotic stimulus,response to stress
Thhalv10012864m.g	scaffold_2	41.0803	28.0928	28.284	34.0618	55.689	52.2168	22.9866	38.0257	35.7662			AT5G09590	mitochondrial HSO70 2	GO:0000166,GO:0003674,GO:0005488,GO:0005515,GO:0005524,GO:0005575,GO:0005618,GO:0005622,GO:0005623,GO:0005737,GO:0005739,GO:0005759,GO:0005773,GO:0005774,GO:0006457,GO:0006950,GO:0006970,GO:0008150,GO:0008152,GO:0009266,GO:0009408,GO:0009507,GO:0009536,GO:0009607,GO:0009615,GO:0009628,GO:0009651,GO:0009987,GO:0010035,GO:0010038,GO:0016020,GO:0017076,GO:0019538,GO:0030312,GO:0030554,GO:0031090,GO:…	cell wall,chloroplast,mitochondria,nucleotide binding,other biological processes,other cellular processes,other cytoplasmic components,other intracellular components,other membranes,other metabolic processes,protein binding,protein metabolism,response to abiotic or biotic stimulus,response to stress
Thhalv10012866m.g	scaffold_2	29.7745	19.889	19.2234	19.6778	15.7326	20.8761	11.3824	13.043	11.7042			AT4G37910	mitochondrial heat shock protein 70-1	GO:0000166,GO:0003674,GO:0005488,GO:0005515,GO:0005524,GO:0005575,GO:0005618,GO:0005622,GO:0005623,GO:0005737,GO:0005739,GO:0005759,GO:0005773,GO:0005774,GO:0006457,GO:0006950,GO:0006970,GO:0008150,GO:0008152,GO:0008270,GO:0009628,GO:0009651,GO:0009987,GO:0010035,GO:0010038,GO:0016020,GO:0017076,GO:0019538,GO:0030312,GO:0030554,GO:0031090,GO:0031974,GO:0032553,GO:0032555,GO:0032559,GO:0035639,GO:…	cell wall,mitochondria,nucleotide binding,other binding,other biological processes,other cellular processes,other cytoplasmic components,other intracellular components,other membranes,other metabolic processes,protein binding,protein metabolism,response to abiotic or biotic stimulus,response to stress
Thhalv10012932m.g	scaffold_2	86.4702	189.985	121.633	116.712	118.338	91.5828	69.9981	77.2918	94.1235			AT5G49720	glycosyl hydrolase 9A1	GO:0000226,GO:0000271,GO:0000902,GO:0003674,GO:0003824,GO:0004553,GO:0005575,GO:0005622,GO:0005623,GO:0005737,GO:0005768,GO:0005769,GO:0005794,GO:0005886,GO:0005975,GO:0005976,GO:0006073,GO:0006950,GO:0006970,GO:0006972,GO:0006996,GO:0007010,GO:0007017,GO:0007275,GO:0008150,GO:0008152,GO:0008810,GO:0009058,GO:0009059,GO:0009250,GO:0009504,GO:0009628,GO:0009651,GO:0009653,GO:0009719,GO:0009725,GO:…	Golgi apparatus,cell organization and biogenesis,developmental processes,hydrolase activity,other biological processes,other cellular processes,other cytoplasmic components,other enzyme activity,other intracellular components,other metabolic processes,plasma membrane,response to abiotic or biotic stimulus,response to stress
Thhalv10012979m.g	scaffold_2	34.6244	22.6389	26.957	33.9682	31.6305	24.7526	15.7784	22.553	25.2197			AT5G20350	Ankyrin repeat family protein with DHHC zinc finger domain	GO:0000035,GO:0000902,GO:0003674,GO:0003824,GO:0005488,GO:0005515,GO:0005575,GO:0005622,GO:0005623,GO:0005737,GO:0005794,GO:0006950,GO:0006970,GO:0008150,GO:0008270,GO:0009628,GO:0009651,GO:0009653,GO:0009826,GO:0009932,GO:0009987,GO:0016043,GO:0016049,GO:0016417,GO:0016740,GO:0016746,GO:0016747,GO:0032502,GO:0032989,GO:0040007,GO:0043167,GO:0043169,GO:0043226,GO:0043227,GO:0043229,GO:0043231,GO:…	Golgi apparatus,cell organization and biogenesis,other binding,other cellular processes,protein binding,response to abiotic or biotic stimulus,response to stress,transferase activity
Thhalv10013021m.g	scaffold_2	0.720113	0	0	5.09512	3.01092	2.2973	71.8387	6.37913	16.8428			AT5G52300	CAP160 protein	GO:0003674,GO:0005575,GO:0006950,GO:0006970,GO:0007154,GO:0007165,GO:0007275,GO:0007568,GO:0008150,GO:0009266,GO:0009409,GO:0009414,GO:0009415,GO:0009628,GO:0009651,GO:0009719,GO:0009725,GO:0009737,GO:0009738,GO:0009755,GO:0009987,GO:0010033,GO:0010150,GO:0010260,GO:0023052,GO:0032501,GO:0032502,GO:0032870,GO:0042221,GO:0048513,GO:0048731,GO:0048856,GO:0050789,GO:0050794,GO:0050896,GO:0051716,GO:…	developmental processes,other biological processes,other cellular processes,response to abiotic or biotic stimulus,response to stress,signal transduction,unknown cellular components,unknown molecular functions
Thhalv10013086m.g	scaffold_2	26.1923	36.8709	17.9119	19.1012	23.0557	34.0831	11.9893	5.7243	6.16409			AT5G59430	telomeric repeat binding protein 1	GO:0003674,GO:0003676,GO:0003677,GO:0003690,GO:0003691,GO:0005488,GO:0005515,GO:0005575,GO:0005622,GO:0005623,GO:0005634,GO:0006950,GO:0006970,GO:0008150,GO:0009628,GO:0009651,GO:0009719,GO:0009723,GO:0009725,GO:0009733,GO:0009739,GO:0009751,GO:0009753,GO:0010033,GO:0010035,GO:0010038,GO:0042162,GO:0042221,GO:0043226,GO:0043227,GO:0043229,GO:0043231,GO:0043565,GO:0043566,GO:0044424,GO:0044464,GO:…	DNA or RNA binding,nucleus,other biological processes,protein binding,response to abiotic or biotic stimulus,response to stress
Thhalv10013134m.g	scaffold_2	2.85056	0	0.920207	1.92085	0	3.89735	0.833326	0	0			AT5G58670	phospholipase C1	GO:0003674,GO:0003824,GO:0004435,GO:0004620,GO:0004629,GO:0005488,GO:0005515,GO:0005575,GO:0005622,GO:0005623,GO:0006629,GO:0006950,GO:0006970,GO:0007154,GO:0007165,GO:0008081,GO:0008150,GO:0008152,GO:0009266,GO:0009409,GO:0009414,GO:0009415,GO:0009628,GO:0009651,GO:0009719,GO:0009725,GO:0009737,GO:0009738,GO:0009755,GO:0009987,GO:0010033,GO:0016298,GO:0016787,GO:0016788,GO:0023052,GO:0032870,GO:…	hydrolase activity,other biological processes,other cellular processes,other intracellular components,other metabolic processes,protein binding,response to abiotic or biotic stimulus,response to stress,signal transduction
Thhalv10013175m.g	scaffold_2	11.9417	7.00865	11.1661	8.74059	6.88692	4.81675	8.42654	10.0314	10.1977			AT5G19320	RAN GTPase activating protein 2	GO:0003674,GO:0005083,GO:0005096,GO:0005098,GO:0005099,GO:0005575,GO:0005622,GO:0005623,GO:0005634,GO:0005635,GO:0005737,GO:0005773,GO:0005774,GO:0005783,GO:0006810,GO:0006913,GO:0006950,GO:0006970,GO:0008047,GO:0008150,GO:0009507,GO:0009536,GO:0009628,GO:0009651,GO:0009987,GO:0012505,GO:0016020,GO:0030234,GO:0030695,GO:0031090,GO:0031967,GO:0031975,GO:0043226,GO:0043227,GO:0043229,GO:0043231,GO:…	ER,chloroplast,nucleus,other cellular processes,other cytoplasmic components,other intracellular components,other membranes,other molecular functions,response to abiotic or biotic stimulus,response to stress,transport
Thhalv10013300m.g	scaffold_2	3.09886	7.5348	10.0036	8.35268	6.47844	7.06139	1.35887	4.41181	6.09072			AT5G02410	DIE2/ALG10 family	GO:0003674,GO:0003824,GO:0005575,GO:0005622,GO:0005623,GO:0005737,GO:0005783,GO:0005975,GO:0006464,GO:0006486,GO:0006487,GO:0006950,GO:0006970,GO:0007275,GO:0008150,GO:0008152,GO:0009058,GO:0009059,GO:0009100,GO:0009101,GO:0009628,GO:0009651,GO:0009987,GO:0016020,GO:0016021,GO:0016740,GO:0016757,GO:0016758,GO:0019538,GO:0022621,GO:0031224,GO:0032501,GO:0032502,GO:0034645,GO:0043170,GO:0043226,GO:…	ER,developmental processes,other cellular processes,other membranes,other metabolic processes,protein metabolism,response to abiotic or biotic stimulus,response to stress,transferase activity
Thhalv10013371m.g	scaffold_2	0	0	0	1.23688	3.28917	0	5.90258	7.54937	38.2417			AT5G22500	fatty acid reductase 1	GO:0000166,GO:0003674,GO:0003824,GO:0005488,GO:0005575,GO:0005622,GO:0005623,GO:0005737,GO:0006082,GO:0006629,GO:0006631,GO:0006725,GO:0006950,GO:0006970,GO:0007049,GO:0007275,GO:0008150,GO:0008152,GO:0009058,GO:0009507,GO:0009536,GO:0009555,GO:0009556,GO:0009611,GO:0009628,GO:0009651,GO:0009698,GO:0009699,GO:0009987,GO:0010345,GO:0016491,GO:0016620,GO:0016627,GO:0016903,GO:0019438,GO:0019748,GO:…	chloroplast,developmental processes,nucleotide binding,other cellular processes,other enzyme activity,other metabolic processes,response to abiotic or biotic stimulus,response to stress
Thhalv10013439m.g	scaffold_2	93.8304	108.888	80.716	78.5856	75.7893	89.0073	83.4594	92.0929	100.489			AT4G27070	tryptophan synthase beta-subunit 2,tryptophan synthase beta-subunit 1	GO:0000162,GO:0003674,GO:0003824,GO:0004834,GO:0005488,GO:0005575,GO:0005622,GO:0005623,GO:0005737,GO:0006082,GO:0006520,GO:0006568,GO:0006576,GO:0006586,GO:0006725,GO:0006807,GO:0006950,GO:0006970,GO:0006979,GO:0008150,GO:0008152,GO:0008652,GO:0009058,GO:0009072,GO:0009073,GO:0009308,GO:0009309,GO:0009507,GO:0009526,GO:0009532,GO:0009536,GO:0009570,GO:0009628,GO:0009651,GO:0009683,GO:0009684,GO:…	chloroplast,other binding,other cellular processes,other cytoplasmic components,other enzyme activity,other intracellular components,other metabolic processes,plastid,response to abiotic or biotic stimulus,response to stress
Thhalv10013449m.g	scaffold_2	57.4588	35.8976	43.2802	50.8182	66.7348	51.3422	27.7623	28.2777	42.2717			AT5G17310	UDP-glucose pyrophosphorylase 2	GO:0003674,GO:0003824,GO:0003983,GO:0005575,GO:0005622,GO:0005623,GO:0005737,GO:0005829,GO:0005886,GO:0006950,GO:0006970,GO:0007275,GO:0008150,GO:0008152,GO:0009555,GO:0009628,GO:0009651,GO:0009987,GO:0010035,GO:0010038,GO:0016020,GO:0016740,GO:0016772,GO:0016779,GO:0032501,GO:0032502,GO:0033036,GO:0033037,GO:0042221,GO:0042545,GO:0044424,GO:0044444,GO:0044464,GO:0046686,GO:0048229,GO:0050896,GO:…	cell organization and biogenesis,cytosol,developmental processes,other biological processes,other cellular processes,other metabolic processes,plasma membrane,response to abiotic or biotic stimulus,response to stress,transferase activity
Thhalv10013455m.g	scaffold_2	6.46237	2.4174	10.1098	5.27585	10.3924	22.202	5.08629	9.90812	6.15539			AT5G58003	C-terminal domain phosphatase-like 4	GO:0003674,GO:0003824,GO:0004721,GO:0005488,GO:0005515,GO:0005575,GO:0005622,GO:0005623,GO:0005634,GO:0006793,GO:0006796,GO:0006950,GO:0006970,GO:0008022,GO:0008150,GO:0008152,GO:0009628,GO:0009651,GO:0009987,GO:0016311,GO:0016787,GO:0016788,GO:0016791,GO:0042578,GO:0043226,GO:0043227,GO:0043229,GO:0043231,GO:0044237,GO:0044424,GO:0044464,GO:0050896	hydrolase activity,nucleus,other cellular processes,other intracellular components,other metabolic processes,protein binding,response to abiotic or biotic stimulus,response to stress
Thhalv10013480m.g	scaffold_2	125.4	129.612	84.912	93.7757	105.96	188.642	75.1068	95.7972	84.1609			AT5G03630	Pyridine nucleotide-disulphide oxidoreductase family protein	GO:0003674,GO:0003824,GO:0005488,GO:0005575,GO:0005622,GO:0005623,GO:0005737,GO:0005829,GO:0006950,GO:0006970,GO:0008150,GO:0008152,GO:0009055,GO:0009507,GO:0009532,GO:0009536,GO:0009570,GO:0009628,GO:0009651,GO:0010035,GO:0010038,GO:0010043,GO:0016491,GO:0016651,GO:0016655,GO:0016656,GO:0042221,GO:0043226,GO:0043227,GO:0043229,GO:0043231,GO:0044422,GO:0044424,GO:0044434,GO:0044435,GO:0044444,GO:…	chloroplast,cytosol,other binding,other biological processes,other cytoplasmic components,other enzyme activity,other intracellular components,other metabolic processes,other molecular functions,plastid,response to abiotic or biotic stimulus,response to stress
Thhalv10013524m.g	scaffold_2	62.4014	47.6225	72.0485	57.4724	54.2771	62.9669	20.9719	53.9669	25.6934			AT5G12250	beta-6 tubulin	GO:0000166,GO:0003674,GO:0003824,GO:0003924,GO:0005198,GO:0005200,GO:0005488,GO:0005525,GO:0005575,GO:0005622,GO:0005623,GO:0005856,GO:0005874,GO:0005886,GO:0006139,GO:0006163,GO:0006184,GO:0006195,GO:0006461,GO:0006753,GO:0006807,GO:0006928,GO:0006950,GO:0006970,GO:0007017,GO:0007018,GO:0008150,GO:0008152,GO:0009056,GO:0009117,GO:0009141,GO:0009143,GO:0009144,GO:0009146,GO:0009150,GO:0009154,GO:…	cell organization and biogenesis,hydrolase activity,nucleotide binding,other cellular components,other cellular processes,other intracellular components,other metabolic processes,plasma membrane,response to abiotic or biotic stimulus,response to stress,structural molecule activity
Thhalv10013556m.g	scaffold_2	0	3.38639	0	0	1.94108	0	0	0	0.638721			AT5G06150	Cyclin family protein	GO:0000079,GO:0001932,GO:0003674,GO:0005488,GO:0005515,GO:0005575,GO:0005622,GO:0005623,GO:0005634,GO:0005737,GO:0006464,GO:0006468,GO:0006793,GO:0006796,GO:0006950,GO:0006970,GO:0007049,GO:0008150,GO:0008152,GO:0009314,GO:0009628,GO:0009651,GO:0009987,GO:0010212,GO:0010332,GO:0016310,GO:0016538,GO:0019207,GO:0019220,GO:0019222,GO:0019538,GO:0019887,GO:0019899,GO:0019900,GO:0019901,GO:0030234,GO:…	nucleus,other cellular processes,other cytoplasmic components,other metabolic processes,other molecular functions,protein binding,protein metabolism,response to abiotic or biotic stimulus,response to stress
Thhalv10013671m.g	scaffold_2	23.0434	13.3403	30.9949	31.0556	28.6751	26.2545	17.9639	21.8711	9.05822			AT5G21010	BTB-POZ and MATH domain 5	GO:0003674,GO:0005488,GO:0005515,GO:0005575,GO:0005622,GO:0005623,GO:0005634,GO:0005737,GO:0005829,GO:0006950,GO:0006970,GO:0007154,GO:0008150,GO:0009414,GO:0009415,GO:0009605,GO:0009628,GO:0009651,GO:0009987,GO:0009991,GO:0031668,GO:0033554,GO:0042221,GO:0042631,GO:0043226,GO:0043227,GO:0043229,GO:0043231,GO:0044424,GO:0044444,GO:0044464,GO:0050896,GO:0051716,GO:0070887,GO:0071214,GO:0071470,GO:…	cytosol,nucleus,other cellular processes,protein binding,response to abiotic or biotic stimulus,response to stress
Thhalv10013680m.g	scaffold_2	20.6878	35.44	23.3743	19.4058	23.5907	13.9996	6.73508	15.0984	16.819			AT5G07440	glutamate dehydrogenase 2	GO:0000166,GO:0003674,GO:0003824,GO:0004352,GO:0004353,GO:0005488,GO:0005507,GO:0005524,GO:0005575,GO:0005622,GO:0005623,GO:0005737,GO:0005739,GO:0005773,GO:0005774,GO:0006082,GO:0006520,GO:0006807,GO:0006950,GO:0006970,GO:0008150,GO:0008152,GO:0008270,GO:0009308,GO:0009628,GO:0009651,GO:0009987,GO:0010035,GO:0010038,GO:0016020,GO:0016491,GO:0016638,GO:0016639,GO:0017076,GO:0019752,GO:0030554,GO:…	mitochondria,nucleotide binding,other binding,other biological processes,other cellular processes,other cytoplasmic components,other enzyme activity,other intracellular components,other membranes,other metabolic processes,response to abiotic or biotic stimulus,response to stress
Thhalv10013689m.g	scaffold_2	43.675	42.0354	40.0941	34.3355	71.3331	36.768	42.36	36.2714	53.2042			AT5G14640	shaggy-like kinase 13	GO:0000166,GO:0003674,GO:0003824,GO:0004672,GO:0004674,GO:0005488,GO:0005524,GO:0005575,GO:0005622,GO:0005623,GO:0005737,GO:0005829,GO:0006464,GO:0006468,GO:0006793,GO:0006796,GO:0006950,GO:0006970,GO:0006972,GO:0008150,GO:0008152,GO:0009628,GO:0009651,GO:0009987,GO:0016301,GO:0016310,GO:0016740,GO:0016772,GO:0016773,GO:0017076,GO:0019538,GO:0030554,GO:0032553,GO:0032555,GO:0032559,GO:0035639,GO:…	cytosol,kinase activity,nucleotide binding,other cellular processes,other metabolic processes,protein metabolism,response to abiotic or biotic stimulus,response to stress,transferase activity
Thhalv10013699m.g	scaffold_2	34.2488	34.698	36.5465	29.7297	33.8112	33.3851	30.6624	16.8552	20.9425			AT5G19000	BTB-POZ and MATH domain 1	GO:0003674,GO:0005488,GO:0005515,GO:0005575,GO:0005622,GO:0005623,GO:0005634,GO:0006950,GO:0006970,GO:0007154,GO:0008150,GO:0009414,GO:0009415,GO:0009605,GO:0009628,GO:0009651,GO:0009987,GO:0009991,GO:0031668,GO:0033554,GO:0042221,GO:0042631,GO:0042802,GO:0043226,GO:0043227,GO:0043229,GO:0043231,GO:0044424,GO:0044464,GO:0050896,GO:0051716,GO:0070887,GO:0071214,GO:0071470,GO:0071472,GO:0071496	nucleus,other cellular processes,protein binding,response to abiotic or biotic stimulus,response to stress
Thhalv10013967m.g	scaffold_2	68.3499	47.8248	65.5585	60.8856	60.6518	43.9236	39.2438	47.371	48.0338			AT5G08590	SNF1-related protein kinase 2.1	GO:0000166,GO:0003674,GO:0003824,GO:0004672,GO:0004674,GO:0005488,GO:0005515,GO:0005524,GO:0005575,GO:0005622,GO:0005623,GO:0005634,GO:0006464,GO:0006468,GO:0006793,GO:0006796,GO:0006950,GO:0006970,GO:0008150,GO:0008152,GO:0009628,GO:0009651,GO:0009987,GO:0016301,GO:0016310,GO:0016740,GO:0016772,GO:0016773,GO:0017076,GO:0019538,GO:0030554,GO:0032553,GO:0032555,GO:0032559,GO:0035639,GO:0043170,GO:…	kinase activity,nucleotide binding,nucleus,other cellular processes,other metabolic processes,protein binding,protein metabolism,response to abiotic or biotic stimulus,response to stress,transferase activity
Thhalv10013999m.g	scaffold_2	0.870915	1.0588	1.96802	0.513509	3.64145	4.16757	0	1.92875	1.19823			AT5G16510	Alpha-1,4-glucan-protein synthase family protein	GO:0000271,GO:0003674,GO:0003824,GO:0005488,GO:0005515,GO:0005575,GO:0005618,GO:0005622,GO:0005623,GO:0005737,GO:0005794,GO:0005829,GO:0005911,GO:0005975,GO:0005976,GO:0006073,GO:0006950,GO:0006970,GO:0007047,GO:0008150,GO:0008152,GO:0008194,GO:0008466,GO:0009058,GO:0009059,GO:0009250,GO:0009506,GO:0009628,GO:0009651,GO:0009987,GO:0016043,GO:0016051,GO:0016740,GO:0016757,GO:0016758,GO:0030054,GO:…	Golgi apparatus,cell organization and biogenesis,cell wall,cytosol,other cellular components,other cellular processes,other metabolic processes,protein binding,response to abiotic or biotic stimulus,response to stress,transferase activity
Thhalv10014069m.g	scaffold_2	7.23897	6.28621	4.67372	9.14623	7.56685	6.04835	23.8075	5.15302	15.6508			AT5G52660	Homeodomain-like superfamily protein	GO:0001071,GO:0003674,GO:0003676,GO:0003677,GO:0003700,GO:0005488,GO:0005515,GO:0006139,GO:0006351,GO:0006355,GO:0006807,GO:0006950,GO:0006970,GO:0008150,GO:0008152,GO:0009058,GO:0009059,GO:0009628,GO:0009651,GO:0009719,GO:0009723,GO:0009725,GO:0009737,GO:0009739,GO:0009751,GO:0009753,GO:0009889,GO:0009987,GO:0010033,GO:0010035,GO:0010038,GO:0010467,GO:0010468,GO:0010556,GO:0016070,GO:0019219,GO:…	DNA or RNA binding,other biological processes,other cellular processes,other metabolic processes,protein binding,response to abiotic or biotic stimulus,response to stress,transcription factor activity,transcription,DNA-dependent
Thhalv10014079m.g	scaffold_2	12.3421	5.45626	26.6219	17.2005	24.6294	8.94853	49.3647	22.9846	27.0146			AT5G20270	heptahelical transmembrane protein1	GO:0003674,GO:0004872,GO:0005575,GO:0005623,GO:0006950,GO:0006970,GO:0008150,GO:0009628,GO:0009651,GO:0009719,GO:0009725,GO:0009743,GO:0009744,GO:0010033,GO:0016020,GO:0016021,GO:0031224,GO:0034285,GO:0042221,GO:0044425,GO:0044464,GO:0050896	other biological processes,other membranes,receptor binding or activity,response to abiotic or biotic stimulus,response to stress
Thhalv10014101m.g	scaffold_2	3.54358	5.74409	8.00749	5.57165	7.40817	4.39627	12.0858	7.19374	7.31306			AT5G15310	myb domain protein 16	GO:0000902,GO:0001071,GO:0003674,GO:0003676,GO:0003677,GO:0003700,GO:0005488,GO:0005515,GO:0006139,GO:0006351,GO:0006355,GO:0006807,GO:0006950,GO:0006970,GO:0008150,GO:0008152,GO:0009058,GO:0009059,GO:0009628,GO:0009651,GO:0009653,GO:0009719,GO:0009723,GO:0009725,GO:0009733,GO:0009739,GO:0009751,GO:0009753,GO:0009889,GO:0009987,GO:0010033,GO:0010035,GO:0010038,GO:0010467,GO:0010468,GO:0010556,GO:…	DNA or RNA binding,cell organization and biogenesis,other biological processes,other cellular processes,other metabolic processes,protein binding,response to abiotic or biotic stimulus,response to stress,transcription factor activity,transcription,DNA-dependent
Thhalv10014125m.g	scaffold_2	0	0	0	0	0	0	0	0	1.10367			AT5G54230	myb domain protein 49	GO:0001071,GO:0003674,GO:0003676,GO:0003677,GO:0003700,GO:0005488,GO:0005515,GO:0006139,GO:0006351,GO:0006355,GO:0006807,GO:0006950,GO:0006970,GO:0008150,GO:0008152,GO:0009058,GO:0009059,GO:0009628,GO:0009651,GO:0009719,GO:0009725,GO:0009737,GO:0009751,GO:0009889,GO:0009987,GO:0010033,GO:0010467,GO:0010468,GO:0010556,GO:0016070,GO:0019219,GO:0019222,GO:0031323,GO:0031326,GO:0032774,GO:0034641,GO:…	DNA or RNA binding,other biological processes,other cellular processes,other metabolic processes,protein binding,response to abiotic or biotic stimulus,response to stress,transcription factor activity,transcription,DNA-dependent
Thhalv10014136m.g	scaffold_2	1.29289	0	1.46078	0.762313	1.35145	0.687427	0	0	0			AT5G10220	annexin 6	GO:0003674,GO:0005488,GO:0005509,GO:0005543,GO:0005544,GO:0005575,GO:0006950,GO:0006970,GO:0008150,GO:0008289,GO:0009266,GO:0009314,GO:0009408,GO:0009409,GO:0009414,GO:0009415,GO:0009416,GO:0009628,GO:0009639,GO:0009651,GO:0042221,GO:0043167,GO:0043169,GO:0046872,GO:0050896	other binding,response to abiotic or biotic stimulus,response to stress,unknown cellular components
Thhalv10014138m.g	scaffold_2	0	0	0	0	0	0	0	0	0			AT5G10230	annexin 7	GO:0003674,GO:0005488,GO:0005509,GO:0005543,GO:0005544,GO:0006950,GO:0006970,GO:0008150,GO:0008289,GO:0009266,GO:0009408,GO:0009409,GO:0009414,GO:0009415,GO:0009628,GO:0009651,GO:0042221,GO:0043167,GO:0043169,GO:0046872,GO:0050896	other binding,response to abiotic or biotic stimulus,response to stress
Thhalv10014146m.g	scaffold_2	1.6229	0	0	1.27586	0	1.72579	0.553508	2.39608	0.74428			AT5G12380	annexin 8	GO:0003674,GO:0005488,GO:0005509,GO:0005543,GO:0005544,GO:0006950,GO:0006970,GO:0008150,GO:0008289,GO:0009266,GO:0009408,GO:0009409,GO:0009414,GO:0009415,GO:0009628,GO:0009651,GO:0042221,GO:0043167,GO:0043169,GO:0046872,GO:0050896	other binding,response to abiotic or biotic stimulus,response to stress
Thhalv10014199m.g	scaffold_2	35.2222	24.6765	37.7726	28.8636	31.2013	28.5675	7.94074	17.1874	16.4271			AT5G20080	FAD/NAD(P)-binding oxidoreductase	GO:0003674,GO:0003824,GO:0004128,GO:0005488,GO:0005507,GO:0005575,GO:0005618,GO:0005622,GO:0005623,GO:0005737,GO:0005739,GO:0005740,GO:0005758,GO:0005794,GO:0006950,GO:0006970,GO:0008150,GO:0008152,GO:0009505,GO:0009628,GO:0009651,GO:0016491,GO:0016651,GO:0016653,GO:0030312,GO:0031967,GO:0031970,GO:0031974,GO:0031975,GO:0043167,GO:0043169,GO:0043226,GO:0043227,GO:0043229,GO:0043231,GO:0044422,GO:…	Golgi apparatus,cell wall,mitochondria,other binding,other cytoplasmic components,other enzyme activity,other intracellular components,other metabolic processes,response to abiotic or biotic stimulus,response to stress
Thhalv10014245m.g	scaffold_2	25.791	26.8758	36.0783	31.862	23.1078	45.0571	6.28306	19.0391	11.828			AT5G03740	histone deacetylase 2C	GO:0003674,GO:0003676,GO:0003824,GO:0004407,GO:0005488,GO:0005575,GO:0005622,GO:0005623,GO:0005634,GO:0005730,GO:0006139,GO:0006351,GO:0006355,GO:0006807,GO:0006950,GO:0006970,GO:0008150,GO:0008152,GO:0008270,GO:0009058,GO:0009059,GO:0009414,GO:0009415,GO:0009628,GO:0009651,GO:0009719,GO:0009725,GO:0009737,GO:0009889,GO:0009890,GO:0009892,GO:0009987,GO:0010033,GO:0010467,GO:0010468,GO:0010556,GO:…	hydrolase activity,nucleic acid binding,nucleus,other binding,other biological processes,other cellular processes,other intracellular components,other metabolic processes,response to abiotic or biotic stimulus,response to stress,transcription,DNA-dependent
Thhalv10014575m.g	scaffold_2	1.29073	1.56919	0	3.04416	4.04757	6.17651	0	0	0			AT5G13330	related to AP2 6l	GO:0001071,GO:0003674,GO:0003676,GO:0003677,GO:0003700,GO:0005488,GO:0005575,GO:0005622,GO:0005623,GO:0005634,GO:0006139,GO:0006351,GO:0006355,GO:0006807,GO:0006950,GO:0006970,GO:0008150,GO:0008152,GO:0009058,GO:0009059,GO:0009266,GO:0009409,GO:0009414,GO:0009415,GO:0009628,GO:0009651,GO:0009719,GO:0009723,GO:0009725,GO:0009737,GO:0009751,GO:0009753,GO:0009889,GO:0009891,GO:0009893,GO:0009987,GO:…	DNA or RNA binding,nucleus,other biological processes,other cellular processes,other metabolic processes,response to abiotic or biotic stimulus,response to stress,transcription factor activity,transcription,DNA-dependent
Thhalv10014622m.g	scaffold_2	313.931	331.703	243.274	281.042	298.943	396.755	151.355	140.14	202.39			AT5G20010	RAS-related nuclear protein-1	GO:0000166,GO:0003674,GO:0003824,GO:0003924,GO:0005488,GO:0005515,GO:0005525,GO:0005575,GO:0005576,GO:0005618,GO:0005622,GO:0005623,GO:0005737,GO:0005794,GO:0005829,GO:0005886,GO:0006139,GO:0006163,GO:0006184,GO:0006195,GO:0006605,GO:0006606,GO:0006753,GO:0006807,GO:0006810,GO:0006886,GO:0006913,GO:0006950,GO:0006970,GO:0007154,GO:0007165,GO:0007264,GO:0008104,GO:0008150,GO:0008152,GO:0009056,GO:…	Golgi apparatus,cell wall,cytosol,extracellular,hydrolase activity,nucleotide binding,other biological processes,other cellular processes,other intracellular components,other metabolic processes,plasma membrane,protein binding,response to abiotic or biotic stimulus,response to stress,signal transduction,transport
Thhalv10014623m.g	scaffold_2	58.6792	84.6655	53.9135	55.5095	76.8397	113.141	19.1335	32.1311	43.4714			AT5G22360	vesicle-associated membrane protein 714	GO:0003674,GO:0005575,GO:0005622,GO:0005623,GO:0005737,GO:0005773,GO:0005794,GO:0006810,GO:0006950,GO:0006970,GO:0008150,GO:0009628,GO:0009651,GO:0009987,GO:0016020,GO:0016021,GO:0016192,GO:0031224,GO:0043226,GO:0043227,GO:0043229,GO:0043231,GO:0044424,GO:0044425,GO:0044444,GO:0044464,GO:0050896,GO:0051179,GO:0051234	Golgi apparatus,other cytoplasmic components,other intracellular components,other membranes,response to abiotic or biotic stimulus,response to stress,transport,unknown molecular functions
Thhalv10014708m.g	scaffold_2	23.1958	18.1285	26.2079	29.3072	24.2464	22.9044	16.9525	21.0984	21.6555			AT3G12390	Nascent polypeptide-associated complex (NAC), alpha subunit family protein	GO:0003674,GO:0005488,GO:0005515,GO:0005575,GO:0005622,GO:0005623,GO:0005737,GO:0005829,GO:0005840,GO:0005911,GO:0006950,GO:0006970,GO:0008150,GO:0009506,GO:0009628,GO:0009651,GO:0022626,GO:0030054,GO:0030529,GO:0032991,GO:0043226,GO:0043228,GO:0043229,GO:0043232,GO:0044424,GO:0044444,GO:0044445,GO:0044464,GO:0050896,GO:0055044	cytosol,other cellular components,other cytoplasmic components,other intracellular components,protein binding,response to abiotic or biotic stimulus,response to stress,ribosome
Thhalv10014775m.g	scaffold_2	0	0	0	0	0	0	0	0	0			AT5G58070	temperature-induced lipocalin	GO:0003674,GO:0005215,GO:0005488,GO:0005575,GO:0005622,GO:0005623,GO:0005737,GO:0005739,GO:0005773,GO:0005774,GO:0005783,GO:0005794,GO:0005886,GO:0005911,GO:0006810,GO:0006950,GO:0006970,GO:0006972,GO:0008150,GO:0009266,GO:0009314,GO:0009408,GO:0009409,GO:0009416,GO:0009506,GO:0009628,GO:0009651,GO:0016020,GO:0030054,GO:0031090,GO:0042538,GO:0043226,GO:0043227,GO:0043229,GO:0043231,GO:0044422,GO:…	ER,Golgi apparatus,mitochondria,other binding,other cellular components,other cytoplasmic components,other intracellular components,other membranes,plasma membrane,response to abiotic or biotic stimulus,response to stress,transport,transporter activity
Thhalv10014841m.g	scaffold_2	48.2265	0	7.92569	57.9046	62.3262	23.3109	8.07456	5.82566	14.4767			AT5G59310	lipid transfer protein 4	GO:0003674,GO:0005488,GO:0005575,GO:0005623,GO:0006810,GO:0006869,GO:0006950,GO:0006970,GO:0008150,GO:0008289,GO:0009414,GO:0009415,GO:0009628,GO:0009651,GO:0009719,GO:0009725,GO:0009737,GO:0010033,GO:0010876,GO:0012505,GO:0033036,GO:0042221,GO:0044464,GO:0050896,GO:0051179,GO:0051234,GO:0071702	other binding,other biological processes,other cellular components,response to abiotic or biotic stimulus,response to stress,transport
Thhalv10015050m.g	scaffold_2	3.49548	2.83306	10.5317	1.374	0	0	2.38434	0	0			AT5G50720	HVA22 homologue E	GO:0003674,GO:0006950,GO:0006970,GO:0006972,GO:0008150,GO:0009266,GO:0009409,GO:0009414,GO:0009415,GO:0009628,GO:0009651,GO:0009719,GO:0009725,GO:0009737,GO:0010033,GO:0042221,GO:0042538,GO:0050896	other biological processes,response to abiotic or biotic stimulus,response to stress,unknown molecular functions
Thhalv10015064m.g	scaffold_2	34.5065	2.70651	5.03064	27.5652	83.7743	4.73473	26.1951	8.62797	21.4404			AT5G59310	lipid transfer protein 4	GO:0003674,GO:0005488,GO:0005575,GO:0005623,GO:0006810,GO:0006869,GO:0006950,GO:0006970,GO:0008150,GO:0008289,GO:0009414,GO:0009415,GO:0009628,GO:0009651,GO:0009719,GO:0009725,GO:0009737,GO:0010033,GO:0010876,GO:0012505,GO:0033036,GO:0042221,GO:0044464,GO:0050896,GO:0051179,GO:0051234,GO:0071702	other binding,other biological processes,other cellular components,response to abiotic or biotic stimulus,response to stress,transport
Thhalv10015419m.g	scaffold_2	0	0	0	0	0	0	0	0	0			AT5G50720	HVA22 homologue E	GO:0003674,GO:0006950,GO:0006970,GO:0006972,GO:0008150,GO:0009266,GO:0009409,GO:0009414,GO:0009415,GO:0009628,GO:0009651,GO:0009719,GO:0009725,GO:0009737,GO:0010033,GO:0042221,GO:0042538,GO:0050896	other biological processes,response to abiotic or biotic stimulus,response to stress,unknown molecular functions
Thhalv10015427m.g	scaffold_2	2.35968	5.02033	2.66611	26.7828	62.2807	0.62732	108.647	6.53227	20.6966			AT5G52300	CAP160 protein	GO:0003674,GO:0005575,GO:0006950,GO:0006970,GO:0007154,GO:0007165,GO:0007275,GO:0007568,GO:0008150,GO:0009266,GO:0009409,GO:0009414,GO:0009415,GO:0009628,GO:0009651,GO:0009719,GO:0009725,GO:0009737,GO:0009738,GO:0009755,GO:0009987,GO:0010033,GO:0010150,GO:0010260,GO:0023052,GO:0032501,GO:0032502,GO:0032870,GO:0042221,GO:0048513,GO:0048731,GO:0048856,GO:0050789,GO:0050794,GO:0050896,GO:0051716,GO:…	developmental processes,other biological processes,other cellular processes,response to abiotic or biotic stimulus,response to stress,signal transduction,unknown cellular components,unknown molecular functions
Thhalv10015431m.g	scaffold_2	0	0	0	0	0	0	0	0	0			AT2G37760	NAD(P)-linked oxidoreductase superfamily protein	GO:0000166,GO:0003674,GO:0003824,GO:0004033,GO:0005488,GO:0005575,GO:0005622,GO:0005623,GO:0005737,GO:0005829,GO:0006950,GO:0006970,GO:0008150,GO:0008152,GO:0009266,GO:0009409,GO:0009414,GO:0009415,GO:0009628,GO:0009651,GO:0010035,GO:0010038,GO:0016229,GO:0016491,GO:0016614,GO:0016616,GO:0042221,GO:0044424,GO:0044444,GO:0044464,GO:0046686,GO:0048037,GO:0050661,GO:0050662,GO:0050896,GO:0055114,GO:…	cytosol,nucleotide binding,other binding,other biological processes,other enzyme activity,other metabolic processes,response to abiotic or biotic stimulus,response to stress
Thhalv10015502m.g	scaffold_2	0	0	0	0	0	1.36913	0	0	0			AT5G03630	Pyridine nucleotide-disulphide oxidoreductase family protein	GO:0003674,GO:0003824,GO:0005488,GO:0005575,GO:0005622,GO:0005623,GO:0005737,GO:0005829,GO:0006950,GO:0006970,GO:0008150,GO:0008152,GO:0009055,GO:0009507,GO:0009532,GO:0009536,GO:0009570,GO:0009628,GO:0009651,GO:0010035,GO:0010038,GO:0010043,GO:0016491,GO:0016651,GO:0016655,GO:0016656,GO:0042221,GO:0043226,GO:0043227,GO:0043229,GO:0043231,GO:0044422,GO:0044424,GO:0044434,GO:0044435,GO:0044444,GO:…	chloroplast,cytosol,other binding,other biological processes,other cytoplasmic components,other enzyme activity,other intracellular components,other metabolic processes,other molecular functions,plastid,response to abiotic or biotic stimulus,response to stress
Thhalv10015647m.g	scaffold_2	0	2.89864	2.69388	0	0	0	0	0	0			AT5G03630	Pyridine nucleotide-disulphide oxidoreductase family protein	GO:0003674,GO:0003824,GO:0005488,GO:0005575,GO:0005622,GO:0005623,GO:0005737,GO:0005829,GO:0006950,GO:0006970,GO:0008150,GO:0008152,GO:0009055,GO:0009507,GO:0009532,GO:0009536,GO:0009570,GO:0009628,GO:0009651,GO:0010035,GO:0010038,GO:0010043,GO:0016491,GO:0016651,GO:0016655,GO:0016656,GO:0042221,GO:0043226,GO:0043227,GO:0043229,GO:0043231,GO:0044422,GO:0044424,GO:0044434,GO:0044435,GO:0044444,GO:…	chloroplast,cytosol,other binding,other biological processes,other cytoplasmic components,other enzyme activity,other intracellular components,other metabolic processes,other molecular functions,plastid,response to abiotic or biotic stimulus,response to stress
Thhalv10015763m.g	scaffold_2	0	0	0	0	0	0	0	0	0			AT5G03630	Pyridine nucleotide-disulphide oxidoreductase family protein	GO:0003674,GO:0003824,GO:0005488,GO:0005575,GO:0005622,GO:0005623,GO:0005737,GO:0005829,GO:0006950,GO:0006970,GO:0008150,GO:0008152,GO:0009055,GO:0009507,GO:0009532,GO:0009536,GO:0009570,GO:0009628,GO:0009651,GO:0010035,GO:0010038,GO:0010043,GO:0016491,GO:0016651,GO:0016655,GO:0016656,GO:0042221,GO:0043226,GO:0043227,GO:0043229,GO:0043231,GO:0044422,GO:0044424,GO:0044434,GO:0044435,GO:0044444,GO:…	chloroplast,cytosol,other binding,other biological processes,other cytoplasmic components,other enzyme activity,other intracellular components,other metabolic processes,other molecular functions,plastid,response to abiotic or biotic stimulus,response to stress
Thhalv10015833m.g	scaffold_2	0	0	0	0	0	0	0	0	0			AT2G37760	NAD(P)-linked oxidoreductase superfamily protein	GO:0000166,GO:0003674,GO:0003824,GO:0004033,GO:0005488,GO:0005575,GO:0005622,GO:0005623,GO:0005737,GO:0005829,GO:0006950,GO:0006970,GO:0008150,GO:0008152,GO:0009266,GO:0009409,GO:0009414,GO:0009415,GO:0009628,GO:0009651,GO:0010035,GO:0010038,GO:0016229,GO:0016491,GO:0016614,GO:0016616,GO:0042221,GO:0044424,GO:0044444,GO:0044464,GO:0046686,GO:0048037,GO:0050661,GO:0050662,GO:0050896,GO:0055114,GO:…	cytosol,nucleotide binding,other binding,other biological processes,other enzyme activity,other metabolic processes,response to abiotic or biotic stimulus,response to stress
Thhalv10015841m.g	scaffold_2	0	0	0	0	0	0	1.56827	1.13148	2.10879			AT5G22500	fatty acid reductase 1	GO:0000166,GO:0003674,GO:0003824,GO:0005488,GO:0005575,GO:0005622,GO:0005623,GO:0005737,GO:0006082,GO:0006629,GO:0006631,GO:0006725,GO:0006950,GO:0006970,GO:0007049,GO:0007275,GO:0008150,GO:0008152,GO:0009058,GO:0009507,GO:0009536,GO:0009555,GO:0009556,GO:0009611,GO:0009628,GO:0009651,GO:0009698,GO:0009699,GO:0009987,GO:0010345,GO:0016491,GO:0016620,GO:0016627,GO:0016903,GO:0019438,GO:0019748,GO:…	chloroplast,developmental processes,nucleotide binding,other cellular processes,other enzyme activity,other metabolic processes,response to abiotic or biotic stimulus,response to stress
Thhalv10015948m.g	scaffold_2	0	0	0	1.51072	0	0	0	0	0			AT2G37760	NAD(P)-linked oxidoreductase superfamily protein	GO:0000166,GO:0003674,GO:0003824,GO:0004033,GO:0005488,GO:0005575,GO:0005622,GO:0005623,GO:0005737,GO:0005829,GO:0006950,GO:0006970,GO:0008150,GO:0008152,GO:0009266,GO:0009409,GO:0009414,GO:0009415,GO:0009628,GO:0009651,GO:0010035,GO:0010038,GO:0016229,GO:0016491,GO:0016614,GO:0016616,GO:0042221,GO:0044424,GO:0044444,GO:0044464,GO:0046686,GO:0048037,GO:0050661,GO:0050662,GO:0050896,GO:0055114,GO:…	cytosol,nucleotide binding,other binding,other biological processes,other enzyme activity,other metabolic processes,response to abiotic or biotic stimulus,response to stress
Thhalv10016157m.g	scaffold_10	11.2233	13.902	8.61332	7.49148	4.42703	5.40444	7.58342	6.33109	8.1577			AT2G33540	C-terminal domain phosphatase-like 3	GO:0003674,GO:0003824,GO:0004721,GO:0004722,GO:0005488,GO:0005515,GO:0005575,GO:0005622,GO:0005623,GO:0005634,GO:0006793,GO:0006796,GO:0006950,GO:0006970,GO:0007154,GO:0007165,GO:0008022,GO:0008150,GO:0008152,GO:0008420,GO:0009628,GO:0009651,GO:0009719,GO:0009725,GO:0009737,GO:0009738,GO:0009755,GO:0009787,GO:0009788,GO:0009966,GO:0009968,GO:0009987,GO:0010033,GO:0010646,GO:0010648,GO:0016311,GO:…	hydrolase activity,nucleus,other cellular processes,other intracellular components,other metabolic processes,protein binding,response to abiotic or biotic stimulus,response to stress,signal transduction
Thhalv10016174m.g	scaffold_10	28.6575	22.1206	30.3231	9.11903	13.789	12.093	16.0572	12.3405	15.9589			AT2G41560	autoinhibited Ca(2)-ATPase, isoform 4	GO:0000166,GO:0000325,GO:0003674,GO:0003824,GO:0005215,GO:0005388,GO:0005488,GO:0005515,GO:0005516,GO:0005524,GO:0005575,GO:0005622,GO:0005623,GO:0005737,GO:0005773,GO:0005774,GO:0006139,GO:0006163,GO:0006164,GO:0006195,GO:0006200,GO:0006753,GO:0006754,GO:0006807,GO:0006810,GO:0006811,GO:0006812,GO:0006816,GO:0006950,GO:0006952,GO:0006970,GO:0008150,GO:0008152,GO:0008219,GO:0008324,GO:0009056,GO:…	chloroplast,hydrolase activity,nucleotide binding,other binding,other biological processes,other cellular processes,other cytoplasmic components,other enzyme activity,other intracellular components,other membranes,other metabolic processes,protein binding,response to abiotic or biotic stimulus,response to stress,transport,transporter activity
Thhalv10016322m.g	scaffold_10	127.297	64.7311	82.2857	157.691	133.062	35.4687	421.74	56.9251	228.607			AT2G39800	delta1-pyrroline-5-carboxylate synthase 1	GO:0003674,GO:0003824,GO:0004349,GO:0004350,GO:0005575,GO:0005622,GO:0005623,GO:0005737,GO:0006082,GO:0006520,GO:0006560,GO:0006561,GO:0006793,GO:0006796,GO:0006807,GO:0006950,GO:0006970,GO:0006972,GO:0006979,GO:0007275,GO:0008150,GO:0008152,GO:0008652,GO:0009058,GO:0009064,GO:0009084,GO:0009269,GO:0009308,GO:0009309,GO:0009414,GO:0009415,GO:0009507,GO:0009536,GO:0009628,GO:0009651,GO:0009719,GO:…	chloroplast,developmental processes,kinase activity,other biological processes,other cellular processes,other cytoplasmic components,other enzyme activity,other membranes,other metabolic processes,response to abiotic or biotic stimulus,response to stress,transferase activity
Thhalv10016444m.g	scaffold_10	28.9732	21.2191	21.2978	21.817	17.5145	27.4691	16.7868	18.5537	18.7304			AT2G35510	similar to RCD one 1	GO:0000003,GO:0003006,GO:0003674,GO:0003824,GO:0003950,GO:0006950,GO:0006970,GO:0006979,GO:0007275,GO:0008150,GO:0008152,GO:0009314,GO:0009416,GO:0009628,GO:0009648,GO:0009651,GO:0009653,GO:0009790,GO:0009791,GO:0009886,GO:0010015,GO:0010101,GO:0010102,GO:0010228,GO:0016740,GO:0016757,GO:0016763,GO:0022414,GO:0022622,GO:0032501,GO:0032502,GO:0042221,GO:0048364,GO:0048513,GO:0048527,GO:0048528,GO:…	developmental processes,other metabolic processes,response to abiotic or biotic stimulus,response to stress,transferase activity
Thhalv10016629m.g	scaffold_10	33.9611	88.0806	75.7191	49.1259	35.026	49.1152	13.436	96.7717	24.2968			AT5G12250	beta-6 tubulin	GO:0000166,GO:0003674,GO:0003824,GO:0003924,GO:0005198,GO:0005200,GO:0005488,GO:0005525,GO:0005575,GO:0005622,GO:0005623,GO:0005856,GO:0005874,GO:0005886,GO:0006139,GO:0006163,GO:0006184,GO:0006195,GO:0006461,GO:0006753,GO:0006807,GO:0006928,GO:0006950,GO:0006970,GO:0007017,GO:0007018,GO:0008150,GO:0008152,GO:0009056,GO:0009117,GO:0009141,GO:0009143,GO:0009144,GO:0009146,GO:0009150,GO:0009154,GO:…	cell organization and biogenesis,hydrolase activity,nucleotide binding,other cellular components,other cellular processes,other intracellular components,other metabolic processes,plasma membrane,response to abiotic or biotic stimulus,response to stress,structural molecule activity
Thhalv10016651m.g	scaffold_10	4.68467	11.3907	12.7032	13.8109	6.85559	11.4578	2.39663	10.3748	10.957			AT2G29550	tubulin beta-7 chain	GO:0000166,GO:0003674,GO:0003824,GO:0003924,GO:0005198,GO:0005200,GO:0005488,GO:0005525,GO:0005575,GO:0005618,GO:0005622,GO:0005623,GO:0005737,GO:0005773,GO:0005794,GO:0005829,GO:0005856,GO:0005874,GO:0005886,GO:0005911,GO:0006139,GO:0006163,GO:0006184,GO:0006195,GO:0006461,GO:0006753,GO:0006807,GO:0006928,GO:0006950,GO:0006970,GO:0007017,GO:0007018,GO:0008150,GO:0008152,GO:0009056,GO:0009117,GO:…	Golgi apparatus,cell organization and biogenesis,cell wall,cytosol,hydrolase activity,nucleotide binding,other biological processes,other cellular components,other cellular processes,other cytoplasmic components,other intracellular components,other metabolic processes,plasma membrane,response to abiotic or biotic stimulus,response to stress,structural molecule activity
Thhalv10016668m.g	scaffold_10	2.26275	0	0	1.60099	10.407	5.77487	0	0	0			AT2G36270	Basic-leucine zipper (bZIP) transcription factor family protein	GO:0000003,GO:0001071,GO:0003006,GO:0003674,GO:0003676,GO:0003677,GO:0003700,GO:0005488,GO:0005515,GO:0005575,GO:0005622,GO:0005623,GO:0005634,GO:0006139,GO:0006351,GO:0006355,GO:0006807,GO:0006950,GO:0006970,GO:0007154,GO:0007165,GO:0007275,GO:0008150,GO:0008152,GO:0009058,GO:0009059,GO:0009414,GO:0009415,GO:0009628,GO:0009651,GO:0009719,GO:0009725,GO:0009737,GO:0009739,GO:0009743,GO:0009756,GO:…	DNA or RNA binding,developmental processes,nucleus,other biological processes,other cellular processes,other metabolic processes,protein binding,response to abiotic or biotic stimulus,response to stress,signal transduction,transcription factor activity,transcription,DNA-dependent
Thhalv10016830m.g	scaffold_10	39.8613	39.2594	41.0469	54.1461	54.8524	37.0227	29.9437	36.8756	28.4625			AT2G37630	myb-like HTH transcriptional regulator family protein	GO:0000793,GO:0001071,GO:0002376,GO:0002682,GO:0003002,GO:0003674,GO:0003676,GO:0003677,GO:0003700,GO:0005488,GO:0005515,GO:0005575,GO:0005622,GO:0005623,GO:0005634,GO:0005694,GO:0005730,GO:0006139,GO:0006351,GO:0006355,GO:0006807,GO:0006950,GO:0006952,GO:0006955,GO:0006970,GO:0007275,GO:0007389,GO:0008150,GO:0008152,GO:0008356,GO:0009058,GO:0009059,GO:0009607,GO:0009615,GO:0009617,GO:0009620,GO:…	DNA or RNA binding,developmental processes,nucleus,other biological processes,other cellular processes,other intracellular components,other metabolic processes,protein binding,response to abiotic or biotic stimulus,response to stress,transcription factor activity,transcription,DNA-dependent
Thhalv10016856m.g	scaffold_10	68.1777	83.5388	105.539	111.417	127.942	101.614	50.5335	64.1997	59.8258			AT2G36460	Aldolase superfamily protein	GO:0003674,GO:0003824,GO:0004332,GO:0005488,GO:0005507,GO:0005575,GO:0005622,GO:0005623,GO:0005737,GO:0005739,GO:0005829,GO:0005886,GO:0005911,GO:0005975,GO:0005996,GO:0006006,GO:0006007,GO:0006066,GO:0006091,GO:0006096,GO:0006098,GO:0006139,GO:0006732,GO:0006733,GO:0006739,GO:0006740,GO:0006753,GO:0006807,GO:0006950,GO:0006970,GO:0008150,GO:0008152,GO:0009056,GO:0009117,GO:0009506,GO:0009628,GO:…	cytosol,electron transport or energy pathways,mitochondria,other binding,other biological processes,other cellular components,other cellular processes,other enzyme activity,other membranes,other metabolic processes,plasma membrane,response to abiotic or biotic stimulus,response to stress
Thhalv10016868m.g	scaffold_10	0	0	0	0	0	0	0	0	0			AT2G38390	Peroxidase superfamily protein	GO:0003674,GO:0003824,GO:0004601,GO:0005488,GO:0005506,GO:0005575,GO:0005623,GO:0006950,GO:0006970,GO:0006979,GO:0008150,GO:0008152,GO:0009628,GO:0009651,GO:0012505,GO:0016209,GO:0016491,GO:0016684,GO:0020037,GO:0042221,GO:0043167,GO:0043169,GO:0044464,GO:0046872,GO:0046906,GO:0046914,GO:0050896,GO:0055114	other binding,other cellular components,other enzyme activity,other metabolic processes,response to abiotic or biotic stimulus,response to stress
Thhalv10016949m.g	scaffold_10	11.101	6.35104	14.756	9.24055	9.55611	4.8608	12.0265	5.06155	14.3747			AT2G38760	annexin 3	GO:0003674,GO:0005488,GO:0005509,GO:0005543,GO:0005544,GO:0005575,GO:0005622,GO:0005623,GO:0005737,GO:0005773,GO:0006950,GO:0006970,GO:0008150,GO:0008289,GO:0009266,GO:0009408,GO:0009409,GO:0009414,GO:0009415,GO:0009628,GO:0009651,GO:0009986,GO:0042221,GO:0043167,GO:0043169,GO:0043226,GO:0043227,GO:0043229,GO:0043231,GO:0044424,GO:0044444,GO:0044464,GO:0046872,GO:0050896	other binding,other cellular components,other cytoplasmic components,other intracellular components,response to abiotic or biotic stimulus,response to stress
Thhalv10016965m.g	scaffold_10	3.74093	1.516	4.22672	16.1753	7.82074	1.98904	14.6727	9.66555	7.72032			AT2G38750	annexin 4	GO:0003674,GO:0005488,GO:0005509,GO:0005543,GO:0005544,GO:0005575,GO:0005623,GO:0005911,GO:0006950,GO:0006970,GO:0008150,GO:0008289,GO:0009266,GO:0009408,GO:0009409,GO:0009414,GO:0009415,GO:0009506,GO:0009628,GO:0009651,GO:0009719,GO:0009725,GO:0009737,GO:0009986,GO:0010033,GO:0030054,GO:0042221,GO:0043167,GO:0043169,GO:0044464,GO:0046872,GO:0050896,GO:0055044	other binding,other biological processes,other cellular components,response to abiotic or biotic stimulus,response to stress
Thhalv10017054m.g	scaffold_10	50.3229	8.5866	1.99501	7.28771	0	4.69414	1.80665	0	0			AT2G43000	NAC domain containing protein 42	GO:0001071,GO:0003674,GO:0003676,GO:0003677,GO:0003700,GO:0005488,GO:0005575,GO:0005975,GO:0005984,GO:0005991,GO:0005992,GO:0006082,GO:0006520,GO:0006560,GO:0006561,GO:0006725,GO:0006790,GO:0006807,GO:0006950,GO:0006970,GO:0006972,GO:0007275,GO:0007568,GO:0008150,GO:0008152,GO:0008652,GO:0009058,GO:0009064,GO:0009084,GO:0009308,GO:0009309,GO:0009311,GO:0009312,GO:0009628,GO:0009651,GO:0009698,GO:…	DNA or RNA binding,developmental processes,other cellular processes,other metabolic processes,response to abiotic or biotic stimulus,response to stress,transcription factor activity,unknown cellular components
Thhalv10017136m.g	scaffold_10	0	0	0	0	0	0	0	0	0			AT2G31180	myb domain protein 14	GO:0001071,GO:0003674,GO:0003676,GO:0003677,GO:0003700,GO:0005488,GO:0005515,GO:0006139,GO:0006351,GO:0006355,GO:0006807,GO:0006950,GO:0006970,GO:0008150,GO:0008152,GO:0009058,GO:0009059,GO:0009628,GO:0009651,GO:0009719,GO:0009723,GO:0009725,GO:0009733,GO:0009751,GO:0009753,GO:0009889,GO:0009987,GO:0010033,GO:0010467,GO:0010468,GO:0010556,GO:0016070,GO:0019219,GO:0019222,GO:0031323,GO:0031326,GO:…	DNA or RNA binding,other biological processes,other cellular processes,other metabolic processes,protein binding,response to abiotic or biotic stimulus,response to stress,transcription factor activity,transcription,DNA-dependent
Thhalv10017142m.g	scaffold_10	110.357	140.631	123.186	93.2915	72.2711	59.3838	60.5391	79.5037	58.538			AT2G43090	Aconitase/3-isopropylmalate dehydratase protein	GO:0003674,GO:0003824,GO:0003861,GO:0005575,GO:0005622,GO:0005623,GO:0005737,GO:0005829,GO:0006082,GO:0006520,GO:0006551,GO:0006807,GO:0006950,GO:0006970,GO:0008150,GO:0008152,GO:0008652,GO:0009058,GO:0009081,GO:0009082,GO:0009098,GO:0009308,GO:0009309,GO:0009316,GO:0009507,GO:0009532,GO:0009536,GO:0009570,GO:0009628,GO:0009651,GO:0009987,GO:0016053,GO:0016829,GO:0016835,GO:0016836,GO:0019752,GO:…	chloroplast,cytosol,other cellular processes,other cytoplasmic components,other enzyme activity,other intracellular components,other metabolic processes,plastid,response to abiotic or biotic stimulus,response to stress
Thhalv10017144m.g	scaffold_10	104.111	140.072	141.156	131.775	139.298	125.472	39.769	65.3271	57.2955			AT5G35530	Ribosomal protein S3 family protein	GO:0003674,GO:0003676,GO:0003723,GO:0003735,GO:0005198,GO:0005488,GO:0005575,GO:0005622,GO:0005623,GO:0005634,GO:0005730,GO:0005737,GO:0005829,GO:0005840,GO:0005911,GO:0006412,GO:0006950,GO:0006970,GO:0008150,GO:0008152,GO:0009058,GO:0009059,GO:0009506,GO:0009628,GO:0009651,GO:0009987,GO:0010467,GO:0015935,GO:0016020,GO:0019538,GO:0022626,GO:0022627,GO:0030054,GO:0030529,GO:0031974,GO:0031981,GO:…	DNA or RNA binding,cytosol,nucleus,other cellular components,other cellular processes,other cytoplasmic components,other intracellular components,other membranes,other metabolic processes,protein metabolism,response to abiotic or biotic stimulus,response to stress,ribosome,structural molecule activity
Thhalv10017148m.g	scaffold_10	115.178	217.621	154.173	179.078	131.898	272.265	72.0601	121.04	94.8776			AT5G35530	Ribosomal protein S3 family protein	GO:0003674,GO:0003676,GO:0003723,GO:0003735,GO:0005198,GO:0005488,GO:0005575,GO:0005622,GO:0005623,GO:0005634,GO:0005730,GO:0005737,GO:0005829,GO:0005840,GO:0005911,GO:0006412,GO:0006950,GO:0006970,GO:0008150,GO:0008152,GO:0009058,GO:0009059,GO:0009506,GO:0009628,GO:0009651,GO:0009987,GO:0010467,GO:0015935,GO:0016020,GO:0019538,GO:0022626,GO:0022627,GO:0030054,GO:0030529,GO:0031974,GO:0031981,GO:…	DNA or RNA binding,cytosol,nucleus,other cellular components,other cellular processes,other cytoplasmic components,other intracellular components,other membranes,other metabolic processes,protein metabolism,response to abiotic or biotic stimulus,response to stress,ribosome,structural molecule activity
Thhalv10017213m.g	scaffold_10	17.8201	15.1652	20.1342	28.3691	29.8036	18.9498	10.0283	34.5318	22.0657			AT2G38710	AMMECR1 family	GO:0005575,GO:0005622,GO:0005623,GO:0005737,GO:0005829,GO:0006950,GO:0006970,GO:0008150,GO:0009628,GO:0009651,GO:0044424,GO:0044444,GO:0044464,GO:0050896	cytosol,response to abiotic or biotic stimulus,response to stress
Thhalv10017326m.g	scaffold_10	16.9781	11.4671	27.7085	10.0106	25.6346	12.0363	17.3716	30.2889	24.6567			AT3G52300	ATP synthase D chain, mitochondrial	GO:0000276,GO:0003674,GO:0005215,GO:0005488,GO:0005507,GO:0005575,GO:0005622,GO:0005623,GO:0005634,GO:0005730,GO:0005737,GO:0005739,GO:0005740,GO:0005743,GO:0005753,GO:0005773,GO:0005774,GO:0005829,GO:0005840,GO:0006139,GO:0006163,GO:0006164,GO:0006753,GO:0006754,GO:0006807,GO:0006810,GO:0006811,GO:0006812,GO:0006818,GO:0006950,GO:0006970,GO:0008150,GO:0008152,GO:0008270,GO:0008324,GO:0009058,GO:…	chloroplast,cytosol,mitochondria,nucleus,other binding,other cellular processes,other cytoplasmic components,other intracellular components,other membranes,other metabolic processes,plastid,response to abiotic or biotic stimulus,response to stress,ribosome,transport,transporter activity
Thhalv10017549m.g	scaffold_10	0	0	0	0	0	0	0	0	0			AT1G27760	interferon-related developmental regulator family protein / IFRD protein family	GO:0003674,GO:0005488,GO:0005575,GO:0005622,GO:0005623,GO:0005634,GO:0005737,GO:0006950,GO:0006970,GO:0008150,GO:0009628,GO:0009651,GO:0043226,GO:0043227,GO:0043229,GO:0043231,GO:0044424,GO:0044464,GO:0050896	nucleus,other binding,other cytoplasmic components,response to abiotic or biotic stimulus,response to stress
Thhalv10017552m.g	scaffold_10	0	0	0	0	0	0	0	0	0			AT1G27760	interferon-related developmental regulator family protein / IFRD protein family	GO:0003674,GO:0005488,GO:0005575,GO:0005622,GO:0005623,GO:0005634,GO:0005737,GO:0006950,GO:0006970,GO:0008150,GO:0009628,GO:0009651,GO:0043226,GO:0043227,GO:0043229,GO:0043231,GO:0044424,GO:0044464,GO:0050896	nucleus,other binding,other cytoplasmic components,response to abiotic or biotic stimulus,response to stress
Thhalv10017658m.g	scaffold_10	0	0	0	0	0	0	0	0	0			AT2G38340	Integrase-type DNA-binding superfamily protein	GO:0001071,GO:0003674,GO:0003676,GO:0003677,GO:0003700,GO:0005488,GO:0005575,GO:0005622,GO:0005623,GO:0005634,GO:0006139,GO:0006351,GO:0006355,GO:0006807,GO:0006950,GO:0006970,GO:0008150,GO:0008152,GO:0009058,GO:0009059,GO:0009266,GO:0009408,GO:0009414,GO:0009415,GO:0009628,GO:0009651,GO:0009889,GO:0009891,GO:0009893,GO:0009987,GO:0010467,GO:0010468,GO:0010556,GO:0010557,GO:0010604,GO:0010628,GO:…	DNA or RNA binding,nucleus,other cellular processes,other metabolic processes,response to abiotic or biotic stimulus,response to stress,transcription factor activity,transcription,DNA-dependent
Thhalv10017670m.g	scaffold_10	0	0	0	0	0	0	0	0	0			AT1G27760	interferon-related developmental regulator family protein / IFRD protein family	GO:0003674,GO:0005488,GO:0005575,GO:0005622,GO:0005623,GO:0005634,GO:0005737,GO:0006950,GO:0006970,GO:0008150,GO:0009628,GO:0009651,GO:0043226,GO:0043227,GO:0043229,GO:0043231,GO:0044424,GO:0044464,GO:0050896	nucleus,other binding,other cytoplasmic components,response to abiotic or biotic stimulus,response to stress
Thhalv10017729m.g	scaffold_10	0	0	0	0	0	0	0	0	0			AT2G37570	HSP20-like chaperones superfamily protein	GO:0003674,GO:0006950,GO:0006970,GO:0006972,GO:0008150,GO:0009628,GO:0009651,GO:0042538,GO:0050896	response to abiotic or biotic stimulus,response to stress,unknown molecular functions
Thhalv10017774m.g	scaffold_10	30.9775	51.7832	30.6251	28.9195	41.8249	40.4904	21.1304	32.1579	27.5253			AT2G39760	BTB/POZ/MATH-domains containing protein	GO:0003674,GO:0005488,GO:0005515,GO:0005575,GO:0005622,GO:0005623,GO:0005634,GO:0005737,GO:0005829,GO:0006464,GO:0006950,GO:0006970,GO:0008150,GO:0008152,GO:0009628,GO:0009651,GO:0009987,GO:0016567,GO:0019222,GO:0019538,GO:0031323,GO:0031396,GO:0031399,GO:0032268,GO:0032446,GO:0033554,GO:0042802,GO:0043170,GO:0043226,GO:0043227,GO:0043229,GO:0043231,GO:0043412,GO:0044237,GO:0044238,GO:0044260,GO:…	cytosol,nucleus,other cellular processes,other metabolic processes,protein binding,protein metabolism,response to abiotic or biotic stimulus,response to stress
Thhalv10017980m.g	scaffold_10	46.4962	24.226	34.5224	92.428	80.5408	42.3805	229.715	44.8663	77.679			AT2G37770	NAD(P)-linked oxidoreductase superfamily protein	GO:0000166,GO:0003674,GO:0003824,GO:0004033,GO:0005488,GO:0005575,GO:0005622,GO:0005623,GO:0005737,GO:0006950,GO:0006970,GO:0008106,GO:0008150,GO:0008152,GO:0009266,GO:0009409,GO:0009414,GO:0009415,GO:0009507,GO:0009536,GO:0009628,GO:0009651,GO:0016229,GO:0016491,GO:0016614,GO:0016616,GO:0042221,GO:0043226,GO:0043227,GO:0043229,GO:0043231,GO:0044424,GO:0044444,GO:0044464,GO:0048037,GO:0050661,GO:…	chloroplast,nucleotide binding,other binding,other enzyme activity,other metabolic processes,response to abiotic or biotic stimulus,response to stress
Thhalv10018059m.g	scaffold_9	27.7328	23.9477	25.1844	52.5703	45.5153	36.657	68.6851	31.2829	49.5667			AT1G73660	protein tyrosine kinase family protein	GO:0000166,GO:0003674,GO:0003824,GO:0004672,GO:0004674,GO:0004702,GO:0004709,GO:0004712,GO:0004871,GO:0005057,GO:0005488,GO:0005524,GO:0006464,GO:0006468,GO:0006793,GO:0006796,GO:0006950,GO:0006970,GO:0008150,GO:0008152,GO:0009628,GO:0009651,GO:0009987,GO:0016301,GO:0016310,GO:0016740,GO:0016772,GO:0016773,GO:0017076,GO:0019538,GO:0030554,GO:0032553,GO:0032555,GO:0032559,GO:0035639,GO:0043170,GO:…	kinase activity,nucleotide binding,other cellular processes,other metabolic processes,protein metabolism,response to abiotic or biotic stimulus,response to stress,transferase activity
Thhalv10018163m.g	scaffold_9	5.61699	3.21355	4.47981	3.50671	1.38151	3.86494	0.676142	2.56108	1.81836			AT1G15690	Inorganic H pyrophosphatase family protein	GO:0000325,GO:0003674,GO:0003824,GO:0004427,GO:0005215,GO:0005575,GO:0005622,GO:0005623,GO:0005737,GO:0005739,GO:0005768,GO:0005773,GO:0005774,GO:0005794,GO:0005886,GO:0006810,GO:0006811,GO:0006812,GO:0006818,GO:0006950,GO:0006970,GO:0007275,GO:0008150,GO:0008152,GO:0009414,GO:0009415,GO:0009507,GO:0009526,GO:0009536,GO:0009628,GO:0009651,GO:0009678,GO:0009705,GO:0009914,GO:0009926,GO:0009941,GO:…	Golgi apparatus,chloroplast,developmental processes,hydrolase activity,mitochondria,other cellular processes,other cytoplasmic components,other intracellular components,other membranes,other metabolic processes,plasma membrane,plastid,response to abiotic or biotic stimulus,response to stress,transport,transporter activity
Thhalv10018186m.g	scaffold_9	17.8447	25.1935	19.5115	27.8312	19.8563	16.2214	9.71815	10.1985	11.4836			AT1G66340	Signal transduction histidine kinase, hybrid-type, ethylene sensor	GO:0000155,GO:0000156,GO:0000160,GO:0000166,GO:0002237,GO:0002376,GO:0003674,GO:0003824,GO:0004672,GO:0004673,GO:0004871,GO:0005488,GO:0005515,GO:0005524,GO:0005575,GO:0005622,GO:0005623,GO:0005737,GO:0005783,GO:0005789,GO:0006464,GO:0006468,GO:0006725,GO:0006793,GO:0006796,GO:0006807,GO:0006950,GO:0006952,GO:0006955,GO:0006970,GO:0007154,GO:0007165,GO:0008150,GO:0008152,GO:0009058,GO:0009266,GO:…	ER,cell organization and biogenesis,developmental processes,kinase activity,nucleotide binding,other binding,other biological processes,other cellular processes,other cytoplasmic components,other intracellular components,other membranes,other metabolic processes,other molecular functions,protein binding,protein metabolism,receptor binding or activity,response to abiotic or biotic stimulus,respons…
Thhalv10018231m.g	scaffold_9	8.12787	6.87399	3.19421	8.75126	10.343	7.51579	7.23156	7.04356	5.83439			AT1G18260	HCP-like superfamily protein	GO:0003674,GO:0005488,GO:0005575,GO:0005622,GO:0005623,GO:0005737,GO:0005783,GO:0006508,GO:0006511,GO:0006950,GO:0006970,GO:0006972,GO:0008150,GO:0008152,GO:0009056,GO:0009057,GO:0009628,GO:0009651,GO:0009987,GO:0010498,GO:0016020,GO:0019538,GO:0019941,GO:0030163,GO:0030433,GO:0042538,GO:0043161,GO:0043170,GO:0043226,GO:0043227,GO:0043229,GO:0043231,GO:0043632,GO:0044237,GO:0044238,GO:0044248,GO:…	ER,other binding,other cellular processes,other membranes,other metabolic processes,protein metabolism,response to abiotic or biotic stimulus,response to stress
Thhalv10018282m.g	scaffold_9	14.3965	15.9112	11.8298	10.8035	9.57634	9.39425	4.01733	10.1445	9.90355			AT1G72650	TRF-like 6	GO:0001071,GO:0003674,GO:0003676,GO:0003677,GO:0003700,GO:0005488,GO:0005515,GO:0006950,GO:0006970,GO:0008150,GO:0009628,GO:0009651,GO:0010035,GO:0010038,GO:0042221,GO:0046686,GO:0050896	DNA or RNA binding,other biological processes,protein binding,response to abiotic or biotic stimulus,response to stress,transcription factor activity
Thhalv10018288m.g	scaffold_9	322.059	311.399	316.356	511.932	482.329	357.163	310.254	312.477	341.177			AT1G78900	vacuolar ATP synthase subunit A	GO:0000166,GO:0000325,GO:0002020,GO:0003674,GO:0003824,GO:0005215,GO:0005488,GO:0005515,GO:0005524,GO:0005575,GO:0005618,GO:0005622,GO:0005623,GO:0005737,GO:0005773,GO:0005774,GO:0005794,GO:0005886,GO:0005911,GO:0006139,GO:0006163,GO:0006195,GO:0006200,GO:0006753,GO:0006807,GO:0006810,GO:0006811,GO:0006812,GO:0006818,GO:0006950,GO:0006970,GO:0006996,GO:0007030,GO:0007275,GO:0008150,GO:0008152,GO:…	Golgi apparatus,cell organization and biogenesis,cell wall,chloroplast,developmental processes,hydrolase activity,nucleotide binding,other cellular components,other cellular processes,other cytoplasmic components,other intracellular components,other membranes,other metabolic processes,plasma membrane,plastid,protein binding,response to abiotic or biotic stimulus,response to stress,transport,trans…
Thhalv10018295m.g	scaffold_9	47.1405	56.0178	65.6765	43.8868	53.3511	62.5671	44.9694	46.3122	36.5737			AT1G77180	chromatin protein family	GO:0000375,GO:0000377,GO:0000398,GO:0005575,GO:0005622,GO:0005623,GO:0005634,GO:0005681,GO:0005730,GO:0006139,GO:0006351,GO:0006355,GO:0006396,GO:0006397,GO:0006807,GO:0006950,GO:0006970,GO:0008150,GO:0008152,GO:0008380,GO:0009058,GO:0009059,GO:0009628,GO:0009651,GO:0009719,GO:0009725,GO:0009737,GO:0009743,GO:0009889,GO:0009891,GO:0009893,GO:0009987,GO:0010033,GO:0010467,GO:0010468,GO:0010555,GO:…	nucleus,other biological processes,other cellular processes,other intracellular components,other metabolic processes,response to abiotic or biotic stimulus,response to stress,transcription,DNA-dependent
Thhalv10018335m.g	scaffold_9	12.5973	20.7494	19.2837	13.4177	16.9909	9.07469	7.89994	5.39969	5.59091			AT1G69270	receptor-like protein kinase 1	GO:0000003,GO:0000166,GO:0000578,GO:0003002,GO:0003006,GO:0003674,GO:0003824,GO:0004672,GO:0004674,GO:0004702,GO:0004871,GO:0005057,GO:0005488,GO:0005524,GO:0005575,GO:0005623,GO:0005886,GO:0006464,GO:0006468,GO:0006793,GO:0006796,GO:0006950,GO:0006970,GO:0007154,GO:0007165,GO:0007275,GO:0007389,GO:0008150,GO:0008152,GO:0009266,GO:0009409,GO:0009414,GO:0009415,GO:0009628,GO:0009651,GO:0009719,GO:…	developmental processes,kinase activity,nucleotide binding,other biological processes,other cellular processes,other metabolic processes,plasma membrane,protein metabolism,response to abiotic or biotic stimulus,response to stress,signal transduction,transferase activity
Thhalv10018417m.g	scaffold_9	1.83929	0	0	7.59137	6.72909	4.40076	2.82289	2.54584	6.95902			AT1G79410	organic cation/carnitine transporter5	GO:0000325,GO:0003674,GO:0005215,GO:0005351,GO:0005402,GO:0005575,GO:0005622,GO:0005623,GO:0005737,GO:0005773,GO:0005774,GO:0006810,GO:0006950,GO:0006970,GO:0007154,GO:0008150,GO:0008324,GO:0009266,GO:0009409,GO:0009414,GO:0009415,GO:0009605,GO:0009628,GO:0009651,GO:0009705,GO:0009987,GO:0009991,GO:0015075,GO:0015144,GO:0015291,GO:0015293,GO:0015294,GO:0015295,GO:0016020,GO:0016021,GO:0022804,GO:…	other cellular processes,other cytoplasmic components,other intracellular components,other membranes,response to abiotic or biotic stimulus,response to stress,transport,transporter activity
Thhalv10018420m.g	scaffold_9	64.0611	54.9752	56.7686	57.2747	43.7664	56.9912	47.5531	46.8268	51.2694			AT1G77510	PDI-like 1-2	GO:0003674,GO:0003756,GO:0003824,GO:0005575,GO:0005622,GO:0005623,GO:0005737,GO:0005773,GO:0005774,GO:0005783,GO:0005794,GO:0005886,GO:0006662,GO:0006950,GO:0006970,GO:0008150,GO:0008152,GO:0009055,GO:0009507,GO:0009536,GO:0009628,GO:0009651,GO:0009987,GO:0010035,GO:0010038,GO:0015035,GO:0015036,GO:0016020,GO:0016491,GO:0016667,GO:0016853,GO:0016860,GO:0016862,GO:0016864,GO:0018904,GO:0019725,GO:…	ER,Golgi apparatus,chloroplast,other biological processes,other cellular processes,other cytoplasmic components,other enzyme activity,other intracellular components,other membranes,other metabolic processes,other molecular functions,plasma membrane,response to abiotic or biotic stimulus,response to stress
Thhalv10018436m.g	scaffold_9	3.86036	3.12879	1.93852	6.57553	7.17371	9.12244	8.77745	2.84975	4.72107			AT1G66350	RGA-like 1	GO:0001071,GO:0003674,GO:0003700,GO:0005575,GO:0005622,GO:0005623,GO:0005634,GO:0006950,GO:0006970,GO:0006972,GO:0007154,GO:0007165,GO:0008150,GO:0008152,GO:0009628,GO:0009651,GO:0009719,GO:0009723,GO:0009725,GO:0009737,GO:0009739,GO:0009740,GO:0009751,GO:0009753,GO:0009755,GO:0009863,GO:0009867,GO:0009937,GO:0009938,GO:0009966,GO:0009968,GO:0009987,GO:0010033,GO:0010476,GO:0010646,GO:0010648,GO:…	nucleus,other biological processes,other cellular processes,other metabolic processes,response to abiotic or biotic stimulus,response to stress,signal transduction,transcription factor activity
Thhalv10018680m.g	scaffold_9	15.5478	23.7625	39.1488	23.0491	10.2155	10.8648	5.90875	15.2487	9.77878			AT1G24180	Thiamin diphosphate-binding fold (THDP-binding) superfamily protein	GO:0003674,GO:0003824,GO:0004738,GO:0004739,GO:0005488,GO:0005575,GO:0005622,GO:0005623,GO:0005634,GO:0005737,GO:0005739,GO:0005829,GO:0005975,GO:0005996,GO:0006006,GO:0006007,GO:0006066,GO:0006091,GO:0006096,GO:0006950,GO:0006970,GO:0008150,GO:0008152,GO:0008270,GO:0009056,GO:0009628,GO:0009651,GO:0009987,GO:0016052,GO:0016491,GO:0016624,GO:0016903,GO:0019318,GO:0019320,GO:0043167,GO:0043169,GO:…	cytosol,electron transport or energy pathways,mitochondria,nucleus,other binding,other cellular processes,other enzyme activity,other intracellular components,other metabolic processes,response to abiotic or biotic stimulus,response to stress
Thhalv10018774m.g	scaffold_9	70.722	64.8152	72.5298	109.059	84.161	112.808	83.494	77.709	104.038			AT1G66200	glutamine synthase clone F11	GO:0003674,GO:0003824,GO:0004356,GO:0005488,GO:0005507,GO:0005575,GO:0005576,GO:0005622,GO:0005623,GO:0005737,GO:0005773,GO:0005829,GO:0005840,GO:0006082,GO:0006520,GO:0006541,GO:0006542,GO:0006807,GO:0006950,GO:0006970,GO:0008150,GO:0008152,GO:0008652,GO:0009058,GO:0009064,GO:0009084,GO:0009308,GO:0009309,GO:0009507,GO:0009526,GO:0009532,GO:0009536,GO:0009570,GO:0009628,GO:0009651,GO:0009941,GO:…	chloroplast,cytosol,extracellular,other binding,other cellular processes,other cytoplasmic components,other enzyme activity,other intracellular components,other metabolic processes,plastid,response to abiotic or biotic stimulus,response to stress,ribosome
Thhalv10018783m.g	scaffold_9	164.375	205.156	139.82	294.073	165.941	233.283	101.679	138.414	82.55			AT1G72370	40s ribosomal protein SA	GO:0000028,GO:0000447,GO:0000460,GO:0000461,GO:0000462,GO:0000466,GO:0000469,GO:0000478,GO:0000479,GO:0003674,GO:0003735,GO:0005198,GO:0005575,GO:0005622,GO:0005623,GO:0005634,GO:0005737,GO:0005829,GO:0005840,GO:0005886,GO:0005911,GO:0006139,GO:0006364,GO:0006396,GO:0006403,GO:0006405,GO:0006407,GO:0006412,GO:0006807,GO:0006810,GO:0006913,GO:0006950,GO:0006970,GO:0006996,GO:0008150,GO:0008152,GO:…	DNA or RNA metabolism,cell organization and biogenesis,chloroplast,cytosol,nucleus,other cellular components,other cellular processes,other cytoplasmic components,other intracellular components,other membranes,other metabolic processes,plasma membrane,protein metabolism,response to abiotic or biotic stimulus,response to stress,ribosome,structural molecule activity,transport
Thhalv10019041m.g	scaffold_9	15.1967	4.10561	0	21.903	102.37	42.196	40.6003	30.8505	15.1003			AT1G56650	production of anthocyanin pigment 1	GO:0000302,GO:0000303,GO:0000305,GO:0001071,GO:0003674,GO:0003676,GO:0003677,GO:0003700,GO:0005488,GO:0005515,GO:0006139,GO:0006351,GO:0006355,GO:0006725,GO:0006801,GO:0006807,GO:0006950,GO:0006952,GO:0006970,GO:0006979,GO:0007154,GO:0007165,GO:0008150,GO:0008152,GO:0009058,GO:0009059,GO:0009607,GO:0009620,GO:0009628,GO:0009651,GO:0009698,GO:0009699,GO:0009718,GO:0009719,GO:0009723,GO:0009725,GO:…	DNA or RNA binding,other biological processes,other cellular processes,other metabolic processes,protein binding,response to abiotic or biotic stimulus,response to stress,signal transduction,transcription factor activity,transcription,DNA-dependent
Thhalv10019205m.g	scaffold_9	4.62576	11.2474	7.83967	17.7283	4.83528	15.9868	13.0157	12.8054	22.2749			AT1G69700	HVA22 homologue C	GO:0003674,GO:0005575,GO:0005911,GO:0006950,GO:0006970,GO:0006972,GO:0008150,GO:0009414,GO:0009415,GO:0009506,GO:0009628,GO:0009651,GO:0009719,GO:0009725,GO:0009737,GO:0010033,GO:0030054,GO:0042221,GO:0042538,GO:0050896,GO:0055044	other biological processes,other cellular components,response to abiotic or biotic stimulus,response to stress,unknown molecular functions
Thhalv10019231m.g	scaffold_9	24.9281	36.8944	26.9407	35.1477	30.5889	40.339	36.5956	29.4035	41.7528			AT1G73230	Nascent polypeptide-associated complex NAC	GO:0003674,GO:0006950,GO:0006970,GO:0008150,GO:0009628,GO:0009651,GO:0050896	response to abiotic or biotic stimulus,response to stress,unknown molecular functions
Thhalv10019463m.g	scaffold_9	0	0	0	0	0	0	0	0	0			AT1G68090	annexin 5	GO:0003674,GO:0005488,GO:0005509,GO:0005543,GO:0005544,GO:0006950,GO:0006970,GO:0008150,GO:0008289,GO:0009266,GO:0009314,GO:0009408,GO:0009409,GO:0009414,GO:0009415,GO:0009416,GO:0009628,GO:0009639,GO:0009651,GO:0042221,GO:0043167,GO:0043169,GO:0046872,GO:0050896	other binding,response to abiotic or biotic stimulus,response to stress
Thhalv10019947m.g	scaffold_13	18.1842	22.9063	17.8227	21.4436	16.9468	15.8424	19.9508	19.1653	13.2628			AT3G06010	Homeotic gene regulator	GO:0000166,GO:0003674,GO:0003676,GO:0003677,GO:0003824,GO:0004386,GO:0005488,GO:0005524,GO:0005575,GO:0006950,GO:0006970,GO:0008150,GO:0008152,GO:0009266,GO:0009408,GO:0009414,GO:0009415,GO:0009628,GO:0009651,GO:0016462,GO:0016787,GO:0016817,GO:0016818,GO:0017076,GO:0017111,GO:0030554,GO:0032553,GO:0032555,GO:0032559,GO:0035639,GO:0042221,GO:0050896	DNA or RNA binding,hydrolase activity,nucleic acid binding,nucleotide binding,other metabolic processes,response to abiotic or biotic stimulus,response to stress,unknown cellular components
Thhalv10020296m.g	scaffold_13	5.3325	6.05073	9.63994	17.6072	10.4049	5.67056	2.90993	4.33015	3.42376			AT3G22310	putative mitochondrial RNA helicase 1	GO:0000166,GO:0003674,GO:0003676,GO:0003677,GO:0003723,GO:0003824,GO:0004386,GO:0005488,GO:0005524,GO:0005575,GO:0006139,GO:0006163,GO:0006195,GO:0006200,GO:0006753,GO:0006807,GO:0006950,GO:0006970,GO:0008026,GO:0008150,GO:0008152,GO:0009056,GO:0009117,GO:0009141,GO:0009143,GO:0009144,GO:0009146,GO:0009150,GO:0009154,GO:0009166,GO:0009199,GO:0009203,GO:0009205,GO:0009207,GO:0009259,GO:0009261,GO:…	DNA or RNA binding,hydrolase activity,nucleic acid binding,nucleotide binding,other cellular components,other cellular processes,other metabolic processes,response to abiotic or biotic stimulus,response to stress
Thhalv10020337m.g	scaffold_13	2.99419	2.08009	0	11.6014	8.94231	1.81944	8.75315	6.15737	3.531			AT3G14440	nine-cis-epoxycarotenoid dioxygenase 3	GO:0003674,GO:0003824,GO:0005575,GO:0005622,GO:0005623,GO:0005737,GO:0006082,GO:0006629,GO:0006714,GO:0006720,GO:0006721,GO:0006950,GO:0006970,GO:0006972,GO:0008150,GO:0008152,GO:0008299,GO:0008610,GO:0009058,GO:0009414,GO:0009415,GO:0009507,GO:0009532,GO:0009534,GO:0009535,GO:0009536,GO:0009570,GO:0009579,GO:0009628,GO:0009651,GO:0009687,GO:0009688,GO:0009987,GO:0010436,GO:0016020,GO:0016053,GO:…	chloroplast,other cellular processes,other cytoplasmic components,other enzyme activity,other intracellular components,other membranes,other metabolic processes,plastid,response to abiotic or biotic stimulus,response to stress
Thhalv10020362m.g	scaffold_13	48.9748	38.1432	38.9071	25.267	31.1958	54.5209	18.7913	18.2181	28.4264			AT3G12360	Ankyrin repeat family protein	GO:0003674,GO:0005488,GO:0005515,GO:0005575,GO:0005623,GO:0005886,GO:0006950,GO:0006970,GO:0008150,GO:0009628,GO:0009651,GO:0016020,GO:0044464,GO:0050896,GO:0071944	plasma membrane,protein binding,response to abiotic or biotic stimulus,response to stress
Thhalv10020431m.g	scaffold_13	1.17999	0	0	8.34896	5.75605	1.67307	2.81714	2.1777	2.16463			AT3G03450	RGA-like 2	GO:0000003,GO:0001071,GO:0003006,GO:0003674,GO:0003700,GO:0005488,GO:0005515,GO:0005575,GO:0005622,GO:0005623,GO:0005634,GO:0006950,GO:0006970,GO:0006972,GO:0007154,GO:0007165,GO:0007275,GO:0008150,GO:0008152,GO:0009628,GO:0009651,GO:0009719,GO:0009723,GO:0009725,GO:0009737,GO:0009739,GO:0009740,GO:0009751,GO:0009753,GO:0009755,GO:0009791,GO:0009845,GO:0009863,GO:0009867,GO:0009937,GO:0009938,GO:…	developmental processes,nucleus,other biological processes,other cellular processes,other metabolic processes,protein binding,response to abiotic or biotic stimulus,response to stress,signal transduction,transcription factor activity
Thhalv10020506m.g	scaffold_13	0	0	0	0	0	0	0	0	0			AT3G09260	Glycosyl hydrolase superfamily protein	GO:0002020,GO:0003674,GO:0003824,GO:0004553,GO:0005488,GO:0005507,GO:0005515,GO:0005575,GO:0005622,GO:0005623,GO:0005634,GO:0005737,GO:0005773,GO:0005777,GO:0005911,GO:0005975,GO:0006950,GO:0006952,GO:0006970,GO:0006996,GO:0008150,GO:0008152,GO:0008422,GO:0009266,GO:0009409,GO:0009506,GO:0009607,GO:0009608,GO:0009610,GO:0009620,GO:0009628,GO:0009651,GO:0009987,GO:0010168,GO:0015926,GO:0015928,GO:…	cell organization and biogenesis,hydrolase activity,nucleus,other binding,other cellular components,other cellular processes,other cytoplasmic components,other enzyme activity,other intracellular components,other membranes,other metabolic processes,protein binding,response to abiotic or biotic stimulus,response to stress
Thhalv10020507m.g	scaffold_13	0	0	0	0.633274	0	0	0	0	0			AT3G09260	Glycosyl hydrolase superfamily protein	GO:0002020,GO:0003674,GO:0003824,GO:0004553,GO:0005488,GO:0005507,GO:0005515,GO:0005575,GO:0005622,GO:0005623,GO:0005634,GO:0005737,GO:0005773,GO:0005777,GO:0005911,GO:0005975,GO:0006950,GO:0006952,GO:0006970,GO:0006996,GO:0008150,GO:0008152,GO:0008422,GO:0009266,GO:0009409,GO:0009506,GO:0009607,GO:0009608,GO:0009610,GO:0009620,GO:0009628,GO:0009651,GO:0009987,GO:0010168,GO:0015926,GO:0015928,GO:…	cell organization and biogenesis,hydrolase activity,nucleus,other binding,other cellular components,other cellular processes,other cytoplasmic components,other enzyme activity,other intracellular components,other membranes,other metabolic processes,protein binding,response to abiotic or biotic stimulus,response to stress
Thhalv10020508m.g	scaffold_13	0.413988	1.0066	0	10.7402	0	0	0	0	0			AT3G09260	Glycosyl hydrolase superfamily protein	GO:0002020,GO:0003674,GO:0003824,GO:0004553,GO:0005488,GO:0005507,GO:0005515,GO:0005575,GO:0005622,GO:0005623,GO:0005634,GO:0005737,GO:0005773,GO:0005777,GO:0005911,GO:0005975,GO:0006950,GO:0006952,GO:0006970,GO:0006996,GO:0008150,GO:0008152,GO:0008422,GO:0009266,GO:0009409,GO:0009506,GO:0009607,GO:0009608,GO:0009610,GO:0009620,GO:0009628,GO:0009651,GO:0009987,GO:0010168,GO:0015926,GO:0015928,GO:…	cell organization and biogenesis,hydrolase activity,nucleus,other binding,other cellular components,other cellular processes,other cytoplasmic components,other enzyme activity,other intracellular components,other membranes,other metabolic processes,protein binding,response to abiotic or biotic stimulus,response to stress
Thhalv10020600m.g	scaffold_13	0	0	1.14693	0	0	0	0.519323	0	1.39662			AT3G06370	sodium hydrogen exchanger 4	GO:0003674,GO:0005215,GO:0005451,GO:0005575,GO:0005622,GO:0005623,GO:0005737,GO:0005773,GO:0005774,GO:0006810,GO:0006811,GO:0006812,GO:0006814,GO:0006818,GO:0006885,GO:0006950,GO:0006970,GO:0008150,GO:0008324,GO:0009628,GO:0009651,GO:0009987,GO:0015075,GO:0015077,GO:0015078,GO:0015081,GO:0015291,GO:0015297,GO:0015298,GO:0015299,GO:0015300,GO:0015385,GO:0015491,GO:0015672,GO:0015992,GO:0016020,GO:…	other biological processes,other cellular processes,other cytoplasmic components,other intracellular components,other membranes,response to abiotic or biotic stimulus,response to stress,transport,transporter activity
Thhalv10020604m.g	scaffold_13	120.69	81.4039	81.2574	137.449	139.982	113.398	72.3168	89.2473	77.3382			AT3G02360	6-phosphogluconate dehydrogenase family protein	GO:0000166,GO:0003674,GO:0003824,GO:0004616,GO:0005488,GO:0005575,GO:0005622,GO:0005623,GO:0005737,GO:0005777,GO:0005829,GO:0005975,GO:0005996,GO:0006006,GO:0006007,GO:0006066,GO:0006098,GO:0006139,GO:0006732,GO:0006733,GO:0006739,GO:0006740,GO:0006753,GO:0006807,GO:0006950,GO:0006970,GO:0008150,GO:0008152,GO:0009056,GO:0009117,GO:0009507,GO:0009532,GO:0009536,GO:0009570,GO:0009628,GO:0009651,GO:…	chloroplast,cytosol,nucleotide binding,other binding,other cellular processes,other cytoplasmic components,other enzyme activity,other intracellular components,other metabolic processes,plastid,response to abiotic or biotic stimulus,response to stress
Thhalv10020635m.g	scaffold_13	41.2001	8.01416	20.4821	30.1225	19.8104	34.6115	34.1457	12.3178	21.54			AT3G08720	serine/threonine protein kinase 2	GO:0000166,GO:0003674,GO:0003824,GO:0004672,GO:0004674,GO:0004713,GO:0005488,GO:0005524,GO:0005575,GO:0005622,GO:0005623,GO:0005634,GO:0006412,GO:0006417,GO:0006464,GO:0006468,GO:0006793,GO:0006796,GO:0006950,GO:0006970,GO:0008150,GO:0008152,GO:0009058,GO:0009059,GO:0009266,GO:0009408,GO:0009409,GO:0009628,GO:0009651,GO:0009889,GO:0009891,GO:0009893,GO:0009987,GO:0010467,GO:0010468,GO:0010556,GO:…	kinase activity,nucleotide binding,nucleus,other cellular processes,other metabolic processes,protein metabolism,response to abiotic or biotic stimulus,response to stress,transferase activity
Thhalv10020665m.g	scaffold_13	192.101	168.241	169.729	207.208	239.821	130.216	277.132	198.098	213.568			AT3G03250	UDP-GLUCOSE PYROPHOSPHORYLASE 1	GO:0003674,GO:0003824,GO:0003983,GO:0005575,GO:0005622,GO:0005623,GO:0005737,GO:0005829,GO:0005886,GO:0005975,GO:0005984,GO:0005985,GO:0006950,GO:0006970,GO:0007154,GO:0007275,GO:0008150,GO:0008152,GO:0009267,GO:0009311,GO:0009555,GO:0009605,GO:0009628,GO:0009651,GO:0009987,GO:0009991,GO:0016020,GO:0016036,GO:0016137,GO:0016740,GO:0016772,GO:0016779,GO:0031667,GO:0031668,GO:0031669,GO:0032501,GO:…	cell organization and biogenesis,cytosol,developmental processes,other cellular components,other cellular processes,other metabolic processes,plasma membrane,response to abiotic or biotic stimulus,response to stress,transferase activity
Thhalv10020718m.g	scaffold_13	67.25	113.612	92.7584	79.3038	45.6467	41.7935	27.7023	53.1906	54.0728			AT1G50010	tubulin alpha-2 chain	GO:0000166,GO:0003674,GO:0003824,GO:0003924,GO:0005198,GO:0005200,GO:0005488,GO:0005525,GO:0005575,GO:0005618,GO:0005622,GO:0005623,GO:0005737,GO:0005829,GO:0005856,GO:0005874,GO:0006139,GO:0006163,GO:0006184,GO:0006195,GO:0006461,GO:0006753,GO:0006807,GO:0006928,GO:0006950,GO:0006970,GO:0007017,GO:0007018,GO:0008150,GO:0008152,GO:0009056,GO:0009117,GO:0009141,GO:0009143,GO:0009144,GO:0009146,GO:…	cell organization and biogenesis,cell wall,cytosol,hydrolase activity,nucleotide binding,other cellular components,other cellular processes,other intracellular components,other membranes,other metabolic processes,response to abiotic or biotic stimulus,response to stress,structural molecule activity
Thhalv10020722m.g	scaffold_13	10.8182	11.6908	21.7299	14.6472	31.8306	9.79976	46.7358	21.74	25.9093			AT3G17510	CBL-interacting protein kinase 1	GO:0000166,GO:0003674,GO:0003824,GO:0004672,GO:0004674,GO:0004713,GO:0005488,GO:0005515,GO:0005524,GO:0005575,GO:0005623,GO:0005886,GO:0006464,GO:0006468,GO:0006793,GO:0006796,GO:0006950,GO:0006970,GO:0007154,GO:0007165,GO:0008150,GO:0008152,GO:0009628,GO:0009651,GO:0009719,GO:0009725,GO:0009737,GO:0009987,GO:0010033,GO:0016020,GO:0016301,GO:0016310,GO:0016740,GO:0016772,GO:0016773,GO:0017076,GO:…	kinase activity,nucleotide binding,other biological processes,other cellular processes,other metabolic processes,plasma membrane,protein binding,protein metabolism,response to abiotic or biotic stimulus,response to stress,signal transduction,transferase activity
Thhalv10020746m.g	scaffold_13	28.3235	32.2124	22.7108	18.3163	18.1459	24.7754	9.81585	17.7049	10.0564			AT3G03740	BTB-POZ and MATH domain 4	GO:0003674,GO:0005488,GO:0005515,GO:0005575,GO:0005622,GO:0005623,GO:0005737,GO:0005829,GO:0006950,GO:0006970,GO:0007154,GO:0008150,GO:0009414,GO:0009415,GO:0009605,GO:0009628,GO:0009651,GO:0009987,GO:0009991,GO:0031668,GO:0033554,GO:0042221,GO:0042631,GO:0044424,GO:0044444,GO:0044464,GO:0050896,GO:0051716,GO:0070887,GO:0071214,GO:0071470,GO:0071472,GO:0071496	cytosol,other cellular processes,protein binding,response to abiotic or biotic stimulus,response to stress
Thhalv10020772m.g	scaffold_13	17.637	17.1536	16.9382	20.7983	23.0448	26.2572	24.3619	28.8063	22.4456			AT3G19290	ABRE binding factor 4	GO:0001071,GO:0003674,GO:0003676,GO:0003677,GO:0003700,GO:0005488,GO:0005515,GO:0005575,GO:0005622,GO:0005623,GO:0005634,GO:0006139,GO:0006351,GO:0006355,GO:0006807,GO:0006950,GO:0006970,GO:0007154,GO:0007165,GO:0008150,GO:0008152,GO:0009058,GO:0009059,GO:0009414,GO:0009415,GO:0009628,GO:0009651,GO:0009719,GO:0009725,GO:0009737,GO:0009738,GO:0009755,GO:0009889,GO:0009891,GO:0009893,GO:0009987,GO:…	DNA or RNA binding,nucleus,other biological processes,other cellular processes,other metabolic processes,protein binding,response to abiotic or biotic stimulus,response to stress,signal transduction,transcription factor activity,transcription,DNA-dependent
Thhalv10020850m.g	scaffold_13	15.4844	20.9167	26.2428	21.3032	20.6818	30.6452	25.9656	23.3378	13.0191			AT3G06190	BTB-POZ and MATH domain 2	GO:0003674,GO:0005488,GO:0005515,GO:0005575,GO:0005622,GO:0005623,GO:0005634,GO:0006950,GO:0006970,GO:0007154,GO:0008150,GO:0009414,GO:0009415,GO:0009605,GO:0009628,GO:0009651,GO:0009987,GO:0009991,GO:0031668,GO:0033554,GO:0042221,GO:0042631,GO:0043226,GO:0043227,GO:0043229,GO:0043231,GO:0044424,GO:0044464,GO:0050896,GO:0051716,GO:0070887,GO:0071214,GO:0071470,GO:0071472,GO:0071496	nucleus,other cellular processes,protein binding,response to abiotic or biotic stimulus,response to stress
Thhalv10020978m.g	scaffold_13	11.0992	24.2886	33.8593	8.50757	12.7621	15.9338	6.24605	5.53061	2.29058			AT3G09350	Fes1A	GO:0003674,GO:0005488,GO:0005515,GO:0005575,GO:0005622,GO:0005623,GO:0005634,GO:0005737,GO:0006950,GO:0006970,GO:0008150,GO:0009266,GO:0009408,GO:0009628,GO:0009651,GO:0030544,GO:0031072,GO:0043226,GO:0043227,GO:0043229,GO:0043231,GO:0044424,GO:0044464,GO:0050896	nucleus,other binding,other cytoplasmic components,protein binding,response to abiotic or biotic stimulus,response to stress
Thhalv10021126m.g	scaffold_13	0	1.67707	0	0	0	0	0	0	0			AT3G06490	myb domain protein 108	GO:0001071,GO:0003674,GO:0003676,GO:0003677,GO:0003700,GO:0005488,GO:0005515,GO:0005575,GO:0005622,GO:0005623,GO:0005634,GO:0006139,GO:0006351,GO:0006355,GO:0006807,GO:0006950,GO:0006970,GO:0008150,GO:0008152,GO:0009058,GO:0009059,GO:0009607,GO:0009620,GO:0009628,GO:0009651,GO:0009719,GO:0009723,GO:0009725,GO:0009737,GO:0009753,GO:0009889,GO:0009987,GO:0010033,GO:0010467,GO:0010468,GO:0010556,GO:…	DNA or RNA binding,nucleus,other biological processes,other cellular processes,other metabolic processes,protein binding,response to abiotic or biotic stimulus,response to stress,transcription factor activity,transcription,DNA-dependent
Thhalv10021147m.g	scaffold_13	110.445	142.524	87.8394	128.059	110.933	185.685	65.0257	87.4532	69.6104			AT3G11250	Ribosomal protein L10 family protein	GO:0003674,GO:0003735,GO:0005198,GO:0005575,GO:0005622,GO:0005623,GO:0005737,GO:0005829,GO:0005840,GO:0006412,GO:0006414,GO:0006950,GO:0006970,GO:0008150,GO:0008152,GO:0009058,GO:0009059,GO:0009628,GO:0009651,GO:0009987,GO:0010467,GO:0016020,GO:0019538,GO:0022613,GO:0022626,GO:0030529,GO:0032991,GO:0034645,GO:0042254,GO:0043170,GO:0043226,GO:0043228,GO:0043229,GO:0043232,GO:0044085,GO:0044237,GO:…	cytosol,other cellular processes,other cytoplasmic components,other intracellular components,other membranes,other metabolic processes,protein metabolism,response to abiotic or biotic stimulus,response to stress,ribosome,structural molecule activity
Thhalv10021165m.g	scaffold_13	4.51002	17.2323	7.27954	2.27931	0	7.53647	3.95534	3.56714	0			AT3G02140	AFP2 (ABI five-binding protein 2) family protein	GO:0000271,GO:0003674,GO:0005575,GO:0005622,GO:0005623,GO:0005634,GO:0005975,GO:0005976,GO:0005982,GO:0006073,GO:0006109,GO:0006950,GO:0006970,GO:0007154,GO:0007165,GO:0008150,GO:0008152,GO:0009058,GO:0009059,GO:0009250,GO:0009628,GO:0009651,GO:0009719,GO:0009725,GO:0009737,GO:0009738,GO:0009755,GO:0009787,GO:0009788,GO:0009889,GO:0009966,GO:0009968,GO:0009987,GO:0010033,GO:0010556,GO:0010581,GO:…	nucleus,other biological processes,other cellular processes,other metabolic processes,response to abiotic or biotic stimulus,response to stress,signal transduction,unknown molecular functions
Thhalv10021307m.g	scaffold_13	11.1741	7.2452	16.8335	3.51384	4.67208	4.75299	17.5308	0.824881	3.07473			AT3G19580	zinc-finger protein 2	GO:0000003,GO:0001071,GO:0003006,GO:0003674,GO:0003676,GO:0003677,GO:0003700,GO:0005488,GO:0005575,GO:0005622,GO:0005623,GO:0005634,GO:0006139,GO:0006351,GO:0006355,GO:0006807,GO:0006950,GO:0006970,GO:0006972,GO:0007275,GO:0008150,GO:0008152,GO:0008270,GO:0009058,GO:0009059,GO:0009414,GO:0009415,GO:0009628,GO:0009651,GO:0009719,GO:0009725,GO:0009737,GO:0009743,GO:0009790,GO:0009791,GO:0009793,GO:…	DNA or RNA binding,developmental processes,nucleic acid binding,nucleus,other binding,other biological processes,other cellular processes,other intracellular components,other metabolic processes,response to abiotic or biotic stimulus,response to stress,transcription factor activity,transcription,DNA-dependent
Thhalv10021313m.g	scaffold_13	21.8148	20.2809	15.9485	9.83599	12.0721	7.50517	13.1297	12.7884	7.062			AT3G07370	carboxyl terminus of HSC70-interacting protein	GO:0000151,GO:0003674,GO:0003824,GO:0004842,GO:0005488,GO:0005515,GO:0005575,GO:0005622,GO:0005623,GO:0006464,GO:0006950,GO:0006970,GO:0008150,GO:0008152,GO:0009266,GO:0009628,GO:0009651,GO:0009719,GO:0009725,GO:0009737,GO:0009987,GO:0010033,GO:0016567,GO:0016874,GO:0016879,GO:0016881,GO:0019538,GO:0019787,GO:0032446,GO:0032991,GO:0042221,GO:0043170,GO:0043234,GO:0043412,GO:0044237,GO:0044238,GO:…	other binding,other biological processes,other cellular processes,other enzyme activity,other intracellular components,other metabolic processes,protein binding,protein metabolism,response to abiotic or biotic stimulus,response to stress
Thhalv10021427m.g	scaffold_13	121.933	105.201	106.658	119.668	133.211	168.98	104.637	109.756	141.783			AT3G23600	alpha/beta-Hydrolases superfamily protein	GO:0003674,GO:0003824,GO:0005575,GO:0005576,GO:0005622,GO:0005623,GO:0005634,GO:0005737,GO:0005829,GO:0005886,GO:0006950,GO:0006970,GO:0008150,GO:0008152,GO:0009628,GO:0009651,GO:0016020,GO:0016787,GO:0043226,GO:0043227,GO:0043229,GO:0043231,GO:0044424,GO:0044444,GO:0044464,GO:0048046,GO:0050896,GO:0071944	cytosol,extracellular,hydrolase activity,nucleus,other cytoplasmic components,other metabolic processes,plasma membrane,response to abiotic or biotic stimulus,response to stress
Thhalv10021449m.g	scaffold_13	146.509	112.394	127.47	178.312	188.36	206.619	88.9812	102.371	144.442			AT3G10920	manganese superoxide dismutase 1	GO:0000003,GO:0000302,GO:0000303,GO:0000305,GO:0003006,GO:0003674,GO:0003824,GO:0004784,GO:0005488,GO:0005507,GO:0005575,GO:0005622,GO:0005623,GO:0005737,GO:0005739,GO:0006801,GO:0006950,GO:0006952,GO:0006970,GO:0006979,GO:0007275,GO:0008150,GO:0008152,GO:0009607,GO:0009617,GO:0009628,GO:0009651,GO:0009790,GO:0009791,GO:0009793,GO:0009987,GO:0010035,GO:0010038,GO:0010043,GO:0010154,GO:0016209,GO:…	developmental processes,mitochondria,other binding,other biological processes,other cellular processes,other enzyme activity,other metabolic processes,response to abiotic or biotic stimulus,response to stress
Thhalv10021520m.g	scaffold_13	19.878	23.3332	44.9187	17.7828	27.2268	23.3249	14.7281	21.2522	20.7474			AT3G18030	HAL3-like protein A	GO:0000166,GO:0003674,GO:0003824,GO:0004633,GO:0005488,GO:0005575,GO:0005622,GO:0005623,GO:0005737,GO:0005829,GO:0006139,GO:0006732,GO:0006753,GO:0006807,GO:0006950,GO:0006970,GO:0006972,GO:0008150,GO:0008152,GO:0009058,GO:0009108,GO:0009116,GO:0009117,GO:0009119,GO:0009628,GO:0009651,GO:0009987,GO:0010181,GO:0015936,GO:0015937,GO:0016829,GO:0016830,GO:0016831,GO:0033865,GO:0034641,GO:0042278,GO:…	cytosol,nucleotide binding,other binding,other cellular processes,other enzyme activity,other metabolic processes,response to abiotic or biotic stimulus,response to stress
Thhalv10021544m.g	scaffold_13	47.3136	75.3001	58.3174	56.8085	52.1542	44.8244	25.5255	40.0076	29.5888			AT3G12390	Nascent polypeptide-associated complex (NAC), alpha subunit family protein	GO:0003674,GO:0005488,GO:0005515,GO:0005575,GO:0005622,GO:0005623,GO:0005737,GO:0005829,GO:0005840,GO:0005911,GO:0006950,GO:0006970,GO:0008150,GO:0009506,GO:0009628,GO:0009651,GO:0022626,GO:0030054,GO:0030529,GO:0032991,GO:0043226,GO:0043228,GO:0043229,GO:0043232,GO:0044424,GO:0044444,GO:0044445,GO:0044464,GO:0050896,GO:0055044	cytosol,other cellular components,other cytoplasmic components,other intracellular components,protein binding,response to abiotic or biotic stimulus,response to stress,ribosome
Thhalv10021585m.g	scaffold_13	127.443	112.032	101.902	42.7737	106.572	152.202	57.1743	111.81	64.741			AT3G23490	cyanase	GO:0003674,GO:0003676,GO:0003677,GO:0003824,GO:0005488,GO:0005515,GO:0005575,GO:0005622,GO:0005623,GO:0005737,GO:0005829,GO:0006082,GO:0006807,GO:0006950,GO:0006970,GO:0008150,GO:0008152,GO:0008824,GO:0009056,GO:0009439,GO:0009440,GO:0009628,GO:0009651,GO:0009987,GO:0016829,GO:0016840,GO:0034641,GO:0042802,GO:0044237,GO:0044248,GO:0044270,GO:0044281,GO:0044424,GO:0044444,GO:0044464,GO:0050896	DNA or RNA binding,cytosol,other cellular processes,other enzyme activity,other metabolic processes,protein binding,response to abiotic or biotic stimulus,response to stress
Thhalv10021723m.g	scaffold_13	17.2733	25.6665	78.0656	21.501	4.01238	4.08187	2.94563	2.12522	0			AT3G04720	pathogenesis-related 4	GO:0001871,GO:0002376,GO:0003674,GO:0003824,GO:0004553,GO:0004568,GO:0005488,GO:0005575,GO:0005623,GO:0006950,GO:0006952,GO:0006955,GO:0006970,GO:0008061,GO:0008150,GO:0008152,GO:0009056,GO:0009607,GO:0009615,GO:0009617,GO:0009620,GO:0009627,GO:0009628,GO:0009651,GO:0009719,GO:0009723,GO:0009725,GO:0009814,GO:0009817,GO:0010033,GO:0012505,GO:0016787,GO:0016798,GO:0016998,GO:0030246,GO:0030247,GO:…	hydrolase activity,other binding,other biological processes,other cellular components,other metabolic processes,response to abiotic or biotic stimulus,response to stress
Thhalv10021895m.g	scaffold_13	6.49616	10.5302	33.0288	5.10702	4.52693	8.63499	4.98506	1.79832	3.72401			AT3G05880	Low temperature and salt responsive protein family	GO:0003674,GO:0005575,GO:0005623,GO:0006950,GO:0006970,GO:0006972,GO:0008150,GO:0009266,GO:0009409,GO:0009628,GO:0009651,GO:0009719,GO:0009725,GO:0009737,GO:0010033,GO:0016020,GO:0016021,GO:0031224,GO:0042221,GO:0042538,GO:0044425,GO:0044464,GO:0050896	other biological processes,other membranes,response to abiotic or biotic stimulus,response to stress,unknown molecular functions
Thhalv10022110m.g	scaffold_13	1.8007	0	0	0	0	0	0	0	0			AT3G23250	myb domain protein 15	GO:0001071,GO:0003674,GO:0003676,GO:0003677,GO:0003700,GO:0005488,GO:0005515,GO:0006139,GO:0006351,GO:0006355,GO:0006807,GO:0006950,GO:0006970,GO:0008150,GO:0008152,GO:0009058,GO:0009059,GO:0009628,GO:0009651,GO:0009719,GO:0009723,GO:0009725,GO:0009733,GO:0009743,GO:0009753,GO:0009889,GO:0009987,GO:0010033,GO:0010035,GO:0010038,GO:0010200,GO:0010467,GO:0010468,GO:0010556,GO:0016070,GO:0019219,GO:…	DNA or RNA binding,other biological processes,other cellular processes,other metabolic processes,protein binding,response to abiotic or biotic stimulus,response to stress,transcription factor activity,transcription,DNA-dependent
Thhalv10022235m.g	scaffold_13	135.188	109.569	70.3102	175.867	148.04	68.4563	127.344	55.8387	131.378			AT3G01470	homeobox 1	GO:0000975,GO:0000976,GO:0001067,GO:0001071,GO:0003674,GO:0003676,GO:0003677,GO:0003700,GO:0005488,GO:0005515,GO:0005575,GO:0005622,GO:0005623,GO:0005634,GO:0006139,GO:0006351,GO:0006355,GO:0006807,GO:0006950,GO:0006970,GO:0007275,GO:0008150,GO:0008152,GO:0009058,GO:0009059,GO:0009314,GO:0009416,GO:0009628,GO:0009637,GO:0009651,GO:0009653,GO:0009887,GO:0009889,GO:0009891,GO:0009893,GO:0009965,GO:…	DNA or RNA binding,developmental processes,nucleic acid binding,nucleus,other cellular processes,other metabolic processes,protein binding,response to abiotic or biotic stimulus,response to stress,transcription factor activity,transcription,DNA-dependent
Thhalv10022362m.g	scaffold_13	6.38761	2.91212	1.80427	7.06174	5.0077	9.33977	2.85936	8.39929	3.2956			AT3G16890	pentatricopeptide (PPR) domain protein 40	GO:0005575,GO:0005622,GO:0005623,GO:0005737,GO:0005739,GO:0006091,GO:0006119,GO:0006793,GO:0006796,GO:0006950,GO:0006970,GO:0006979,GO:0008150,GO:0008152,GO:0009628,GO:0009651,GO:0009719,GO:0009725,GO:0009737,GO:0009987,GO:0010033,GO:0015980,GO:0016310,GO:0022900,GO:0022904,GO:0042221,GO:0042773,GO:0042775,GO:0043226,GO:0043227,GO:0043229,GO:0043231,GO:0044237,GO:0044424,GO:0044444,GO:0044464,GO:…	electron transport or energy pathways,mitochondria,other biological processes,other cellular processes,other metabolic processes,response to abiotic or biotic stimulus,response to stress
Thhalv10022589m.g	scaffold_11	199.177	216.815	188.343	268.483	187.059	240.805	166.485	187.978	198.148			AT4G34110	poly(A) binding protein 2	GO:0000166,GO:0003674,GO:0003676,GO:0003723,GO:0003743,GO:0005488,GO:0005575,GO:0005622,GO:0005623,GO:0005737,GO:0005829,GO:0006412,GO:0006413,GO:0006950,GO:0006970,GO:0008135,GO:0008150,GO:0008152,GO:0009058,GO:0009059,GO:0009628,GO:0009651,GO:0009987,GO:0010467,GO:0019538,GO:0034645,GO:0043170,GO:0044237,GO:0044238,GO:0044249,GO:0044260,GO:0044267,GO:0044424,GO:0044444,GO:0044464,GO:0050896	DNA or RNA binding,cytosol,nucleic acid binding,nucleotide binding,other cellular processes,other metabolic processes,protein metabolism,response to abiotic or biotic stimulus,response to stress
Thhalv10022600m.g	scaffold_11	90.0462	79.0178	59.6667	64.6697	102.617	94.3149	60.6142	72.3455	62.8757			AT2G13560	NAD-dependent malic enzyme 1	GO:0000166,GO:0003674,GO:0003824,GO:0004470,GO:0004471,GO:0005488,GO:0005515,GO:0005524,GO:0005575,GO:0005622,GO:0005623,GO:0005737,GO:0005739,GO:0006082,GO:0006108,GO:0006950,GO:0006970,GO:0008150,GO:0008152,GO:0008270,GO:0009507,GO:0009536,GO:0009628,GO:0009651,GO:0009987,GO:0016491,GO:0016614,GO:0016615,GO:0016616,GO:0016619,GO:0016651,GO:0016652,GO:0017076,GO:0019752,GO:0030554,GO:0032553,GO:…	chloroplast,mitochondria,nucleotide binding,other binding,other cellular processes,other enzyme activity,other metabolic processes,protein binding,response to abiotic or biotic stimulus,response to stress
Thhalv10022645m.g	scaffold_11	23.4672	16.3028	11.9045	11.2953	16.0197	22.4085	8.82044	11.667	9.22482			AT2G19450	membrane bound O-acyl transferase (MBOAT) family protein	GO:0000003,GO:0003006,GO:0003674,GO:0003824,GO:0004144,GO:0005575,GO:0005622,GO:0005623,GO:0005737,GO:0005975,GO:0006629,GO:0006638,GO:0006639,GO:0006641,GO:0006662,GO:0006950,GO:0006970,GO:0007275,GO:0007568,GO:0008150,GO:0008152,GO:0008374,GO:0008610,GO:0009058,GO:0009266,GO:0009409,GO:0009507,GO:0009526,GO:0009536,GO:0009628,GO:0009651,GO:0009719,GO:0009725,GO:0009737,GO:0009743,GO:0009746,GO:…	chloroplast,developmental processes,other biological processes,other cellular processes,other cytoplasmic components,other intracellular components,other membranes,other metabolic processes,plastid,response to abiotic or biotic stimulus,response to stress,transferase activity
Thhalv10022685m.g	scaffold_11	71.0919	82.5756	98.2302	42.7181	92.7715	67.8945	38.4549	85.7407	41.1177			AT2G17840	Senescence/dehydration-associated protein-related	GO:0003674,GO:0005575,GO:0005623,GO:0005886,GO:0006950,GO:0006970,GO:0008150,GO:0009266,GO:0009314,GO:0009409,GO:0009414,GO:0009415,GO:0009416,GO:0009628,GO:0009642,GO:0009644,GO:0009651,GO:0016020,GO:0042221,GO:0044464,GO:0050896,GO:0071944	plasma membrane,response to abiotic or biotic stimulus,response to stress,unknown molecular functions
Thhalv10022875m.g	scaffold_11	52.9111	59.1799	43.043	42.4285	35.3969	43.887	38.9791	29.2946	48.0458			AT2G18250	4-phosphopantetheine adenylyltransferase	GO:0000166,GO:0003674,GO:0003824,GO:0004140,GO:0004595,GO:0005488,GO:0005524,GO:0005575,GO:0005622,GO:0005623,GO:0005737,GO:0005829,GO:0006139,GO:0006140,GO:0006629,GO:0006732,GO:0006753,GO:0006793,GO:0006796,GO:0006807,GO:0006950,GO:0006970,GO:0008150,GO:0008152,GO:0009058,GO:0009108,GO:0009116,GO:0009117,GO:0009118,GO:0009119,GO:0009628,GO:0009651,GO:0009889,GO:0009987,GO:0010876,GO:0015936,GO:…	cytosol,kinase activity,nucleotide binding,other biological processes,other cellular processes,other enzyme activity,other metabolic processes,response to abiotic or biotic stimulus,response to stress,transferase activity
Thhalv10023227m.g	scaffold_8	15.3695	9.78754	9.50961	23.3027	16.8307	7.00453	21.9038	16.2085	25.1736			AT1G61210	Transducin/WD40 repeat-like superfamily protein	GO:0000151,GO:0000166,GO:0003674,GO:0005488,GO:0005515,GO:0005575,GO:0005622,GO:0005623,GO:0005834,GO:0005886,GO:0006950,GO:0006970,GO:0008150,GO:0009628,GO:0009651,GO:0009719,GO:0009725,GO:0009737,GO:0009898,GO:0010033,GO:0016020,GO:0019897,GO:0019898,GO:0031234,GO:0031461,GO:0032991,GO:0042221,GO:0043234,GO:0044424,GO:0044425,GO:0044459,GO:0044464,GO:0050896,GO:0071944,GO:0080008	nucleotide binding,other biological processes,other intracellular components,other membranes,plasma membrane,protein binding,response to abiotic or biotic stimulus,response to stress
Thhalv10023282m.g	scaffold_8	18.7239	19.3143	17.3089	23.0836	20.165	18.7042	9.28869	16.6494	20.6868			AT1G60490	vacuolar protein sorting 34	GO:0001727,GO:0003674,GO:0003824,GO:0004428,GO:0005488,GO:0005515,GO:0005575,GO:0005622,GO:0005623,GO:0005737,GO:0005829,GO:0005942,GO:0006464,GO:0006497,GO:0006498,GO:0006499,GO:0006629,GO:0006644,GO:0006650,GO:0006793,GO:0006796,GO:0006810,GO:0006897,GO:0006950,GO:0006970,GO:0007154,GO:0007165,GO:0007275,GO:0008150,GO:0008152,GO:0009058,GO:0009059,GO:0009555,GO:0009628,GO:0009651,GO:0009987,GO:…	cytosol,developmental processes,kinase activity,other binding,other cellular processes,other cytoplasmic components,other intracellular components,other metabolic processes,protein binding,protein metabolism,response to abiotic or biotic stimulus,response to stress,signal transduction,transferase activity,transport
Thhalv10023376m.g	scaffold_8	8.73332	5.79132	3.58815	4.21309	4.14949	4.64349	4.06171	3.07698	5.46162			AT1G60220	UB-like protease 1D	GO:0000003,GO:0003006,GO:0003674,GO:0003824,GO:0005575,GO:0005622,GO:0005623,GO:0005634,GO:0006464,GO:0006508,GO:0006950,GO:0006970,GO:0007275,GO:0008150,GO:0008152,GO:0008233,GO:0008234,GO:0009628,GO:0009651,GO:0009791,GO:0009987,GO:0010228,GO:0016787,GO:0016926,GO:0016929,GO:0019538,GO:0019783,GO:0022414,GO:0032501,GO:0032502,GO:0043170,GO:0043226,GO:0043227,GO:0043229,GO:0043231,GO:0043412,GO:…	developmental processes,hydrolase activity,nucleus,other cellular processes,other metabolic processes,protein metabolism,response to abiotic or biotic stimulus,response to stress
Thhalv10023420m.g	scaffold_8	0.462853	9.00333	7.32141	0	0	0.492196	0	0	0			AT1G08930	Major facilitator superfamily protein	GO:0003674,GO:0005215,GO:0005351,GO:0005402,GO:0005575,GO:0005623,GO:0006810,GO:0006950,GO:0006970,GO:0008150,GO:0008324,GO:0009414,GO:0009415,GO:0009628,GO:0009651,GO:0009719,GO:0009725,GO:0009737,GO:0009743,GO:0009987,GO:0010033,GO:0010200,GO:0015075,GO:0015144,GO:0015291,GO:0015293,GO:0015294,GO:0015295,GO:0016020,GO:0016021,GO:0022804,GO:0022857,GO:0022891,GO:0022892,GO:0031224,GO:0042221,GO:…	other biological processes,other cellular processes,other membranes,response to abiotic or biotic stimulus,response to stress,transport,transporter activity
Thhalv10023481m.g	scaffold_8	115.757	193.002	172.962	200.579	157.053	167.812	153.731	154.862	105.958			AT1G56340	calreticulin 1a	GO:0003674,GO:0005488,GO:0005509,GO:0005515,GO:0005575,GO:0005622,GO:0005623,GO:0005737,GO:0005739,GO:0005773,GO:0005774,GO:0005783,GO:0005911,GO:0006457,GO:0006950,GO:0006970,GO:0006979,GO:0008150,GO:0008152,GO:0009506,GO:0009507,GO:0009536,GO:0009628,GO:0009651,GO:0009987,GO:0010035,GO:0010038,GO:0016020,GO:0019538,GO:0030054,GO:0031090,GO:0042221,GO:0042592,GO:0043167,GO:0043169,GO:0043170,GO:…	ER,chloroplast,mitochondria,other binding,other biological processes,other cellular components,other cellular processes,other cytoplasmic components,other intracellular components,other membranes,other metabolic processes,protein binding,protein metabolism,response to abiotic or biotic stimulus,response to stress
Thhalv10023486m.g	scaffold_8	64.1841	55.7365	45.2066	39.8101	47.9223	51.8547	25.5865	30.4594	36.1254			AT1G57870	shaggy-like kinase 42	GO:0000166,GO:0003674,GO:0003824,GO:0004672,GO:0004674,GO:0004713,GO:0005488,GO:0005524,GO:0005575,GO:0005622,GO:0005623,GO:0005737,GO:0005829,GO:0006464,GO:0006468,GO:0006793,GO:0006796,GO:0006950,GO:0006970,GO:0006972,GO:0008150,GO:0008152,GO:0009628,GO:0009651,GO:0009987,GO:0016301,GO:0016310,GO:0016740,GO:0016772,GO:0016773,GO:0017076,GO:0019538,GO:0030554,GO:0032553,GO:0032555,GO:0032559,GO:…	cytosol,kinase activity,nucleotide binding,other cellular processes,other metabolic processes,protein metabolism,response to abiotic or biotic stimulus,response to stress,transferase activity
Thhalv10023511m.g	scaffold_8	41.6035	49.4294	47.006	81.3958	65.2318	67.8697	44.0191	63.8672	47.4827			AT1G64190	6-phosphogluconate dehydrogenase family protein	GO:0000166,GO:0003674,GO:0003824,GO:0004616,GO:0005488,GO:0005575,GO:0005622,GO:0005623,GO:0005737,GO:0005829,GO:0005975,GO:0005996,GO:0006006,GO:0006007,GO:0006066,GO:0006098,GO:0006139,GO:0006732,GO:0006733,GO:0006739,GO:0006740,GO:0006753,GO:0006807,GO:0006950,GO:0006970,GO:0008150,GO:0008152,GO:0009056,GO:0009117,GO:0009507,GO:0009532,GO:0009536,GO:0009570,GO:0009628,GO:0009651,GO:0009987,GO:…	chloroplast,cytosol,nucleotide binding,other binding,other cellular processes,other cytoplasmic components,other enzyme activity,other intracellular components,other membranes,other metabolic processes,plastid,response to abiotic or biotic stimulus,response to stress
Thhalv10023658m.g	scaffold_8	70.7332	46.3782	73.6327	76.8509	81.4137	59.1597	43.9116	48.4023	51.3921			AT1G56450	20S proteasome beta subunit G1	GO:0000502,GO:0003674,GO:0003824,GO:0004175,GO:0004298,GO:0005575,GO:0005622,GO:0005623,GO:0005737,GO:0005829,GO:0005839,GO:0005840,GO:0006508,GO:0006511,GO:0006950,GO:0006970,GO:0008150,GO:0008152,GO:0008233,GO:0009056,GO:0009057,GO:0009628,GO:0009651,GO:0009987,GO:0010035,GO:0010038,GO:0016787,GO:0019538,GO:0019941,GO:0022626,GO:0030163,GO:0030529,GO:0032991,GO:0042221,GO:0043170,GO:0043226,GO:…	cytosol,hydrolase activity,other biological processes,other cellular processes,other cytoplasmic components,other intracellular components,other metabolic processes,protein metabolism,response to abiotic or biotic stimulus,response to stress,ribosome
Thhalv10023716m.g	scaffold_8	4.86287	1.68914	1.56981	0	0	0	7.108	2.30774	0.955784			AT1G61340	F-box family protein	GO:0001101,GO:0003674,GO:0005488,GO:0005515,GO:0006950,GO:0006970,GO:0008150,GO:0009607,GO:0009611,GO:0009617,GO:0009628,GO:0009651,GO:0009719,GO:0009725,GO:0009737,GO:0009751,GO:0009753,GO:0009961,GO:0010033,GO:0010243,GO:0014075,GO:0042221,GO:0043200,GO:0050896,GO:0051704,GO:0051707	other biological processes,protein binding,response to abiotic or biotic stimulus,response to stress,unknown molecular functions
Thhalv10023732m.g	scaffold_8	8.11025	51.7647	45.8171	39.4512	46.6268	24.7952	21.7829	15.716	34.8698			AT1G62480	Vacuolar calcium-binding protein-related	GO:0005575,GO:0006950,GO:0006970,GO:0008150,GO:0009628,GO:0009651,GO:0010035,GO:0010038,GO:0042221,GO:0046686,GO:0050896	other biological processes,response to abiotic or biotic stimulus,response to stress,unknown cellular components
Thhalv10024029m.g	scaffold_8	4.21441	0	2.85701	1.49094	1.76212	0.896318	0	0.466667	0			AT1G56570	Tetratricopeptide repeat (TPR)-like superfamily protein	GO:0003674,GO:0005575,GO:0005622,GO:0005623,GO:0005737,GO:0005739,GO:0006950,GO:0006952,GO:0006970,GO:0008150,GO:0009607,GO:0009620,GO:0009628,GO:0009651,GO:0009719,GO:0009725,GO:0009737,GO:0009743,GO:0009746,GO:0009749,GO:0010033,GO:0034284,GO:0042221,GO:0043226,GO:0043227,GO:0043229,GO:0043231,GO:0044424,GO:0044444,GO:0044464,GO:0050832,GO:0050896,GO:0051704,GO:0051707	mitochondria,other biological processes,response to abiotic or biotic stimulus,response to stress,unknown molecular functions
Thhalv10024122m.g	scaffold_8	8.38019	7.40954	12.0507	17.9677	52.5586	23.4939	127.837	30.3693	47.1671			AT1G56600	galactinol synthase 2	GO:0003674,GO:0003824,GO:0005575,GO:0005975,GO:0005996,GO:0006012,GO:0006066,GO:0006950,GO:0006970,GO:0006979,GO:0008150,GO:0008152,GO:0008194,GO:0008378,GO:0009058,GO:0009266,GO:0009409,GO:0009414,GO:0009415,GO:0009628,GO:0009651,GO:0009987,GO:0016051,GO:0016740,GO:0016757,GO:0016758,GO:0019318,GO:0035250,GO:0042221,GO:0044237,GO:0044238,GO:0044262,GO:0044281,GO:0047216,GO:0050896	other cellular processes,other metabolic processes,response to abiotic or biotic stimulus,response to stress,transferase activity,unknown cellular components
Thhalv10024278m.g	scaffold_1	96.3113	129.067	134.489	111.914	155.529	106.907	59.867	93.5108	87.14			AT4G32410	cellulose synthase 1	GO:0000271,GO:0003674,GO:0003824,GO:0005488,GO:0005515,GO:0005575,GO:0005622,GO:0005623,GO:0005737,GO:0005794,GO:0005886,GO:0005975,GO:0005976,GO:0006073,GO:0006950,GO:0006970,GO:0006972,GO:0008150,GO:0008152,GO:0008194,GO:0008270,GO:0009058,GO:0009059,GO:0009250,GO:0009628,GO:0009651,GO:0009832,GO:0009833,GO:0009987,GO:0016020,GO:0016051,GO:0016740,GO:0016757,GO:0016758,GO:0016759,GO:0016760,GO:…	Golgi apparatus,other binding,other cellular processes,other membranes,other metabolic processes,plasma membrane,protein binding,response to abiotic or biotic stimulus,response to stress,transferase activity
Thhalv10024529m.g	scaffold_1	85.0655	73.0385	79.2924	213.164	163.943	73.4974	160.747	89.7789	181.771			AT4G34710	arginine decarboxylase 2	GO:0000003,GO:0003006,GO:0003674,GO:0003824,GO:0006082,GO:0006520,GO:0006525,GO:0006527,GO:0006576,GO:0006595,GO:0006596,GO:0006807,GO:0006950,GO:0006970,GO:0006979,GO:0007275,GO:0008150,GO:0008152,GO:0008216,GO:0008295,GO:0008792,GO:0009056,GO:0009058,GO:0009063,GO:0009064,GO:0009065,GO:0009266,GO:0009308,GO:0009309,GO:0009310,GO:0009409,GO:0009445,GO:0009446,GO:0009611,GO:0009628,GO:0009651,GO:…	developmental processes,other biological processes,other cellular processes,other enzyme activity,other metabolic processes,response to abiotic or biotic stimulus,response to stress
Thhalv10024556m.g	scaffold_1	9.98337	6.62027	11.6216	9.27553	8.85441	5.7907	2.47632	11.3897	4.16225			AT4G24800	MA3 domain-containing protein	GO:0003674,GO:0005575,GO:0005622,GO:0005623,GO:0005737,GO:0005794,GO:0005829,GO:0006950,GO:0006970,GO:0008150,GO:0009628,GO:0009651,GO:0009719,GO:0009723,GO:0009725,GO:0010033,GO:0042221,GO:0043226,GO:0043227,GO:0043229,GO:0043231,GO:0044424,GO:0044444,GO:0044464,GO:0050896	Golgi apparatus,cytosol,other biological processes,other cytoplasmic components,response to abiotic or biotic stimulus,response to stress,unknown molecular functions
Thhalv10024591m.g	scaffold_1	17.27	25.841	21.7641	25.0652	15.275	28.2537	8.83519	11.4004	8.22483			AT4G37910	mitochondrial heat shock protein 70-1	GO:0000166,GO:0003674,GO:0005488,GO:0005515,GO:0005524,GO:0005575,GO:0005618,GO:0005622,GO:0005623,GO:0005737,GO:0005739,GO:0005759,GO:0005773,GO:0005774,GO:0006457,GO:0006950,GO:0006970,GO:0008150,GO:0008152,GO:0008270,GO:0009628,GO:0009651,GO:0009987,GO:0010035,GO:0010038,GO:0016020,GO:0017076,GO:0019538,GO:0030312,GO:0030554,GO:0031090,GO:0031974,GO:0032553,GO:0032555,GO:0032559,GO:0035639,GO:…	cell wall,mitochondria,nucleotide binding,other binding,other biological processes,other cellular processes,other cytoplasmic components,other intracellular components,other membranes,other metabolic processes,protein binding,protein metabolism,response to abiotic or biotic stimulus,response to stress
Thhalv10024683m.g	scaffold_1	183.467	210.257	164.942	210.148	182.154	182.162	130.193	190.413	145.662			AT4G34110	poly(A) binding protein 2	GO:0000166,GO:0003674,GO:0003676,GO:0003723,GO:0003743,GO:0005488,GO:0005575,GO:0005622,GO:0005623,GO:0005737,GO:0005829,GO:0006412,GO:0006413,GO:0006950,GO:0006970,GO:0008135,GO:0008150,GO:0008152,GO:0009058,GO:0009059,GO:0009628,GO:0009651,GO:0009987,GO:0010467,GO:0019538,GO:0034645,GO:0043170,GO:0044237,GO:0044238,GO:0044249,GO:0044260,GO:0044267,GO:0044424,GO:0044444,GO:0044464,GO:0050896	DNA or RNA binding,cytosol,nucleic acid binding,nucleotide binding,other cellular processes,other metabolic processes,protein metabolism,response to abiotic or biotic stimulus,response to stress
Thhalv10024899m.g	scaffold_1	62.737	90.5091	79.3899	80.8869	82.1918	87.6181	53.4928	56.0387	51.7893			AT4G23650	calcium-dependent protein kinase 6	GO:0000166,GO:0003674,GO:0003824,GO:0004672,GO:0004674,GO:0004683,GO:0005488,GO:0005509,GO:0005515,GO:0005524,GO:0005575,GO:0005622,GO:0005623,GO:0005737,GO:0005773,GO:0005829,GO:0005886,GO:0006464,GO:0006468,GO:0006497,GO:0006498,GO:0006499,GO:0006793,GO:0006796,GO:0006810,GO:0006811,GO:0006820,GO:0006950,GO:0006970,GO:0007154,GO:0007165,GO:0008150,GO:0008152,GO:0009058,GO:0009059,GO:0009628,GO:…	cytosol,kinase activity,nucleotide binding,other binding,other cellular processes,other cytoplasmic components,other intracellular components,other membranes,other metabolic processes,plasma membrane,protein binding,protein metabolism,response to abiotic or biotic stimulus,response to stress,signal transduction,transferase activity,transport
Thhalv10025203m.g	scaffold_1	23.7839	11.566	17.1984	18.511	20.8834	26.3034	24.3353	22.1224	19.6336			AT4G34000	abscisic acid responsive elements-binding factor 3	GO:0001071,GO:0003674,GO:0003676,GO:0003677,GO:0003700,GO:0005488,GO:0005515,GO:0006139,GO:0006351,GO:0006355,GO:0006807,GO:0006950,GO:0006970,GO:0007154,GO:0007165,GO:0008150,GO:0008152,GO:0009058,GO:0009059,GO:0009414,GO:0009415,GO:0009628,GO:0009651,GO:0009719,GO:0009725,GO:0009737,GO:0009738,GO:0009755,GO:0009889,GO:0009891,GO:0009893,GO:0009987,GO:0010033,GO:0010467,GO:0010468,GO:0010556,GO:…	DNA or RNA binding,other biological processes,other cellular processes,other metabolic processes,protein binding,response to abiotic or biotic stimulus,response to stress,signal transduction,transcription factor activity,transcription,DNA-dependent
Thhalv10025435m.g	scaffold_1	16.0818	11.1722	35.0425	18.9643	18.011	15.2691	15.2793	16.5356	11.8531			AT4G17260	Lactate/malate dehydrogenase family protein	GO:0000166,GO:0003674,GO:0003824,GO:0004457,GO:0004459,GO:0005488,GO:0005575,GO:0005622,GO:0005623,GO:0005737,GO:0005829,GO:0005886,GO:0005975,GO:0005996,GO:0006006,GO:0006007,GO:0006066,GO:0006091,GO:0006096,GO:0006950,GO:0006970,GO:0008150,GO:0008152,GO:0009056,GO:0009628,GO:0009651,GO:0009719,GO:0009725,GO:0009737,GO:0009987,GO:0010033,GO:0016020,GO:0016052,GO:0016491,GO:0016614,GO:0016616,GO:…	cytosol,electron transport or energy pathways,nucleotide binding,other biological processes,other cellular processes,other cytoplasmic components,other enzyme activity,other metabolic processes,plasma membrane,response to abiotic or biotic stimulus,response to stress
Thhalv10025445m.g	scaffold_1	66.96	96.9687	102.357	103.347	85.4324	84.8177	75.0612	81.2331	76.5455			AT4G38630	regulatory particle non-ATPase 10	GO:0000003,GO:0000502,GO:0001653,GO:0003006,GO:0003674,GO:0004871,GO:0004872,GO:0005488,GO:0005515,GO:0005575,GO:0005622,GO:0005623,GO:0005634,GO:0005737,GO:0005829,GO:0005838,GO:0006139,GO:0006259,GO:0006281,GO:0006351,GO:0006355,GO:0006461,GO:0006508,GO:0006511,GO:0006807,GO:0006950,GO:0006970,GO:0006974,GO:0007275,GO:0007568,GO:0008150,GO:0008152,GO:0008270,GO:0008540,GO:0008544,GO:0009056,GO:…	DNA or RNA metabolism,cell organization and biogenesis,cytosol,developmental processes,nucleus,other binding,other biological processes,other cellular processes,other intracellular components,other membranes,other metabolic processes,protein binding,protein metabolism,receptor binding or activity,response to abiotic or biotic stimulus,response to stress,transcription,DNA-dependent
Thhalv10025494m.g	scaffold_1	769.174	1022.09	862.165	959.357	1057.33	1381.71	505	814.873	544.768			AT4G39090	Papain family cysteine protease	GO:0003674,GO:0003824,GO:0004175,GO:0004197,GO:0005575,GO:0005622,GO:0005623,GO:0005634,GO:0005737,GO:0005773,GO:0006508,GO:0006950,GO:0006952,GO:0006970,GO:0008150,GO:0008152,GO:0008233,GO:0008234,GO:0009269,GO:0009414,GO:0009415,GO:0009607,GO:0009617,GO:0009628,GO:0009651,GO:0016787,GO:0019538,GO:0042221,GO:0042742,GO:0043170,GO:0043226,GO:0043227,GO:0043229,GO:0043231,GO:0044238,GO:0044424,GO:…	hydrolase activity,nucleus,other cytoplasmic components,other intracellular components,protein metabolism,response to abiotic or biotic stimulus,response to stress
Thhalv10025531m.g	scaffold_1	43.3407	41.559	42.7615	35.2724	38.2848	33.7548	22.485	29.0654	34.4339			AT4G29810	MAP kinase kinase 2	GO:0000165,GO:0000166,GO:0002376,GO:0003674,GO:0003824,GO:0004672,GO:0004674,GO:0004708,GO:0004712,GO:0004713,GO:0005488,GO:0005515,GO:0005524,GO:0005575,GO:0005622,GO:0005623,GO:0005737,GO:0005886,GO:0006464,GO:0006468,GO:0006793,GO:0006796,GO:0006950,GO:0006952,GO:0006955,GO:0006970,GO:0007154,GO:0007165,GO:0007243,GO:0008150,GO:0008152,GO:0009266,GO:0009409,GO:0009607,GO:0009628,GO:0009631,GO:…	kinase activity,nucleotide binding,other cellular processes,other cytoplasmic components,other metabolic processes,plasma membrane,protein binding,protein metabolism,response to abiotic or biotic stimulus,response to stress,signal transduction,transferase activity
Thhalv10025616m.g	scaffold_1	1.80914	0	0	3.55568	7.56432	1.28255	2.4681	4.00656	9.95627			AT4G40010	SNF1-related protein kinase 2.7	GO:0000166,GO:0003674,GO:0003824,GO:0004672,GO:0004674,GO:0005488,GO:0005524,GO:0005575,GO:0005622,GO:0005623,GO:0005634,GO:0005737,GO:0005829,GO:0006464,GO:0006468,GO:0006793,GO:0006796,GO:0006950,GO:0006970,GO:0008150,GO:0008152,GO:0009628,GO:0009651,GO:0009987,GO:0016301,GO:0016310,GO:0016740,GO:0016772,GO:0016773,GO:0017076,GO:0019538,GO:0030554,GO:0032553,GO:0032555,GO:0032559,GO:0035639,GO:…	cytosol,kinase activity,nucleotide binding,nucleus,other cellular processes,other cytoplasmic components,other metabolic processes,protein metabolism,response to abiotic or biotic stimulus,response to stress,transferase activity
Thhalv10025628m.g	scaffold_1	5.68016	1.53457	1.42617	2.23276	1.31943	2.01342	1.29152	1.39771	1.73665			AT4G16260	Glycosyl hydrolase superfamily protein	GO:0002376,GO:0003674,GO:0003824,GO:0004553,GO:0005488,GO:0005575,GO:0005618,GO:0005622,GO:0005623,GO:0005737,GO:0005773,GO:0005774,GO:0005975,GO:0006950,GO:0006952,GO:0006955,GO:0006970,GO:0008150,GO:0008152,GO:0009607,GO:0009620,GO:0009628,GO:0009651,GO:0009814,GO:0009817,GO:0016020,GO:0016787,GO:0016798,GO:0030312,GO:0031090,GO:0043167,GO:0043169,GO:0043226,GO:0043227,GO:0043229,GO:0043231,GO:…	cell wall,hydrolase activity,other binding,other cytoplasmic components,other enzyme activity,other intracellular components,other membranes,other metabolic processes,response to abiotic or biotic stimulus,response to stress
Thhalv10025868m.g	scaffold_1	10.973	1.77871	1.65306	0	0	0.777912	1.49699	0.810039	0			AT4G12720	MutT/nudix family protein	GO:0000166,GO:0000210,GO:0002218,GO:0002253,GO:0002376,GO:0002682,GO:0002684,GO:0003674,GO:0003824,GO:0004551,GO:0005488,GO:0005515,GO:0005575,GO:0005622,GO:0005623,GO:0005737,GO:0005829,GO:0006464,GO:0006471,GO:0006950,GO:0006952,GO:0006955,GO:0006970,GO:0006979,GO:0007154,GO:0007165,GO:0008150,GO:0008152,GO:0008219,GO:0009607,GO:0009617,GO:0009626,GO:0009628,GO:0009651,GO:0009870,GO:0009987,GO:…	cytosol,hydrolase activity,nucleotide binding,other binding,other biological processes,other cellular processes,other metabolic processes,protein binding,protein metabolism,response to abiotic or biotic stimulus,response to stress,signal transduction
Thhalv10025907m.g	scaffold_1	6.84095	2.55902	3.56737	8.68767	15.4017	15.1089	26.9213	9.90587	18.1			AT4G33950	Protein kinase superfamily protein	GO:0000166,GO:0003674,GO:0003824,GO:0004672,GO:0004674,GO:0004713,GO:0005488,GO:0005515,GO:0005524,GO:0005575,GO:0005622,GO:0005623,GO:0005634,GO:0005737,GO:0005829,GO:0005975,GO:0005984,GO:0005985,GO:0006082,GO:0006464,GO:0006468,GO:0006629,GO:0006631,GO:0006633,GO:0006636,GO:0006638,GO:0006639,GO:0006641,GO:0006662,GO:0006793,GO:0006796,GO:0006950,GO:0006952,GO:0006970,GO:0007154,GO:0007165,GO:…	cytosol,developmental processes,kinase activity,nucleotide binding,nucleus,other biological processes,other cellular processes,other cytoplasmic components,other metabolic processes,protein binding,protein metabolism,response to abiotic or biotic stimulus,response to stress,signal transduction,transferase activity
Thhalv10025940m.g	scaffold_1	144.749	614.08	600.81	173.551	208.916	382.561	117.121	154.247	102.492			AT4G35100	plasma membrane intrinsic protein 3	GO:0003674,GO:0005215,GO:0005372,GO:0005488,GO:0005515,GO:0005575,GO:0005622,GO:0005623,GO:0005634,GO:0005737,GO:0005773,GO:0005886,GO:0005911,GO:0006810,GO:0006833,GO:0006950,GO:0006970,GO:0008150,GO:0009506,GO:0009628,GO:0009651,GO:0009719,GO:0009725,GO:0009737,GO:0009987,GO:0010033,GO:0015250,GO:0015267,GO:0016020,GO:0016021,GO:0022803,GO:0022838,GO:0022857,GO:0022891,GO:0022892,GO:0030054,GO:…	nucleus,other biological processes,other cellular components,other cellular processes,other cytoplasmic components,other intracellular components,other membranes,plasma membrane,protein binding,response to abiotic or biotic stimulus,response to stress,transport,transporter activity
Thhalv10025945m.g	scaffold_1	165.302	112.752	145.469	80.417	133.441	111.967	79.8224	42.2868	70.5552			AT4G12720	MutT/nudix family protein	GO:0000166,GO:0000210,GO:0002218,GO:0002253,GO:0002376,GO:0002682,GO:0002684,GO:0003674,GO:0003824,GO:0004551,GO:0005488,GO:0005515,GO:0005575,GO:0005622,GO:0005623,GO:0005737,GO:0005829,GO:0006464,GO:0006471,GO:0006950,GO:0006952,GO:0006955,GO:0006970,GO:0006979,GO:0007154,GO:0007165,GO:0008150,GO:0008152,GO:0008219,GO:0009607,GO:0009617,GO:0009626,GO:0009628,GO:0009651,GO:0009870,GO:0009987,GO:…	cytosol,hydrolase activity,nucleotide binding,other binding,other biological processes,other cellular processes,other metabolic processes,protein binding,protein metabolism,response to abiotic or biotic stimulus,response to stress,signal transduction
Thhalv10026019m.g	scaffold_1	13.319	23.8625	34.8493	23.9727	21.9825	21.6178	17.9312	19.4057	18.3247			AT4G33000	calcineurin B-like protein 10	GO:0000325,GO:0003674,GO:0005488,GO:0005509,GO:0005515,GO:0005575,GO:0005622,GO:0005623,GO:0005737,GO:0005773,GO:0005774,GO:0005886,GO:0006950,GO:0006970,GO:0006972,GO:0008150,GO:0009628,GO:0009651,GO:0009705,GO:0016020,GO:0031090,GO:0032844,GO:0042538,GO:0042592,GO:0043167,GO:0043169,GO:0043226,GO:0043227,GO:0043229,GO:0043231,GO:0044422,GO:0044424,GO:0044437,GO:0044444,GO:0044446,GO:0044464,GO:…	other binding,other biological processes,other cytoplasmic components,other intracellular components,other membranes,plasma membrane,protein binding,response to abiotic or biotic stimulus,response to stress
Thhalv10026126m.g	scaffold_1	66.0796	55.4697	53.3289	89.9832	85.5184	66.9226	37.8302	76.6551	38.9633			AT4G31300	N-terminal nucleophile aminohydrolases (Ntn hydrolases) superfamily protein	GO:0000502,GO:0002376,GO:0002682,GO:0003674,GO:0003824,GO:0004175,GO:0004298,GO:0005575,GO:0005622,GO:0005623,GO:0005737,GO:0005773,GO:0005774,GO:0005829,GO:0005839,GO:0006508,GO:0006511,GO:0006950,GO:0006952,GO:0006955,GO:0006970,GO:0008150,GO:0008152,GO:0008219,GO:0008233,GO:0009056,GO:0009057,GO:0009626,GO:0009628,GO:0009651,GO:0009987,GO:0010035,GO:0010038,GO:0010043,GO:0010363,GO:0010941,GO:…	cytosol,hydrolase activity,other biological processes,other cellular processes,other cytoplasmic components,other intracellular components,other membranes,other metabolic processes,protein metabolism,response to abiotic or biotic stimulus,response to stress
Thhalv10026186m.g	scaffold_1	0	0	0	0	0	0	0	0	0			AT4G14630	germin-like protein 9	GO:0000325,GO:0003674,GO:0005488,GO:0005575,GO:0005576,GO:0005622,GO:0005623,GO:0005737,GO:0005773,GO:0005886,GO:0006950,GO:0006970,GO:0008150,GO:0009628,GO:0009651,GO:0016020,GO:0030145,GO:0043167,GO:0043169,GO:0043226,GO:0043227,GO:0043229,GO:0043231,GO:0044424,GO:0044444,GO:0044464,GO:0045735,GO:0046872,GO:0046914,GO:0048046,GO:0050896,GO:0071944	extracellular,other binding,other cytoplasmic components,other intracellular components,other molecular functions,plasma membrane,response to abiotic or biotic stimulus,response to stress
Thhalv10026227m.g	scaffold_1	4.59367	13.031	1.73006	4.51419	8.00288	23.6103	10.1837	0.847771	7.37346			AT4G17615	calcineurin B-like protein 1	GO:0003674,GO:0005488,GO:0005509,GO:0005515,GO:0005575,GO:0005622,GO:0005623,GO:0005737,GO:0005886,GO:0006464,GO:0006497,GO:0006498,GO:0006499,GO:0006810,GO:0006811,GO:0006812,GO:0006813,GO:0006950,GO:0006970,GO:0007154,GO:0007165,GO:0008150,GO:0008152,GO:0009058,GO:0009059,GO:0009266,GO:0009409,GO:0009414,GO:0009415,GO:0009628,GO:0009651,GO:0009719,GO:0009725,GO:0009737,GO:0009738,GO:0009755,GO:…	other binding,other cellular processes,other cytoplasmic components,other metabolic processes,plasma membrane,protein binding,protein metabolism,response to abiotic or biotic stimulus,response to stress,signal transduction,transport
Thhalv10026521m.g	scaffold_1	19.0527	18.9516	25.4408	3.06378	27.1578	11.9722	10.6333	16.3025	21.4473			AT4G24960	HVA22 homologue D	GO:0000003,GO:0003006,GO:0003674,GO:0005575,GO:0006914,GO:0006950,GO:0006970,GO:0006972,GO:0007275,GO:0008150,GO:0008152,GO:0009056,GO:0009266,GO:0009409,GO:0009414,GO:0009415,GO:0009555,GO:0009628,GO:0009651,GO:0009719,GO:0009725,GO:0009737,GO:0009791,GO:0009892,GO:0009894,GO:0009895,GO:0009908,GO:0009987,GO:0010033,GO:0010506,GO:0010507,GO:0019222,GO:0022414,GO:0031323,GO:0031324,GO:0031329,GO:…	developmental processes,other biological processes,other cellular processes,other metabolic processes,response to abiotic or biotic stimulus,response to stress,unknown cellular components,unknown molecular functions
Thhalv10026719m.g	scaffold_1	18.2122	55.3532	30.8658	14.3177	12.6914	12.9112	32.6102	16.8055	14.6165			AT4G30660	Low temperature and salt responsive protein family	GO:0005575,GO:0005623,GO:0006950,GO:0006970,GO:0006972,GO:0008150,GO:0009266,GO:0009409,GO:0009628,GO:0009651,GO:0012505,GO:0016020,GO:0016021,GO:0031224,GO:0042538,GO:0044425,GO:0044464,GO:0050896	other cellular components,other membranes,response to abiotic or biotic stimulus,response to stress
Thhalv10026723m.g	scaffold_1	6.08269	11.0924	24.054	60.97	98.552	11.3195	37.3422	6.73544	10.4609			AT4G30650	Low temperature and salt responsive protein family	GO:0005575,GO:0005623,GO:0006950,GO:0006952,GO:0006970,GO:0006972,GO:0008150,GO:0009266,GO:0009409,GO:0009607,GO:0009620,GO:0009628,GO:0009651,GO:0012505,GO:0016020,GO:0016021,GO:0031224,GO:0042538,GO:0044425,GO:0044464,GO:0050832,GO:0050896,GO:0051704,GO:0051707	other cellular components,other membranes,response to abiotic or biotic stimulus,response to stress
Thhalv10027262m.g	scaffold_1	0	0	0	0	0	0	0	0	0			AT4G37840	hexokinase-like 3	GO:0000166,GO:0001666,GO:0003674,GO:0003824,GO:0004396,GO:0005488,GO:0005524,GO:0005575,GO:0005622,GO:0005623,GO:0005737,GO:0005739,GO:0005975,GO:0006950,GO:0006970,GO:0006974,GO:0006979,GO:0008150,GO:0008152,GO:0009266,GO:0009314,GO:0009408,GO:0009409,GO:0009411,GO:0009414,GO:0009415,GO:0009416,GO:0009628,GO:0009651,GO:0009987,GO:0010224,GO:0016301,GO:0016740,GO:0016772,GO:0016773,GO:0017076,GO:…	kinase activity,mitochondria,nucleotide binding,other cellular processes,other metabolic processes,response to abiotic or biotic stimulus,response to stress,transferase activity
Thhalv10027349m.g	scaffold_1	0	0	0	0	0	0	0	0	0			AT4G25380	stress-associated protein 10	GO:0003674,GO:0003676,GO:0003677,GO:0005488,GO:0005575,GO:0005622,GO:0005623,GO:0005634,GO:0005737,GO:0006950,GO:0006970,GO:0008150,GO:0008270,GO:0009266,GO:0009408,GO:0009409,GO:0009628,GO:0009651,GO:0009987,GO:0010035,GO:0010038,GO:0010042,GO:0010043,GO:0010045,GO:0033554,GO:0034605,GO:0042221,GO:0043167,GO:0043169,GO:0043226,GO:0043227,GO:0043229,GO:0043231,GO:0044424,GO:0044464,GO:0046872,GO:…	DNA or RNA binding,nucleus,other binding,other biological processes,other cellular processes,other cytoplasmic components,response to abiotic or biotic stimulus,response to stress
Thhalv10027406m.g	scaffold_1	0	0	0	0	0	0	0	0	0			AT2G26430	arginine-rich cyclin 1	GO:0000079,GO:0001932,GO:0003674,GO:0005488,GO:0005515,GO:0005575,GO:0005911,GO:0006139,GO:0006351,GO:0006355,GO:0006396,GO:0006464,GO:0006468,GO:0006793,GO:0006796,GO:0006807,GO:0006950,GO:0006970,GO:0007049,GO:0008150,GO:0008152,GO:0009058,GO:0009059,GO:0009506,GO:0009628,GO:0009651,GO:0009889,GO:0009987,GO:0010467,GO:0010468,GO:0010556,GO:0016070,GO:0016310,GO:0016538,GO:0019207,GO:0019219,GO:…	other cellular components,other cellular processes,other metabolic processes,other molecular functions,protein binding,protein metabolism,response to abiotic or biotic stimulus,response to stress,transcription,DNA-dependent
Thhalv10027479m.g	scaffold_1	0	0	0	0	0	0	0	0	0			AT5G39610	NAC domain containing protein 6	GO:0001071,GO:0003674,GO:0003676,GO:0003677,GO:0003700,GO:0005488,GO:0005515,GO:0005575,GO:0005622,GO:0005623,GO:0005634,GO:0006139,GO:0006351,GO:0006355,GO:0006807,GO:0006950,GO:0006970,GO:0006979,GO:0007275,GO:0007568,GO:0008150,GO:0008152,GO:0009058,GO:0009059,GO:0009628,GO:0009651,GO:0009889,GO:0009987,GO:0010150,GO:0010260,GO:0010467,GO:0010468,GO:0010556,GO:0016070,GO:0019219,GO:0019222,GO:…	DNA or RNA binding,developmental processes,nucleus,other cellular processes,other metabolic processes,protein binding,response to abiotic or biotic stimulus,response to stress,transcription factor activity,transcription,DNA-dependent
Thhalv10027571m.g	scaffold_1	1.43056	6.95674	8.08164	1.68697	1.49535	2.28188	1.46372	3.16815	0.984103			AT4G21440	MYB-like 102	GO:0001071,GO:0003674,GO:0003676,GO:0003677,GO:0003700,GO:0005488,GO:0005515,GO:0006139,GO:0006351,GO:0006355,GO:0006807,GO:0006950,GO:0006970,GO:0008150,GO:0008152,GO:0009058,GO:0009059,GO:0009611,GO:0009628,GO:0009651,GO:0009719,GO:0009725,GO:0009737,GO:0009889,GO:0009987,GO:0010033,GO:0010467,GO:0010468,GO:0010556,GO:0016070,GO:0019219,GO:0019222,GO:0031323,GO:0031326,GO:0032774,GO:0034641,GO:…	DNA or RNA binding,other biological processes,other cellular processes,other metabolic processes,protein binding,response to abiotic or biotic stimulus,response to stress,transcription factor activity,transcription,DNA-dependent
Thhalv10027753m.g	scaffold_14	26.3404	11.0424	16.4198	8.03319	9.49431	12.0734	11.6168	11.0634	11.2469			AT5G35410	Protein kinase superfamily protein	GO:0000166,GO:0000325,GO:0003674,GO:0003824,GO:0004672,GO:0004674,GO:0005488,GO:0005515,GO:0005524,GO:0005575,GO:0005622,GO:0005623,GO:0005737,GO:0005773,GO:0005774,GO:0006464,GO:0006468,GO:0006793,GO:0006796,GO:0006950,GO:0006970,GO:0007154,GO:0007165,GO:0008150,GO:0008152,GO:0009628,GO:0009651,GO:0009705,GO:0009987,GO:0016020,GO:0016301,GO:0016310,GO:0016740,GO:0016772,GO:0016773,GO:0017076,GO:…	kinase activity,nucleotide binding,other cellular processes,other cytoplasmic components,other intracellular components,other membranes,other metabolic processes,protein binding,protein metabolism,response to abiotic or biotic stimulus,response to stress,signal transduction,transferase activity
Thhalv10027788m.g	scaffold_14	33.5459	27.5717	30.9623	20.0579	30.6205	22.107	34.3236	38.7154	24.0518			AT5G37370	PRP38 family protein	GO:0006139,GO:0006396,GO:0006807,GO:0006950,GO:0006970,GO:0008150,GO:0008152,GO:0009628,GO:0009651,GO:0009987,GO:0010467,GO:0016070,GO:0034641,GO:0043170,GO:0044237,GO:0044238,GO:0044260,GO:0044281,GO:0050896,GO:0090304	other cellular processes,other metabolic processes,response to abiotic or biotic stimulus,response to stress
Thhalv10027854m.g	scaffold_14	65.4158	40.4872	48.3778	31.5577	52.2165	37.9434	55.3713	55.3146	44.1824			AT5G37850	pfkB-like carbohydrate kinase family protein	GO:0003674,GO:0003824,GO:0005575,GO:0005622,GO:0005623,GO:0005737,GO:0005829,GO:0006732,GO:0006766,GO:0006767,GO:0006793,GO:0006796,GO:0006950,GO:0006970,GO:0006972,GO:0007275,GO:0008150,GO:0008152,GO:0008478,GO:0008544,GO:0008614,GO:0008615,GO:0009058,GO:0009108,GO:0009110,GO:0009443,GO:0009628,GO:0009651,GO:0009653,GO:0009888,GO:0009913,GO:0009987,GO:0010015,GO:0010053,GO:0010054,GO:0016301,GO:…	cytosol,developmental processes,kinase activity,other cellular processes,other metabolic processes,response to abiotic or biotic stimulus,response to stress,transferase activity
Thhalv10027882m.g	scaffold_14	8.97512	14.0289	11.5893	19.6557	8.0414	8.86239	4.59159	11.358	7.05614			AT5G40770	prohibitin 3	GO:0005575,GO:0005622,GO:0005623,GO:0005634,GO:0005730,GO:0005737,GO:0005739,GO:0005740,GO:0005743,GO:0005746,GO:0005747,GO:0005773,GO:0005774,GO:0005886,GO:0006950,GO:0006970,GO:0006996,GO:0007005,GO:0007275,GO:0008150,GO:0009628,GO:0009651,GO:0009719,GO:0009725,GO:0009733,GO:0009791,GO:0009987,GO:0010033,GO:0010035,GO:0016020,GO:0016043,GO:0016049,GO:0019866,GO:0022622,GO:0030964,GO:0031090,GO:…	cell organization and biogenesis,developmental processes,mitochondria,nucleus,other biological processes,other cellular processes,other cytoplasmic components,other intracellular components,other membranes,plasma membrane,response to abiotic or biotic stimulus,response to stress
Thhalv10027914m.g	scaffold_14	3.54358	4.30807	4.00375	0	0	0	0	0	0			AT4G14630	germin-like protein 9	GO:0000325,GO:0003674,GO:0005488,GO:0005575,GO:0005576,GO:0005622,GO:0005623,GO:0005737,GO:0005773,GO:0005886,GO:0006950,GO:0006970,GO:0008150,GO:0009628,GO:0009651,GO:0016020,GO:0030145,GO:0043167,GO:0043169,GO:0043226,GO:0043227,GO:0043229,GO:0043231,GO:0044424,GO:0044444,GO:0044464,GO:0045735,GO:0046872,GO:0046914,GO:0048046,GO:0050896,GO:0071944	extracellular,other binding,other cytoplasmic components,other intracellular components,other molecular functions,plasma membrane,response to abiotic or biotic stimulus,response to stress
Thhalv10027922m.g	scaffold_14	0	0	0	0	0	0	0	0	0			AT4G14630	germin-like protein 9	GO:0000325,GO:0003674,GO:0005488,GO:0005575,GO:0005576,GO:0005622,GO:0005623,GO:0005737,GO:0005773,GO:0005886,GO:0006950,GO:0006970,GO:0008150,GO:0009628,GO:0009651,GO:0016020,GO:0030145,GO:0043167,GO:0043169,GO:0043226,GO:0043227,GO:0043229,GO:0043231,GO:0044424,GO:0044444,GO:0044464,GO:0045735,GO:0046872,GO:0046914,GO:0048046,GO:0050896,GO:0071944	extracellular,other binding,other cytoplasmic components,other intracellular components,other molecular functions,plasma membrane,response to abiotic or biotic stimulus,response to stress
Thhalv10028153m.g	scaffold_14	3.62677	17.6368	18.4398	10.6921	34.1193	20.2476	12.9879	15.0599	13.722			AT5G37260	Homeodomain-like superfamily protein	GO:0000003,GO:0001071,GO:0003006,GO:0003674,GO:0003676,GO:0003677,GO:0003700,GO:0005488,GO:0005515,GO:0006139,GO:0006351,GO:0006355,GO:0006807,GO:0006950,GO:0006970,GO:0007275,GO:0007623,GO:0008150,GO:0008152,GO:0009058,GO:0009059,GO:0009628,GO:0009651,GO:0009719,GO:0009723,GO:0009725,GO:0009733,GO:0009737,GO:0009739,GO:0009751,GO:0009753,GO:0009791,GO:0009845,GO:0009889,GO:0009908,GO:0009909,GO:…	DNA or RNA binding,developmental processes,other biological processes,other cellular processes,other metabolic processes,protein binding,response to abiotic or biotic stimulus,response to stress,transcription factor activity,transcription,DNA-dependent
Thhalv10028523m.g	scaffold_3	26.173	28.9269	25.9874	18.7056	21.5552	35.423	25.9683	22.8341	18.5504			AT4G08500	MAPK/ERK kinase kinase 1	GO:0000165,GO:0000166,GO:0003674,GO:0003676,GO:0003677,GO:0003824,GO:0004672,GO:0004674,GO:0004702,GO:0004709,GO:0004871,GO:0005057,GO:0005488,GO:0005515,GO:0005524,GO:0005575,GO:0005622,GO:0005623,GO:0005634,GO:0006464,GO:0006468,GO:0006793,GO:0006796,GO:0006950,GO:0006970,GO:0007154,GO:0007165,GO:0007243,GO:0008150,GO:0008152,GO:0009266,GO:0009409,GO:0009611,GO:0009628,GO:0009651,GO:0009987,GO:…	DNA or RNA binding,kinase activity,nucleotide binding,nucleus,other biological processes,other cellular processes,other metabolic processes,protein binding,protein metabolism,response to abiotic or biotic stimulus,response to stress,signal transduction,transferase activity
Thhalv10028594m.g	scaffold_3	0	0	0	0	0	1.01229	0	0	0			AT4G10310	high-affinity K transporter 1	GO:0003674,GO:0005215,GO:0005575,GO:0005623,GO:0005886,GO:0006810,GO:0006811,GO:0006812,GO:0006813,GO:0006814,GO:0006950,GO:0006970,GO:0008150,GO:0008324,GO:0009628,GO:0009651,GO:0009987,GO:0015075,GO:0015077,GO:0015079,GO:0015081,GO:0015672,GO:0016020,GO:0016021,GO:0022857,GO:0022890,GO:0022891,GO:0022892,GO:0030001,GO:0031224,GO:0034220,GO:0044425,GO:0044464,GO:0046873,GO:0050896,GO:0051179,GO:…	other cellular processes,other membranes,plasma membrane,response to abiotic or biotic stimulus,response to stress,transport,transporter activity
Thhalv10028595m.g	scaffold_3	0	0	0	0	0	0.541156	0	0	0.700152			AT4G10310	high-affinity K transporter 1	GO:0003674,GO:0005215,GO:0005575,GO:0005623,GO:0005886,GO:0006810,GO:0006811,GO:0006812,GO:0006813,GO:0006814,GO:0006950,GO:0006970,GO:0008150,GO:0008324,GO:0009628,GO:0009651,GO:0009987,GO:0015075,GO:0015077,GO:0015079,GO:0015081,GO:0015672,GO:0016020,GO:0016021,GO:0022857,GO:0022890,GO:0022891,GO:0022892,GO:0030001,GO:0031224,GO:0034220,GO:0044425,GO:0044464,GO:0046873,GO:0050896,GO:0051179,GO:…	other cellular processes,other membranes,plasma membrane,response to abiotic or biotic stimulus,response to stress,transport,transporter activity
Thhalv10028806m.g	scaffold_3	9.44131	9.83842	4.57172	7.15729	7.04924	10.0399	11.7302	8.21424	15.7731			AT4G01280	Homeodomain-like superfamily protein	GO:0001071,GO:0003674,GO:0003676,GO:0003677,GO:0003700,GO:0005488,GO:0005515,GO:0006139,GO:0006351,GO:0006355,GO:0006807,GO:0006950,GO:0006970,GO:0008150,GO:0008152,GO:0009058,GO:0009059,GO:0009628,GO:0009651,GO:0009719,GO:0009723,GO:0009725,GO:0009733,GO:0009737,GO:0009739,GO:0009751,GO:0009753,GO:0009889,GO:0009987,GO:0010033,GO:0010035,GO:0010038,GO:0010467,GO:0010468,GO:0010556,GO:0016070,GO:…	DNA or RNA binding,other biological processes,other cellular processes,other metabolic processes,protein binding,response to abiotic or biotic stimulus,response to stress,transcription factor activity,transcription,DNA-dependent
Thhalv10028920m.g	scaffold_3	0	0	0	0	0	0	0	0	0			AT4G11650	osmotin 34	GO:0002376,GO:0005575,GO:0005623,GO:0006950,GO:0006952,GO:0006955,GO:0006970,GO:0008150,GO:0009607,GO:0009617,GO:0009620,GO:0009628,GO:0009651,GO:0009814,GO:0009816,GO:0009817,GO:0012505,GO:0042742,GO:0044464,GO:0045087,GO:0050832,GO:0050896,GO:0051704,GO:0051707	other cellular components,response to abiotic or biotic stimulus,response to stress
Thhalv10028922m.g	scaffold_3	280.974	249.986	224.37	322.201	264.992	294.293	189.497	214.435	198.615			AT4G11150	vacuolar ATP synthase subunit E1	GO:0000003,GO:0000325,GO:0003006,GO:0003674,GO:0003824,GO:0005215,GO:0005575,GO:0005622,GO:0005623,GO:0005737,GO:0005739,GO:0005740,GO:0005743,GO:0005753,GO:0005773,GO:0005774,GO:0005794,GO:0005829,GO:0005840,GO:0006139,GO:0006163,GO:0006164,GO:0006195,GO:0006200,GO:0006753,GO:0006754,GO:0006807,GO:0006810,GO:0006811,GO:0006812,GO:0006818,GO:0006950,GO:0006952,GO:0006970,GO:0006996,GO:0007030,GO:…	Golgi apparatus,cell organization and biogenesis,cytosol,developmental processes,hydrolase activity,mitochondria,other cellular processes,other cytoplasmic components,other intracellular components,other membranes,other metabolic processes,response to abiotic or biotic stimulus,response to stress,ribosome,transport,transporter activity
Thhalv10028932m.g	scaffold_3	324.915	164.454	265.216	175.937	304.975	239.744	234.748	239.366	228.075			AT4G11600	glutathione peroxidase 6	GO:0003674,GO:0003824,GO:0004601,GO:0004602,GO:0005575,GO:0005622,GO:0005623,GO:0005737,GO:0005739,GO:0005829,GO:0005886,GO:0006950,GO:0006970,GO:0006979,GO:0008150,GO:0008152,GO:0009507,GO:0009536,GO:0009628,GO:0009651,GO:0010035,GO:0010038,GO:0016020,GO:0016209,GO:0016491,GO:0016684,GO:0042221,GO:0043226,GO:0043227,GO:0043229,GO:0043231,GO:0044424,GO:0044444,GO:0044464,GO:0046686,GO:0050896,GO:…	chloroplast,cytosol,mitochondria,other biological processes,other enzyme activity,other metabolic processes,plasma membrane,response to abiotic or biotic stimulus,response to stress
Thhalv10029002m.g	scaffold_3	76.8741	89.3954	84.9686	24.634	43.6718	39.0967	20.519	70.3196	32.1896			AT4G04330	Chaperonin-like RbcX protein	GO:0003674,GO:0005488,GO:0005515,GO:0005575,GO:0005622,GO:0005623,GO:0005737,GO:0006457,GO:0006950,GO:0006970,GO:0008150,GO:0008152,GO:0009266,GO:0009409,GO:0009414,GO:0009415,GO:0009507,GO:0009534,GO:0009536,GO:0009579,GO:0009628,GO:0009651,GO:0009987,GO:0019538,GO:0031976,GO:0031984,GO:0042221,GO:0043170,GO:0043226,GO:0043227,GO:0043229,GO:0043231,GO:0044183,GO:0044237,GO:0044238,GO:0044260,GO:…	chloroplast,other cellular processes,other cytoplasmic components,other intracellular components,other metabolic processes,plastid,protein binding,protein metabolism,response to abiotic or biotic stimulus,response to stress
Thhalv10029022m.g	scaffold_3	1.27475	3.09954	0	1.50324	0	0	1.30431	4.23466	1.75385			AT1G15690	Inorganic H pyrophosphatase family protein	GO:0000325,GO:0003674,GO:0003824,GO:0004427,GO:0005215,GO:0005575,GO:0005622,GO:0005623,GO:0005737,GO:0005739,GO:0005768,GO:0005773,GO:0005774,GO:0005794,GO:0005886,GO:0006810,GO:0006811,GO:0006812,GO:0006818,GO:0006950,GO:0006970,GO:0007275,GO:0008150,GO:0008152,GO:0009414,GO:0009415,GO:0009507,GO:0009526,GO:0009536,GO:0009628,GO:0009651,GO:0009678,GO:0009705,GO:0009914,GO:0009926,GO:0009941,GO:…	Golgi apparatus,chloroplast,developmental processes,hydrolase activity,mitochondria,other cellular processes,other cytoplasmic components,other intracellular components,other membranes,other metabolic processes,plasma membrane,plastid,response to abiotic or biotic stimulus,response to stress,transport,transporter activity
Thhalv10029044m.g	scaffold_3	164.032	167.081	75.1349	125.47	189.998	320.576	52.1648	100.635	108.265			AT4G09320	Nucleoside diphosphate kinase family protein	GO:0000166,GO:0003674,GO:0003824,GO:0004550,GO:0005488,GO:0005524,GO:0005575,GO:0005576,GO:0005622,GO:0005623,GO:0005737,GO:0005773,GO:0005774,GO:0005777,GO:0005829,GO:0005886,GO:0005911,GO:0006139,GO:0006163,GO:0006164,GO:0006165,GO:0006183,GO:0006213,GO:0006220,GO:0006221,GO:0006228,GO:0006241,GO:0006753,GO:0006793,GO:0006796,GO:0006807,GO:0006950,GO:0006970,GO:0008150,GO:0008152,GO:0009058,GO:…	chloroplast,cytosol,extracellular,kinase activity,nucleotide binding,other biological processes,other cellular components,other cellular processes,other cytoplasmic components,other intracellular components,other membranes,other metabolic processes,plasma membrane,response to abiotic or biotic stimulus,response to stress,transferase activity
Thhalv10029104m.g	scaffold_3	1.47424	0	0	0	0	0	7.54208	0	6.08491			AT4G01060	CAPRICE-like MYB3	GO:0000003,GO:0001071,GO:0003006,GO:0003674,GO:0003676,GO:0003677,GO:0003700,GO:0005488,GO:0005515,GO:0006139,GO:0006351,GO:0006355,GO:0006807,GO:0006950,GO:0006970,GO:0007275,GO:0008150,GO:0008152,GO:0008544,GO:0009058,GO:0009059,GO:0009628,GO:0009651,GO:0009653,GO:0009719,GO:0009725,GO:0009737,GO:0009751,GO:0009753,GO:0009791,GO:0009888,GO:0009889,GO:0009913,GO:0009987,GO:0010015,GO:0010026,GO:…	DNA or RNA binding,developmental processes,other biological processes,other cellular processes,other metabolic processes,protein binding,response to abiotic or biotic stimulus,response to stress,transcription factor activity,transcription,DNA-dependent
Thhalv10029124m.g	scaffold_3	8.68676	9.05214	11.2169	1.4634	0	2.63928	19.046	8.24483	13.6589			AT3G57530	calcium-dependent protein kinase 32	GO:0000166,GO:0003674,GO:0003824,GO:0004672,GO:0004674,GO:0004683,GO:0004697,GO:0004698,GO:0004713,GO:0005488,GO:0005509,GO:0005515,GO:0005524,GO:0005575,GO:0005622,GO:0005623,GO:0005634,GO:0005737,GO:0005886,GO:0005911,GO:0006464,GO:0006468,GO:0006497,GO:0006498,GO:0006499,GO:0006793,GO:0006796,GO:0006950,GO:0006970,GO:0007154,GO:0007165,GO:0008150,GO:0008152,GO:0009058,GO:0009059,GO:0009506,GO:…	kinase activity,nucleotide binding,nucleus,other binding,other biological processes,other cellular components,other cellular processes,other cytoplasmic components,other metabolic processes,plasma membrane,protein binding,protein metabolism,response to abiotic or biotic stimulus,response to stress,signal transduction,transferase activity
Thhalv10029228m.g	scaffold_3	0	4.89146	0	0	0	0	0	0	2.76779			AT4G11600	glutathione peroxidase 6	GO:0003674,GO:0003824,GO:0004601,GO:0004602,GO:0005575,GO:0005622,GO:0005623,GO:0005737,GO:0005739,GO:0005829,GO:0005886,GO:0006950,GO:0006970,GO:0006979,GO:0008150,GO:0008152,GO:0009507,GO:0009536,GO:0009628,GO:0009651,GO:0010035,GO:0010038,GO:0016020,GO:0016209,GO:0016491,GO:0016684,GO:0042221,GO:0043226,GO:0043227,GO:0043229,GO:0043231,GO:0044424,GO:0044444,GO:0044464,GO:0046686,GO:0050896,GO:…	chloroplast,cytosol,mitochondria,other biological processes,other enzyme activity,other metabolic processes,plasma membrane,response to abiotic or biotic stimulus,response to stress
Thhalv10029289m.g	scaffold_3	0	0	0	0	0	0	0	0	0			AT4G11650	osmotin 34	GO:0002376,GO:0005575,GO:0005623,GO:0006950,GO:0006952,GO:0006955,GO:0006970,GO:0008150,GO:0009607,GO:0009617,GO:0009620,GO:0009628,GO:0009651,GO:0009814,GO:0009816,GO:0009817,GO:0012505,GO:0042742,GO:0044464,GO:0045087,GO:0050832,GO:0050896,GO:0051704,GO:0051707	other cellular components,response to abiotic or biotic stimulus,response to stress
Thhalv10029512m.g	scaffold_3	0	0	3.5698	1.86291	1.65131	0	0	0	0			AT4G05100	myb domain protein 74	GO:0001071,GO:0003674,GO:0003676,GO:0003677,GO:0003700,GO:0005488,GO:0005515,GO:0006139,GO:0006351,GO:0006355,GO:0006807,GO:0006950,GO:0006970,GO:0008150,GO:0008152,GO:0009058,GO:0009059,GO:0009628,GO:0009651,GO:0009719,GO:0009723,GO:0009725,GO:0009737,GO:0009753,GO:0009889,GO:0009987,GO:0010033,GO:0010467,GO:0010468,GO:0010556,GO:0016070,GO:0019219,GO:0019222,GO:0031323,GO:0031326,GO:0032774,GO:…	DNA or RNA binding,other biological processes,other cellular processes,other metabolic processes,protein binding,response to abiotic or biotic stimulus,response to stress,transcription factor activity,transcription,DNA-dependent
XLOC_004734	scaffold_10	2.76387	0	0	19.5556	2.88906	13.2259	9.89779	7.65117	0			AT1G31470	Major facilitator superfamily protein	GO:0005575,GO:0005622,GO:0005623,GO:0005737,GO:0005739,GO:0006950,GO:0006970,GO:0008150,GO:0009628,GO:0009651,GO:0043226,GO:0043227,GO:0043229,GO:0043231,GO:0044424,GO:0044444,GO:0044464,GO:0050896	mitochondria,response to abiotic or biotic stimulus,response to stress
XLOC_008178	scaffold_14	0.841047	4.08997	5.70158	0	1.75828	3.57746	6.02381	0.931302	2.31428			AT3G01470	homeobox 1	GO:0000975,GO:0000976,GO:0001067,GO:0001071,GO:0003674,GO:0003676,GO:0003677,GO:0003700,GO:0005488,GO:0005515,GO:0005575,GO:0005622,GO:0005623,GO:0005634,GO:0006139,GO:0006351,GO:0006355,GO:0006807,GO:0006950,GO:0006970,GO:0007275,GO:0008150,GO:0008152,GO:0009058,GO:0009059,GO:0009314,GO:0009416,GO:0009628,GO:0009637,GO:0009651,GO:0009653,GO:0009887,GO:0009889,GO:0009891,GO:0009893,GO:0009965,GO:…	DNA or RNA binding,developmental processes,nucleic acid binding,nucleus,other cellular processes,other metabolic processes,protein binding,response to abiotic or biotic stimulus,response to stress,transcription factor activity,transcription,DNA-dependent
XLOC_011121	scaffold_19	112.781	92.2172	124.044	167.128	98.0674	28.6561	272.661	87.3084	146.929			AT3G56240	copper chaperone	GO:0000041,GO:0000302,GO:0003674,GO:0005488,GO:0005507,GO:0005575,GO:0005622,GO:0005623,GO:0005737,GO:0006810,GO:0006811,GO:0006812,GO:0006826,GO:0006827,GO:0006873,GO:0006878,GO:0006950,GO:0006970,GO:0006979,GO:0007568,GO:0008150,GO:0009507,GO:0009536,GO:0009628,GO:0009651,GO:0009987,GO:0010035,GO:0010038,GO:0016530,GO:0016531,GO:0019725,GO:0030001,GO:0030003,GO:0032502,GO:0034220,GO:0034755,GO:…	chloroplast,other binding,other biological processes,other cellular processes,response to abiotic or biotic stimulus,response to stress,transport
XLOC_013673	scaffold_2	0	0	0	0	0	0	0	0	0			AT5G13850	nascent polypeptide-associated complex subunit alpha-like protein 3	GO:0003674,GO:0005575,GO:0005622,GO:0005623,GO:0005737,GO:0005794,GO:0005829,GO:0005840,GO:0005911,GO:0006950,GO:0006970,GO:0008150,GO:0009506,GO:0009628,GO:0009651,GO:0022626,GO:0030054,GO:0030529,GO:0032991,GO:0043226,GO:0043227,GO:0043228,GO:0043229,GO:0043231,GO:0043232,GO:0044424,GO:0044444,GO:0044445,GO:0044464,GO:0050896,GO:0055044	Golgi apparatus,cytosol,other cellular components,other cytoplasmic components,other intracellular components,response to abiotic or biotic stimulus,response to stress,ribosome,unknown molecular functions
XLOC_017238	scaffold_4	7.209	0.922553	6.85907	2.23714	2.37964	3.2278	1.94108	2.94097	2.6101			AT3G45410	Concanavalin A-like lectin protein kinase family protein	GO:0000166,GO:0003674,GO:0003824,GO:0004672,GO:0004674,GO:0004675,GO:0004871,GO:0004872,GO:0004888,GO:0005488,GO:0005524,GO:0005575,GO:0005623,GO:0005886,GO:0006464,GO:0006468,GO:0006793,GO:0006796,GO:0006950,GO:0006970,GO:0008150,GO:0008152,GO:0009628,GO:0009651,GO:0009719,GO:0009723,GO:0009725,GO:0009987,GO:0010033,GO:0016020,GO:0016301,GO:0016310,GO:0016740,GO:0016772,GO:0016773,GO:0017076,GO:…	kinase activity,nucleotide binding,other binding,other cellular processes,other metabolic processes,plasma membrane,protein metabolism,receptor binding or activity,response to abiotic or biotic stimulus,response to stress,transferase activity
XLOC_020372	scaffold_5	1.60842	1.67607	2.0769	1.08384	1.44109	0.244341	3.05631	3.05319	1.89678			AT1G10170	NF-X-like 1	GO:0001071,GO:0003674,GO:0003700,GO:0005488,GO:0005515,GO:0005575,GO:0005622,GO:0005623,GO:0005634,GO:0006082,GO:0006139,GO:0006351,GO:0006355,GO:0006725,GO:0006807,GO:0006950,GO:0006952,GO:0006970,GO:0008150,GO:0008152,GO:0008270,GO:0009058,GO:0009059,GO:0009314,GO:0009416,GO:0009607,GO:0009617,GO:0009628,GO:0009636,GO:0009642,GO:0009651,GO:0009696,GO:0009697,GO:0009889,GO:0009987,GO:0010188,GO:…	nucleus,other binding,other biological processes,other cellular processes,other metabolic processes,protein binding,response to abiotic or biotic stimulus,response to stress,transcription factor activity,transcription,DNA-dependent
